# Supplementary material for: Reversible and Irreversible Regioselective Alkyne Insertion into a Silyl‐Substituted Stannylene
Source: Chemistry. 2025 Jul 28;31(45):e02103. doi: 10.1002/chem.202502103 (PMC12351429; doi:10.1002/chem.202502103)
Supplement: Supplementary file 2 — Supporting Information [file CHEM-31-e02103-s005.cif]

data_267amah22
_audit_creation_date               2022-04-04
_audit_creation_method
;
Olex2 1.5
(compiled 2021.12.09 svn.r5202d8cf for OlexSys, GUI svn.r6439)
;
_shelx_SHELXL_version_number       '2018/3'
_audit_contact_author_address      ?
_audit_contact_author_email        ?
_audit_contact_author_name         ''
_audit_contact_author_phone        ?
_publ_contact_author_id_orcid      ?
_publ_section_references
;
Dolomanov, O.V., Bourhis, L.J., Gildea, R.J, Howard, J.A.K. & Puschmann, H.
 (2009), J. Appl. Cryst. 42, 339-341.

Sheldrick, G.M. (2015). Acta Cryst. A71, 3-8.

Sheldrick, G.M. (2015). Acta Cryst. C71, 3-8.
;
_chemical_name_common              ?
_chemical_name_systematic          ?
_chemical_formula_moiety           'C41 H58 Si4 Sn'
_chemical_formula_sum              'C41 H58 Si4 Sn'
_chemical_formula_weight           781.92
_chemical_melting_point            ?
_chemical_oxdiff_formula           'C41 H58 Si4 Sn1'
loop_
  _atom_type_symbol
  _atom_type_description
  _atom_type_scat_dispersion_real
  _atom_type_scat_dispersion_imag
  _atom_type_scat_source
 'C' 'C' 0.0181 0.0091 'International Tables Vol C Tables 4.2.6.8 and 6.1.1.4'
 'H' 'H' 0.0000 0.0000 'International Tables Vol C Tables 4.2.6.8 and 6.1.1.4'
 'Si' 'Si' 0.2541 0.3302 'International Tables Vol C Tables 4.2.6.8 and 6.1.1.4'
 'Sn' 'Sn' 0.0259 5.4591 'International Tables Vol C Tables 4.2.6.8 and 6.1.1.4'

_shelx_space_group_comment
;
The symmetry employed for this shelxl refinement is uniquely defined
by the following loop, which should always be used as a source of
symmetry information in preference to the above space-group names.
They are only intended as comments.
;
_space_group_crystal_system        'triclinic'
_space_group_IT_number             2
_space_group_name_H-M_alt          'P -1'
_space_group_name_Hall             '-P 1'
loop_
  _space_group_symop_operation_xyz
 'x, y, z'
 '-x, -y, -z'

_cell_length_a                     12.7291(5)
_cell_length_b                     12.9103(4)
_cell_length_c                     13.8581(3)
_cell_angle_alpha                  86.054(2)
_cell_angle_beta                   89.117(2)
_cell_angle_gamma                  67.984(3)
_cell_volume                       2106.19(12)
_cell_formula_units_Z              2
_cell_measurement_reflns_used      18373
_cell_measurement_temperature      149.98(10)
_cell_measurement_theta_max        76.2970
_cell_measurement_theta_min        3.6880
_shelx_estimated_absorpt_T_max     0.641
_shelx_estimated_absorpt_T_min     0.205
_exptl_absorpt_coefficient_mu      6.097
_exptl_absorpt_correction_T_max    1.000
_exptl_absorpt_correction_T_min    0.217
_exptl_absorpt_correction_type     gaussian
_exptl_absorpt_process_details
;
CrysAlisPro 1.171.41.117a (Rigaku Oxford Diffraction, 2021)
Numerical absorption correction based on gaussian integration over
a multifaceted crystal model
Empirical absorption correction using spherical harmonics,
implemented in SCALE3 ABSPACK scaling algorithm.
;
_exptl_absorpt_special_details     ?
_exptl_crystal_colour              violet
_exptl_crystal_colour_primary      violet
_exptl_crystal_density_diffrn      1.233
_exptl_crystal_density_meas        ?
_exptl_crystal_density_method      ?
_exptl_crystal_description         block
_exptl_crystal_F_000               820
loop_
  _exptl_crystal_face_index_h
  _exptl_crystal_face_index_k
  _exptl_crystal_face_index_l
  _exptl_crystal_face_perp_dist
 1 0 -2 0.0218
 0 1 1 0.1307
 -1 0 0 0.0550
 1 0 0 0.0279
 -1 -2 2 0.0891
 -1 0 5 0.1177

_exptl_crystal_size_max            0.38
_exptl_crystal_size_mid            0.18
_exptl_crystal_size_min            0.08
loop_
  _exptl_oxdiff_crystal_face_indexfrac_h
  _exptl_oxdiff_crystal_face_indexfrac_k
  _exptl_oxdiff_crystal_face_indexfrac_l
  _exptl_oxdiff_crystal_face_x
  _exptl_oxdiff_crystal_face_y
  _exptl_oxdiff_crystal_face_z
 1.0064 0.0056 -1.9983 0.0741 0.0785 -0.2334
 -0.0061 0.9988 1.0005 -0.1462 -0.0071 0.0758
 -1.0030 -0.0043 -0.0030 -0.0250 -0.1266 0.0212
 1.0030 0.0043 0.0030 0.0250 0.1266 -0.0212
 -0.9976 -2.0046 1.9985 0.1692 -0.0163 0.2941
 -1.0114 -0.0076 5.0002 -0.1477 -0.0065 0.5517

_exptl_transmission_factor_max     ?
_exptl_transmission_factor_min     ?
_diffrn_reflns_av_R_equivalents    0.0378
_diffrn_reflns_av_unetI/netI       0.0357
_diffrn_reflns_Laue_measured_fraction_full  1.000
_diffrn_reflns_Laue_measured_fraction_max  0.985
_diffrn_reflns_limit_h_max         15
_diffrn_reflns_limit_h_min         -15
_diffrn_reflns_limit_k_max         16
_diffrn_reflns_limit_k_min         -15
_diffrn_reflns_limit_l_max         17
_diffrn_reflns_limit_l_min         -14
_diffrn_reflns_number              28157
_diffrn_reflns_point_group_measured_fraction_full  1.000
_diffrn_reflns_point_group_measured_fraction_max  0.985
_diffrn_reflns_theta_full          67.684
_diffrn_reflns_theta_max           76.447
_diffrn_reflns_theta_min           3.702
_diffrn_ambient_environment        N~2~
_diffrn_ambient_temperature        149.98(10)
_diffrn_detector                   'CCD plate'
_diffrn_detector_area_resol_mean   10.5035
_diffrn_detector_type              Atlas
_diffrn_measured_fraction_theta_full  1.000
_diffrn_measured_fraction_theta_max  0.985
_diffrn_measurement_details
;
List of Runs (angles in degrees, time in seconds):

  # Type    Start    End  Width  t~exp~   \w     \q     \k     \f   Frames
--------------------------------------------------------------------------
  1  \w      1.00  27.00   1.00    1.00    --  -41.40  19.00 -60.00   26
  2  \w    -42.00  29.00   1.00    1.00    --  -41.40  57.00  90.00   71
  3  \w     -2.00  31.00   1.00    1.00    --  -41.40  19.00-120.00   33
  4  \w     -7.00  28.00   1.00    1.00    --  -41.40  24.00  37.00   35
  5  \w     -4.00  37.00   1.00    1.00    --  -41.40  19.00   0.00   41
  6  \w    -70.00 -42.00   1.00    1.00    --  -41.40 125.00-180.00   28
  7  \w     -4.00  29.00   1.00    1.00    --  -41.40  19.00 -90.00   33
  8  \w     -5.00  33.00   1.00    1.00    --  -41.40  19.00 -30.00   38
  9  \w     38.00  95.00   1.00    1.00    --   41.40-125.00   0.00   57
 10  \w      6.00  78.00   1.00    1.00    --   41.40 -99.00-180.00   72
 11  \w     40.00  70.00   1.00    1.00    --  111.00 -45.00   0.00   30
 12  \w    152.00 178.00   1.00    1.00    --  111.00  45.00   0.00   26
 13  \w     41.00  67.00   1.00    1.00    --  111.00 -45.00  60.00   26
 14  \w     73.00 109.00   1.00    1.00    --  111.00-111.00-180.00   36
 15  \w     41.00  69.00   1.00    1.00    --  111.00 -45.00 -90.00   28
 16  \w     59.00  85.00   1.00    1.00    --  111.00 -61.00  30.00   26
 17  \w     47.00  91.00   1.00    1.00    --  111.00 -61.00 120.00   44
 18  \w     44.00 107.00   1.00    1.00    --  111.00-111.00 150.00   63
 19  \w     62.00  88.00   1.00    1.00    --  111.00-111.00 -30.00   26
 20  \w    120.00 146.00   1.00    1.00    --  111.00 178.00 -60.00   26
 21  \w     40.00  65.00   1.00    1.00    --  111.00 -45.00 150.00   25
 22  \w     61.00  88.00   1.00    1.00    --  111.00 178.00 -60.00   27
 23  \w    126.00 174.00   1.00    1.00    --  111.00  30.00-180.00   48
 24  \w     87.00 131.00   1.00    1.00    --  111.00  45.00   0.00   44
 25  \w     81.00 109.00   1.00    1.00    --  111.00-111.00  90.00   28
 26  \w     70.00 109.00   1.00    1.00    --  111.00-111.00 -60.00   39
 27  \w     66.00 176.00   1.00    1.00    --  111.00  15.00 120.00  110
 28  \w    122.00 172.00   1.00    1.00    --  111.00  77.00 -60.00   50
 29  \w     49.00  88.00   1.00    1.00    --  111.00 -61.00-180.00   39
 30  \w     66.00 106.00   1.00    1.00    --  111.00-111.00   0.00   40
 31  \w     68.00 109.00   1.00    1.00    --  111.00-111.00  30.00   41
 32  \w    116.00 142.00   1.00    1.00    --  111.00 178.00   0.00   26
 33  \w     45.00  71.00   1.00    1.00    --  111.00 -45.00 -30.00   26
 34  \w     43.00  68.00   1.00    1.00    --  111.00 -45.00  30.00   25
 35  \w     46.00  72.00   1.00    1.00    --  111.00 -45.00-150.00   26
 36  \w     40.00  71.00   1.00    1.00    --  111.00 -45.00-120.00   31
 37  \w     83.00 108.00   1.00    1.00    --  111.00-111.00-120.00   25
 38  \w     46.00  85.00   1.00    1.00    --  111.00-111.00 120.00   39
 39  \w     88.00 114.00   1.00    1.00    --  111.00  30.00-180.00   26
 40  \w     87.00 137.00   1.00    1.00    --  111.00  30.00 -90.00   50
 41  \w     67.00  93.00   1.00    1.00    --  111.00-111.00  60.00   26
 42  \w     32.00  71.00   1.00    1.00    --  111.00 -94.00   0.00   39
 43  \w      6.00  31.00   1.00    1.00    --   38.00  80.00 114.48   25
 44  \w      4.00  29.00   1.00    1.00    --   38.00  86.00-149.84   25
 45  \w    -10.00  16.00   1.00    1.00    --  -41.40   0.00 -60.00   26
 46  \w   -114.00 -78.00   1.00    1.00    --  -41.40 -37.00-150.00   36
 47  \w    -73.00 -19.00   1.00    1.00    --  -41.40 -37.00-150.00   54
 48  \w   -128.00 -49.00   1.00    1.00    --  -41.40   0.00 -60.00   79
 49  \w     15.00  41.00   1.00    1.00    --   41.40  57.00  30.00   26
 50  \w     13.00  39.00   1.00    1.00    --   46.00  82.00-146.51   26
 51  \w     14.00  39.00   1.00    1.00    --   46.00  78.00 145.37   25
 52  \w     14.00  39.00   1.00    1.00    --   46.00  79.00 -47.30   25
 53  \w     13.00  38.00   1.00    1.00    --   46.00  82.00  44.41   25
 54  \w     32.00  59.00   1.00    1.00    --   62.00  71.00  54.29   27
 55  \w     32.00  58.00   1.00    1.00    --   62.00  71.00-101.22   26
 56  \w     35.00  61.00   1.00    1.00    --   62.00  70.00-176.70   26
 57  \w     37.00  64.00   1.00    1.00    --   66.00  69.00  81.32   27
 58  \w     37.00  62.00   1.00    1.00    --   66.00  71.00-158.16   25
 59  \w     42.00  68.00   1.00    1.00    --   70.00  64.00 153.26   26
 60  \w     41.00  67.00   1.00    1.00    --   70.00  66.00  -4.79   26
 61  \w     40.00  67.00   1.00    1.00    --   70.00  70.00  32.95   27
 62  \w     41.00  66.00   1.00    1.00    --   70.00  67.00 115.60   25
 63  \w     40.00  65.00   1.00    1.00    --   70.00  71.00-146.90   25
;
_diffrn_measurement_device         'four-circle diffractometer'
_diffrn_measurement_device_type    'SuperNova, Dual, Cu at home/near, Atlas'
_diffrn_measurement_method         '\w scans'
_diffrn_orient_matrix_type        
 'CrysAlisPro convention (1999,Acta A55,543-557)'
_diffrn_orient_matrix_UB_11        0.0254992000
_diffrn_orient_matrix_UB_12        -0.1215819000
_diffrn_orient_matrix_UB_13        -0.0245721000
_diffrn_orient_matrix_UB_21        0.1262449000
_diffrn_orient_matrix_UB_22        -0.0305884000
_diffrn_orient_matrix_UB_23        0.0241898000
_diffrn_orient_matrix_UB_31        -0.0213631000
_diffrn_orient_matrix_UB_32        -0.0304360000
_diffrn_orient_matrix_UB_33        0.1059690000
_diffrn_radiation_monochromator    mirror
_diffrn_radiation_probe            x-ray
_diffrn_radiation_type             'Cu K\a'
_diffrn_radiation_wavelength       1.54184
_diffrn_source                     'micro-focus sealed X-ray tube'
_diffrn_source_type                'SuperNova (Cu) X-ray Source'
_reflns_Friedel_coverage           0.000
_reflns_Friedel_fraction_full      .
_reflns_Friedel_fraction_max       .
_reflns_number_gt                  7966
_reflns_number_total               8711
_reflns_special_details
;
 Reflections were merged by SHELXL according to the crystal
 class for the calculation of statistics and refinement.
 
 _reflns_Friedel_fraction is defined as the number of unique
 Friedel pairs measured divided by the number that would be
 possible theoretically, ignoring centric projections and
 systematic absences.
;
_reflns_threshold_expression       'I > 2\s(I)'
_computing_cell_refinement         'CrysAlisPro 1.171.41.117a (Rigaku OD, 2021)'
_computing_data_collection         'CrysAlisPro 1.171.41.117a (Rigaku OD, 2021)'
_computing_data_reduction          'CrysAlisPro 1.171.41.117a (Rigaku OD, 2021)'
_computing_molecular_graphics      'Olex2 1.5 (Dolomanov et al., 2009)'
_computing_publication_material    'Olex2 1.5 (Dolomanov et al., 2009)'
_computing_structure_refinement    'SHELXL 2018/3 (Sheldrick, 2015)'
_computing_structure_solution      'SHELXT 2018/2 (Sheldrick, 2018)'
_refine_diff_density_max           0.356
_refine_diff_density_min           -0.544
_refine_diff_density_rms           0.059
_refine_ls_extinction_coef         .
_refine_ls_extinction_method       none
_refine_ls_goodness_of_fit_ref     1.040
_refine_ls_hydrogen_treatment      constr
_refine_ls_matrix_type             full
_refine_ls_number_parameters       430
_refine_ls_number_reflns           8711
_refine_ls_number_restraints       0
_refine_ls_R_factor_all            0.0323
_refine_ls_R_factor_gt             0.0280
_refine_ls_restrained_S_all        1.040
_refine_ls_shift/su_max            0.001
_refine_ls_shift/su_mean           0.000
_refine_ls_structure_factor_coef   Fsqd
_refine_ls_weighting_details      
 'w=1/[\s^2^(Fo^2^)+(0.0340P)^2^+0.3645P] where P=(Fo^2^+2Fc^2^)/3'
_refine_ls_weighting_scheme        calc
_refine_ls_wR_factor_gt            0.0670
_refine_ls_wR_factor_ref           0.0694
_refine_special_details            ?
_olex2_refinement_description
;
1. Fixed Uiso
 At 1.2 times of:
  All C(H) groups
 At 1.5 times of:
  All C(H,H,H) groups
2.a Aromatic/amide H refined with riding coordinates:
 C34(H34), C11(H11), C9(H9), C3(H3), C37(H37), C4(H4), C5(H5), C38(H38),
 C41(H41), C18(H18), C20(H20), C40(H40), C39(H39)
2.b Idealised Me refined as rotating group:
 C13(H13A,H13B,H13C), C15(H15A,H15B,H15C), C33(H33A,H33B,H33C), C27(H27A,H27B,
 H27C), C14(H14A,H14B,H14C), C22(H22A,H22B,H22C), C31(H31A,H31B,H31C), C24(H24A,
 H24B,H24C), C32(H32A,H32B,H32C), C29(H29A,H29B,H29C), C30(H30A,H30B,H30C),
 C25(H25A,H25B,H25C), C28(H28A,H28B,H28C), C26(H26A,H26B,H26C), C23(H23A,H23B,
 H23C)
;
_atom_sites_solution_hydrogens     geom
_atom_sites_solution_primary       dual
_atom_sites_solution_secondary     ?
loop_
  _atom_site_label
  _atom_site_type_symbol
  _atom_site_fract_x
  _atom_site_fract_y
  _atom_site_fract_z
  _atom_site_U_iso_or_equiv
  _atom_site_adp_type
  _atom_site_occupancy
  _atom_site_site_symmetry_order
  _atom_site_calc_flag
  _atom_site_refinement_flags_posn
  _atom_site_refinement_flags_adp
  _atom_site_refinement_flags_occupancy
  _atom_site_disorder_assembly
  _atom_site_disorder_group
 Sn1 Sn 0.20274(2) 0.67891(2) 0.20048(2) 0.02360(5) Uani 1 1 d . . . . .
 Si1 Si 0.40776(5) 0.39957(4) 0.28998(4) 0.01794(11) Uani 1 1 d . . . . .
 Si3 Si 0.49329(5) 0.24767(5) 0.40422(4) 0.02419(13) Uani 1 1 d . . . . .
 Si4 Si 0.55556(5) 0.45518(5) 0.23552(4) 0.02249(12) Uani 1 1 d . . . . .
 Si2 Si 0.32697(5) 0.33325(5) 0.16807(4) 0.02465(12) Uani 1 1 d . . . . .
 C35 C 0.21843(17) 0.60520(17) 0.35075(14) 0.0199(4) Uani 1 1 d . . . . .
 C1 C 0.08954(18) 0.85638(17) 0.21236(13) 0.0211(4) Uani 1 1 d . . . . .
 C34 C 0.29901(17) 0.50219(17) 0.36750(14) 0.0208(4) Uani 1 1 d . . . . .
 H34 H 0.302063 0.474643 0.433171 0.025 Uiso 1 1 calc R U . . .
 C10 C -0.09946(19) 0.5787(2) 0.18074(16) 0.0276(5) Uani 1 1 d . . . . .
 C7 C -0.05870(18) 0.77687(18) 0.19958(14) 0.0225(4) Uani 1 1 d . . . . .
 C2 C -0.02702(18) 0.87567(18) 0.20941(13) 0.0224(4) Uani 1 1 d . . . . .
 C8 C -0.03862(19) 0.72459(19) 0.11100(14) 0.0255(5) Uani 1 1 d . . . . .
 C17 C 0.3048(2) 0.94482(18) 0.28395(15) 0.0266(5) Uani 1 1 d . . . . .
 C13 C -0.0061(2) 0.7784(2) 0.02065(15) 0.0326(5) Uani 1 1 d . . . . .
 H13A H -0.065511 0.795479 -0.028836 0.049 Uiso 1 1 calc R U . . .
 H13B H 0.065677 0.726670 -0.003834 0.049 Uiso 1 1 calc R U . . .
 H13C H 0.002426 0.847705 0.036256 0.049 Uiso 1 1 calc R U . . .
 C11 C -0.12451(18) 0.6345(2) 0.26608(15) 0.0285(5) Uani 1 1 d . . . . .
 H11 H -0.154885 0.604109 0.318783 0.034 Uiso 1 1 calc R U . . .
 C16 C 0.24605(18) 0.93085(17) 0.20349(14) 0.0219(4) Uani 1 1 d . . . . .
 C9 C -0.0589(2) 0.6270(2) 0.10403(15) 0.0284(5) Uani 1 1 d . . . . .
 H9 H -0.044340 0.591995 0.044518 0.034 Uiso 1 1 calc R U . . .
 C12 C -0.10658(18) 0.73255(19) 0.27649(14) 0.0254(5) Uani 1 1 d . . . . .
 C36 C 0.14633(17) 0.65710(17) 0.43300(14) 0.0211(4) Uani 1 1 d . . . . .
 C6 C 0.12354(18) 0.94770(17) 0.20935(13) 0.0217(4) Uani 1 1 d . . . . .
 C3 C -0.1073(2) 0.98447(19) 0.20991(15) 0.0296(5) Uani 1 1 d . . . . .
 H3 H -0.185748 0.996971 0.210155 0.036 Uiso 1 1 calc R U . . .
 C37 C 0.09330(18) 0.59715(18) 0.49001(14) 0.0247(4) Uani 1 1 d . . . . .
 H37 H 0.100178 0.524629 0.473700 0.030 Uiso 1 1 calc R U . . .
 C4 C -0.0730(2) 1.07465(19) 0.21004(16) 0.0317(5) Uani 1 1 d . . . . .
 H4 H -0.127802 1.148684 0.211269 0.038 Uiso 1 1 calc R U . . .
 C5 C 0.0418(2) 1.05627(18) 0.20836(14) 0.0265(5) Uani 1 1 d . . . . .
 H5 H 0.064908 1.118287 0.206514 0.032 Uiso 1 1 calc R U . . .
 C38 C 0.0309(2) 0.6433(2) 0.57011(15) 0.0317(5) Uani 1 1 d . . . . .
 H38 H -0.005709 0.602536 0.607681 0.038 Uiso 1 1 calc R U . . .
 C15 C -0.1422(2) 0.7930(2) 0.36787(15) 0.0322(5) Uani 1 1 d . . . . .
 H15A H -0.081395 0.815234 0.389922 0.048 Uiso 1 1 calc R U . . .
 H15B H -0.157306 0.743252 0.418057 0.048 Uiso 1 1 calc R U . . .
 H15C H -0.211005 0.859830 0.355049 0.048 Uiso 1 1 calc R U . . .
 C19 C 0.4783(2) 0.89556(19) 0.19058(19) 0.0337(5) Uani 1 1 d . . . . .
 C33 C 0.5066(2) 0.6043(2) 0.1864(2) 0.0405(6) Uani 1 1 d . . . . .
 H33A H 0.464247 0.653407 0.236177 0.061 Uiso 1 1 calc R U . . .
 H33B H 0.457379 0.615053 0.129845 0.061 Uiso 1 1 calc R U . . .
 H33C H 0.572339 0.622703 0.167412 0.061 Uiso 1 1 calc R U . . .
 C27 C 0.4234(3) 0.1869(2) 0.14635(18) 0.0402(6) Uani 1 1 d . . . . .
 H27A H 0.497400 0.186566 0.125404 0.060 Uiso 1 1 calc R U . . .
 H27B H 0.390577 0.158181 0.095957 0.060 Uiso 1 1 calc R U . . .
 H27C H 0.432735 0.139268 0.206289 0.060 Uiso 1 1 calc R U . . .
 C21 C 0.30383(19) 0.90424(18) 0.11529(15) 0.0254(4) Uani 1 1 d . . . . .
 C14 C -0.1203(2) 0.4729(2) 0.17043(18) 0.0356(5) Uani 1 1 d . . . . .
 H14A H -0.097486 0.424758 0.230288 0.053 Uiso 1 1 calc R U . . .
 H14B H -0.076034 0.433540 0.116460 0.053 Uiso 1 1 calc R U . . .
 H14C H -0.201120 0.491493 0.157807 0.053 Uiso 1 1 calc R U . . .
 C22 C 0.2450(2) 0.9839(2) 0.37726(16) 0.0351(6) Uani 1 1 d . . . . .
 H22A H 0.231496 1.063263 0.381774 0.053 Uiso 1 1 calc R U . . .
 H22B H 0.292320 0.939909 0.432083 0.053 Uiso 1 1 calc R U . . .
 H22C H 0.172414 0.973798 0.378543 0.053 Uiso 1 1 calc R U . . .
 C41 C 0.1337(2) 0.76321(19) 0.45865(15) 0.0286(5) Uani 1 1 d . . . . .
 H41 H 0.167066 0.805995 0.419843 0.034 Uiso 1 1 calc R U . . .
 C31 C 0.6561(2) 0.4381(2) 0.33826(18) 0.0387(6) Uani 1 1 d . . . . .
 H31A H 0.705787 0.478724 0.320782 0.058 Uiso 1 1 calc R U . . .
 H31B H 0.702023 0.358449 0.351751 0.058 Uiso 1 1 calc R U . . .
 H31C H 0.613017 0.468201 0.395955 0.058 Uiso 1 1 calc R U . . .
 C18 C 0.4199(2) 0.92494(19) 0.27562(17) 0.0320(5) Uani 1 1 d . . . . .
 H18 H 0.459819 0.931885 0.330631 0.038 Uiso 1 1 calc R U . . .
 C24 C 0.2439(2) 0.8968(2) 0.02430(15) 0.0329(5) Uani 1 1 d . . . . .
 H24A H 0.281759 0.915901 -0.032334 0.049 Uiso 1 1 calc R U . . .
 H24B H 0.164856 0.949253 0.024990 0.049 Uiso 1 1 calc R U . . .
 H24C H 0.246122 0.820373 0.021242 0.049 Uiso 1 1 calc R U . . .
 C20 C 0.4178(2) 0.88747(19) 0.11089(17) 0.0313(5) Uani 1 1 d . . . . .
 H20 H 0.455946 0.869795 0.051195 0.038 Uiso 1 1 calc R U . . .
 C32 C 0.6317(2) 0.3608(2) 0.13841(17) 0.0333(5) Uani 1 1 d . . . . .
 H32A H 0.697901 0.377605 0.117732 0.050 Uiso 1 1 calc R U . . .
 H32B H 0.580442 0.373094 0.083054 0.050 Uiso 1 1 calc R U . . .
 H32C H 0.656425 0.282528 0.163832 0.050 Uiso 1 1 calc R U . . .
 C29 C 0.6249(2) 0.1392(2) 0.35704(18) 0.0415(7) Uani 1 1 d . . . . .
 H29A H 0.651107 0.073345 0.403068 0.062 Uiso 1 1 calc R U . . .
 H29B H 0.684144 0.170274 0.348940 0.062 Uiso 1 1 calc R U . . .
 H29C H 0.608067 0.117422 0.294509 0.062 Uiso 1 1 calc R U . . .
 C40 C 0.0732(2) 0.8078(2) 0.53999(17) 0.0346(5) Uani 1 1 d . . . . .
 H40 H 0.067325 0.879565 0.557566 0.042 Uiso 1 1 calc R U . . .
 C39 C 0.0215(2) 0.7476(2) 0.59550(16) 0.0346(6) Uani 1 1 d . . . . .
 H39 H -0.020283 0.778175 0.651002 0.042 Uiso 1 1 calc R U . . .
 C30 C 0.5296(2) 0.2993(2) 0.51755(16) 0.0381(6) Uani 1 1 d . . . . .
 H30A H 0.462005 0.358454 0.540805 0.057 Uiso 1 1 calc R U . . .
 H30B H 0.588954 0.329254 0.503778 0.057 Uiso 1 1 calc R U . . .
 H30C H 0.556900 0.237190 0.567229 0.057 Uiso 1 1 calc R U . . .
 C25 C 0.3043(3) 0.4142(2) 0.04798(17) 0.0446(7) Uani 1 1 d . . . . .
 H25A H 0.244451 0.488223 0.053228 0.067 Uiso 1 1 calc R U . . .
 H25B H 0.281768 0.373902 0.000019 0.067 Uiso 1 1 calc R U . . .
 H25C H 0.374768 0.423007 0.027739 0.067 Uiso 1 1 calc R U . . .
 C28 C 0.3910(3) 0.1791(2) 0.43818(19) 0.0459(7) Uani 1 1 d . . . . .
 H28A H 0.373171 0.147466 0.381257 0.069 Uiso 1 1 calc R U . . .
 H28B H 0.321334 0.234761 0.462310 0.069 Uiso 1 1 calc R U . . .
 H28C H 0.424816 0.119224 0.488778 0.069 Uiso 1 1 calc R U . . .
 C26 C 0.1880(2) 0.3307(3) 0.2113(2) 0.0548(8) Uani 1 1 d . . . . .
 H26A H 0.199863 0.283107 0.271495 0.082 Uiso 1 1 calc R U . . .
 H26B H 0.154985 0.300673 0.162033 0.082 Uiso 1 1 calc R U . . .
 H26C H 0.136459 0.406936 0.222950 0.082 Uiso 1 1 calc R U . . .
 C23 C 0.6027(2) 0.8749(3) 0.1830(3) 0.0528(8) Uani 1 1 d . . . . .
 H23A H 0.627018 0.901786 0.239726 0.079 Uiso 1 1 calc R U . . .
 H23B H 0.615723 0.915005 0.124266 0.079 Uiso 1 1 calc R U . . .
 H23C H 0.646145 0.794473 0.180058 0.079 Uiso 1 1 calc R U . . .

loop_
  _atom_site_aniso_label
  _atom_site_aniso_U_11
  _atom_site_aniso_U_22
  _atom_site_aniso_U_33
  _atom_site_aniso_U_23
  _atom_site_aniso_U_13
  _atom_site_aniso_U_12
 Sn1 0.02523(8) 0.02013(8) 0.01992(7) -0.00100(5) 0.00304(5) -0.00236(6)
 Si1 0.0173(3) 0.0174(3) 0.0184(2) -0.00139(19) 0.00122(19) -0.0056(2)
 Si3 0.0284(3) 0.0181(3) 0.0218(3) 0.0002(2) 0.0010(2) -0.0041(2)
 Si4 0.0213(3) 0.0220(3) 0.0260(3) -0.0037(2) 0.0037(2) -0.0100(2)
 Si2 0.0260(3) 0.0278(3) 0.0230(3) -0.0038(2) -0.0003(2) -0.0130(3)
 C35 0.0194(10) 0.0198(10) 0.0200(9) -0.0022(7) -0.0008(7) -0.0068(8)
 C1 0.0229(10) 0.0202(10) 0.0165(9) -0.0007(7) -0.0016(7) -0.0037(8)
 C34 0.0206(10) 0.0216(10) 0.0189(9) -0.0009(7) 0.0010(7) -0.0065(8)
 C10 0.0235(11) 0.0320(12) 0.0294(11) 0.0013(9) -0.0050(9) -0.0131(10)
 C7 0.0180(10) 0.0263(11) 0.0220(9) -0.0013(8) -0.0022(8) -0.0068(8)
 C2 0.0234(10) 0.0253(11) 0.0162(9) -0.0012(8) -0.0017(7) -0.0063(9)
 C8 0.0257(11) 0.0296(12) 0.0219(10) -0.0004(8) -0.0001(8) -0.0114(9)
 C17 0.0368(13) 0.0176(10) 0.0272(10) 0.0022(8) -0.0102(9) -0.0125(9)
 C13 0.0475(15) 0.0351(13) 0.0204(10) -0.0021(9) 0.0015(10) -0.0213(12)
 C11 0.0200(10) 0.0409(14) 0.0244(10) 0.0046(9) -0.0014(8) -0.0123(10)
 C16 0.0261(11) 0.0155(10) 0.0238(9) 0.0018(7) -0.0048(8) -0.0077(8)
 C9 0.0314(12) 0.0351(13) 0.0230(10) -0.0040(9) -0.0002(9) -0.0169(10)
 C12 0.0159(10) 0.0353(12) 0.0223(10) -0.0004(9) -0.0020(8) -0.0067(9)
 C36 0.0189(10) 0.0219(10) 0.0195(9) -0.0028(7) -0.0022(7) -0.0038(8)
 C6 0.0280(11) 0.0215(10) 0.0143(8) -0.0013(7) -0.0026(8) -0.0076(9)
 C3 0.0221(11) 0.0316(12) 0.0276(10) -0.0041(9) -0.0018(8) -0.0009(9)
 C37 0.0245(11) 0.0245(11) 0.0246(10) -0.0058(8) 0.0024(8) -0.0079(9)
 C4 0.0311(12) 0.0226(11) 0.0318(11) -0.0051(9) -0.0035(9) 0.0016(10)
 C5 0.0342(12) 0.0205(11) 0.0227(10) -0.0037(8) -0.0025(9) -0.0073(9)
 C38 0.0287(12) 0.0404(14) 0.0232(10) -0.0030(9) 0.0049(9) -0.0097(11)
 C15 0.0235(11) 0.0462(15) 0.0237(10) -0.0038(10) 0.0025(9) -0.0093(11)
 C19 0.0279(12) 0.0190(11) 0.0534(14) 0.0013(10) -0.0059(11) -0.0083(9)
 C33 0.0388(15) 0.0291(13) 0.0545(15) 0.0028(11) 0.0082(12) -0.0148(11)
 C27 0.0554(17) 0.0328(14) 0.0345(12) -0.0107(10) 0.0005(12) -0.0177(13)
 C21 0.0279(11) 0.0207(11) 0.0275(10) -0.0006(8) -0.0013(9) -0.0090(9)
 C14 0.0369(14) 0.0426(15) 0.0365(12) 0.0013(10) -0.0030(10) -0.0259(12)
 C22 0.0468(15) 0.0354(13) 0.0273(11) -0.0043(9) -0.0076(10) -0.0196(12)
 C41 0.0320(12) 0.0236(11) 0.0276(10) -0.0038(8) -0.0016(9) -0.0071(10)
 C31 0.0329(13) 0.0531(17) 0.0386(13) -0.0086(11) -0.0004(10) -0.0249(13)
 C18 0.0357(13) 0.0227(11) 0.0392(12) 0.0042(9) -0.0166(10) -0.0131(10)
 C24 0.0368(13) 0.0409(14) 0.0214(10) -0.0024(9) 0.0012(9) -0.0149(11)
 C20 0.0307(12) 0.0243(12) 0.0376(12) -0.0024(9) 0.0051(10) -0.0090(10)
 C32 0.0317(13) 0.0358(13) 0.0358(12) -0.0095(10) 0.0107(10) -0.0156(11)
 C29 0.0416(15) 0.0315(13) 0.0334(12) -0.0035(10) -0.0027(11) 0.0073(11)
 C40 0.0383(14) 0.0273(12) 0.0326(12) -0.0118(9) -0.0036(10) -0.0040(11)
 C39 0.0325(13) 0.0403(14) 0.0222(10) -0.0118(9) 0.0025(9) -0.0021(11)
 C30 0.0487(16) 0.0306(13) 0.0270(11) -0.0006(9) -0.0074(10) -0.0056(12)
 C25 0.067(2) 0.0396(15) 0.0274(12) 0.0005(10) -0.0168(12) -0.0204(14)
 C28 0.0624(19) 0.0411(16) 0.0410(14) 0.0078(11) 0.0045(13) -0.0293(15)
 C26 0.0355(15) 0.081(2) 0.0624(18) -0.0165(16) 0.0027(14) -0.0370(16)
 C23 0.0294(14) 0.0461(17) 0.082(2) -0.0103(15) -0.0038(14) -0.0125(13)

_geom_special_details
;
 All esds (except the esd in the dihedral angle between two l.s. planes)
 are estimated using the full covariance matrix.  The cell esds are taken
 into account individually in the estimation of esds in distances, angles
 and torsion angles; correlations between esds in cell parameters are only
 used when they are defined by crystal symmetry.  An approximate (isotropic)
 treatment of cell esds is used for estimating esds involving l.s. planes.
;
loop_
  _geom_bond_atom_site_label_1
  _geom_bond_atom_site_label_2
  _geom_bond_distance
  _geom_bond_site_symmetry_2
  _geom_bond_publ_flag
 Sn1 C35 2.2090(19) . ?
 Sn1 C1 2.219(2) . ?
 Si1 Si3 2.3585(7) . ?
 Si1 Si4 2.3492(8) . ?
 Si1 Si2 2.3575(8) . ?
 Si1 C34 1.897(2) . ?
 Si3 C29 1.878(2) . ?
 Si3 C30 1.877(2) . ?
 Si3 C28 1.867(3) . ?
 Si4 C33 1.869(2) . ?
 Si4 C31 1.875(3) . ?
 Si4 C32 1.880(2) . ?
 Si2 C27 1.869(3) . ?
 Si2 C25 1.869(2) . ?
 Si2 C26 1.870(3) . ?
 C35 C34 1.348(3) . ?
 C35 C36 1.484(3) . ?
 C1 C2 1.410(3) . ?
 C1 C6 1.398(3) . ?
 C34 H34 0.9500 . ?
 C10 C11 1.397(3) . ?
 C10 C9 1.385(3) . ?
 C10 C14 1.502(3) . ?
 C7 C2 1.490(3) . ?
 C7 C8 1.415(3) . ?
 C7 C12 1.412(3) . ?
 C2 C3 1.394(3) . ?
 C8 C13 1.517(3) . ?
 C8 C9 1.387(3) . ?
 C17 C16 1.410(3) . ?
 C17 C22 1.509(3) . ?
 C17 C18 1.395(3) . ?
 C13 H13A 0.9800 . ?
 C13 H13B 0.9800 . ?
 C13 H13C 0.9800 . ?
 C11 H11 0.9500 . ?
 C11 C12 1.385(3) . ?
 C16 C6 1.493(3) . ?
 C16 C21 1.412(3) . ?
 C9 H9 0.9500 . ?
 C12 C15 1.507(3) . ?
 C36 C37 1.403(3) . ?
 C36 C41 1.389(3) . ?
 C6 C5 1.397(3) . ?
 C3 H3 0.9500 . ?
 C3 C4 1.388(3) . ?
 C37 H37 0.9500 . ?
 C37 C38 1.388(3) . ?
 C4 H4 0.9500 . ?
 C4 C5 1.389(3) . ?
 C5 H5 0.9500 . ?
 C38 H38 0.9500 . ?
 C38 C39 1.377(3) . ?
 C15 H15A 0.9800 . ?
 C15 H15B 0.9800 . ?
 C15 H15C 0.9800 . ?
 C19 C18 1.381(4) . ?
 C19 C20 1.388(3) . ?
 C19 C23 1.507(4) . ?
 C33 H33A 0.9800 . ?
 C33 H33B 0.9800 . ?
 C33 H33C 0.9800 . ?
 C27 H27A 0.9800 . ?
 C27 H27B 0.9800 . ?
 C27 H27C 0.9800 . ?
 C21 C24 1.511(3) . ?
 C21 C20 1.386(3) . ?
 C14 H14A 0.9800 . ?
 C14 H14B 0.9800 . ?
 C14 H14C 0.9800 . ?
 C22 H22A 0.9800 . ?
 C22 H22B 0.9800 . ?
 C22 H22C 0.9800 . ?
 C41 H41 0.9500 . ?
 C41 C40 1.387(3) . ?
 C31 H31A 0.9800 . ?
 C31 H31B 0.9800 . ?
 C31 H31C 0.9800 . ?
 C18 H18 0.9500 . ?
 C24 H24A 0.9800 . ?
 C24 H24B 0.9800 . ?
 C24 H24C 0.9800 . ?
 C20 H20 0.9500 . ?
 C32 H32A 0.9800 . ?
 C32 H32B 0.9800 . ?
 C32 H32C 0.9800 . ?
 C29 H29A 0.9800 . ?
 C29 H29B 0.9800 . ?
 C29 H29C 0.9800 . ?
 C40 H40 0.9500 . ?
 C40 C39 1.383(4) . ?
 C39 H39 0.9500 . ?
 C30 H30A 0.9800 . ?
 C30 H30B 0.9800 . ?
 C30 H30C 0.9800 . ?
 C25 H25A 0.9800 . ?
 C25 H25B 0.9800 . ?
 C25 H25C 0.9800 . ?
 C28 H28A 0.9800 . ?
 C28 H28B 0.9800 . ?
 C28 H28C 0.9800 . ?
 C26 H26A 0.9800 . ?
 C26 H26B 0.9800 . ?
 C26 H26C 0.9800 . ?
 C23 H23A 0.9800 . ?
 C23 H23B 0.9800 . ?
 C23 H23C 0.9800 . ?

loop_
  _geom_angle_atom_site_label_1
  _geom_angle_atom_site_label_2
  _geom_angle_atom_site_label_3
  _geom_angle
  _geom_angle_site_symmetry_1
  _geom_angle_site_symmetry_3
  _geom_angle_publ_flag
 C35 Sn1 C1 103.79(7) . . ?
 Si4 Si1 Si3 104.97(3) . . ?
 Si4 Si1 Si2 113.76(3) . . ?
 Si2 Si1 Si3 107.02(3) . . ?
 C34 Si1 Si3 101.11(6) . . ?
 C34 Si1 Si4 114.81(7) . . ?
 C34 Si1 Si2 113.59(7) . . ?
 C29 Si3 Si1 112.53(8) . . ?
 C30 Si3 Si1 109.99(8) . . ?
 C30 Si3 C29 109.13(12) . . ?
 C28 Si3 Si1 109.56(10) . . ?
 C28 Si3 C29 108.31(14) . . ?
 C28 Si3 C30 107.16(13) . . ?
 C33 Si4 Si1 113.73(9) . . ?
 C33 Si4 C31 107.36(13) . . ?
 C33 Si4 C32 109.42(12) . . ?
 C31 Si4 Si1 109.52(8) . . ?
 C31 Si4 C32 109.49(12) . . ?
 C32 Si4 Si1 107.28(8) . . ?
 C27 Si2 Si1 108.64(9) . . ?
 C27 Si2 C25 106.26(12) . . ?
 C27 Si2 C26 108.49(14) . . ?
 C25 Si2 Si1 115.73(9) . . ?
 C25 Si2 C26 108.70(15) . . ?
 C26 Si2 Si1 108.80(10) . . ?
 C34 C35 Sn1 116.23(14) . . ?
 C34 C35 C36 117.76(17) . . ?
 C36 C35 Sn1 125.98(14) . . ?
 C2 C1 Sn1 114.28(15) . . ?
 C6 C1 Sn1 125.81(15) . . ?
 C6 C1 C2 119.33(19) . . ?
 Si1 C34 H34 112.7 . . ?
 C35 C34 Si1 134.67(15) . . ?
 C35 C34 H34 112.7 . . ?
 C11 C10 C14 121.6(2) . . ?
 C9 C10 C11 117.5(2) . . ?
 C9 C10 C14 120.8(2) . . ?
 C8 C7 C2 119.13(18) . . ?
 C12 C7 C2 122.01(19) . . ?
 C12 C7 C8 118.9(2) . . ?
 C1 C2 C7 117.27(19) . . ?
 C3 C2 C1 120.1(2) . . ?
 C3 C2 C7 122.5(2) . . ?
 C7 C8 C13 121.5(2) . . ?
 C9 C8 C7 119.38(19) . . ?
 C9 C8 C13 118.83(19) . . ?
 C16 C17 C22 121.5(2) . . ?
 C18 C17 C16 118.9(2) . . ?
 C18 C17 C22 119.6(2) . . ?
 C8 C13 H13A 109.5 . . ?
 C8 C13 H13B 109.5 . . ?
 C8 C13 H13C 109.5 . . ?
 H13A C13 H13B 109.5 . . ?
 H13A C13 H13C 109.5 . . ?
 H13B C13 H13C 109.5 . . ?
 C10 C11 H11 118.9 . . ?
 C12 C11 C10 122.3(2) . . ?
 C12 C11 H11 118.9 . . ?
 C17 C16 C6 121.12(19) . . ?
 C17 C16 C21 119.0(2) . . ?
 C21 C16 C6 119.86(18) . . ?
 C10 C9 C8 122.4(2) . . ?
 C10 C9 H9 118.8 . . ?
 C8 C9 H9 118.8 . . ?
 C7 C12 C15 120.7(2) . . ?
 C11 C12 C7 119.4(2) . . ?
 C11 C12 C15 119.9(2) . . ?
 C37 C36 C35 120.30(19) . . ?
 C41 C36 C35 121.4(2) . . ?
 C41 C36 C37 118.20(19) . . ?
 C1 C6 C16 120.78(19) . . ?
 C5 C6 C1 119.6(2) . . ?
 C5 C6 C16 119.6(2) . . ?
 C2 C3 H3 119.9 . . ?
 C4 C3 C2 120.2(2) . . ?
 C4 C3 H3 119.9 . . ?
 C36 C37 H37 119.8 . . ?
 C38 C37 C36 120.4(2) . . ?
 C38 C37 H37 119.8 . . ?
 C3 C4 H4 120.1 . . ?
 C3 C4 C5 119.8(2) . . ?
 C5 C4 H4 120.1 . . ?
 C6 C5 H5 119.6 . . ?
 C4 C5 C6 120.8(2) . . ?
 C4 C5 H5 119.6 . . ?
 C37 C38 H38 119.8 . . ?
 C39 C38 C37 120.5(2) . . ?
 C39 C38 H38 119.8 . . ?
 C12 C15 H15A 109.5 . . ?
 C12 C15 H15B 109.5 . . ?
 C12 C15 H15C 109.5 . . ?
 H15A C15 H15B 109.5 . . ?
 H15A C15 H15C 109.5 . . ?
 H15B C15 H15C 109.5 . . ?
 C18 C19 C20 117.6(2) . . ?
 C18 C19 C23 121.8(2) . . ?
 C20 C19 C23 120.6(2) . . ?
 Si4 C33 H33A 109.5 . . ?
 Si4 C33 H33B 109.5 . . ?
 Si4 C33 H33C 109.5 . . ?
 H33A C33 H33B 109.5 . . ?
 H33A C33 H33C 109.5 . . ?
 H33B C33 H33C 109.5 . . ?
 Si2 C27 H27A 109.5 . . ?
 Si2 C27 H27B 109.5 . . ?
 Si2 C27 H27C 109.5 . . ?
 H27A C27 H27B 109.5 . . ?
 H27A C27 H27C 109.5 . . ?
 H27B C27 H27C 109.5 . . ?
 C16 C21 C24 121.8(2) . . ?
 C20 C21 C16 119.4(2) . . ?
 C20 C21 C24 118.8(2) . . ?
 C10 C14 H14A 109.5 . . ?
 C10 C14 H14B 109.5 . . ?
 C10 C14 H14C 109.5 . . ?
 H14A C14 H14B 109.5 . . ?
 H14A C14 H14C 109.5 . . ?
 H14B C14 H14C 109.5 . . ?
 C17 C22 H22A 109.5 . . ?
 C17 C22 H22B 109.5 . . ?
 C17 C22 H22C 109.5 . . ?
 H22A C22 H22B 109.5 . . ?
 H22A C22 H22C 109.5 . . ?
 H22B C22 H22C 109.5 . . ?
 C36 C41 H41 119.4 . . ?
 C40 C41 C36 121.1(2) . . ?
 C40 C41 H41 119.4 . . ?
 Si4 C31 H31A 109.5 . . ?
 Si4 C31 H31B 109.5 . . ?
 Si4 C31 H31C 109.5 . . ?
 H31A C31 H31B 109.5 . . ?
 H31A C31 H31C 109.5 . . ?
 H31B C31 H31C 109.5 . . ?
 C17 C18 H18 118.7 . . ?
 C19 C18 C17 122.6(2) . . ?
 C19 C18 H18 118.7 . . ?
 C21 C24 H24A 109.5 . . ?
 C21 C24 H24B 109.5 . . ?
 C21 C24 H24C 109.5 . . ?
 H24A C24 H24B 109.5 . . ?
 H24A C24 H24C 109.5 . . ?
 H24B C24 H24C 109.5 . . ?
 C19 C20 H20 118.8 . . ?
 C21 C20 C19 122.4(2) . . ?
 C21 C20 H20 118.8 . . ?
 Si4 C32 H32A 109.5 . . ?
 Si4 C32 H32B 109.5 . . ?
 Si4 C32 H32C 109.5 . . ?
 H32A C32 H32B 109.5 . . ?
 H32A C32 H32C 109.5 . . ?
 H32B C32 H32C 109.5 . . ?
 Si3 C29 H29A 109.5 . . ?
 Si3 C29 H29B 109.5 . . ?
 Si3 C29 H29C 109.5 . . ?
 H29A C29 H29B 109.5 . . ?
 H29A C29 H29C 109.5 . . ?
 H29B C29 H29C 109.5 . . ?
 C41 C40 H40 120.0 . . ?
 C39 C40 C41 120.0(2) . . ?
 C39 C40 H40 120.0 . . ?
 C38 C39 C40 119.8(2) . . ?
 C38 C39 H39 120.1 . . ?
 C40 C39 H39 120.1 . . ?
 Si3 C30 H30A 109.5 . . ?
 Si3 C30 H30B 109.5 . . ?
 Si3 C30 H30C 109.5 . . ?
 H30A C30 H30B 109.5 . . ?
 H30A C30 H30C 109.5 . . ?
 H30B C30 H30C 109.5 . . ?
 Si2 C25 H25A 109.5 . . ?
 Si2 C25 H25B 109.5 . . ?
 Si2 C25 H25C 109.5 . . ?
 H25A C25 H25B 109.5 . . ?
 H25A C25 H25C 109.5 . . ?
 H25B C25 H25C 109.5 . . ?
 Si3 C28 H28A 109.5 . . ?
 Si3 C28 H28B 109.5 . . ?
 Si3 C28 H28C 109.5 . . ?
 H28A C28 H28B 109.5 . . ?
 H28A C28 H28C 109.5 . . ?
 H28B C28 H28C 109.5 . . ?
 Si2 C26 H26A 109.5 . . ?
 Si2 C26 H26B 109.5 . . ?
 Si2 C26 H26C 109.5 . . ?
 H26A C26 H26B 109.5 . . ?
 H26A C26 H26C 109.5 . . ?
 H26B C26 H26C 109.5 . . ?
 C19 C23 H23A 109.5 . . ?
 C19 C23 H23B 109.5 . . ?
 C19 C23 H23C 109.5 . . ?
 H23A C23 H23B 109.5 . . ?
 H23A C23 H23C 109.5 . . ?
 H23B C23 H23C 109.5 . . ?

loop_
  _geom_torsion_atom_site_label_1
  _geom_torsion_atom_site_label_2
  _geom_torsion_atom_site_label_3
  _geom_torsion_atom_site_label_4
  _geom_torsion
  _geom_torsion_site_symmetry_1
  _geom_torsion_site_symmetry_2
  _geom_torsion_site_symmetry_3
  _geom_torsion_site_symmetry_4
  _geom_torsion_publ_flag
 Sn1 C35 C34 Si1 -0.1(3) . . . . ?
 Sn1 C35 C36 C37 127.84(18) . . . . ?
 Sn1 C35 C36 C41 -55.3(3) . . . . ?
 Sn1 C1 C2 C7 0.4(2) . . . . ?
 Sn1 C1 C2 C3 -175.88(15) . . . . ?
 Sn1 C1 C6 C16 -3.9(3) . . . . ?
 Sn1 C1 C6 C5 173.85(14) . . . . ?
 Si3 Si1 C34 C35 -178.3(2) . . . . ?
 Si4 Si1 C34 C35 69.3(2) . . . . ?
 Si2 Si1 C34 C35 -64.0(2) . . . . ?
 C35 C36 C37 C38 176.5(2) . . . . ?
 C35 C36 C41 C40 -175.1(2) . . . . ?
 C1 C2 C3 C4 2.2(3) . . . . ?
 C1 C6 C5 C4 -0.2(3) . . . . ?
 C34 C35 C36 C37 -50.0(3) . . . . ?
 C34 C35 C36 C41 126.9(2) . . . . ?
 C10 C11 C12 C7 -1.7(3) . . . . ?
 C10 C11 C12 C15 176.1(2) . . . . ?
 C7 C2 C3 C4 -173.89(19) . . . . ?
 C7 C8 C9 C10 0.7(3) . . . . ?
 C2 C1 C6 C16 -174.54(17) . . . . ?
 C2 C1 C6 C5 3.2(3) . . . . ?
 C2 C7 C8 C13 -11.4(3) . . . . ?
 C2 C7 C8 C9 174.5(2) . . . . ?
 C2 C7 C12 C11 -174.03(19) . . . . ?
 C2 C7 C12 C15 8.3(3) . . . . ?
 C2 C3 C4 C5 0.9(3) . . . . ?
 C8 C7 C2 C1 -69.8(2) . . . . ?
 C8 C7 C2 C3 106.3(2) . . . . ?
 C8 C7 C12 C11 5.0(3) . . . . ?
 C8 C7 C12 C15 -172.7(2) . . . . ?
 C17 C16 C6 C1 -107.0(2) . . . . ?
 C17 C16 C6 C5 75.3(3) . . . . ?
 C17 C16 C21 C24 -175.3(2) . . . . ?
 C17 C16 C21 C20 2.9(3) . . . . ?
 C13 C8 C9 C10 -173.6(2) . . . . ?
 C11 C10 C9 C8 2.6(3) . . . . ?
 C16 C17 C18 C19 2.2(3) . . . . ?
 C16 C6 C5 C4 177.56(19) . . . . ?
 C16 C21 C20 C19 0.2(3) . . . . ?
 C9 C10 C11 C12 -2.1(3) . . . . ?
 C12 C7 C2 C1 109.1(2) . . . . ?
 C12 C7 C2 C3 -74.7(3) . . . . ?
 C12 C7 C8 C13 169.6(2) . . . . ?
 C12 C7 C8 C9 -4.5(3) . . . . ?
 C36 C35 C34 Si1 177.99(17) . . . . ?
 C36 C37 C38 C39 -1.0(3) . . . . ?
 C36 C41 C40 C39 -1.9(4) . . . . ?
 C6 C1 C2 C7 172.08(17) . . . . ?
 C6 C1 C2 C3 -4.2(3) . . . . ?
 C6 C16 C21 C24 2.6(3) . . . . ?
 C6 C16 C21 C20 -179.2(2) . . . . ?
 C3 C4 C5 C6 -1.9(3) . . . . ?
 C37 C36 C41 C40 1.9(3) . . . . ?
 C37 C38 C39 C40 1.0(4) . . . . ?
 C21 C16 C6 C1 75.2(3) . . . . ?
 C21 C16 C6 C5 -102.5(2) . . . . ?
 C14 C10 C11 C12 -179.5(2) . . . . ?
 C14 C10 C9 C8 180.0(2) . . . . ?
 C22 C17 C16 C6 -3.7(3) . . . . ?
 C22 C17 C16 C21 174.2(2) . . . . ?
 C22 C17 C18 C19 -176.0(2) . . . . ?
 C41 C36 C37 C38 -0.5(3) . . . . ?
 C41 C40 C39 C38 0.4(4) . . . . ?
 C18 C17 C16 C6 178.16(19) . . . . ?
 C18 C17 C16 C21 -4.0(3) . . . . ?
 C18 C19 C20 C21 -2.1(3) . . . . ?
 C24 C21 C20 C19 178.4(2) . . . . ?
 C20 C19 C18 C17 0.9(3) . . . . ?
 C23 C19 C18 C17 179.7(2) . . . . ?
 C23 C19 C20 C21 179.0(2) . . . . ?

_shelx_res_file
;
TITL 267amah22_a.res in P-1
    267amah22.res
    created by SHELXL-2018/3 at 11:43:46 on 04-Apr-2022
REM Old TITL 267amah22 in P-1
REM SHELXT solution in P-1: R1 0.086, Rweak 0.011, Alpha 0.040
REM <I/s> 0.000 for 0 systematic absences, Orientation as input
REM Formula found by SHELXT: C41 Si4 Sn
CELL 1.54184 12.7291 12.9103 13.8581 86.054 89.117 67.984
ZERR 2 0.0005 0.0004 0.0003 0.002 0.002 0.003
LATT 1
SFAC C H Si Sn
UNIT 82 116 8 2

L.S. 4 0 0
PLAN  19
SIZE 0.08 0.18 0.38
TEMP -123
CONF
BOND
list 4
fmap 2 53
MORE -1
BOND $H
ACTA
REM <olex2.extras>
REM <HklSrc "%.\\267amah22.hkl">
REM </olex2.extras>

WGHT    0.034000    0.364500
FVAR       0.53953
SN1   4    0.202740    0.678906    0.200484    11.00000    0.02523    0.02013 =
         0.01992   -0.00100    0.00304   -0.00236
SI1   3    0.407762    0.399570    0.289979    11.00000    0.01727    0.01738 =
         0.01842   -0.00139    0.00122   -0.00565
SI3   3    0.493288    0.247674    0.404223    11.00000    0.02844    0.01808 =
         0.02179    0.00020    0.00099   -0.00413
SI4   3    0.555561    0.455182    0.235522    11.00000    0.02127    0.02200 =
         0.02602   -0.00370    0.00367   -0.00996
SI2   3    0.326970    0.333252    0.168066    11.00000    0.02596    0.02783 =
         0.02302   -0.00376   -0.00027   -0.01299
C35   1    0.218431    0.605203    0.350754    11.00000    0.01942    0.01978 =
         0.02004   -0.00217   -0.00082   -0.00677
C1    1    0.089542    0.856379    0.212358    11.00000    0.02289    0.02017 =
         0.01653   -0.00066   -0.00158   -0.00375
C34   1    0.299014    0.502189    0.367496    11.00000    0.02056    0.02160 =
         0.01885   -0.00094    0.00096   -0.00654
AFIX  43
H34   2    0.302063    0.474643    0.433171    11.00000   -1.20000
AFIX   0
C10   1   -0.099464    0.578706    0.180744    11.00000    0.02353    0.03203 =
         0.02942    0.00128   -0.00504   -0.01312
C7    1   -0.058698    0.776874    0.199577    11.00000    0.01798    0.02629 =
         0.02197   -0.00128   -0.00215   -0.00680
C2    1   -0.027025    0.875668    0.209411    11.00000    0.02336    0.02531 =
         0.01623   -0.00115   -0.00166   -0.00629
C8    1   -0.038622    0.724593    0.111000    11.00000    0.02570    0.02960 =
         0.02188   -0.00043   -0.00008   -0.01139
C17   1    0.304751    0.944819    0.283945    11.00000    0.03684    0.01757 =
         0.02715    0.00224   -0.01019   -0.01247
C13   1   -0.006133    0.778369    0.020654    11.00000    0.04748    0.03510 =
         0.02036   -0.00211    0.00146   -0.02125
AFIX 137
H13A  2   -0.065511    0.795479   -0.028836    11.00000   -1.50000
H13B  2    0.065677    0.726670   -0.003834    11.00000   -1.50000
H13C  2    0.002426    0.847705    0.036256    11.00000   -1.50000
AFIX   0
C11   1   -0.124506    0.634492    0.266076    11.00000    0.02000    0.04092 =
         0.02440    0.00460   -0.00139   -0.01226
AFIX  43
H11   2   -0.154885    0.604109    0.318783    11.00000   -1.20000
AFIX   0
C16   1    0.246054    0.930852    0.203494    11.00000    0.02614    0.01547 =
         0.02378    0.00180   -0.00479   -0.00768
C9    1   -0.058854    0.626989    0.104034    11.00000    0.03141    0.03511 =
         0.02302   -0.00402   -0.00022   -0.01693
AFIX  43
H9    2   -0.044340    0.591995    0.044518    11.00000   -1.20000
AFIX   0
C12   1   -0.106578    0.732551    0.276489    11.00000    0.01590    0.03531 =
         0.02232   -0.00035   -0.00199   -0.00669
C36   1    0.146331    0.657097    0.433004    11.00000    0.01886    0.02186 =
         0.01952   -0.00278   -0.00225   -0.00377
C6    1    0.123542    0.947696    0.209352    11.00000    0.02799    0.02155 =
         0.01432   -0.00134   -0.00257   -0.00762
C3    1   -0.107293    0.984468    0.209906    11.00000    0.02208    0.03160 =
         0.02758   -0.00408   -0.00182   -0.00091
AFIX  43
H3    2   -0.185748    0.996971    0.210155    11.00000   -1.20000
AFIX   0
C37   1    0.093304    0.597152    0.490013    11.00000    0.02448    0.02452 =
         0.02456   -0.00583    0.00238   -0.00795
AFIX  43
H37   2    0.100178    0.524629    0.473700    11.00000   -1.20000
AFIX   0
C4    1   -0.072991    1.074652    0.210037    11.00000    0.03111    0.02260 =
         0.03175   -0.00511   -0.00345    0.00158
AFIX  43
H4    2   -0.127802    1.148684    0.211269    11.00000   -1.20000
AFIX   0
C5    1    0.041757    1.056266    0.208359    11.00000    0.03425    0.02047 =
         0.02270   -0.00370   -0.00250   -0.00731
AFIX  43
H5    2    0.064908    1.118287    0.206514    11.00000   -1.20000
AFIX   0
C38   1    0.030861    0.643257    0.570110    11.00000    0.02867    0.04039 =
         0.02318   -0.00298    0.00488   -0.00969
AFIX  43
H38   2   -0.005709    0.602536    0.607681    11.00000   -1.20000
AFIX   0
C15   1   -0.142184    0.793002    0.367869    11.00000    0.02352    0.04616 =
         0.02374   -0.00382    0.00253   -0.00930
AFIX 137
H15A  2   -0.081395    0.815234    0.389922    11.00000   -1.50000
H15B  2   -0.157306    0.743252    0.418057    11.00000   -1.50000
H15C  2   -0.211005    0.859830    0.355049    11.00000   -1.50000
AFIX   0
C19   1    0.478323    0.895558    0.190575    11.00000    0.02791    0.01902 =
         0.05340    0.00127   -0.00590   -0.00827
C33   1    0.506555    0.604317    0.186399    11.00000    0.03883    0.02906 =
         0.05446    0.00283    0.00820   -0.01479
AFIX 137
H33A  2    0.464247    0.653407    0.236177    11.00000   -1.50000
H33B  2    0.457379    0.615053    0.129845    11.00000   -1.50000
H33C  2    0.572339    0.622703    0.167412    11.00000   -1.50000
AFIX   0
C27   1    0.423389    0.186910    0.146346    11.00000    0.05541    0.03283 =
         0.03455   -0.01070    0.00051   -0.01766
AFIX 137
H27A  2    0.497400    0.186566    0.125404    11.00000   -1.50000
H27B  2    0.390577    0.158181    0.095957    11.00000   -1.50000
H27C  2    0.432735    0.139268    0.206289    11.00000   -1.50000
AFIX   0
C21   1    0.303826    0.904235    0.115286    11.00000    0.02790    0.02071 =
         0.02746   -0.00060   -0.00135   -0.00898
C14   1   -0.120339    0.472935    0.170429    11.00000    0.03695    0.04259 =
         0.03650    0.00126   -0.00300   -0.02591
AFIX 137
H14A  2   -0.097486    0.424758    0.230288    11.00000   -1.50000
H14B  2   -0.076034    0.433540    0.116460    11.00000   -1.50000
H14C  2   -0.201120    0.491493    0.157807    11.00000   -1.50000
AFIX   0
C22   1    0.245010    0.983869    0.377264    11.00000    0.04682    0.03544 =
         0.02729   -0.00426   -0.00759   -0.01961
AFIX 137
H22A  2    0.231496    1.063263    0.381774    11.00000   -1.50000
H22B  2    0.292320    0.939909    0.432083    11.00000   -1.50000
H22C  2    0.172414    0.973798    0.378543    11.00000   -1.50000
AFIX   0
C41   1    0.133717    0.763207    0.458653    11.00000    0.03198    0.02362 =
         0.02763   -0.00378   -0.00156   -0.00708
AFIX  43
H41   2    0.167066    0.805995    0.419843    11.00000   -1.20000
AFIX   0
C31   1    0.656092    0.438101    0.338261    11.00000    0.03287    0.05312 =
         0.03856   -0.00864   -0.00035   -0.02492
AFIX 137
H31A  2    0.705787    0.478724    0.320782    11.00000   -1.50000
H31B  2    0.702023    0.358449    0.351751    11.00000   -1.50000
H31C  2    0.613017    0.468201    0.395955    11.00000   -1.50000
AFIX   0
C18   1    0.419930    0.924941    0.275619    11.00000    0.03570    0.02270 =
         0.03917    0.00418   -0.01658   -0.01310
AFIX  43
H18   2    0.459819    0.931885    0.330631    11.00000   -1.20000
AFIX   0
C24   1    0.243874    0.896786    0.024304    11.00000    0.03676    0.04087 =
         0.02142   -0.00237    0.00123   -0.01488
AFIX 137
H24A  2    0.281759    0.915901   -0.032334    11.00000   -1.50000
H24B  2    0.164856    0.949253    0.024990    11.00000   -1.50000
H24C  2    0.246122    0.820373    0.021242    11.00000   -1.50000
AFIX   0
C20   1    0.417833    0.887466    0.110895    11.00000    0.03067    0.02435 =
         0.03757   -0.00241    0.00512   -0.00896
AFIX  43
H20   2    0.455946    0.869795    0.051195    11.00000   -1.20000
AFIX   0
C32   1    0.631695    0.360806    0.138411    11.00000    0.03169    0.03585 =
         0.03575   -0.00945    0.01071   -0.01564
AFIX 137
H32A  2    0.697901    0.377605    0.117732    11.00000   -1.50000
H32B  2    0.580442    0.373094    0.083054    11.00000   -1.50000
H32C  2    0.656425    0.282528    0.163832    11.00000   -1.50000
AFIX   0
C29   1    0.624886    0.139211    0.357044    11.00000    0.04160    0.03148 =
         0.03338   -0.00352   -0.00270    0.00734
AFIX 137
H29A  2    0.651107    0.073345    0.403068    11.00000   -1.50000
H29B  2    0.684144    0.170274    0.348940    11.00000   -1.50000
H29C  2    0.608067    0.117422    0.294509    11.00000   -1.50000
AFIX   0
C40   1    0.073236    0.807762    0.539994    11.00000    0.03833    0.02734 =
         0.03256   -0.01177   -0.00362   -0.00403
AFIX  43
H40   2    0.067325    0.879565    0.557566    11.00000   -1.20000
AFIX   0
C39   1    0.021544    0.747596    0.595500    11.00000    0.03249    0.04033 =
         0.02225   -0.01176    0.00247   -0.00209
AFIX  43
H39   2   -0.020283    0.778175    0.651002    11.00000   -1.20000
AFIX   0
C30   1    0.529628    0.299312    0.517546    11.00000    0.04869    0.03062 =
         0.02701   -0.00056   -0.00744   -0.00556
AFIX 137
H30A  2    0.462005    0.358454    0.540805    11.00000   -1.50000
H30B  2    0.588954    0.329254    0.503778    11.00000   -1.50000
H30C  2    0.556900    0.237190    0.567229    11.00000   -1.50000
AFIX   0
C25   1    0.304292    0.414228    0.047979    11.00000    0.06718    0.03965 =
         0.02740    0.00054   -0.01684   -0.02044
AFIX 137
H25A  2    0.244451    0.488223    0.053228    11.00000   -1.50000
H25B  2    0.281768    0.373902    0.000019    11.00000   -1.50000
H25C  2    0.374768    0.423007    0.027739    11.00000   -1.50000
AFIX   0
C28   1    0.391001    0.179139    0.438176    11.00000    0.06239    0.04115 =
         0.04098    0.00778    0.00449   -0.02926
AFIX 137
H28A  2    0.373171    0.147466    0.381257    11.00000   -1.50000
H28B  2    0.321334    0.234761    0.462310    11.00000   -1.50000
H28C  2    0.424816    0.119224    0.488778    11.00000   -1.50000
AFIX   0
C26   1    0.188043    0.330687    0.211276    11.00000    0.03551    0.08135 =
         0.06235   -0.01647    0.00274   -0.03697
AFIX 137
H26A  2    0.199863    0.283107    0.271495    11.00000   -1.50000
H26B  2    0.154985    0.300673    0.162033    11.00000   -1.50000
H26C  2    0.136459    0.406936    0.222950    11.00000   -1.50000
AFIX   0
C23   1    0.602666    0.874901    0.182994    11.00000    0.02942    0.04609 =
         0.08243   -0.01028   -0.00377   -0.01247
AFIX 137
H23A  2    0.627018    0.901786    0.239726    11.00000   -1.50000
H23B  2    0.615723    0.915005    0.124266    11.00000   -1.50000
H23C  2    0.646145    0.794473    0.180058    11.00000   -1.50000
AFIX   0
HKLF 4


REM  267amah22_a.res in P-1
REM wR2 = 0.0694, GooF = S = 1.040, Restrained GooF = 1.040 for all data
REM R1 = 0.0280 for 7966 Fo > 4sig(Fo) and 0.0323 for all 8711 data
REM 430 parameters refined using 0 restraints

END

WGHT      0.0340      0.3645

REM Highest difference peak  0.356,  deepest hole -0.544,  1-sigma level  0.059
Q1    1   0.4800  0.4417  0.2636  11.00000  0.05    0.36
Q2    1   0.1580  0.6616  0.1236  11.00000  0.05    0.34
Q3    1   0.1879  0.6433  0.2945  11.00000  0.05    0.33
Q4    1  -0.0381  0.8255  0.2029  11.00000  0.05    0.31
Q5    1   0.2816  0.6961  0.1607  11.00000  0.05    0.31
Q6    1   0.0248  0.8799  0.2020  11.00000  0.05    0.30
Q7    1   0.2607  0.6600  0.2676  11.00000  0.05    0.30
Q8    1   0.1286  0.8040  0.2223  11.00000  0.05    0.29
Q9    1   0.1189  0.6596  0.2394  11.00000  0.05    0.28
Q10   1   0.6182  0.4576  0.2864  11.00000  0.05    0.28
Q11   1   0.3498  0.3858  0.2403  11.00000  0.05    0.28
Q12   1   0.1255  0.7234  0.2003  11.00000  0.05    0.27
Q13   1   0.1848  0.9399  0.2061  11.00000  0.05    0.27
Q14   1   0.2809  0.6443  0.1994  11.00000  0.05    0.26
Q15   1   0.1907  0.6312  0.3937  11.00000  0.05    0.25
Q16   1   0.2929  1.0035  0.4203  11.00000  0.05    0.25
Q17   1   0.4417  0.8781  0.1563  11.00000  0.05    0.25
Q18   1   0.6395  0.8401  0.1295  11.00000  0.05    0.25
Q19   1   0.2744  0.9536  0.2386  11.00000  0.05    0.24
;
_shelx_res_checksum                57974
_shelx_hkl_file
;
   0   0   2 9656.86   51.44
   0   0   2 9999.00   55.30
   0   0   3 8161.28   59.14
   0   0   3 8204.35   44.40
   0   0  -3 8181.06   24.57
   0   0   3 8261.61   32.60
   0   0   4  286.05    7.32
   0   0  -4  295.91    4.19
   0   0   4  311.30   14.77
   0   0   4  311.30   10.01
   0   0  -4  290.87   14.82
   0   0   4  287.02   13.43
   0   0  -5 8974.78   44.96
   0   0   5 9027.43   81.93
   0   0   5 9124.60   84.01
   0   0   5 8967.57   87.19
   0   0   5 9034.09   59.59
   0   0  -6  247.96   17.39
   0   0   6  261.26   11.15
   0   0   6  266.67   16.51
   0   0   6  264.56   16.67
   0   0  -6  240.39    7.68
   0   0  -7 1148.94   39.94
   0   0   7 1271.15   26.16
   0   0   7 1120.53   36.43
   0   0   7 1245.28   38.58
   0   0  -7 1239.38   31.43
   0   0  -8 1011.94   40.66
   0   0   8 1032.30   38.84
   0   0  -8 1000.72   37.81
   0   0  -8 1064.08   32.11
   0   0  -9   96.71   14.25
   0   0   9   90.68   12.63
   0   0  -9   84.06   12.24
   0   0 -10 1969.10   60.46
   0   0 -10 1938.64   56.06
   0   0  10 1951.97   61.52
   0   0 -11  138.65   17.72
   0   0  11  133.76   17.35
   0   0  11  150.08   21.11
   0   0  11  173.36   22.30
   0   0  11  162.49   21.92
   0   0  11  157.28   20.87
   0   0  11  169.98   17.97
   0   0  11  154.83   21.41
   0   0  11  145.42   19.40
   0   0  11  170.17   20.10
   0   0  12 1045.64   54.90
   0   0  12 1001.25   52.85
   0   0  12 1136.72   56.09
   0   0  12 1077.54   53.15
   0   0  12 1182.57   58.05
   0   0  12 1159.48   55.16
   0   0 -12 1039.26   47.53
   0   0  12 1076.58   49.49
   0   0 -12 1063.44   42.38
   0   0  12  981.75   47.89
   0   0  13  577.72   40.85
   0   0  13  726.73   35.92
   0   0  13  704.24   44.61
   0   0  13  700.82   39.25
   0   0  13  640.75   43.01
   0   0  13  662.48   42.21
   0   0  13  669.84   44.12
   0   0  14  170.04   20.56
   0   0  14  161.06   22.24
   0   0  14  180.63   22.26
   0   0  14  150.92   21.29
   0   0  15  148.26   16.20
   0   0  15  157.99   18.20
   0   0  15  162.96   18.03
   0   0  15  176.29   20.88
   0   0  16   60.32    8.92
   0   0  16   34.74    7.90
   0   0  16   33.65    9.38
   0   0  17   60.16    8.22
   0   0  17   53.37    6.37
   0  -1  17  323.90   16.69
   0  -1  16  443.86   22.73
   0  -1  16  422.83   25.41
   0  -1  16  404.86   26.16
   0  -1  15   38.62    8.16
   0  -1  15   37.46   10.96
   0  -1  15   62.75   11.18
   0  -1  14  396.21   32.41
   0  -1  14  445.31   32.84
   0  -1  14  488.29   34.14
   0  -1  14  447.54   31.24
   0  -1  14  433.09   34.37
   0  -1  14  405.10   33.46
   0  -1  13  365.14   32.80
   0  -1  13  427.72   27.72
   0  -1  13  366.34   31.56
   0  -1  13  373.40   29.88
   0  -1  13  346.32   28.98
   0  -1  13  381.83   34.08
   0  -1  13  388.11   32.48
   0  -1  13  380.37   32.86
   0  -1  12 1445.62   51.51
   0  -1  12 1315.80   60.83
   0  -1  12 1429.86   61.53
   0  -1  12 1343.63   58.76
   0   1 -12 1275.33   52.82
   0  -1  12 1321.26   55.99
   0  -1  12 1340.59   60.37
   0  -1  12 1399.52   59.69
   0  -1  12 1436.13   61.82
   0   1 -11 1376.71   57.98
   0  -1  11 1481.46   60.87
   0  -1  11 1441.06   60.83
   0  -1  11 1494.36   52.25
   0  -1  11 1596.66   61.65
   0  -1  11 1510.24   61.93
   0  -1  11 1323.11   55.02
   0   1 -11 1382.82   54.08
   0  -1  11 1550.10   62.78
   0  -1  11 1479.34   59.66
   0  -1  11 1469.64   56.29
   0   1 -10   11.36    5.87
   0  -1  10   18.79    7.64
   0   1 -10   21.66    8.65
   0   1  -9  749.01   31.79
   0  -1   9  755.52   36.01
   0   1  -9  773.72   39.25
   0  -1   8 2444.74   59.40
   0  -1   8 2529.71   61.28
   0   1  -8 2607.03   54.29
   0  -1   8 2641.23   45.88
   0   1  -8 2497.63   65.11
   0  -1   7  472.62   24.51
   0  -1   7  485.05   24.44
   0   1  -7  451.89   21.64
   0  -1   7  506.04   18.99
   0   1  -7  436.31   25.61
   0  -1   6 2073.99   46.03
   0  -1   6 1993.11   44.01
   0   1  -6 2015.13   28.38
   0  -1   6 2127.50   36.48
   0  -1   5   20.61    5.41
   0  -1   5   28.23    6.13
   0   1  -5   19.30    3.03
   0  -1   5   30.95    4.46
   0  -1   4  568.53   19.29
   0   1  -4  518.43   12.84
   0  -1   4  533.48   15.56
   0  -1   3 2864.61   37.71
   0   1  -3 2808.68   27.22
   0   1  -3 2759.70   17.26
   0  -1   3 2909.98   18.45
   0  -1   3 2811.06   32.39
   0  -1   2 1623.80   22.12
   0   1  -2 1659.05   13.98
   0  -1   2 1621.70   21.67
   0  -1   1 1831.56   18.50
   0  -1   1 1801.27   17.94
   0   1  -1 1774.41   13.06
   0   1  -1 1744.54   14.27
   0   1  -1 1788.60   15.13
   0   1  -1 1836.33   17.62
   0  -1   1 1849.24   14.87
   0  -1   1 1904.63   19.88
   0   1   0 1042.52   11.81
   0  -1   0 1046.44   11.71
   0  -1   0 1013.64   11.52
   0  -1  -1 2864.30   25.10
   0  -1  -1 2902.16   20.72
   0  -1  -2 3896.23   34.11
   0  -1  -2 3837.39   25.36
   0   1   3 1048.34   15.28
   0  -1  -3 1072.58   14.18
   0   1   3 1058.36   21.17
   0   1   3 1018.12   22.14
   0   1   3 1070.50   12.32
   0  -1  -3 1061.95   11.55
   0  -1  -3 1044.83   21.96
   0  -1  -3 1082.82   23.38
   0  -1  -4  751.30   12.41
   0   1   4  769.37   13.84
   0   1   4  780.41   21.36
   0   1   4  772.16   12.27
   0   1   4  719.74   21.71
   0  -1  -4  724.12   21.17
   0  -1  -4  758.84   24.24
   0  -1  -5  409.10    9.06
   0   1   5  412.52   11.14
   0   1   5  441.28   18.55
   0   1   5  393.36   17.77
   0   1   5  428.91   10.59
   0   1   5  377.43   18.34
   0  -1  -5  379.15   17.51
   0  -1  -5  364.83   18.81
   0   1   6  663.83   14.41
   0  -1  -6  599.62   26.08
   0   1   6  637.75   25.10
   0  -1  -6  634.72   24.55
   0   1   6  602.58   25.77
   0   1   6  661.73   14.50
   0  -1  -7  520.55   26.32
   0   1   7  540.24   25.50
   0  -1  -7  481.95   22.23
   0   1   7  503.67   26.20
   0  -1  -7  519.59   24.68
   0  -1  -7  510.47   18.00
   0  -1  -8  992.79   33.91
   0   1   8 1041.09   38.74
   0  -1  -8  996.74   36.96
   0   1   9  102.24   13.42
   0  -1  -9  107.34   13.82
   0   1  10   22.00    7.01
   0  -1 -10   18.74    7.01
   0   1  11 1115.89   49.80
   0  -1 -11 1226.17   49.90
   0  -1 -11 1252.72   58.16
   0   1  11 1144.01   53.81
   0   1  11 1140.56   52.31
   0   1  11 1286.77   53.02
   0   1  11 1260.41   57.18
   0   1  11 1328.56   58.21
   0   1  11 1355.48   60.62
   0   1  11 1161.34   45.35
   0   1  11 1355.84   59.39
   0  -1 -11 1208.76   44.26
   0   1  12  501.66   38.00
   0   1  12  514.13   35.53
   0   1  12  435.01   34.91
   0   1  12  489.58   35.86
   0   1  12  494.41   33.35
   0   1  12  465.61   36.01
   0   1  12  417.02   35.69
   0  -1 -13  155.78   19.47
   0   1  13  166.55   19.43
   0   1  13  180.41   23.65
   0   1  13  145.41   20.84
   0   1  13  160.66   23.37
   0   1  13  157.19   22.18
   0   1  14  384.71   30.14
   0   1  14  445.77   34.59
   0   1  14  373.29   30.89
   0   1  14  371.41   32.44
   0   1  15   22.76    7.60
   0   1  15   41.95    9.15
   0   1  15   22.59   11.99
   0   1  15   12.59    9.25
   0   1  16  173.95   18.14
   0   1  16  194.41   16.62
   0   1  17   36.85    7.67
   0   1  17   58.50    7.14
   0  -2  16  260.47   15.15
   0  -2  16  252.53   18.20
   0  -2  16  270.97   21.03
   0  -2  15  410.98   24.45
   0  -2  15  400.89   30.04
   0  -2  15  367.40   26.36
   0  -2  14  281.20   25.44
   0  -2  14  300.29   27.98
   0  -2  14  278.49   23.99
   0  -2  14  283.40   27.76
   0  -2  14  288.55   28.45
   0  -2  13   48.93   13.59
   0  -2  13   50.32   14.69
   0  -2  13   54.19   11.97
   0  -2  13   35.65   12.13
   0  -2  13   47.85   13.12
   0  -2  13   36.49   11.84
   0  -2  13   41.30   13.98
   0  -2  13   43.80   12.56
   0  -2  13   62.31   15.76
   0  -2  12  219.82   25.38
   0  -2  12  216.29   20.65
   0  -2  12  204.49   25.07
   0  -2  12  220.46   24.28
   0  -2  12  209.42   23.64
   0   2 -12  214.19   21.82
   0  -2  12  193.60   22.12
   0  -2  12  198.93   23.74
   0  -2  12  215.35   25.01
   0  -2  12  216.70   24.39
   0  -2  11   31.34   10.97
   0  -2  11   36.21   10.04
   0   2 -11   52.56   12.96
   0  -2  11   23.52    8.05
   0  -2  11   33.30   12.22
   0  -2  11   40.05   11.62
   0  -2  11   25.25   10.21
   0  -2  11   30.39   11.82
   0   2 -11   40.40   11.31
   0  -2  11   44.39   12.12
   0  -2  11   27.92   10.33
   0  -2  10  482.70   30.90
   0  -2  10  490.61   34.58
   0  -2  10  475.61   32.75
   0  -2  10  466.65   32.27
   0  -2  10  516.22   33.92
   0   2 -10  478.48   28.58
   0   2 -10  503.87   32.34
   0  -2  10  512.70   34.86
   0  -2  10  471.52   32.91
   0  -2  10  488.96   32.95
   0   2 -10  417.71   31.89
   0  -2   9  213.76   19.67
   0  -2   9  213.95   20.08
   0   2  -9  213.94   21.50
   0   2  -9  197.45   17.80
   0   2  -9  203.82   17.18
   0  -2   8  162.68   15.97
   0  -2   8  135.55   15.14
   0   2  -8  165.63   18.17
   0   2  -8  169.51   15.27
   0  -2   8  169.49   13.42
   0   2  -7   22.77    6.08
   0  -2   7   26.15    7.07
   0  -2   7   30.15    7.67
   0  -2   7   29.12    5.96
   0   2  -6  235.13   15.61
   0  -2   6  232.61   15.97
   0  -2   6  259.33   17.60
   0  -2   6  240.23   14.03
   0   2  -5  801.92   20.09
   0  -2   5  875.69   29.13
   0  -2   5  809.26   25.55
   0  -2   5  791.12   23.77
   0  -2   5  813.36   13.01
   0   2  -4  574.86   16.22
   0  -2   4  606.72   21.82
   0  -2   4  597.77    7.85
   0  -2   4  572.93   18.71
   0  -2   4  578.63   12.13
   0   2  -3 1144.65   12.36
   0  -2   3 1146.92   23.84
   0   2  -3 1097.01   18.70
   0   2  -3 1105.62   21.20
   0  -2   2 1443.55   22.80
   0   2  -2 1469.76   16.31
   0   2  -2 1398.94   17.96
   0   2  -2 1471.37   22.81
   0  -2   2 1484.06   25.25
   0  -2   1   10.06    2.23
   0   2  -1   12.97    2.25
   0  -2   1    9.76    2.11
   0  -2   1    9.32    2.63
   0   2   0 1221.15   17.47
   0  -2   0 1188.86   18.11
   0   2   0 1216.80   18.47
   0  -2   0 1206.80   18.09
   0  -2  -1  965.18   18.56
   0  -2  -1  954.27   16.77
   0  -2  -2  320.48   12.66
   0  -2  -2  328.17   10.23
   0   2   2  342.53   11.52
   0  -2  -3  917.64   17.62
   0   2   3  910.55   19.96
   0   2   4 1886.06   34.21
   0  -2  -4 1826.30   22.34
   0   2   4 1953.21   14.22
   0  -2  -4 1906.46   35.11
   0  -2  -4 1874.30   25.95
   0   2   5  624.58   22.33
   0  -2  -5  603.79   11.99
   0   2   5  614.79    8.02
   0   2   5  580.37   22.64
   0  -2  -5  598.52   20.36
   0  -2  -5  595.54   21.76
   0   2   5  610.17   16.25
   0  -2  -5  630.56   15.24
   0   2   6  386.01   19.95
   0   2   6  344.55   19.53
   0  -2  -6  351.95   17.31
   0  -2  -6  318.77   15.46
   0  -2  -6  355.30   18.64
   0  -2  -6  368.23   11.54
   0   2   6  382.71   13.45
   0   2   7  369.75   22.09
   0  -2  -7  362.36   19.10
   0  -2  -7  335.15   17.27
   0  -2  -7  373.69   21.35
   0   2   7  409.44   22.28
   0   2   8 2321.75   59.78
   0   2   8 2405.52   59.09
   0  -2  -8 2334.37   56.60
   0  -2  -8 2218.36   51.50
   0  -2  -9  226.05   19.53
   0  -2  -9  245.44   18.59
   0   2   9  245.27   20.76
   0  -2  -9  235.62   22.73
   0  -2 -10  253.38   19.85
   0  -2 -10  288.04   27.10
   0   2  10  270.97   23.34
   0   2  11  238.84   26.22
   0  -2 -11  208.61   25.11
   0   2  11  210.15   23.05
   0   2  11  213.83   23.47
   0   2  11  248.03   25.30
   0   2  11  211.43   23.73
   0   2  11  284.58   28.68
   0   2  11  218.09   22.07
   0   2  11  225.38   22.77
   0  -2 -11  213.73   19.24
   0   2  12   56.65   12.37
   0   2  12   69.83   15.18
   0  -2 -12   66.84   15.41
   0  -2 -12   82.06   15.42
   0   2  12   72.29   15.92
   0   2  12   59.30   13.66
   0   2  13  300.47   28.34
   0   2  13  270.26   28.02
   0   2  13  271.50   25.73
   0   2  13  309.67   30.62
   0  -2 -13  287.45   26.47
   0   2  14  547.22   36.59
   0   2  14  463.61   35.35
   0   2  14  544.12   33.31
   0   2  14  449.67   35.06
   0   2  15  223.37   23.43
   0   2  15  231.73   18.78
   0   2  15  217.56   20.98
   0   2  15  232.68   20.79
   0   2  16  162.30   15.38
   0   2  16  148.75   16.19
   0   2  16  171.42   15.54
   0   2  17    7.46    4.34
   0   2  17   10.39    3.07
   0  -3  16   -5.48    3.95
   0  -3  16    4.65    4.64
   0  -3  15  234.37   19.68
   0  -3  15  243.76   22.13
   0  -3  15  226.97   19.10
   0  -3  14  232.44   22.57
   0  -3  14  236.47   19.77
   0  -3  14  227.07   22.62
   0  -3  14  250.01   25.87
   0  -3  14  234.56   24.19
   0  -3  13 1065.87   49.33
   0  -3  13 1115.21   51.15
   0  -3  13 1087.99   52.20
   0  -3  13 1118.56   47.51
   0  -3  13 1087.05   51.84
   0  -3  13 1028.72   52.52
   0  -3  12  204.46   23.02
   0  -3  12  163.46   21.99
   0  -3  12  212.01   20.34
   0  -3  12  215.02   23.53
   0  -3  12  207.69   23.46
   0  -3  12  225.99   23.41
   0  -3  12  182.25   22.82
   0  -3  12  206.97   24.34
   0  -3  11  119.73   17.96
   0  -3  11  127.98   16.06
   0  -3  11  161.62   21.95
   0  -3  11  127.43   17.88
   0  -3  11  142.24   20.50
   0   3 -11  137.17   18.39
   0  -3  11  153.18   19.39
   0  -3  11  137.38   19.79
   0  -3  11  154.71   20.90
   0  -3  11  131.96   18.97
   0   3 -10 1105.15   52.71
   0  -3  10 1130.06   49.55
   0  -3  10 1231.62   47.52
   0  -3  10 1210.13   54.45
   0  -3  10 1207.95   51.66
   0  -3  10 1149.20   49.96
   0  -3  10 1167.82   51.03
   0   3 -10 1072.23   45.50
   0   3 -10 1170.13   46.44
   0  -3  10 1174.23   53.40
   0  -3  10 1257.93   54.81
   0  -3  10 1183.82   52.35
   0   3  -9    5.50    5.14
   0  -3   9    0.73    6.51
   0  -3   9   12.53    6.57
   0   3  -9    5.83    5.34
   0   3  -9    3.09    5.50
   0  -3   8 1743.48   51.40
   0  -3   8 1800.20   51.90
   0  -3   8 1707.16   45.53
   0   3  -8 1602.91   50.00
   0  -3   7   22.82    6.87
   0  -3   7   27.57    6.79
   0  -3   7   25.64    6.67
   0   3  -7   17.72    5.27
   0  -3   6  104.74   11.74
   0  -3   6  101.22   11.10
   0   3  -6   93.35    7.81
   0   3  -6  103.14   11.92
   0  -3   6  101.01   10.60
   0   3  -5 1398.34   27.78
   0   3  -5 1560.00   39.43
   0   3  -5 1483.72   27.58
   0  -3   5 1702.63   25.87
   0  -3   5 1631.97   37.37
   0  -3   5 1730.31   40.66
   0  -3   5 1560.24   36.48
   0   3  -4  858.09   26.96
   0   3  -4  798.73   22.14
   0  -3   4  813.27   25.26
   0  -3   4  850.20   18.96
   0  -3   4  810.12   23.71
   0   3  -3 4610.55   49.94
   0  -3   3 4504.93   49.31
   0   3  -2 2343.31   33.82
   0  -3   2 2375.84   30.73
   0  -3   2 2425.34   37.62
   0   3  -1  205.98   10.10
   0  -3   1  204.29    9.32
   0   3  -1  192.12    8.89
   0  -3   1  201.22   10.22
   0  -3   1  198.23    8.10
   0   3   0 2342.53   32.14
   0  -3   0 2437.49   31.84
   0   3   0 2369.14   29.96
   0  -3   0 2416.29   31.88
   0   3   1  229.83   10.94
   0  -3  -1  236.79   10.46
   0   3   2 1923.77   32.33
   0  -3  -2 1934.24   34.07
   0  -3  -2 1934.30   30.25
   0  -3  -2 1881.26   33.95
   0   3   3  657.93   20.19
   0  -3  -3  647.62   22.08
   0  -3  -3  668.76   18.29
   0  -3  -3  663.28   22.17
   0  -3  -4   13.44    5.32
   0  -3  -4   10.09    4.61
   0  -3  -4   11.97    3.63
   0   3   4   10.66    4.12
   0   3   4    8.19    3.12
   0  -3  -4   10.99    3.17
   0  -3  -4   11.29    3.16
   0   3   5  218.22   14.05
   0  -3  -5  223.77   11.15
   0  -3  -5  234.40   16.52
   0   3   5  264.10   12.80
   0  -3  -5  242.16   10.46
   0  -3  -6  101.42   10.14
   0   3   6   93.46   10.81
   0   3   6  114.07    8.78
   0  -3  -6  105.88   12.65
   0  -3  -6  106.80    8.04
   0  -3  -6  105.85    6.39
   0   3   6   88.77   10.87
   0  -3  -7  582.35   25.15
   0   3   7  613.58   28.08
   0  -3  -7  642.23   32.43
   0   3   7  692.43   21.56
   0   3   7  589.42   28.31
   0  -3  -8  474.61   24.33
   0   3   8  444.91   26.46
   0  -3  -8  470.95   30.05
   0   3   8  464.85   27.43
   0   3   9   54.83   10.34
   0  -3  -9   66.98   10.72
   0  -3  -9   63.32   12.86
   0  -3 -10 1173.92   49.55
   0  -3 -10 1080.64   52.67
   0  -3 -10 1130.61   53.58
   0  -3 -10 1164.75   42.73
   0   3  10 1122.69   49.75
   0   3  10 1060.36   46.32
   0   3  10 1137.17   48.21
   0   3  10 1159.69   54.28
   0  -3 -11   60.19   11.34
   0   3  11   80.93   14.34
   0   3  11   76.16   14.77
   0  -3 -11   45.44   13.09
   0   3  11   26.86    9.96
   0   3  11   85.05   15.10
   0  -3 -11   59.92   12.89
   0  -3 -11   68.28   15.16
   0   3  11   72.11   13.65
   0   3  11   68.69   15.50
   0   3  12  258.43   27.83
   0   3  12  250.20   24.16
   0   3  12  283.14   27.80
   0   3  12  243.73   25.48
   0  -3 -12  230.17   26.61
   0  -3 -12  256.31   25.70
   0   3  13   48.14   13.32
   0   3  13   45.17   14.05
   0  -3 -13   59.62   12.18
   0   3  13   41.15   11.87
   0  -3 -14   -4.94    5.84
   0   3  14    6.33    7.32
   0   3  14    7.54    8.24
   0   3  14    4.51    6.88
   0   3  15  241.55   21.08
   0   3  15  237.32   19.67
   0   3  15  225.28   22.31
   0   3  15  202.53   20.07
   0   3  16   22.11    5.93
   0   3  16   21.48    7.53
   0   3  16   13.86    5.47
   0   3  16   23.12    5.90
   0   3  17  197.46   13.10
   0   3  17  235.91   13.95
   0  -4  16  159.42   13.37
   0  -4  15   -0.62    5.17
   0  -4  15   14.80    4.83
   0  -4  15   -0.71    5.16
   0  -4  14   61.21   13.20
   0  -4  14   92.56   14.38
   0  -4  14   93.53   15.43
   0  -4  14   87.47   13.20
   0  -4  13  868.07   44.77
   0  -4  13  871.95   46.23
   0  -4  13  840.14   42.03
   0  -4  13  835.07   42.81
   0  -4  13  888.66   44.52
   0  -4  12    2.75    7.91
   0  -4  12   -2.50    7.93
   0  -4  12    2.67    8.44
   0  -4  12   -2.07   10.47
   0  -4  12    9.75    8.60
   0  -4  11 1220.65   53.97
   0  -4  11 1250.74   54.16
   0  -4  11 1276.40   54.32
   0  -4  11 1280.08   50.60
   0  -4  11 1259.09   57.23
   0  -4  11 1079.62   53.52
   0   4 -11 1298.70   57.27
   0  -4  11 1370.09   57.91
   0   4 -10  116.53   19.09
   0  -4  10  112.00   16.02
   0  -4  10  138.93   20.23
   0  -4  10  114.74   16.38
   0  -4  10  138.50   17.48
   0  -4  10  127.15   18.94
   0  -4  10  115.57   18.41
   0   4 -10  107.15   15.78
   0   4 -10  131.23   16.67
   0   4  -9  275.26   21.31
   0  -4   9  244.80   23.83
   0  -4   9  292.44   24.22
   0  -4   9  263.01   23.47
   0   4  -9  269.93   26.15
   0  -4   9  257.95   24.39
   0  -4   9  263.82   24.62
   0   4  -9  268.65   23.54
   0   4  -9  254.08   22.47
   0  -4   9  248.46   21.55
   0   4  -8 1154.70   44.49
   0   4  -8 1124.80   44.44
   0  -4   8 1141.80   42.25
   0   4  -8 1216.89   41.60
   0  -4   7   12.59    5.36
   0  -4   7   15.25    6.29
   0   4  -7    7.94    6.11
   0   4  -6  900.88   25.73
   0  -4   6  852.35   30.88
   0  -4   6  877.33   32.21
   0   4  -6  898.53   35.00
   0   4  -5  190.70   11.72
   0  -4   5  191.51   13.63
   0  -4   5  200.58   15.15
   0  -4   5  207.65   10.98
   0   4  -5  176.35   15.69
   0   4  -4  140.45    9.72
   0  -4   4  141.24   10.58
   0   4  -4  145.04    7.85
   0  -4   4  161.35    9.93
   0  -4   4  169.31   13.45
   0   4  -4  140.41   12.98
   0   4  -3 2293.57   37.20
   0  -4   3 2250.53   36.65
   0   4  -3 2397.53   45.84
   0  -4   3 2382.20   38.33
   0   4  -3 2218.51   32.67
   0  -4   3 2353.58   45.22
   0   4  -2  149.62    9.20
   0  -4   2  166.43   12.09
   0   4  -2  165.69   10.04
   0  -4   2  153.27    8.78
   0   4  -2  163.63   11.53
   0  -4   2  170.71   10.01
   0   4  -1 8630.58   69.90
   0  -4   1 9329.38   78.67
   0   4  -1 8963.64   70.31
   0   4  -1 8903.44   74.89
   0  -4   1 8917.31   71.73
   0  -4   1 8537.50   56.60
   0  -4   0 1699.62   32.00
   0   4   0 1708.63   29.94
   0   4   0 1696.43   32.37
   0  -4  -1 1200.10   29.60
   0  -4  -1 1253.64   27.66
   0   4   1 1218.21   28.69
   0  -4  -2 1609.56   36.12
   0  -4  -2 1577.82   36.55
   0  -4  -2 1586.49   31.74
   0   4   2 1549.73   33.95
   0  -4  -3   14.07    4.64
   0  -4  -3   13.05    5.01
   0  -4  -3   19.75    5.63
   0   4   3   17.20    5.23
   0  -4  -3   13.07    3.88
   0  -4  -4  763.22   22.36
   0  -4  -4  748.80   28.06
   0  -4  -4  797.67   28.74
   0  -4  -4  762.74   23.31
   0  -4  -4  779.12   28.61
   0   4   4  738.16   24.15
   0  -4  -5 1251.45   28.03
   0   4   5 1180.33   33.18
   0  -4  -5 1251.90   38.27
   0  -4  -5 1268.87   39.47
   0  -4  -5 1228.80   30.15
   0  -4  -5 1204.68   38.46
   0   4   5 1227.24   31.72
   0  -4  -6   64.18    6.49
   0   4   6   70.41   10.01
   0  -4  -6   76.95    9.62
   0   4   6   72.15    9.79
   0  -4  -6   86.74   11.96
   0  -4  -6   58.58   10.50
   0  -4  -6   59.51    7.35
   0   4   6   84.83    9.04
   0  -4  -6   80.82   12.25
   0   4   7   84.46   11.53
   0  -4  -7   83.19   10.89
   0   4   7   94.18   12.03
   0  -4  -7   93.55   13.67
   0  -4  -7   85.81   12.49
   0  -4  -7   83.13   13.15
   0   4   7   94.20    9.39
   0  -4  -7   96.42    8.79
   0  -4  -8   23.42    8.22
   0  -4  -8   20.84    6.87
   0   4   8   17.07    7.74
   0  -4  -8   13.72    8.14
   0  -4  -8   10.87    7.65
   0   4   8   23.86    7.77
   0   4   9  648.64   35.19
   0   4   9  656.16   35.56
   0  -4  -9  703.24   37.70
   0  -4  -9  656.97   39.76
   0  -4  -9  707.94   32.68
   0  -4  -9  726.93   41.30
   0  -4 -10   17.68    8.28
   0  -4 -10   10.28    8.40
   0  -4 -10   21.51    9.45
   0   4  10  -11.74    6.25
   0   4  10   36.49   11.46
   0  -4 -10   15.24    6.81
   0   4  10    3.01    6.94
   0   4  10   12.33    7.90
   0   4  10   23.73    8.76
   0   4  11  232.01   23.67
   0   4  11  270.91   25.45
   0   4  11  293.29   28.49
   0  -4 -11  295.26   29.89
   0  -4 -11  269.72   25.38
   0   4  11  276.10   25.12
   0   4  11  273.18   28.09
   0   4  12  309.63   26.69
   0  -4 -12  339.80   31.57
   0   4  12  292.56   27.63
   0   4  12  329.64   30.62
   0  -4 -12  297.35   28.30
   0   4  13   40.04   12.63
   0  -4 -13   18.69    6.16
   0  -4 -13   10.35    7.18
   0   4  13   32.78   10.00
   0  -4 -14  755.54   42.94
   0   4  14  792.40   41.47
   0   4  14  765.70   41.17
   0   4  14  711.65   39.80
   0   4  15   43.00    8.47
   0   4  15   38.09    9.91
   0   4  15   30.72    7.06
   0   4  15   37.80    9.57
   0   4  16   99.95   11.96
   0   4  16   78.08   10.51
   0   4  16   96.86   10.13
   0   4  16  107.02   11.33
   0   4  17   60.83    7.03
   0  -5  16   20.88    4.17
   0  -5  15  131.96   13.52
   0  -5  15  117.47   12.11
   0  -5  14  168.05   18.11
   0  -5  14  178.32   19.04
   0  -5  14  177.15   16.93
   0  -5  13  181.55   20.51
   0  -5  13  165.47   20.04
   0  -5  13  177.33   19.48
   0  -5  13  160.52   18.63
   0  -5  12   18.34   10.22
   0  -5  12   16.11    8.64
   0   5 -12    8.22    8.16
   0  -5  12   21.98    9.57
   0  -5  12   22.49    8.97
   0  -5  11   73.37   14.58
   0  -5  11   82.46   14.43
   0  -5  11   79.82   15.66
   0  -5  11   58.24   13.22
   0   5 -11   74.12   15.53
   0   5 -11   59.98   12.78
   0  -5  10   25.99    8.68
   0  -5  10   33.74    9.22
   0  -5  10   37.84   11.26
   0   5 -10   30.68    8.49
   0  -5  10   44.33   12.20
   0  -5   9  972.44   46.81
   0  -5   9  980.67   44.05
   0  -5   9  934.55   47.05
   0   5  -9  920.87   44.75
   0   5  -9  898.57   44.70
   0  -5   9  904.74   44.18
   0   5  -9  919.03   40.38
   0   5  -8    6.41    6.13
   0  -5   8    1.64    5.06
   0  -5   8    7.84    7.95
   0  -5   8   -1.07    4.27
   0   5  -8    4.64    6.16
   0   5  -8    3.36    5.56
   0  -5   7  298.34   20.40
   0   5  -7  277.10   21.20
   0   5  -7  281.31   23.03
   0   5  -6  651.72   24.42
   0  -5   6  657.91   27.94
   0  -5   6  710.74   32.02
   0   5  -6  719.60   34.04
   0   5  -5  333.46   17.27
   0  -5   5  409.54   20.16
   0  -5   5  412.91   18.16
   0  -5   5  404.81   23.26
   0   5  -5  413.92   24.27
   0   5  -4  834.37   26.10
   0  -5   4  877.29   26.69
   0  -5   4  955.22   33.94
   0   5  -4  891.40   22.55
   0  -5   4  966.63   27.85
   0   5  -4  932.47   33.80
   0   5  -3  691.53   23.05
   0  -5   3  708.22   21.55
   0  -5   3  686.57   27.55
   0   5  -3  697.40   21.18
   0  -5   3  746.76   24.91
   0   5  -3  684.59   27.23
   0   5  -2 1307.24   30.98
   0  -5   2 1355.38   33.26
   0  -5   2 1381.75   36.41
   0   5  -2 1283.52   29.87
   0   5  -2 1391.66   35.50
   0  -5   2 1387.24   27.17
   0  -5   1    6.73    2.38
   0   5  -1   10.49    4.07
   0   5  -1    8.18    4.21
   0   5  -1   10.06    4.42
   0  -5   1   10.20    4.36
   0   5   0  536.44   20.66
   0   5   0  500.86   18.63
   0   5   0  514.00   20.55
   0  -5   0  529.78   20.58
   0   5   1 2474.43   42.68
   0  -5  -1 2408.65   47.20
   0   5   1 2603.59   39.90
   0   5   1 2473.53   46.20
   0  -5  -1 2463.34   44.81
   0  -5  -2  914.81   30.96
   0   5   2  885.78   25.28
   0   5   2  940.12   22.29
   0   5   2  948.30   30.07
   0  -5  -2  934.64   28.04
   0  -5  -3 3138.20   59.64
   0  -5  -3 3124.68   60.28
   0   5   3 3104.98   55.88
   0  -5  -3 3070.47   50.81
   0  -5  -3 3048.80   51.48
   0   5   4  192.29   13.44
   0  -5  -4  197.87   16.59
   0  -5  -4  217.09   16.99
   0  -5  -4  192.90   15.90
   0  -5  -4  200.21   13.58
   0  -5  -4  209.67   14.42
   0   5   5 2527.31   51.04
   0  -5  -5 2468.20   59.45
   0  -5  -5 2453.50   58.78
   0  -5  -5 2583.64   59.82
   0  -5  -5 2482.92   46.29
   0  -5  -5 2503.07   49.11
   0   5   5 2542.10   51.69
   0   5   6 1748.32   46.31
   0  -5  -6 1811.08   54.66
   0  -5  -6 1833.44   52.98
   0  -5  -6 1818.98   54.54
   0  -5  -6 1746.93   38.34
   0   5   6 1910.74   45.29
   0  -5  -6 1750.97   42.00
   0  -5  -6 1691.14   52.25
   0   5   7 1239.54   42.41
   0  -5  -7 1293.97   49.10
   0  -5  -7 1305.30   47.82
   0  -5  -7 1287.03   49.31
   0   5   7 1270.77   43.76
   0   5   7 1336.45   39.01
   0  -5  -7 1281.71   49.12
   0   5   8  917.34   39.79
   0  -5  -8  939.86   43.10
   0  -5  -8  892.85   44.15
   0  -5  -8  948.13   45.58
   0   5   8  907.70   39.65
   0  -5  -8  945.42   45.06
   0  -5  -9   71.13   14.51
   0   5   9   68.65   11.94
   0   5   9   69.10   12.85
   0   5   9   77.08   13.73
   0  -5  -9   60.99   13.88
   0  -5  -9   63.03   13.83
   0  -5  -9   60.86   13.93
   0   5  10 1336.46   53.97
   0   5  10 1526.51   62.29
   0   5  10 1574.47   57.16
   0  -5 -10 1319.20   61.19
   0  -5 -10 1402.20   58.65
   0   5  10 1388.17   55.46
   0  -5 -10 1386.78   60.77
   0  -5 -10 1381.39   61.76
   0   5  11  279.96   25.91
   0   5  11  267.36   24.57
   0   5  11  273.66   27.61
   0  -5 -11  293.98   30.49
   0  -5 -11  288.09   27.64
   0  -5 -11  285.21   28.68
   0   5  12  156.88   20.08
   0   5  12  178.52   23.02
   0   5  12  170.27   19.96
   0  -5 -12  152.25   20.55
   0  -5 -12  153.02   21.92
   0   5  13  159.65   19.62
   0  -5 -13  193.07   23.58
   0  -5 -13  183.63   21.67
   0   5  13  187.79   20.58
   0   5  13  194.97   22.79
   0  -5 -14  224.71   24.45
   0   5  14  244.87   21.60
   0   5  14  248.71   22.71
   0   5  14  226.37   22.16
   0   5  15  147.21   15.83
   0   5  15  135.82   14.93
   0   5  15  169.39   15.86
   0   5  15  136.22   14.22
   0   5  16  107.77   11.33
   0   5  16  126.43   11.33
   0   5  16  114.56   10.81
   0   5  16   95.25    9.43
   0  -6  15   50.49    7.21
   0  -6  14   26.86    5.85
   0  -6  14   12.59    6.39
   0  -6  14   22.49    7.17
   0  -6  13  162.46   18.65
   0  -6  13  144.66   16.60
   0  -6  13  134.84   16.30
   0  -6  12    5.89    7.05
   0  -6  12   14.44    7.64
   0  -6  12   22.88   10.79
   0   6 -12   22.91    7.52
   0  -6  12   17.24    7.67
   0   6 -11  693.41   43.37
   0   6 -11  623.45   38.54
   0  -6  11  705.21   40.08
   0  -6  11  736.88   40.80
   0  -6  11  693.72   38.63
   0  -6  11  676.27   37.65
   0   6 -10  -12.60    7.45
   0  -6  10   20.86   10.89
   0   6 -10    7.55    7.56
   0  -6  10   15.28    6.32
   0  -6  10   16.99    7.78
   0  -6   9   37.64   10.37
   0  -6   9   44.14   12.61
   0  -6   9   34.02    9.99
   0  -6   9   44.65   11.24
   0  -6   9   43.85   10.89
   0   6  -9   34.63   10.94
   0   6  -9   37.29   11.59
   0   6  -9   36.82    8.36
   0  -6   8  318.41   23.02
   0  -6   8  342.35   27.36
   0  -6   8  286.77   23.42
   0  -6   8  361.18   28.61
   0   6  -8  335.65   25.88
   0  -6   8  360.46   27.54
   0   6  -8  355.35   28.66
   0   6  -8  328.00   27.49
   0  -6   7  134.53   14.01
   0   6  -7  132.17   17.12
   0   6  -7  140.26   17.40
   0   6  -7  142.47   16.85
   0  -6   6  250.43   17.69
   0   6  -6  264.36   22.52
   0   6  -6  253.15   21.01
   0   6  -5 1058.42   41.99
   0   6  -5 1034.89   39.85
   0  -6   5 1107.97   33.49
   0  -6   5  959.65   31.34
   0   6  -4  273.21   20.38
   0   6  -4  311.28   21.39
   0  -6   4  282.11   17.44
   0  -6   4  267.41   15.34
   0   6  -3 1392.89   42.22
   0   6  -3 1381.94   42.05
   0  -6   3 1402.71   38.03
   0   6  -3 1370.53   33.14
   0  -6   3 1345.39   30.59
   0   6  -2    6.49    4.93
   0   6  -2    8.81    4.55
   0   6  -2    5.72    3.84
   0  -6   2    6.38    4.62
   0  -6   2    9.23    2.58
   0   6  -1  222.78   15.18
   0   6  -1  236.23   16.30
   0   6  -1  216.15   14.81
   0  -6   1  213.28   15.45
   0  -6   1  203.13    9.88
   0   6   0   64.40    8.17
   0   6   0   54.51    8.47
   0  -6   0   64.59    8.86
   0  -6   0   62.01    9.20
   0   6   0   60.96    8.95
   0   6   1   16.90    4.35
   0   6   1   22.42    5.61
   0  -6  -1   26.80    6.53
   0   6   1   21.38    6.15
   0  -6  -1   26.88    7.08
   0   6   2 1798.12   35.69
   0  -6  -2 1749.56   43.35
   0   6   2 1777.63   45.70
   0   6   2 1685.81   39.75
   0  -6  -2 1694.80   46.00
   0  -6  -2 1734.02   43.35
   0   6   3 1719.00   46.50
   0  -6  -3 1735.41   43.44
   0  -6  -3 1722.91   49.10
   0  -6  -3 1591.31   46.87
   0  -6  -3 1674.93   43.59
   0  -6  -4  181.56   17.62
   0  -6  -4  185.07   17.78
   0   6   4  223.31   17.38
   0  -6  -4  188.74   15.39
   0  -6  -4  194.35   15.18
   0   6   4  194.61   14.19
   0  -6  -5 1345.07   38.72
   0  -6  -5 1283.97   45.94
   0  -6  -5 1322.15   48.14
   0  -6  -5 1256.21   46.41
   0  -6  -5 1234.61   39.37
   0   6   5 1395.25   42.94
   0   6   5 1311.34   38.76
   0  -6  -6  567.73   25.05
   0  -6  -6  566.16   32.45
   0  -6  -6  529.52   31.54
   0  -6  -6  576.53   33.14
   0  -6  -6  523.58   26.05
   0   6   6  546.08   27.79
   0   6   6  500.51   26.21
   0   6   7 1371.13   47.65
   0   6   7 1377.67   46.43
   0   6   7 1522.39   45.86
   0  -6  -7 1466.87   55.43
   0  -6  -7 1438.95   53.94
   0  -6  -7 1365.82   53.68
   0   6   8  419.38   28.84
   0   6   8  400.33   30.60
   0  -6  -8  388.84   31.43
   0   6   8  351.25   25.54
   0  -6  -8  382.16   29.93
   0  -6  -8  370.11   30.01
   0   6   9  868.22   42.01
   0  -6  -9  925.10   49.50
   0   6   9 1006.02   49.71
   0   6   9  913.20   44.89
   0   6   9  865.32   42.15
   0  -6  -9  894.96   47.14
   0  -6  -9  901.81   49.19
   0  -6 -10   19.25    7.08
   0  -6 -10    6.34    8.01
   0   6  10   15.43    9.58
   0   6  10   12.60    8.14
   0   6  10    8.88    8.60
   0  -6 -10    5.59   10.20
   0   6  11   23.54    9.39
   0   6  11   26.39   10.06
   0  -6 -11   35.25   12.01
   0  -6 -11   33.75   10.84
   0   6  12  157.78   20.15
   0   6  12  150.45   21.16
   0  -6 -12  151.05   22.67
   0  -6 -12  148.31   21.94
   0  -6 -13   46.32   12.77
   0  -6 -13   15.38    9.01
   0   6  13   33.78   11.70
   0   6  13   23.91    9.66
   0   6  14  379.71   26.01
   0   6  14  354.73   26.64
   0   6  15   11.82    5.28
   0   6  15    5.21    3.40
   0   6  15   16.45    4.83
   0   6  16   13.76    4.16
   0   6  16    6.44    3.74
   0   6  16    6.50    3.53
   0  -7  14  261.01   15.71
   0  -7  14  293.58   18.97
   0  -7  14  310.06   19.02
   0  -7  13  298.54   20.24
   0  -7  13  306.03   22.65
   0  -7  12   -2.29    7.58
   0  -7  12    6.63    5.60
   0  -7  12    5.74    8.21
   0   7 -11 1017.59   50.20
   0  -7  11 1046.95   48.06
   0  -7  11 1025.50   44.43
   0  -7  11 1022.56   42.83
   0   7 -10   -0.91    4.36
   0   7 -10   -4.66    7.64
   0  -7  10  -17.41    7.90
   0  -7  10   -2.09    7.98
   0  -7  10   10.29    6.74
   0  -7   9 1109.45   50.29
   0  -7   9 1006.46   43.76
   0   7  -9 1106.89   52.75
   0   7  -9 1058.14   47.85
   0  -7   9 1087.41   48.89
   0  -7   9 1036.16   41.98
   0  -7   8   12.87    8.17
   0   7  -8    5.46    7.37
   0  -7   8    3.32    7.24
   0   7  -8    7.42    5.75
   0  -7   8   11.28    4.80
   0   7  -7  152.13   19.60
   0   7  -7  194.84   22.21
   0  -7   7  193.58   20.28
   0   7  -7  169.86   19.15
   0  -7   7  169.67   17.80
   0   7  -6  593.20   35.30
   0   7  -6  547.15   34.53
   0  -7   6  574.98   32.70
   0   7  -6  545.27   33.00
   0  -7   5  143.29   13.90
   0   7  -5  144.65   17.53
   0   7  -5  180.51   19.68
   0   7  -5  150.05   17.94
   0  -7   4  336.73   21.07
   0   7  -4  341.62   24.36
   0   7  -4  370.67   25.58
   0   7  -4  330.84   24.22
   0  -7   3  324.94   21.06
   0   7  -3  337.28   18.86
   0   7  -3  337.48   22.78
   0   7  -3  351.49   23.38
   0   7  -3  369.79   24.11
   0  -7   2  153.25   14.81
   0   7  -2  170.80   13.96
   0   7  -2  169.64   15.97
   0   7  -2  149.12   14.52
   0   7  -2  143.63   14.78
   0   7  -1  170.25   14.76
   0  -7   1  169.95   15.59
   0   7  -1  188.04   15.67
   0   7  -1  165.86   15.40
   0   7   0  159.52   14.72
   0  -7   0  159.96   15.30
   0   7   0  153.55   13.33
   0   7   0  171.48   14.85
   0   7   1  192.61   16.52
   0  -7  -1  194.22   16.73
   0   7   1  202.58   14.48
   0   7   1  210.99   16.11
   0  -7  -1  203.83   16.60
   0  -7  -2  286.01   20.13
   0  -7  -2  274.56   19.64
   0   7   2  268.86   20.13
   0  -7  -3   41.10    9.18
   0  -7  -3   30.83    7.62
   0  -7  -3   51.67    9.53
   0   7   3   37.75    6.85
   0   7   4  102.00   13.26
   0  -7  -4   90.87   13.46
   0  -7  -4  102.93   12.52
   0   7   4   95.82   10.62
   0   7   5    6.98    6.49
   0  -7  -5    3.09    4.53
   0  -7  -5    4.01    6.60
   0  -7  -5   -0.53    6.15
   0  -7  -5    2.28    4.84
   0   7   5   -0.19    4.23
   0   7   6  740.28   35.53
   0   7   6  716.80   32.55
   0  -7  -6  753.82   41.00
   0  -7  -6  692.87   38.93
   0  -7  -6  766.48   32.69
   0   7   7   63.45   11.33
   0   7   7   71.05   11.41
   0   7   7   60.84   11.15
   0  -7  -7   92.05   15.65
   0  -7  -7   82.72   15.30
   0   7   7   61.44   12.17
   0  -7  -8   26.95    7.46
   0  -7  -8   26.53   10.68
   0  -7  -8   30.78   11.39
   0   7   8   32.96    9.30
   0   7   8   29.47   10.06
   0   7   8   33.71    9.54
   0   7   8   27.75    9.38
   0   7   9 1284.74   53.05
   0  -7  -9 1383.27   49.43
   0   7   9 1527.30   61.92
   0   7   9 1382.48   56.69
   0  -7  -9 1410.96   63.87
   0  -7  -9 1345.64   60.88
   0   7   9 1349.00   53.17
   0   7  10    2.67    6.85
   0  -7 -10   -0.25    8.15
   0  -7 -10   -0.93    7.38
   0   7  10    3.10    9.20
   0   7  11  557.99   36.62
   0   7  11  558.15   38.64
   0  -7 -11  654.05   45.00
   0  -7 -11  599.92   42.17
   0   7  12   25.41   10.54
   0  -7 -12   27.40   11.38
   0  -7 -12   19.83    9.64
   0   7  12   10.90    8.63
   0  -7 -13  308.12   28.56
   0   7  13  272.13   23.09
   0   7  13  308.36   26.56
   0   7  13  303.58   22.79
   0   7  14  592.10   29.67
   0   7  14  531.46   30.69
   0   7  14  541.21   24.93
   0   7  15   31.28    6.49
   0   7  15   37.03    6.70
   0   7  15   41.53    6.71
   0  -8  13   17.01    5.82
   0  -8  13   23.26    5.24
   0  -8  13   13.88    5.02
   0  -8  12  498.93   28.98
   0  -8  12  465.51   25.40
   0  -8  12  501.26   24.80
   0  -8  11  115.70   16.05
   0  -8  11  102.87   13.82
   0  -8  11  110.87   13.69
   0   8 -10   43.57    8.90
   0  -8  10   62.88   11.97
   0   8 -10   54.26   11.10
   0   8 -10   66.70   14.20
   0  -8  10   51.19   10.15
   0  -8  10   45.12   10.72
   0  -8   9  377.60   29.08
   0  -8   9  375.48   25.44
   0  -8   9  413.19   31.28
   0   8  -9  395.75   29.65
   0   8  -9  428.17   33.24
   0  -8   9  401.10   26.16
   0  -8   8  417.16   32.14
   0   8  -8  399.16   31.23
   0  -8   8  414.22   26.80
   0   8  -8  408.03   33.13
   0  -8   8  424.59   30.29
   0   8  -7  777.35   42.37
   0  -8   7  828.84   44.49
   0   8  -7  776.21   44.73
   0  -8   7  760.24   39.82
   0   8  -6  166.20   20.65
   0  -8   6  175.80   18.97
   0   8  -6  156.92   19.41
   0   8  -5  181.18   20.19
   0  -8   5  214.02   18.20
   0   8  -5  221.00   22.88
   0  -8   5  209.66   20.18
   0  -8   4  276.66   21.21
   0   8  -4  287.10   24.22
   0   8  -4  307.45   25.47
   0   8  -3  765.31   37.36
   0   8  -3  816.23   38.53
   0  -8   3  740.35   34.62
   0   8  -3  753.96   34.17
   0   8  -2  820.31   33.31
   0  -8   2  821.96   36.59
   0   8  -2  855.56   38.09
   0   8  -2  799.80   36.75
   0  -8   1   90.31   12.86
   0   8  -1  111.74   13.44
   0   8  -1  104.51   13.76
   0   8  -1  106.44   13.25
   0  -8   0  346.04   24.35
   0   8   0  319.02   22.80
   0   8   0  313.14   22.06
   0   8   0  350.08   21.75
   0   8   1  364.20   24.96
   0  -8  -1  379.14   25.54
   0   8   1  363.44   23.16
   0   8   1  377.91   21.42
   0   8   2 1154.14   46.37
   0  -8  -2 1061.01   42.51
   0   8   3 1221.94   48.40
   0  -8  -3 1143.46   44.41
   0   8   4 1049.74   45.16
   0  -8  -4  938.20   41.23
   0  -8  -4  952.03   43.48
   0   8   5  924.40   42.76
   0   8   5  880.18   34.71
   0  -8  -5  838.65   38.15
   0  -8  -5  821.63   42.71
   0  -8  -6  255.95   25.10
   0  -8  -6  258.96   22.97
   0   8   6  251.74   23.98
   0   8   6  288.01   23.37
   0   8   6  288.75   24.34
   0   8   6  249.59   21.94
   0   8   6  292.37   25.71
   0   8   6  265.71   20.74
   0  -8  -6  282.14   21.88
   0   8   7  266.07   22.99
   0   8   7  307.35   26.62
   0   8   7  279.50   25.99
   0   8   7  328.65   26.15
   0  -8  -7  331.50   25.60
   0   8   7  327.64   25.70
   0  -8  -7  354.77   31.27
   0  -8  -7  275.63   27.21
   0   8   7  305.34   23.76
   0   8   8  407.54   30.25
   0  -8  -8  402.63   27.99
   0   8   8  412.18   31.68
   0   8   8  430.30   31.48
   0   8   8  376.22   27.62
   0  -8  -8  383.75   33.23
   0  -8  -8  435.56   35.59
   0   8   9    0.49    7.14
   0   8   9    3.91    5.27
   0  -8  -9  -12.52    5.86
   0   8   9  -16.37    8.81
   0  -8  -9   -4.14    7.79
   0  -8  -9  -15.17   10.30
   0   8  10  108.34   16.94
   0  -8 -10  103.82   18.38
   0  -8 -10   77.93   16.46
   0   8  10   95.95   16.71
   0   8  11  446.05   32.00
   0  -8 -11  463.25   36.91
   0  -8 -11  471.46   36.17
   0   8  11  454.11   33.36
   0  -8 -12    9.99    8.28
   0   8  12   13.16    8.63
   0   8  12   -0.37    6.54
   0   8  13  334.92   22.87
   0   8  13  323.57   25.52
   0   8  14    0.85    5.13
   0   8  14    4.46    3.09
   0   8  14    9.59    4.52
   0   8  14    2.17    3.36
   0   8  15   80.77    8.88
   0  -9  13   12.49    4.37
   0  -9  12    2.89    4.65
   0  -9  12   -4.42    4.32
   0  -9  12    5.36    4.11
   0  -9  11   67.89   10.53
   0  -9  11   51.97    9.33
   0  -9  10   82.00   11.51
   0  -9  10   70.42   11.79
   0  -9   9    6.88    5.56
   0   9  -9    9.89    8.68
   0   9  -9    1.88    4.89
   0  -9   9    5.67    5.92
   0  -9   9   10.62    7.21
   0   9  -8  228.54   23.40
   0  -9   8  223.56   21.51
   0   9  -8  242.43   25.28
   0  -9   8  245.26   24.63
   0   9  -7  239.62   24.31
   0  -9   7  218.47   21.52
   0   9  -7  244.85   25.91
   0  -9   7  225.33   24.28
   0   9  -6  785.64   45.00
   0   9  -6  736.14   42.33
   0  -9   6  709.08   37.26
   0   9  -5  786.69   44.02
   0  -9   5  785.04   38.49
   0   9  -5  804.75   43.68
   0  -9   4  362.73   27.73
   0  -9   4  327.38   24.98
   0   9  -4  358.67   28.77
   0   9  -4  351.66   28.86
   0  -9   4  326.80   24.41
   0  -9   3  734.80   36.15
   0  -9   3  749.42   37.44
   0   9  -3  817.22   41.29
   0   9  -3  735.47   35.56
   0  -9   3  751.81   40.96
   0   9  -3  730.54   36.56
   0   9  -3  839.91   42.40
   0  -9   2   82.52   13.65
   0   9  -2   68.10   12.04
   0   9  -2   77.87   12.27
   0  -9   2   73.20   13.24
   0   9  -2   74.02   12.73
   0   9  -2   80.70   14.18
   0  -9   1  976.47   44.07
   0   9  -1 1063.03   42.90
   0  -9   1 1112.74   49.92
   0   9  -1 1043.80   43.09
   0   9  -1 1112.26   47.48
   0   9  -1 1007.90   43.63
   0  -9   0  540.21   33.25
   0   9   0  571.69   30.17
   0   9   0  566.20   32.28
   0   9   0  614.50   33.32
   0   9   0  604.52   35.61
   0   9   1   37.81   10.21
   0   9   1   24.10    7.46
   0  -9  -1   40.90   11.04
   0   9   2  424.19   31.36
   0   9   2  402.60   27.42
   0  -9  -2  392.93   28.76
   0   9   3  733.73   40.98
   0   9   3  643.70   35.28
   0  -9  -3  685.38   38.03
   0   9   4  699.27   40.00
   0  -9  -4  661.49   37.79
   0   9   4  750.76   38.27
   0   9   5 1734.01   55.96
   0  -9  -5 1694.62   59.25
   0   9   5 1784.95   63.92
   0   9   5 1646.61   57.41
   0  -9  -5 1666.81   59.10
   0   9   6  210.31   20.94
   0  -9  -6  185.43   21.39
   0  -9  -6  190.53   20.36
   0   9   6  184.78   22.26
   0   9   6  197.47   21.21
   0   9   6  202.99   22.03
   0  -9  -7  270.57   24.49
   0   9   7  277.99   25.67
   0   9   7  281.03   24.91
   0   9   7  313.94   27.04
   0   9   7  247.66   23.54
   0  -9  -7  310.05   29.18
   0   9   8   96.89   15.09
   0   9   8  126.99   17.45
   0  -9  -8  125.95   19.18
   0   9   8  114.99   16.58
   0   9   9  443.09   32.89
   0   9   9  437.22   31.26
   0   9   9  478.64   32.06
   0  -9  -9  493.61   37.46
   0  -9 -10   18.21   10.27
   0   9  10   11.53    7.54
   0   9  10   26.16   10.16
   0   9  11   34.55   10.03
   0   9  11   37.04   10.38
   0   9  12   19.14    8.23
   0   9  12   12.61    8.90
   0   9  13  104.25   11.80
   0   9  13   85.32   12.41
   0   9  14   41.76    6.07
   0   9  14   34.75    7.19
   0 -10  12  243.58   13.92
   0 -10  11   53.95    7.61
   0 -10  11   48.28    7.63
   0 -10  10    5.80    4.82
   0 -10   9  204.47   16.10
   0 -10   9  188.14   17.82
   0 -10   9  158.05   15.65
   0 -10   8  189.69   21.36
   0  10  -8  203.42   22.88
   0  10  -7  318.94   27.86
   0 -10   7  309.87   27.94
   0  10  -7  357.87   30.01
   0 -10   7  335.26   24.43
   0  10  -6  110.47   18.00
   0 -10   6   92.66   16.62
   0  10  -6   80.48   14.95
   0 -10   6  105.84   14.68
   0  10  -5  233.97   24.73
   0  10  -5  276.47   26.93
   0 -10   5  239.84   21.25
   0 -10   4 1057.53   43.08
   0  10  -4 1102.97   51.53
   0  10  -4 1044.76   50.05
   0 -10   4 1098.63   48.34
   0  10  -3  167.70   21.00
   0  10  -3  176.03   20.59
   0  10  -3  167.01   17.91
   0 -10   3  190.96   22.38
   0 -10   2  158.24   19.30
   0  10  -2  159.85   19.70
   0 -10   2  155.52   19.86
   0  10  -2  154.91   17.59
   0  10  -2  196.54   20.68
   0  10  -2  160.60   20.30
   0  10  -1  336.03   25.73
   0  10  -1  346.30   28.98
   0 -10   1  334.20   28.22
   0  10  -1  284.15   24.29
   0 -10   1  310.57   27.81
   0  10   0    9.31    7.23
   0 -10   0  -16.29    8.89
   0 -10   0    1.23    8.28
   0  10   0    7.81    5.63
   0  10   1  965.12   49.64
   0 -10  -1  897.97   45.79
   0  10   1  945.89   44.19
   0 -10  -1  955.56   48.75
   0  10   2  287.38   28.33
   0 -10  -2  267.93   25.83
   0  10   2  282.05   24.25
   0  10   3  150.43   20.64
   0 -10  -3  192.45   21.92
   0  10   3  149.60   18.79
   0  10   4  910.59   44.42
   0  10   5   53.07   11.56
   0  10   5   38.39   11.54
   0  10   5   62.14   10.82
   0  10   6 1709.15   57.67
   0  10   6 1713.50   60.07
   0  10   6 1840.10   65.15
   0  10   7   97.23   14.74
   0  10   7   86.73   14.11
   0  10   7  106.50   16.54
   0  10   8  418.97   29.72
   0  10   8  330.66   26.11
   0  10   8  382.37   27.93
   0  10   9  387.63   27.73
   0  10   9  386.43   28.61
   0  10  10  158.43   17.59
   0  10  10  129.21   16.28
   0  10  11  890.92   37.69
   0  10  11  770.10   36.49
   0  10  12   53.01    8.93
   0  10  12   43.17    8.74
   0  10  13  324.87   17.74
   0  10  13  258.86   16.29
   0 -11  11   28.05    4.42
   0 -11  10  479.44   22.66
   0 -11  10  423.64   16.70
   0 -11   9    1.16    3.72
   0 -11   9   -3.25    3.43
   0 -11   8  394.74   25.63
   0 -11   8  351.79   21.09
   0 -11   8  355.08   20.71
   0 -11   7  504.85   31.81
   0 -11   6  611.06   29.40
   0 -11   6  575.78   36.14
   0  11  -5  206.50   21.97
   0 -11   5  219.30   23.82
   0 -11   5  214.30   18.49
   0 -11   4    4.75    6.15
   0  11  -4   -1.54    8.13
   0  11  -3    8.74    5.13
   0 -11   3    4.15    7.85
   0  11  -3   17.43    6.46
   0  11  -2  382.05   27.74
   0 -11   2  394.82   31.62
   0  11  -1   36.72   10.89
   0 -11   1   60.62   12.75
   0  11   0  651.98   37.52
   0 -11   0  630.79   40.30
   0 -11  -1   16.95   10.51
   0  11   1    7.00    7.87
   0  11   2  342.19   27.51
   0 -11  -2  331.44   30.02
   0 -11  -3  756.87   44.11
   0  11   3  746.29   40.64
   0  11   4  171.99   20.54
   0  11   5 1045.93   49.50
   0  11   5  999.59   46.59
   0  11   6   56.28    9.96
   0  11   6   33.66   11.69
   0  11   6   66.65   13.65
   0  11   7  213.08   21.05
   0  11   7  221.34   19.76
   0  11   8  593.45   32.41
   0  11   8  570.58   30.81
   0  11   9   34.98    9.00
   0 -11  -9   32.94    8.19
   0  11  10  402.77   24.01
   0  11  10  389.40   22.74
   0 -11 -10  437.25   23.50
   0  11  11  101.56   10.70
   0  11  11  102.88   12.09
   0  11  12  147.52   12.19
   0 -12   9  193.18   13.00
   0 -12   8  602.37   21.36
   0 -12   8  629.21   26.59
   0 -12   8  600.44   20.23
   0 -12   7  130.19   12.06
   0 -12   7  120.55   10.87
   0 -12   7  144.17   14.67
   0 -12   6  348.88   25.08
   0 -12   5  263.67   22.75
   0 -12   4  600.79   35.74
   0 -12   4  651.04   31.62
   0 -12   3  286.49   23.61
   0  12  -3  239.26   20.15
   0 -12   2    9.91    8.22
   0  12  -2   16.96    8.75
   0  12  -1   85.45   13.66
   0 -12   1   89.29   16.34
   0  12   0  294.17   24.97
   0 -12   0  278.70   27.03
   0 -12  -1  190.60   22.81
   0  12   1  174.92   19.92
   0  12   2  194.80   21.13
   0 -12  -2  179.52   22.47
   0 -12  -3   -2.28    9.61
   0  12   3    1.39    8.75
   0  12   4  276.13   25.57
   0 -12  -4  261.13   25.23
   0  12   4  259.56   24.27
   0  12   5  221.70   22.14
   0  12   5  249.97   23.27
   0 -12  -5  223.44   22.71
   0  12   6  146.06   16.07
   0 -12  -6  112.93   15.82
   0 -12  -7  158.03   18.35
   0  12   7  195.91   17.62
   0  12   8   13.07    6.18
   0 -12  -8   -1.28    5.79
   0 -12  -9   16.64    6.43
   0  12   9   18.62    7.20
   0 -12 -10   87.72    8.66
   0  12  10   92.22   11.28
   0  12  11    8.63    4.10
   0 -13   7  259.80   14.84
   0 -13   7  249.48   11.97
   0 -13   6  230.88   16.46
   0 -13   6  227.39   14.18
   0 -13   5   80.43   11.94
   0 -13   4  475.93   27.91
   0 -13   3   25.21    6.51
   0 -13   3   25.14    9.13
   0  13  -2  466.00   26.62
   0 -13   2  497.96   27.70
   0 -13   2  489.34   29.14
   0  13  -1   31.29    8.84
   0 -13   1   43.71    8.86
   0 -13   1   45.94    9.36
   0  13   0   84.40   13.32
   0 -13   0   94.19   13.53
   0  13   1   54.72   11.74
   0 -13  -1   63.57   10.91
   0 -13  -2   -4.70    4.79
   0  13   2    5.35    6.85
   0  13   3  152.98   17.43
   0 -13  -3  165.18   17.81
   0  13   3  187.59   18.40
   0 -13  -4   11.08    8.11
   0  13   4   17.27    6.94
   0  13   5   79.31   10.98
   0 -13  -5   53.77   11.42
   0  13   6  243.23   17.47
   0 -13  -6  225.16   19.79
   0  13   6  205.03   16.25
   0 -13  -7   16.02    6.46
   0  13   7   18.50    6.75
   0 -13  -8  507.86   23.77
   0  13   8  484.73   22.99
   0  13   9    0.81    3.71
   0 -14   5  134.13   10.28
   0 -14   5  121.52    8.44
   0 -14   4   10.47    4.23
   0 -14   3   98.76   11.10
   0 -14   2   95.47    9.32
   0 -14   2   96.90   11.17
   0 -14   1    7.84    2.91
   0 -14   1    5.96    4.37
   0 -14   0  483.19   24.50
   0 -14   0  479.33   23.16
   0  14   1    4.47    4.06
   0 -14  -1   -5.62    2.78
   0 -14  -1   -0.35    3.36
   0 -14  -2  238.28   18.33
   0  14   2  273.19   17.77
   0  14   3  224.81   15.38
   0 -14  -3  220.28   17.91
   0 -14  -4   14.44    6.29
   0  14   4   20.58    5.96
   0 -14  -5  260.78   18.26
   0 -14  -6   16.15    5.51
   0 -14  -7  117.28    9.90
   0 -15  -2  690.50   21.26
   1 -14  -5   39.16    6.48
   1 -14  -4   95.72   10.22
  -1  14   4  100.82    8.78
   1 -14  -3   70.63    8.90
  -1  14   3   83.01    8.70
  -1  14   2   94.43    9.42
   1 -14  -2   80.46    9.51
  -1  14   1  409.91   20.06
   1 -14  -1  348.89   19.48
  -1  14   0   20.24    4.91
   1 -14   0   18.20    4.50
   1 -14   1  187.36   12.68
   1 -14   1  165.44   11.27
   1 -14   2   73.69    7.75
   1 -14   3   14.30    4.13
  -1  13   8   11.43    4.28
   1 -13  -8   13.04    3.81
  -1  13   7  326.56   16.40
   1 -13  -7  337.17   19.00
  -1  13   6   37.23    6.54
   1 -13  -6   44.77    8.98
  -1  13   5   55.73    8.33
   1 -13  -5   50.51   10.15
   1 -13  -4  242.32   20.62
  -1  13   4  254.52   18.91
  -1  13   3   -6.01    2.29
   1 -13  -3    6.95    6.69
   1 -13  -2   11.74    5.88
   1 -13  -1  183.65   15.47
   1 -13  -1  182.99   17.78
   1 -13   0  107.51   12.68
   1 -13   0  117.91   13.81
   1 -13   1   82.37   11.56
   1 -13   1   80.99   11.03
   1 -13   2   59.68   10.31
   1 -13   2   79.14   10.33
   1 -13   3  111.52   13.45
   1 -13   3  108.84   10.95
   1 -13   4   12.94    5.81
   1 -13   5  111.57   11.87
   1 -13   6    5.54    3.70
   1 -13   6    8.02    2.78
  -1  12  10   42.72    7.42
  -1  12   9   80.63   10.60
   1 -12  -9   98.98   10.02
  -1  12   8  112.73   13.43
   1 -12  -8  114.27   12.70
  -1  12   7  415.64   25.41
   1 -12  -7  415.23   25.90
  -1  12   7  455.22   25.60
  -1  12   6  196.62   17.87
  -1  12   6  249.12   20.57
   1 -12  -6  221.41   20.86
  -1  12   5  158.73   15.83
   1 -12  -5  139.09   17.51
  -1  12   5  164.56   17.17
  -1  12   4    2.31    7.62
   1 -12  -4   -2.62    9.56
  -1  12   3  467.84   31.34
   1 -12  -3  492.32   33.85
   1 -12  -2   76.23   15.32
  -1  12   2   77.58   13.93
   1 -12  -1  366.81   29.14
  -1  12   1  336.52   25.97
  -1  12   0  203.69   20.40
   1 -12   0  235.07   23.84
   1 -12   1   60.86   11.15
  -1  12  -1   64.84   11.84
   1 -12   1   51.53   12.74
   1 -12   2  707.12   37.27
   1 -12   2  782.08   38.84
  -1  12  -2  742.94   35.49
   1 -12   3  234.53   22.09
   1 -12   3  282.78   21.76
   1 -12   4  539.92   32.38
   1 -12   4  563.85   28.22
   1 -12   5  310.92   24.23
   1 -12   6   -3.24    3.81
   1 -12   7  471.55   24.17
   1 -12   7  447.75   20.86
   1 -12   8   51.43    6.26
  -1  11  12   90.27    8.29
  -1  11  11   37.61    7.81
  -1  11  10   74.17   10.96
   1 -11  -9  128.50   13.73
  -1  11   9  125.47   15.81
  -1  11   8    7.98    5.55
  -1  11   8   13.93    5.12
   1 -11  -8    9.13    6.73
   1 -11  -7   12.11    6.95
  -1  11   7   13.78    7.33
   1 -11  -6  575.76   35.48
  -1  11   6  572.23   35.36
   1 -11  -5  143.01   18.59
  -1  11   5  143.90   19.07
  -1  11   5  128.74   17.93
  -1  11   4  697.29   39.45
   1 -11  -4  748.74   42.21
  -1  11   3  380.95   29.45
   1 -11  -3  401.80   32.06
   1 -11  -2  112.77   18.80
  -1  11   2   81.07   15.22
   1 -11  -1 1423.82   60.32
  -1  11   1 1322.23   53.37
  -1  11   0   20.52    9.05
   1 -11   0    9.97    9.33
  -1  11  -1  501.00   32.14
   1 -11   1  531.70   36.88
  -1  11  -2  148.06   17.80
   1 -11   2  112.52   17.49
  -1  11  -3   17.41    7.04
   1 -11   3   16.26    9.11
   1 -11   4  803.11   42.59
   1 -11   4  848.68   40.20
   1 -11   5  127.71   18.57
   1 -11   5  128.96   14.04
   1 -11   6  166.76   18.97
   1 -11   7  413.02   21.27
   1 -11   7  443.73   28.48
   1 -11   8   88.65   11.58
   1 -11   8   84.93    9.75
   1 -11   9  358.20   16.73
   1 -11  10    0.60    3.58
  -1  10  13   56.19    6.48
  -1  10  12  575.97   27.01
  -1  10  12  550.33   25.13
  -1  10  11    8.05    5.04
  -1  10  11   -0.53    6.21
  -1  10  10  367.15   24.55
  -1  10  10  392.43   25.94
  -1  10   9  206.03   19.99
  -1  10   9  184.57   18.11
  -1  10   9  185.94   20.06
   1 -10  -9  217.83   19.46
  -1  10   8  137.39   16.04
  -1  10   8  132.04   15.45
  -1  10   8  149.03   18.83
   1 -10  -8  140.63   17.05
  -1  10   7  311.48   23.99
  -1  10   7  334.96   28.76
  -1  10   6  151.01   17.20
  -1  10   6  163.46   21.15
  -1  10   6  155.07   19.57
  -1  10   5   23.56   10.49
  -1  10   5   39.93   10.82
   1 -10  -4  301.09   27.71
  -1  10   4  269.55   24.95
  -1  10   3    3.46    6.89
   1 -10  -3    5.34    6.33
   1 -10  -2  211.64   23.73
  -1  10   2  179.50   20.16
  -1  10   1  267.91   24.13
   1 -10  -1  260.05   26.68
   1 -10   0  203.74   23.73
  -1  10   0  185.09   19.94
   1 -10   1  568.96   38.48
  -1  10  -1  568.36   33.78
  -1  10  -2  108.85   14.26
   1 -10   2  122.74   18.83
  -1  10  -3  290.67   26.34
  -1  10  -3  311.82   23.96
   1 -10   3  299.24   26.96
  -1  10  -4   -0.73    3.41
   1 -10   4   -1.71    6.00
  -1  10  -5   10.26    6.46
  -1  10  -5   18.24    8.37
   1 -10   5   -0.60    9.16
   1 -10   5    8.02    5.82
  -1  10  -6  374.95   30.51
  -1  10  -6  347.57   29.42
   1 -10   6  352.62   29.59
  -1  10  -7   25.68    9.73
   1 -10   7   -1.08    9.97
   1 -10   8  368.86   23.48
   1 -10   8  361.97   21.97
   1 -10   8  381.34   26.85
   1 -10   9   13.27    4.92
   1 -10   9    3.41    3.99
   1 -10  10  235.84   18.30
   1 -10  10  237.48   13.98
   1 -10  10  224.50   13.79
   1 -10  11  371.72   19.39
  -1   9  14   -2.06    3.09
  -1   9  13   84.04    9.87
  -1   9  13   73.23   10.47
  -1   9  12  164.32   16.45
  -1   9  12  137.77   15.74
  -1   9  11  279.90   23.87
  -1   9  11  314.39   23.88
  -1   9  10  609.72   36.73
  -1   9  10  539.20   32.67
  -1   9   9   25.03    9.28
  -1   9   9   19.66    8.69
  -1   9   9   24.61   10.33
  -1   9   8  822.40   43.33
  -1   9   8  800.04   42.63
  -1   9   8  774.93   39.89
  -1   9   7   57.50   11.30
  -1   9   7   47.25   10.49
  -1   9   7   65.75   14.65
  -1   9   6  544.33   36.95
  -1   9   6  507.92   33.50
  -1   9   6  524.02   31.76
   1  -9  -5  407.00   31.08
  -1   9   5  386.40   26.75
  -1   9   5  393.92   29.10
  -1   9   5  443.09   33.14
   1  -9  -4  196.22   21.73
  -1   9   4  201.47   20.99
  -1   9   4  240.32   24.75
   1  -9  -3  122.92   18.05
  -1   9   3  113.45   16.41
  -1   9   3  143.70   20.40
   1  -9  -2   18.73    8.33
  -1   9   2   12.27    6.30
  -1   9   2   15.36    8.71
  -1   9   1  469.04   30.31
   1  -9  -1  457.02   32.95
   1  -9  -1  498.56   33.76
  -1   9   1  438.00   33.17
  -1   9   0  190.09   19.45
   1  -9   0  179.16   21.04
   1  -9   0  188.38   21.21
  -1   9   0  192.16   21.37
  -1   9  -1  211.58   20.27
   1  -9   1  219.44   23.08
  -1   9  -1  209.01   20.08
  -1   9  -1  225.10   22.48
   1  -9   1  213.02   21.77
  -1   9  -2  742.63   37.12
   1  -9   2  740.17   41.90
   1  -9   2  774.54   40.63
  -1   9  -2  759.33   39.65
  -1   9  -3   94.00   15.60
   1  -9   3   89.07   14.68
  -1   9  -3   83.82   14.11
  -1   9  -3   95.46   13.89
   1  -9   3   90.79   15.98
  -1   9  -3  113.32   16.73
  -1   9  -4 1328.57   55.68
   1  -9   4 1337.64   51.35
  -1   9  -4 1362.78   56.76
   1  -9   4 1402.16   55.45
  -1   9  -5  104.60   17.39
   1  -9   5   96.27   15.01
   1  -9   5   87.94   13.76
  -1   9  -5  110.38   17.29
   1  -9   6   38.80    9.45
   1  -9   6   24.53    9.58
  -1   9  -6   40.04   11.56
  -1   9  -6   29.35   10.75
  -1   9  -7   74.27   15.01
   1  -9   7   75.58   15.29
   1  -9   7   79.52   13.41
   1  -9   8   89.77   16.51
  -1   9  -8   91.38   15.49
  -1   9  -8   75.02   15.22
   1  -9   9  122.05   16.92
   1  -9   9  111.58   12.90
   1  -9   9  105.56   13.32
   1  -9  10  242.32   16.88
   1  -9  10  212.99   16.78
   1  -9  11    3.32    5.34
   1  -9  11   -4.47    4.90
   1  -9  12  230.72   16.29
   1  -9  12  220.94   11.47
  -1   8  15    5.65    3.64
  -1   8  14  219.40   13.70
  -1   8  14  208.98   16.70
  -1   8  14  204.73   12.08
  -1   8  13   10.66    4.13
  -1   8  13   14.98    7.47
  -1   8  12   78.99   14.26
  -1   8  12   92.91   14.32
  -1   8  12   81.19   12.78
  -1   8  11  180.00   20.12
   1  -8 -11  191.36   23.26
  -1   8  11  130.34   17.91
  -1   8  10   32.25   11.14
   1  -8 -10   30.77   11.20
  -1   8  10   37.18   11.10
  -1   8   9  749.61   42.95
  -1   8   9  754.77   40.98
   1  -8  -9  808.50   48.86
  -1   8   9  800.72   42.73
  -1   8   8   91.08   14.87
  -1   8   8   84.24   14.87
   1  -8  -8   68.10   15.62
  -1   8   8   89.54   14.54
   1  -8  -7   83.05   16.25
  -1   8   7   81.51   13.67
  -1   8   7  122.49   18.01
  -1   8   7  100.93   14.96
  -1   8   7  105.51   15.32
  -1   8   7   94.00   15.23
  -1   8   6 1560.00   57.71
  -1   8   6 1554.77   54.39
   1  -8  -6 1546.03   63.53
   1  -8  -6 1540.33   54.37
  -1   8   6 1553.09   55.38
  -1   8   6 1670.28   61.84
  -1   8   6 1777.81   61.60
  -1   8   5  142.12   16.05
   1  -8  -5  142.15   16.98
  -1   8   5  164.71   19.70
   1  -8  -5  159.06   19.23
   1  -8  -5  125.98   18.05
  -1   8   5  157.92   18.19
   1  -8  -4 3116.52   78.64
  -1   8   4 3194.24   76.39
   1  -8  -4 3269.42   82.27
   1  -8  -3  318.97   25.61
  -1   8   3  330.16   27.08
   1  -8  -3  329.03   26.30
   1  -8  -2 1117.16   45.97
  -1   8   2 1112.97   48.21
   1  -8  -2 1104.27   46.48
   1  -8  -1  455.45   28.82
  -1   8   1  453.91   30.50
   1  -8  -1  455.16   30.23
  -1   8   0  135.39   16.69
   1  -8   0  128.50   16.62
  -1   8   0  134.86   14.48
  -1   8  -1 1250.86   46.86
   1  -8   1 1210.79   47.45
  -1   8  -1 1286.40   48.64
  -1   8  -1 1241.51   45.56
  -1   8  -2  463.55   29.37
  -1   8  -2  460.30   28.00
   1  -8   2  448.76   28.64
  -1   8  -2  434.70   28.43
  -1   8  -3  571.61   33.93
   1  -8   3  553.26   31.51
   1  -8   3  541.87   34.54
  -1   8  -3  577.13   34.24
  -1   8  -4  434.57   30.74
   1  -8   4  437.83   27.99
  -1   8  -4  467.08   32.10
   1  -8   4  418.44   29.81
  -1   8  -5   53.86   12.48
   1  -8   5   48.49   10.99
   1  -8   5   42.13    9.45
  -1   8  -5   49.05   11.92
   1  -8   6  440.63   33.09
   1  -8   6  385.81   26.78
  -1   8  -6  455.81   32.64
  -1   8  -6  446.02   32.98
   1  -8   7  392.66   31.91
   1  -8   7  337.82   25.70
  -1   8  -7  379.85   31.68
  -1   8  -7  322.64   27.75
  -1   8  -8   87.24   15.93
  -1   8  -8   98.63   16.20
   1  -8   8  123.10   18.78
  -1   8  -9   88.39   15.89
  -1   8  -9   53.33   12.64
   1  -8   9   78.24   12.72
   1  -8   9   76.01   14.27
   1  -8   9   68.32   11.84
  -1   8 -10    1.60    7.30
   1  -8  10   -7.21    4.33
   1  -8  10   -1.46    7.75
   1  -8  10  -17.82    7.46
   1  -8  11   90.06   14.24
   1  -8  11   79.40   11.25
   1  -8  12   -1.29    6.47
   1  -8  12   -0.52    4.51
   1  -8  13   34.24    6.81
   1  -8  13   34.74    6.35
   1  -8  13   34.47    5.31
  -1   7  15  357.63   18.00
  -1   7  15  318.44   18.68
  -1   7  14   59.34    8.77
  -1   7  14   68.83   11.04
  -1   7  14   77.14    9.90
  -1   7  13   99.41   13.04
  -1   7  13   98.99   11.81
  -1   7  13  105.10   16.31
  -1   7  12  388.45   28.97
  -1   7  12  347.14   29.14
   1  -7 -12  446.12   35.90
   1  -7 -12  365.52   30.44
   1  -7 -11   80.77   16.56
   1  -7 -11   86.90   17.11
  -1   7  11   82.57   15.50
  -1   7  11  116.16   17.00
   1  -7 -10  277.22   29.69
   1  -7 -10  231.71   26.66
  -1   7  10  228.82   24.00
  -1   7  10  253.16   25.43
  -1   7   9  114.03   17.84
   1  -7  -9  111.91   18.99
   1  -7  -9  114.41   19.20
  -1   7   9   99.00   16.10
  -1   7   9  100.77   16.07
  -1   7   9   91.35   14.99
  -1   7   8  149.39   19.66
  -1   7   8  145.48   18.04
   1  -7  -8  147.95   16.62
   1  -7  -8  141.79   20.71
   1  -7  -8  137.41   20.08
  -1   7   8  139.58   17.68
  -1   7   8  122.30   15.89
  -1   7   7  557.26   32.42
   1  -7  -7  547.36   31.28
  -1   7   7  557.04   35.65
  -1   7   7  539.72   33.01
  -1   7   7  578.73   35.29
  -1   7   7  455.24   30.02
   1  -7  -7  574.17   38.36
   1  -7  -7  511.96   36.05
  -1   7   7  530.68   29.92
   1  -7  -6  315.94   22.71
   1  -7  -6  345.63   28.79
   1  -7  -6  299.55   27.00
  -1   7   6  351.16   25.62
   1  -7  -6  330.56   25.15
  -1   7   6  308.94   21.54
   1  -7  -5  956.11   39.36
   1  -7  -5  952.24   45.34
   1  -7  -5  978.17   42.14
  -1   7   5  976.48   42.49
  -1   7   5  914.05   34.14
  -1   7   4 1349.81   50.28
   1  -7  -4 1415.89   48.20
   1  -7  -4 1471.73   53.75
   1  -7  -4 1382.33   48.82
   1  -7  -3   35.02    9.51
   1  -7  -3   38.08    9.20
  -1   7   3   39.50    9.63
   1  -7  -2 2561.82   62.38
  -1   7   2 2592.00   66.39
   1  -7  -2 2563.43   63.80
  -1   7   1   -0.04    3.48
  -1   7   1    3.57    5.37
   1  -7  -1    4.17    4.86
  -1   7   0 1647.50   51.24
  -1   7   0 1636.49   45.66
  -1   7   0 1584.85   47.27
   1  -7   0 1743.29   49.58
   1  -7   1   20.73    8.03
  -1   7  -1    9.60    5.22
  -1   7  -1   15.59    6.85
  -1   7  -1    5.53    5.49
   1  -7   1   15.24    5.86
  -1   7  -2   87.74   12.82
  -1   7  -2  108.05   13.00
   1  -7   2   95.20   12.80
  -1   7  -2  109.40   13.71
  -1   7  -3  418.82   26.75
   1  -7   3  399.77   24.61
  -1   7  -3  386.12   23.03
  -1   7  -3  421.25   27.28
  -1   7  -4  153.56   17.83
   1  -7   4  153.88   15.73
  -1   7  -4  178.42   19.19
  -1   7  -5  544.39   32.90
  -1   7  -5  573.66   34.29
   1  -7   5  605.07   29.20
   1  -7   6  144.83   17.19
  -1   7  -6  162.59   18.94
  -1   7  -6  152.64   19.19
   1  -7   7  439.79   32.12
  -1   7  -7  404.35   31.72
   1  -7   7  425.09   28.83
  -1   7  -7  424.77   30.17
   1  -7   8  998.19   40.52
   1  -7   8  953.82   48.42
  -1   7  -8  930.53   49.05
  -1   7  -8  929.72   45.43
   1  -7   8  963.34   44.70
   1  -7   9  107.20   14.47
   1  -7   9   88.76   14.03
   1  -7   9   99.89   16.00
  -1   7  -9   89.97   16.06
   1  -7   9   82.41   13.05
  -1   7  -9  108.23   15.92
  -1   7 -10  762.64   45.42
  -1   7 -10  722.00   42.50
   1  -7  10  826.49   36.68
   1  -7  10  749.07   38.96
   1  -7  10  709.83   36.81
   1  -7  10  747.95   35.69
   1  -7  11    2.82    4.92
   1  -7  11    4.61    5.28
  -1   7 -11   25.83    8.59
   1  -7  11   11.20    8.38
   1  -7  12  369.14   20.57
   1  -7  12  316.46   24.47
   1  -7  12  299.00   20.91
   1  -7  13  167.93   15.87
   1  -7  13  149.75   12.99
   1  -7  14   82.24    9.48
   1  -7  14   57.07    6.53
  -1   6  16   73.01    7.31
  -1   6  15   56.59    8.49
  -1   6  15   72.99   10.08
  -1   6  15   60.14    8.63
  -1   6  14    5.98    6.14
  -1   6  14   38.32    8.36
  -1   6  13  144.53   16.13
  -1   6  13  192.21   22.06
   1  -6 -13  181.25   22.82
  -1   6  12   -2.36    8.10
   1  -6 -12   -2.96    8.22
  -1   6  12   12.58    9.66
   1  -6 -11  207.31   25.79
   1  -6 -11  172.10   23.48
  -1   6  11  168.63   22.08
  -1   6  11  155.61   20.23
   1  -6 -10  184.59   23.64
   1  -6 -10  179.11   22.68
  -1   6  10  186.35   22.99
  -1   6  10  160.14   20.37
  -1   6   9  269.96   23.66
  -1   6   9  301.08   27.41
  -1   6   9  271.83   25.06
   1  -6  -9  281.00   28.43
   1  -6  -9  277.76   28.91
  -1   6   9  272.47   24.81
   1  -6  -9  275.04   28.52
  -1   6   8  180.42   18.58
  -1   6   8  235.96   23.60
  -1   6   8  219.82   21.29
  -1   6   8  223.22   22.51
  -1   6   8  209.55   21.39
   1  -6  -8  227.40   24.44
   1  -6  -8  230.82   25.33
   1  -6  -8  210.20   23.33
  -1   6   7   53.47   11.46
   1  -6  -7  104.69   17.16
   1  -6  -7   92.70   16.40
  -1   6   7  110.21   13.10
   1  -6  -7  101.47   13.24
  -1   6   7   96.40   13.05
   1  -6  -6  127.63   12.95
   1  -6  -6  107.14   15.34
   1  -6  -6  116.79   16.68
  -1   6   6  119.64   14.13
   1  -6  -6  119.66   14.10
  -1   6   6  106.36   12.49
   1  -6  -5   28.34    7.48
   1  -6  -5   43.44   10.44
   1  -6  -5   28.30    9.27
   1  -6  -5   22.70    7.49
  -1   6   5   15.25    5.34
  -1   6   4  521.91   28.78
   1  -6  -4  464.71   27.87
   1  -6  -4  526.11   30.34
   1  -6  -4  517.93   26.93
  -1   6   4  520.62   22.60
  -1   6   3   36.72    9.40
   1  -6  -3   44.80    9.07
  -1   6   3   30.55    5.51
   1  -6  -3   33.73    7.76
  -1   6   2   57.35   10.61
   1  -6  -2   50.56    9.61
  -1   6   2   57.17    6.55
  -1   6   1  986.38   36.45
  -1   6   1  917.54   29.79
  -1   6   1  901.36   31.75
   1  -6  -1  906.56   32.94
  -1   6   0 1211.16   39.69
  -1   6   0 1206.33   35.72
  -1   6   0 1204.33   37.09
   1  -6   0 1274.85   37.98
  -1   6  -1  337.04   20.86
   1  -6   1  346.75   21.64
  -1   6  -1  359.62   20.64
  -1   6  -1  346.42   20.72
   1  -6   1  378.88   20.55
   1  -6   2 2282.11   56.43
  -1   6  -2 2207.42   51.25
  -1   6  -2 2403.45   55.71
  -1   6  -2 2248.95   54.17
   1  -6   2 2368.43   50.55
   1  -6   3   20.48    6.70
  -1   6  -3   15.78    4.92
   1  -6   3   18.64    7.55
  -1   6  -3   26.05    8.09
  -1   6  -3    9.61    5.94
   1  -6   4 1519.96   50.35
   1  -6   4 1534.39   42.44
  -1   6  -4 1551.73   48.47
  -1   6  -4 1589.10   50.46
   1  -6   5 1359.13   39.17
   1  -6   5 1252.49   46.89
  -1   6  -5 1291.09   45.94
  -1   6  -5 1289.36   47.72
   1  -6   6  661.37   35.78
  -1   6  -6  673.06   34.79
  -1   6  -6  687.99   37.00
   1  -6   7  661.96   38.09
  -1   6  -7  647.59   37.35
   1  -6   7  616.04   34.56
  -1   6  -7  641.62   34.63
   1  -6   8  162.67   17.40
   1  -6   8  146.80   19.11
  -1   6  -8  153.72   19.89
  -1   6  -8  159.55   18.82
   1  -6   8  162.79   19.52
   1  -6   9  476.33   31.68
   1  -6   9  484.21   30.33
   1  -6   9  468.62   33.09
   1  -6   9  529.60   35.06
  -1   6  -9  506.65   35.72
   1  -6   9  475.48   29.64
  -1   6  -9  527.79   32.63
  -1   6 -10  938.93   51.75
  -1   6 -10  847.75   45.62
   1  -6  10 1019.17   41.62
   1  -6  10  972.42   44.54
   1  -6  10 1001.72   48.47
   1  -6  10  836.90   41.91
   1  -6  10  918.48   42.42
   1  -6  11  113.09   16.26
   1  -6  11  136.56   16.46
   1  -6  11  134.29   18.80
   1  -6  11  131.20   17.76
  -1   6 -11  118.71   18.06
  -1   6 -11  113.30   17.76
   1  -6  12  459.56   28.42
   1  -6  12  439.70   27.74
   1  -6  12  484.73   30.67
   1  -6  12  481.89   32.20
   1  -6  12  456.93   24.97
   1  -6  13   51.26    9.48
   1  -6  13   47.87   10.67
   1  -6  13   42.41    9.08
   1  -6  14   99.98   10.76
   1  -6  14  108.44   13.03
   1  -6  14   85.15   11.73
   1  -6  15   88.97    8.88
  -1   5  16   79.38    9.06
  -1   5  16   75.77    8.31
  -1   5  15   33.47    6.77
  -1   5  15   30.30    7.81
  -1   5  15   38.51    7.21
  -1   5  15   36.42    8.18
  -1   5  14  179.71   18.18
  -1   5  14  198.36   19.95
   1  -5 -13    7.07    8.21
   1  -5 -13    3.80    9.02
  -1   5  13   18.39    9.19
  -1   5  13   26.48    8.03
  -1   5  13   13.98    6.83
  -1   5  12  560.63   36.05
   1  -5 -12  596.64   42.61
   1  -5 -12  583.22   40.11
  -1   5  12  630.63   41.11
  -1   5  12  622.85   36.32
  -1   5  11  315.94   27.86
   1  -5 -11  313.53   31.63
   1  -5 -11  320.81   28.43
   1  -5 -11  379.08   33.18
  -1   5  11  307.42   29.05
  -1   5  10   61.01   13.05
  -1   5  10  109.52   17.18
   1  -5 -10  103.08   16.87
   1  -5 -10  104.13   18.40
  -1   5  10   89.23   16.81
   1  -5 -10  100.70   18.06
  -1   5  10   98.41   15.97
  -1   5   9  965.99   43.86
  -1   5   9 1200.84   53.26
  -1   5   9 1071.11   47.51
   1  -5  -9 1074.20   51.12
   1  -5  -9 1039.14   47.90
   1  -5  -9  981.40   50.63
  -1   5   9 1028.88   46.26
  -1   5   9 1061.57   48.88
   1  -5  -8  442.28   32.35
   1  -5  -8  449.30   30.38
  -1   5   8  393.29   26.28
  -1   5   8  386.99   28.68
   1  -5  -8  425.40   31.19
   1  -5  -7 1950.88   61.97
   1  -5  -7 2029.91   60.61
   1  -5  -7 1862.29   61.62
  -1   5   7 1795.48   58.36
  -1   5   7 1899.77   52.84
   1  -5  -7 2023.86   49.77
  -1   5   7 2139.86   50.94
   1  -5  -6  621.83   33.19
   1  -5  -6  591.57   32.94
   1  -5  -6  675.49   33.13
   1  -5  -6  610.87   24.80
  -1   5   6  576.34   26.96
   1  -5  -6  599.59   27.20
  -1   5   6  644.53   28.23
   1  -5  -5  762.86   35.97
   1  -5  -5  721.31   34.00
   1  -5  -5  799.52   35.62
   1  -5  -5  735.75   29.75
  -1   5   5  777.31   31.98
   1  -5  -5  792.01   28.50
  -1   5   5  703.15   27.52
  -1   5   4 1242.78   39.53
  -1   5   4 1191.81   32.35
   1  -5  -4 1263.05   43.42
   1  -5  -4 1284.24   42.62
   1  -5  -4 1243.82   36.92
  -1   5   3  192.15   15.87
  -1   5   3  184.84   11.86
   1  -5  -3  194.99   16.34
   1  -5  -3  211.32   17.19
   1  -5  -3  178.54   14.27
  -1   5   2  674.48   27.62
  -1   5   2  616.10   19.22
   1  -5  -2  669.22   25.95
   1  -5  -2  625.98   27.95
  -1   5   1 1769.88   39.92
  -1   5   1 1831.79   37.36
  -1   5   1 1776.02   43.38
  -1   5   1 1742.46   28.25
   1  -5  -1 1770.00   40.78
  -1   5   0   56.30    7.75
  -1   5   0   58.57    9.01
   1  -5   0   63.33    8.33
   1  -5   0   62.30    8.43
  -1   5   0   58.11    7.81
  -1   5  -1 1155.57   33.10
  -1   5  -1 1153.68   33.79
   1  -5   1 1162.15   34.59
   1  -5   1 1160.01   31.82
  -1   5  -1 1144.61   33.32
  -1   5  -2 3106.61   56.59
  -1   5  -2 3229.92   58.49
  -1   5  -2 3171.19   56.52
   1  -5   2 3105.12   59.22
  -1   5  -2 3056.67   53.87
   1  -5   2 2990.45   35.18
   1  -5   2 3051.37   50.74
  -1   5  -3 1003.07   34.21
  -1   5  -3 1089.94   35.95
  -1   5  -3 1038.92   34.92
   1  -5   3  993.58   35.21
  -1   5  -3 1014.66   30.63
   1  -5   3  955.86   23.46
   1  -5   3 1019.94   28.63
  -1   5  -4 1174.97   31.45
   1  -5   4 1064.61   37.98
  -1   5  -4 1082.46   37.02
  -1   5  -4 1138.08   38.75
  -1   5  -4 1090.49   38.31
   1  -5   5   22.74    8.03
   1  -5   5   25.22    5.56
  -1   5  -5   23.35    7.73
  -1   5  -5   36.11    9.06
  -1   5  -5   25.82    8.32
   1  -5   5   21.91    4.95
   1  -5   6 1024.37   40.62
  -1   5  -6 1028.02   39.38
  -1   5  -6 1096.63   42.88
  -1   5  -6 1034.17   41.99
   1  -5   6  964.11   32.69
   1  -5   7   11.27    6.96
   1  -5   7   12.39    5.40
  -1   5  -7    2.50    6.66
  -1   5  -7    1.58    7.50
  -1   5  -7   -1.95    6.30
   1  -5   8  348.23   27.18
   1  -5   8  323.32   27.54
   1  -5   8  357.48   25.78
  -1   5  -8  337.93   24.86
   1  -5   8  345.67   28.37
  -1   5  -8  366.83   28.07
   1  -5   8  351.72   26.23
  -1   5  -9  137.74   19.20
   1  -5   9  141.45   17.41
   1  -5   9  142.21   16.88
   1  -5   9  149.47   19.16
   1  -5   9  157.90   18.91
  -1   5  -9  134.43   18.78
   1  -5   9  159.23   17.02
  -1   5  -9  149.49   17.17
  -1   5 -10    9.35    8.90
  -1   5 -10   17.79    6.78
   1  -5  10    8.78    7.23
   1  -5  10   12.24    8.67
   1  -5  10   13.10    8.07
   1  -5  10   -0.69    5.44
   1  -5  11  436.45   33.50
   1  -5  11  450.00   31.02
   1  -5  11  387.15   28.74
   1  -5  11  424.95   32.35
  -1   5 -11  386.69   29.94
  -1   5 -11  400.42   33.68
   1  -5  12  237.38   21.89
   1  -5  12  199.93   21.22
  -1   5 -12  248.13   25.16
   1  -5  12  249.54   20.06
   1  -5  12  258.30   25.49
   1  -5  12  245.21   24.57
   1  -5  13  551.00   33.54
   1  -5  13  567.62   33.87
   1  -5  13  505.58   29.70
   1  -5  13  568.91   26.75
   1  -5  14  191.85   18.76
   1  -5  14  175.89   17.74
   1  -5  14  168.06   15.65
   1  -5  15   50.50    7.90
  -1   4  16    0.19    3.80
  -1   4  16   13.20    6.67
  -1   4  16    7.96    4.50
  -1   4  16   17.07    4.40
  -1   4  15  750.52   35.09
  -1   4  15  728.13   33.95
  -1   4  15  668.30   32.75
  -1   4  14  164.43   20.14
  -1   4  14  174.81   20.21
  -1   4  14  151.12   17.81
   1  -4 -14  184.26   22.27
  -1   4  13  388.76   31.24
  -1   4  13  364.69   29.21
   1  -4 -13  399.69   32.65
   1  -4 -13  460.79   37.15
   1  -4 -13  383.03   29.72
  -1   4  12  507.92   36.59
  -1   4  12  472.35   33.69
  -1   4  12  473.68   33.49
   1  -4 -12  528.49   36.04
   1  -4 -12  544.41   39.00
   1  -4 -11   -4.79    6.13
  -1   4  11    5.64    8.27
  -1   4  11    6.90    5.61
  -1   4  11   -5.33    8.72
  -1   4  11   27.27    8.22
  -1   4  11    6.67    7.19
   1  -4 -11   -2.29    7.45
   1  -4 -11    7.02   10.88
   1  -4 -10 1843.74   70.67
  -1   4  10 1930.02   68.62
  -1   4  10 1660.15   59.23
  -1   4  10 1823.69   62.32
  -1   4  10 1633.88   59.55
   1  -4 -10 1838.80   67.08
  -1   4  10 1562.93   62.12
  -1   4  10 1750.82   61.22
   1  -4 -10 1778.57   62.12
   1  -4 -10 1688.83   67.58
   1  -4  -9  192.22   20.27
   1  -4  -9  173.65   22.08
   1  -4  -9  191.99   21.88
  -1   4   9  187.43   20.36
   1  -4  -9  198.38   22.64
  -1   4   9  175.19   19.14
   1  -4  -8  330.90   25.08
   1  -4  -8  345.34   27.82
   1  -4  -8  359.63   27.98
  -1   4   8  355.28   26.46
   1  -4  -8  314.46   26.77
  -1   4   8  297.75   22.41
   1  -4  -7  640.04   34.44
   1  -4  -7  650.77   32.18
   1  -4  -7  648.50   33.95
  -1   4   7  645.09   33.20
   1  -4  -7  655.36   34.96
   1  -4  -7  689.39   25.81
  -1   4   7  744.24   26.63
  -1   4   7  593.89   29.07
   1  -4  -6  212.34   18.11
   1  -4  -6  189.20   18.40
   1  -4  -6  193.79   17.98
   1  -4  -6  221.75   13.01
   1  -4  -6  205.62   14.51
  -1   4   6  216.72   14.45
   1  -4  -6  214.46   19.17
  -1   4   6  192.01   15.71
   1  -4  -5 3963.72   69.88
   1  -4  -5 3896.44   72.83
   1  -4  -5 3625.42   70.38
  -1   4   5 3859.39   64.14
   1  -4  -5 3803.83   59.19
  -1   4   5 3622.90   58.74
   1  -4  -4  426.72   22.96
   1  -4  -4  393.79   21.18
   1  -4  -4  409.10   22.53
  -1   4   4  387.68   20.00
  -1   4   4  384.23   17.50
   1  -4  -4  419.74   19.15
   1  -4  -3 1481.05   40.88
   1  -4  -3 1539.70   40.52
  -1   4   3 1539.28   37.95
  -1   4   3 1457.64   30.20
   1  -4  -3 1439.79   34.44
   1  -4  -2  116.39   11.13
   1  -4  -2  110.89   11.03
  -1   4   2  116.44   10.96
   1  -4  -2  111.17    9.76
  -1   4   2  111.80    7.68
  -1   4   1 1142.19   28.38
   1  -4  -1 1154.56   32.77
  -1   4   1 1099.74   30.56
   1  -4  -1 1124.94   25.59
   1  -4  -1 1093.37   28.48
  -1   4   1 1140.62   26.08
  -1   4   0 1303.78   29.30
  -1   4   0 1304.63   30.82
  -1   4   0 1241.63   31.87
   1  -4   0 1278.48   29.94
   1  -4   0 1280.55   29.95
  -1   4   0 1273.79   31.73
   1  -4   0 1179.06   12.10
  -1   4  -1 1870.52   36.86
  -1   4  -1 1918.52   38.19
  -1   4  -1 1964.02   38.67
   1  -4   1 1934.03   39.21
   1  -4   1 1921.91   35.74
  -1   4  -1 1916.56   37.20
  -1   4  -2  461.95   20.08
  -1   4  -2  506.22   20.99
  -1   4  -2  515.23   20.96
   1  -4   2  499.16   21.44
   1  -4   2  487.71   17.71
  -1   4  -2  480.12   18.09
   1  -4   2  458.68   13.40
  -1   4  -3   33.54    7.14
  -1   4  -3   32.25    6.68
   1  -4   3   30.13    7.30
   1  -4   3   37.22    5.33
   1  -4   3   35.14    4.75
  -1   4  -3   32.29    5.02
  -1   4  -4  200.81   14.86
   1  -4   4  205.44   15.85
   1  -4   4  175.18   11.23
  -1   4  -4  199.62   10.32
  -1   4  -4  181.45   15.23
  -1   4  -5  841.43   31.01
   1  -4   5  775.67   31.21
   1  -4   5  760.10   26.07
  -1   4  -5  826.74   32.56
  -1   4  -5  799.45   32.32
  -1   4  -6  294.27   19.71
   1  -4   6  282.00   19.80
   1  -4   6  273.11   17.47
  -1   4  -6  279.08   20.64
  -1   4  -6  258.75   19.92
  -1   4  -7  819.52   34.01
   1  -4   7  803.69   34.76
   1  -4   7  746.50   31.29
  -1   4  -7  790.34   36.45
  -1   4  -7  860.62   37.60
   1  -4   8  453.23   27.35
  -1   4  -8  471.02   26.73
  -1   4  -8  462.46   29.78
  -1   4  -8  493.70   30.13
  -1   4  -9  204.90   23.43
   1  -4   9  209.80   22.43
   1  -4   9  194.91   19.70
   1  -4   9  218.32   21.23
   1  -4   9  186.39   18.69
   1  -4   9  201.89   22.01
  -1   4  -9  173.58   19.02
  -1   4  -9  205.85   18.69
   1  -4  10  534.88   34.30
   1  -4  10  597.59   35.92
   1  -4  10  644.42   40.71
  -1   4 -10  598.51   40.72
  -1   4 -10  611.77   36.46
  -1   4 -10  635.01   41.10
   1  -4  10  617.72   38.93
   1  -4  11  146.04   19.41
   1  -4  11  141.53   20.52
   1  -4  11  149.63   18.27
   1  -4  11  151.06   18.81
  -1   4 -11  157.98   20.91
   1  -4  11  173.38   21.14
   1  -4  12  323.90   29.74
   1  -4  12  302.83   26.25
   1  -4  12  310.50   26.09
  -1   4 -12  322.65   28.45
   1  -4  12  329.54   23.80
   1  -4  12  369.55   29.72
   1  -4  12  341.42   29.04
   1  -4  13  231.62   21.56
  -1   4 -13  208.01   21.79
   1  -4  13  272.85   20.28
   1  -4  13  280.97   24.24
   1  -4  13  268.65   25.61
   1  -4  13  244.36   24.65
   1  -4  14   70.73   12.80
   1  -4  14   82.55   13.10
   1  -4  14   66.76   12.18
   1  -4  14  104.70   13.63
   1  -4  14   71.47   12.26
   1  -4  15  137.92   15.19
   1  -4  16  132.84   11.93
  -1   3  17    7.96    4.02
  -1   3  16   44.30    7.63
  -1   3  16   27.23    7.96
  -1   3  16   49.24    7.87
  -1   3  16   42.63    8.93
  -1   3  15   93.68   11.53
  -1   3  15   79.09   12.74
  -1   3  15  101.17   13.19
  -1   3  15   80.83   13.08
  -1   3  15  104.44   13.12
   1  -3 -14   19.32    9.72
   1  -3 -14    6.66    6.43
  -1   3  14    8.25    7.12
  -1   3  14   -1.69    9.22
  -1   3  14    9.16    8.48
  -1   3  14    7.89    6.02
  -1   3  13  410.16   32.03
  -1   3  13  387.73   31.34
   1  -3 -13  345.36   30.01
   1  -3 -13  379.40   29.32
  -1   3  12   16.77    8.42
  -1   3  12    6.25    6.81
  -1   3  12    1.18    9.71
   1  -3 -12    1.98    9.22
   1  -3 -12    1.72    6.19
   1  -3 -12   23.53   11.63
   1  -3 -11  220.95   25.94
  -1   3  11  173.34   21.42
  -1   3  11  161.00   20.16
  -1   3  11  168.59   21.29
  -1   3  11  181.00   21.18
   1  -3 -11  178.97   23.09
   1  -3 -11  183.12   20.16
  -1   3  11  175.80   20.20
  -1   3  11  155.38   21.19
  -1   3  10   -2.76    7.99
   1  -3 -10   16.29    8.08
   1  -3 -10   14.52    7.88
  -1   3  10    1.98    7.71
   1  -3 -10   -0.56    9.55
  -1   3  10    1.97    8.01
  -1   3  10    7.61    7.94
  -1   3  10   10.47    7.25
  -1   3  10   16.55    8.66
  -1   3  10   13.79    7.55
   1  -3  -9   86.83   15.14
   1  -3  -9   91.64   11.46
  -1   3   9   93.89   15.12
  -1   3   9   87.63   13.84
   1  -3  -9   88.08   15.52
   1  -3  -9   74.85   12.58
   1  -3  -8 1492.47   48.39
   1  -3  -8 1649.47   56.50
   1  -3  -8 1621.22   42.59
  -1   3   8 1575.53   53.29
   1  -3  -8 1699.32   57.36
  -1   3   8 1576.69   49.58
   1  -3  -7  472.05   28.41
   1  -3  -7  401.59   23.74
   1  -3  -7  429.17   20.79
  -1   3   7  450.05   26.92
   1  -3  -7  443.56   27.59
  -1   3   7  470.93   18.30
   1  -3  -7  453.16   18.41
  -1   3   7  411.46   23.63
   1  -3  -6  322.70   21.90
   1  -3  -6  331.81   20.23
   1  -3  -6  351.12   17.48
  -1   3   6  333.29   19.52
  -1   3   6  372.00   16.16
   1  -3  -6  308.75   21.71
   1  -3  -6  359.87   16.49
   1  -3  -6  369.17   13.95
   1  -3  -5  242.00   17.52
   1  -3  -5  237.72   16.49
  -1   3   5  261.79   15.01
   1  -3  -5  246.65   13.59
   1  -3  -5  250.80   18.23
  -1   3   5  243.05   15.04
   1  -3  -4  382.71   19.00
   1  -3  -4  369.34   19.82
   1  -3  -4  396.75   20.07
  -1   3   4  346.08   16.62
   1  -3  -4  366.13   19.63
   1  -3  -4  356.30   15.53
  -1   3   4  368.14   16.36
   1  -3  -3 3967.18   56.09
   1  -3  -3 3946.47   59.02
  -1   3   3 4017.47   53.64
  -1   3   3 3821.74   46.17
   1  -3  -3 3855.91   49.35
   1  -3  -2   67.19    7.53
  -1   3   2   72.84    5.92
   1  -3  -2   62.95    6.84
  -1   3   2   71.95    7.62
  -1   3   1 3095.69   30.69
   1  -3  -1 3196.52   41.89
   1  -3  -1 3097.54   35.95
  -1   3   1 3068.96   44.07
  -1   3   0   17.44    3.69
   1  -3   0   16.29    1.36
  -1   3   0   20.28    4.52
   1  -3   0   17.03    3.92
   1  -3   0   14.26    3.47
  -1   3  -1 1974.79   33.62
   1  -3   1 2020.56   34.94
   1  -3   1 1984.16   31.29
  -1   3  -1 2010.71   33.25
  -1   3  -2  404.07   16.77
  -1   3  -2  436.73   17.02
   1  -3   2  433.41   17.64
   1  -3   2  404.02   14.00
   1  -3   2  387.03   11.64
  -1   3  -2  435.08   15.12
  -1   3  -3  811.51   25.58
  -1   3  -3  855.57   24.94
   1  -3   3  814.74   25.56
   1  -3   3  841.44   19.30
  -1   3  -3  830.25   19.96
   1  -3   3  784.53   19.87
  -1   3  -4 1160.97   32.67
   1  -3   4 1133.59   32.21
  -1   3  -4 1169.99   30.95
   1  -3   4 1075.37   26.42
  -1   3  -4 1170.79   22.34
  -1   3  -5  344.13   19.70
   1  -3   5  350.34   19.13
  -1   3  -5  352.33   18.05
   1  -3   5  312.89   16.39
  -1   3  -6 2368.44   53.95
  -1   3  -6 2396.83   53.46
   1  -3   6 2326.06   51.24
  -1   3  -6 2340.86   49.34
   1  -3   6 2219.66   47.94
  -1   3  -7 1535.69   45.81
  -1   3  -7 1433.08   44.99
   1  -3   7 1536.32   44.20
  -1   3  -7 1464.38   40.69
   1  -3   7 1442.61   43.07
   1  -3   7 1600.85   41.56
  -1   3  -8   28.20    7.27
  -1   3  -8   29.52    8.10
  -1   3  -8   24.08    6.85
   1  -3   8   26.50    7.83
  -1   3  -8   26.89    9.36
   1  -3   9  721.16   33.08
  -1   3  -9  702.08   40.92
  -1   3  -9  694.71   35.38
  -1   3  -9  643.78   34.14
   1  -3  10  318.14   27.88
   1  -3  10  342.80   28.12
  -1   3 -10  359.19   30.94
   1  -3  10  342.01   29.79
  -1   3 -10  331.67   28.65
  -1   3 -10  306.55   24.67
   1  -3  10  339.32   29.05
   1  -3  10  322.23   26.53
   1  -3  10  361.26   27.92
   1  -3  11  168.64   20.89
   1  -3  11  175.08   21.00
   1  -3  11  178.27   20.11
   1  -3  11  182.13   23.29
  -1   3 -11  154.93   19.79
   1  -3  11  131.59   20.73
   1  -3  12  127.56   19.99
   1  -3  12  121.15   17.86
   1  -3  12  115.38   17.25
   1  -3  12  142.35   16.24
   1  -3  12  122.38   19.08
   1  -3  12  144.05   20.14
   1  -3  13   37.49   12.86
   1  -3  13   38.64   10.22
  -1   3 -13   31.45    9.60
   1  -3  13   41.92    9.77
   1  -3  13   32.72   12.02
   1  -3  13   35.60   13.18
   1  -3  14   40.32   11.29
   1  -3  14   46.80   12.46
   1  -3  14   37.35    8.79
   1  -3  14   33.06    9.25
   1  -3  15    4.48    6.91
   1  -3  15    0.07    4.23
   1  -3  16   16.64    6.07
   1  -3  16   27.21    6.10
  -1   2  17  107.99    9.60
  -1   2  17   99.91   10.02
  -1   2  16   -4.52    3.39
  -1   2  16    0.36    5.60
  -1   2  16    6.63    3.26
  -1   2  15  419.48   23.03
  -1   2  15  381.14   26.38
  -1   2  15  381.65   23.15
  -1   2  15  414.97   28.70
  -1   2  15  408.37   29.51
  -1   2  14  308.47   26.68
   1  -2 -14  321.04   27.32
  -1   2  14  290.79   28.62
  -1   2  14  302.79   27.72
  -1   2  14  325.89   25.84
  -1   2  14  334.04   29.03
  -1   2  13   51.65   13.01
  -1   2  13   75.36   15.79
   1  -2 -13   50.15   12.46
  -1   2  13   76.52   14.80
  -1   2  13   64.51   16.21
   1  -2 -13   70.15   13.79
  -1   2  12   41.73   12.58
   1  -2 -12   46.98   11.74
   1  -2 -12   47.30   11.15
  -1   2  12   50.29   11.49
  -1   2  12   79.52   15.64
  -1   2  12   60.64   13.25
  -1   2  11  481.29   32.75
  -1   2  11  460.75   33.66
  -1   2  11  392.91   29.92
  -1   2  11  440.49   33.53
  -1   2  11  531.41   35.53
   1  -2 -11  491.67   37.23
  -1   2  11  481.49   36.57
   1  -2 -11  458.45   31.23
   1  -2 -11  410.41   33.46
  -1   2  10  235.78   21.96
  -1   2  10  273.24   26.03
   1  -2 -10  279.07   26.60
  -1   2  10  215.24   23.71
   1  -2 -10  254.34   22.48
   1  -2 -10  276.58   26.60
   1  -2  -9 1123.10   48.22
   1  -2  -9 1071.32   35.70
  -1   2   9 1006.15   45.16
   1  -2  -9 1089.72   48.60
  -1   2   9 1030.22   42.77
   1  -2  -8    4.55    4.45
  -1   2   8    8.95    7.36
  -1   2   8   12.48    6.27
   1  -2  -8   14.90    8.05
   1  -2  -7 2688.38   48.46
  -1   2   7 2665.63   62.58
  -1   2   7 2587.97   57.29
   1  -2  -7 2750.89   64.75
   1  -2  -6  120.22    9.82
  -1   2   6  117.86   13.17
  -1   2   6  146.25    8.39
   1  -2  -6  145.70   14.60
   1  -2  -6  141.16    8.94
  -1   2   6  126.71   12.16
   1  -2  -5  823.43   22.78
  -1   2   5  826.97   26.50
   1  -2  -5  905.53   31.19
   1  -2  -5  829.51   21.07
  -1   2   5  921.40   20.86
   1  -2  -4  279.77   14.40
   1  -2  -4  265.03   15.59
  -1   2   4  257.79   13.45
   1  -2  -4  276.91   15.86
  -1   2   4  272.55   12.69
   1  -2  -3   55.76    6.39
  -1   2   3   57.12    5.96
  -1   2   3   48.84    5.69
  -1   2   2 2896.66   32.84
  -1   2   2 3125.88   39.72
   1  -2  -2 3105.10   37.74
  -1   2   2 2929.30   37.79
  -1   2   1 7140.70   57.02
   1  -2  -1 7408.67   55.38
   1  -2  -1 7348.88   43.82
  -1   2   0  569.51   15.84
  -1   2   0  583.35   15.88
   1  -2   0  567.20   14.43
   1  -2   1 1279.11   15.13
  -1   2  -1 1286.29   23.40
  -1   2  -1 1291.85   23.71
   1  -2   1 1305.47   20.58
   1  -2   1 1337.90   24.74
  -1   2  -2 3295.15   37.50
   1  -2   2 3251.19   31.79
  -1   2  -2 3502.02   38.85
   1  -2   2 3322.56   32.20
   1  -2   2 3448.87   42.70
  -1   2  -3 7114.24   66.66
   1  -2   3 6948.99   54.25
   1  -2   3 6958.32   56.27
   1  -2   3 7053.36   44.78
  -1   2  -3 6934.34   54.28
   1  -2   3 7060.98   66.52
  -1   2  -4 3502.16   50.77
   1  -2   4 3391.87   45.64
   1  -2   4 3769.76   48.97
  -1   2  -4 3358.86   37.34
   1  -2   4 3472.80   49.97
  -1   2  -5 1494.66   36.73
   1  -2   5 1536.14   35.80
  -1   2  -5 1450.66   23.52
   1  -2   5 1479.59   33.99
  -1   2  -6  433.50   21.42
  -1   2  -6  426.96   21.12
   1  -2   6  406.88   19.88
  -1   2  -6  399.82   18.33
   1  -2   6  427.38   20.73
   1  -2   6  455.53   22.51
  -1   2  -7    9.10    6.85
  -1   2  -7   11.53    4.81
  -1   2  -7    4.58    4.66
   1  -2   7   11.53    5.39
  -1   2  -7   15.21    4.71
   1  -2   7   20.74    7.11
  -1   2  -8  623.34   29.94
  -1   2  -8  698.26   30.86
   1  -2   8  676.19   28.37
  -1   2  -8  649.80   35.60
   1  -2   8  708.16   31.47
  -1   2  -9  469.20   27.36
  -1   2  -9  447.61   27.27
   1  -2   9  464.06   27.10
  -1   2  -9  443.84   31.78
   1  -2   9  456.19   24.52
  -1   2 -10  158.59   20.20
   1  -2  10  165.91   19.38
   1  -2  10  175.01   22.01
   1  -2  10  191.55   20.85
   1  -2  10  165.08   19.20
   1  -2  10  160.97   19.85
  -1   2 -10  167.94   19.52
   1  -2  10  180.00   20.98
   1  -2  10  194.70   21.56
   1  -2  11   23.61   10.30
  -1   2 -11   23.98   10.32
   1  -2  11   23.05   10.07
   1  -2  11   25.01    9.51
   1  -2  11    9.42    6.18
   1  -2  11   15.54    7.53
   1  -2  11    6.74    5.71
  -1   2 -11   13.43    7.87
  -1   2 -11   19.47   10.35
   1  -2  11   12.45    9.41
   1  -2  11   12.02    7.63
   1  -2  12  109.36   18.42
   1  -2  12  123.49   17.89
   1  -2  12  130.82   19.28
  -1   2 -12  118.24   17.02
   1  -2  12  123.80   15.78
   1  -2  12  129.58   18.13
   1  -2  12  112.92   17.90
   1  -2  12  103.80   17.30
   1  -2  12  115.35   18.96
   1  -2  13   59.44   12.96
   1  -2  13   53.80   14.87
   1  -2  13   84.06   13.88
   1  -2  13   77.18   12.44
   1  -2  13   44.24   12.68
   1  -2  13   79.54   17.02
   1  -2  14   17.78   10.79
   1  -2  14    1.30    3.36
   1  -2  14   18.70    7.13
   1  -2  14   10.81    8.67
   1  -2  14    9.56   10.68
   1  -2  14   -3.21   10.47
   1  -2  15  183.49   20.31
   1  -2  15  207.72   16.47
   1  -2  15  194.88   18.39
   1  -2  16   59.69   10.53
   1  -2  16   72.57    9.71
  -1   1  17   87.85    8.53
  -1   1  17   67.44    9.06
  -1   1  16   34.43    6.70
  -1   1  16   36.94    9.30
  -1   1  16   39.89    7.49
  -1   1  15  357.17   25.87
  -1   1  15  409.77   22.94
  -1   1  15  343.09   28.28
  -1   1  15  367.42   27.54
  -1   1  15  333.99   27.81
   1  -1 -14    8.34    8.37
  -1   1  14    4.45    8.49
  -1   1  14    8.42   10.45
  -1   1  14    5.62    8.77
  -1   1  14    0.57    4.97
  -1   1  14    4.28    7.08
  -1   1  13 1069.18   56.09
  -1   1  13 1096.50   54.13
  -1   1  13 1087.70   54.64
  -1   1  13 1173.09   49.98
   1  -1 -13 1050.52   47.17
  -1   1  12  163.15   22.01
  -1   1  12  153.72   21.33
  -1   1  12  161.59   22.55
  -1   1  12  173.68   20.47
  -1   1  12  143.91   21.22
   1  -1 -12  173.04   19.48
   1  -1 -12  124.82   19.57
   1  -1 -11   30.62   10.83
  -1   1  11   33.12   10.69
   1  -1 -11   42.69   12.24
  -1   1  11   32.21    9.80
  -1   1  11   55.16   13.05
  -1   1  11   32.96   11.69
  -1   1  11   47.98   13.43
  -1   1  11   46.07   11.11
  -1   1  11   59.67   13.31
  -1   1  11   22.94    9.50
   1  -1 -10  206.62   16.76
   1  -1 -10  216.98   23.59
  -1   1  10  204.29   20.59
   1  -1 -10  219.97   19.26
   1  -1  -9  174.41   14.35
  -1   1   9  173.01   17.86
   1  -1  -9  182.64   16.34
   1  -1  -9  179.69   19.81
   1  -1  -8  985.70   34.39
  -1   1   8 1053.82   39.57
  -1   1   8  952.02   40.61
   1  -1  -8 1059.65   42.90
   1  -1  -7   14.24    4.54
  -1   1   7   18.30    7.39
  -1   1   7   24.88    6.70
  -1   1   7   18.96    5.99
   1  -1  -6  377.78   18.44
   1  -1  -6  355.36   17.33
  -1   1   6  406.98   20.74
  -1   1   6  373.21   19.71
  -1   1   6  364.24   21.29
   1  -1  -6  374.32   12.03
  -1   1   6  403.65   10.33
   1  -1  -5  241.92   13.45
   1  -1  -5  260.68   13.27
  -1   1   5  267.15   15.39
  -1   1   5  282.94   15.47
  -1   1   5  264.68   16.47
  -1   1   5  280.33    8.97
   1  -1  -5  282.15   10.91
   1  -1  -4  356.76   13.95
   1  -1  -4  346.89   13.62
  -1   1   4  378.56   15.48
  -1   1   4  376.27   12.26
   1  -1  -4  390.64   12.53
   1  -1  -3 1620.29   24.58
  -1   1   3 1684.41   26.85
  -1   1   3 1634.65   23.88
  -1   1   2   73.16    4.54
  -1   1   2   61.55    5.09
  -1   1   2   71.44    5.27
  -1   1   2   79.06    5.28
   1  -1  -2   68.68    5.14
  -1   1   1 2941.79   24.82
  -1   1   1 3084.17   17.47
  -1   1   1 2853.08   29.67
   1  -1  -1 3050.35   21.20
   1  -1  -1 3004.82   30.05
  -1   1   1 2919.40   28.11
  -1   1   0 1120.44    9.52
   1  -1   0 1091.20   16.40
   1  -1   0 1107.33   16.90
   1  -1   1 2140.02   26.64
  -1   1  -1 2154.27   26.95
   1  -1   1 2095.99   21.15
   1  -1   2  419.18   11.04
  -1   1  -2  457.16   12.90
   1  -1   2  434.04   13.70
   1  -1   2  433.34    8.56
  -1   1  -3  483.71   15.56
   1  -1   3  480.67   14.52
   1  -1   3  537.82   14.84
   1  -1   3  484.23   15.64
  -1   1  -3  506.48   14.26
   1  -1   3  528.38    8.30
  -1   1  -4   13.55    4.35
  -1   1  -4   15.80    2.95
   1  -1   4   13.54    3.71
   1  -1   4   12.46    4.20
   1  -1   4   27.55    4.73
  -1   1  -5  268.58   14.25
   1  -1   5  263.76   14.38
   1  -1   5  286.69   15.04
   1  -1   5  283.41    6.24
  -1   1  -5  291.43    8.49
   1  -1   5  265.30   13.55
  -1   1  -5  266.53    9.45
   1  -1   6    1.84    5.08
   1  -1   6   18.32    6.06
   1  -1   6    5.34    3.04
  -1   1  -6    5.88    6.50
  -1   1  -6    1.94    3.33
  -1   1  -6    3.23    4.37
   1  -1   7 1508.45   36.52
  -1   1  -7 1427.25   46.74
  -1   1  -7 1364.02   37.28
  -1   1  -7 1391.24   38.11
   1  -1   8   27.19    5.83
   1  -1   8   40.32    7.21
  -1   1  -8   29.64    9.79
  -1   1  -8   29.66    6.42
  -1   1  -8   28.27    6.51
   1  -1   9  414.62   26.19
  -1   1  -9  417.48   27.67
  -1   1  -9  393.38   23.57
   1  -1   9  412.25   21.29
  -1   1  -9  390.65   28.97
  -1   1 -10  973.97   46.00
   1  -1  10 1045.03   44.31
   1  -1  10 1015.70   48.13
  -1   1 -10  994.85   49.05
   1  -1  10 1035.20   49.48
   1  -1  10 1069.69   47.51
   1  -1  10 1032.72   48.08
   1  -1  10 1104.56   48.25
   1  -1  10 1076.75   50.35
  -1   1 -10 1014.85   45.34
   1  -1  11  214.40   23.05
   1  -1  11  208.67   24.19
   1  -1  11  238.28   25.61
   1  -1  11  232.76   23.95
   1  -1  11  216.27   23.38
   1  -1  11  201.51   19.79
  -1   1 -11  207.30   22.31
   1  -1  11  256.81   26.79
   1  -1  11  240.46   24.40
   1  -1  12  144.16   21.52
   1  -1  12  139.51   21.04
   1  -1  12  138.46   20.44
   1  -1  12  166.28   21.93
   1  -1  12  165.37   22.51
   1  -1  12  144.24   20.23
   1  -1  12  182.13   18.56
  -1   1 -12  175.81   20.57
  -1   1 -12  188.51   20.31
   1  -1  13  461.03   36.52
   1  -1  13  459.35   29.00
   1  -1  13  418.85   31.76
   1  -1  13  436.79   33.22
   1  -1  13  442.54   35.65
   1  -1  13  403.33   31.85
   1  -1  13  521.13   38.10
   1  -1  14   16.42   10.66
   1  -1  14   27.26    9.36
   1  -1  14   25.99   11.30
   1  -1  14   12.91    8.95
   1  -1  14   14.25   10.33
   1  -1  15  468.25   32.76
   1  -1  15  518.10   32.60
   1  -1  15  516.95   27.73
   1  -1  16  118.28   14.89
   1  -1  16  153.99   14.81
   1  -1  16  138.67   11.43
   1  -1  17  341.52   16.33
  -1   0  17  123.66   11.22
  -1   0  17  120.54    9.67
  -1   0  16  180.90   17.03
  -1   0  16  183.00   15.83
  -1   0  15  235.97   17.21
  -1   0  15  201.77   22.28
  -1   0  15  231.72   21.88
  -1   0  15  197.32   21.36
  -1   0  15  189.04   18.80
  -1   0  14   69.16   11.64
  -1   0  14   60.58   13.60
  -1   0  14   63.56   15.75
  -1   0  14   76.64   15.14
  -1   0  14   74.66   16.29
   1   0 -13  935.75   44.02
  -1   0  13 1045.55   51.77
  -1   0  13 1042.45   47.66
  -1   0  13  938.45   48.42
  -1   0  13  975.56   51.73
  -1   0  13  932.56   50.62
  -1   0  13  960.78   53.07
  -1   0  12  -18.15   10.03
  -1   0  12    1.82    9.26
  -1   0  12   -0.28    8.82
  -1   0  12    6.71   10.58
   1   0 -12   -1.05    6.67
  -1   0  12    9.81   10.22
  -1   0  12    4.78    7.19
  -1   0  12  -18.76   10.77
  -1   0  12    8.20    6.91
   1   0 -11 1733.93   67.16
  -1   0  11 1632.53   64.10
  -1   0  11 1735.43   65.73
  -1   0  11 1660.53   65.57
  -1   0  11 1707.84   63.68
  -1   0  11 1823.72   67.61
  -1   0  11 1694.08   64.67
  -1   0  11 1683.62   66.66
   1   0 -11 1652.93   55.11
  -1   0  11 1809.35   62.63
  -1   0  11 1595.51   59.85
   1   0 -10  116.28   16.82
   1   0 -10  124.31   14.83
  -1   0  10  125.59   15.54
   1   0  -9   58.71   10.25
   1   0  -9   59.22   10.04
  -1   0   9   52.79    9.29
   1   0  -8  672.52   30.91
   1   0  -8  634.69   28.15
  -1   0   8  683.03   32.04
  -1   0   8  683.66   31.78
  -1   0   7   15.57    6.08
  -1   0   7   16.92    6.49
  -1   0   7   20.04    7.55
   1   0  -7    6.56    5.16
   1   0  -7   13.45    5.52
  -1   0   6 1462.15   41.79
   1   0  -6 1336.66   36.94
  -1   0   6 1378.32   37.73
  -1   0   6 1421.21   37.54
   1   0  -5 2387.44   27.78
  -1   0   5 2408.31   47.71
  -1   0   5 2376.01   44.23
  -1   0   5 2399.78   42.96
  -1   0   4  443.04    6.27
   1   0  -4  421.11   12.16
  -1   0   4  420.53   17.96
  -1   0   4  423.07   16.12
  -1   0   3 1279.37   15.81
  -1   0   3 1252.16   23.56
  -1   0   2  878.13   10.45
  -1   0   2  879.09   12.93
  -1   0   2  803.74   15.54
  -1   0   2  823.92   11.52
   1   0  -1 5894.43   44.68
  -1   0   1 5895.77   37.20
  -1   0   1 5969.85   37.39
   1   0  -1 6000.05   38.53
   1   0   0  179.75    7.31
  -1   0   0  183.01    7.31
   1   0   0  164.79    4.38
   1   0   1 3297.53   26.64
   1   0   1 3209.88   29.40
  -1   0  -1 3252.60   27.13
   1   0   2  593.25   13.68
   1   0   2  656.66    7.65
  -1   0  -2  605.50   11.61
   1   0   2  620.44   14.55
  -1   0  -2  651.47   12.95
   1   0   3  231.77    9.42
   1   0   3  230.67    9.77
  -1   0  -3  241.58    7.53
   1   0   3  237.43    9.70
  -1   0  -3  239.34    9.15
   1   0   4 4640.32   47.01
   1   0   4 4759.32   50.60
  -1   0  -4 4763.11   34.42
  -1   0  -5  566.76   24.67
   1   0   5  531.92   17.03
   1   0   5  544.92   19.90
   1   0   5  521.72   19.97
  -1   0  -5  518.36   11.47
  -1   0  -5  506.90   17.25
  -1   0  -5  504.70   16.81
  -1   0  -6 1023.95   36.09
   1   0   6 1071.85   25.96
   1   0   6 1103.48   32.29
  -1   0  -6 1014.83   25.88
  -1   0  -6 1055.20   27.05
  -1   0  -7 3477.03   71.51
   1   0   7 3547.07   50.39
   1   0   7 3626.30   64.98
  -1   0  -7 3506.54   65.42
  -1   0  -7 3507.14   53.07
  -1   0  -7 3390.31   53.23
  -1   0  -8   36.38   10.62
   1   0   8   33.40    5.26
   1   0   8   34.70    8.10
  -1   0  -8   39.62    8.31
  -1   0  -8   48.03    7.30
  -1   0  -9 2646.24   73.59
  -1   0  -9 2870.87   72.12
   1   0   9 2861.02   68.72
  -1   0  -9 2755.49   66.98
  -1   0 -10  334.36   26.86
  -1   0 -10  321.95   25.07
   1   0  10  360.13   26.47
  -1   0 -11  479.25   33.13
   1   0  11  473.00   31.96
   1   0  11  532.41   38.01
   1   0  11  444.62   34.20
   1   0  11  457.28   33.67
   1   0  11  484.59   35.43
   1   0  11  482.82   30.21
   1   0  11  471.93   32.36
  -1   0 -11  475.50   31.03
   1   0  11  501.29   33.78
   1   0  11  500.68   36.42
   1   0  12 1023.64   54.31
   1   0  12  940.40   51.65
   1   0  12 1014.87   52.35
   1   0  12 1008.04   44.11
  -1   0 -12  902.68   46.45
   1   0  12  965.60   52.32
   1   0  12 1019.86   50.08
   1   0  13   16.68    9.82
   1   0  13   28.04   11.98
   1   0  13   23.05    8.39
   1   0  13   22.40    9.37
   1   0  13    6.20   10.77
  -1   0 -13   37.83    8.88
   1   0  13   32.53   11.96
   1   0  14  332.17   27.32
   1   0  14  355.80   29.38
   1   0  14  367.99   31.93
   1   0  14  340.38   30.64
   1   0  14  349.82   31.62
   1   0  15   52.69   10.27
   1   0  15   36.55   11.09
   1   0  15   40.07    8.65
   1   0  16   51.38    9.45
   1   0  16   31.61    9.09
   1   0  16   51.52    8.21
   1   0  17  382.95   19.35
  -1  -1  17  104.00    9.71
  -1  -1  17  104.24    8.16
  -1  -1  16   30.53    7.23
  -1  -1  16   21.79    8.80
  -1  -1  16   20.99    5.02
  -1  -1  15   74.90   10.41
  -1  -1  15   64.98   11.07
  -1  -1  15   94.21   14.30
  -1  -1  15   60.11   13.92
  -1  -1  14  495.12   29.31
  -1  -1  14  440.29   31.71
  -1  -1  14  495.20   34.05
  -1  -1  14  444.98   34.08
  -1  -1  14  468.48   34.52
  -1  -1  14  430.84   34.65
  -1  -1  13   45.02    9.79
  -1  -1  13   56.35   15.07
  -1  -1  13   50.64   14.01
  -1  -1  13   58.51   13.96
  -1  -1  13   55.48   13.31
  -1  -1  13   54.58   14.70
  -1  -1  13   61.17   15.33
  -1  -1  13   40.54   11.43
  -1  -1  13   48.46   14.12
  -1  -1  12 1285.99   60.00
  -1  -1  12 1257.72   57.37
  -1  -1  12 1113.35   55.78
  -1  -1  12 1184.46   49.50
  -1  -1  12 1184.05   55.33
  -1  -1  12 1264.34   57.62
   1   1 -12 1166.39   47.77
  -1  -1  12 1188.45   54.25
  -1  -1  12 1199.31   53.79
  -1  -1  12 1209.62   57.61
  -1  -1  12 1183.17   56.15
  -1  -1  11  645.80   40.83
  -1  -1  11  705.65   41.54
  -1  -1  11  614.49   40.14
  -1  -1  11  686.12   41.40
  -1  -1  11  736.38   42.91
  -1  -1  11  681.58   41.03
  -1  -1  11  622.34   38.74
   1   1 -11  662.89   35.31
  -1  -1  11  687.91   39.74
  -1  -1  11  588.19   36.00
   1   1 -11  601.63   39.02
  -1  -1  10  671.74   37.12
   1   1 -10  713.84   35.12
   1   1 -10  732.18   38.43
  -1  -1   9 2587.60   67.87
  -1  -1   9 2733.25   69.72
   1   1  -9 2818.04   60.69
   1   1  -9 2505.39   61.61
   1   1  -9 2487.12   67.64
  -1  -1   8  177.32   16.62
  -1  -1   8  216.35   18.18
   1   1  -8  194.00   18.26
   1   1  -7 3513.06   43.63
  -1  -1   7 3718.68   67.68
  -1  -1   7 3801.92   70.37
   1   1  -7 3451.92   67.59
  -1  -1   6  732.03   27.28
  -1  -1   6  781.28   29.57
   1   1  -6  680.92   18.25
  -1  -1   5 2635.62   48.40
  -1  -1   5 2356.88   43.20
  -1  -1   5 2526.61   48.82
  -1  -1   5 2493.97   33.28
  -1  -1   4 3705.22   51.80
  -1  -1   4 3625.12   36.55
  -1  -1   3  274.54    9.12
  -1  -1   3  263.03   12.33
  -1  -1   2 1504.86   17.40
  -1  -1   2 1546.24   26.51
  -1  -1   2 1533.79   14.52
  -1  -1   2 1619.52   24.96
  -1  -1   1 3177.79   22.31
   1   1  -1 3129.60   18.61
  -1  -1   0 2845.66   21.32
   1   1   0 2733.53   20.11
  -1  -1  -1 3606.78   25.08
   1   1   1 3463.94   25.32
   1   1   2 1241.22   17.46
   1   1   2 1259.53   17.03
   1   1   3  766.22   17.69
  -1  -1  -3  810.21   13.04
   1   1   3  781.52   14.82
   1   1   4  244.10    9.09
   1   1   4  249.27   12.17
  -1  -1  -4  220.56    7.32
   1   1   4  224.91    9.66
  -1  -1  -4  219.91    8.28
  -1  -1  -4  227.75   14.85
   1   1   5 1932.34   27.62
  -1  -1  -5 1976.55   47.61
   1   1   5 1950.22   37.32
  -1  -1  -5 1943.42   21.30
   1   1   5 1856.20   28.89
  -1  -1  -5 1829.94   40.69
  -1  -1  -5 1857.99   27.74
   1   1   6 1330.74   24.63
  -1  -1  -6 1291.55   41.33
  -1  -1  -6 1292.47   35.56
   1   1   6 1305.11   25.64
   1   1   6 1330.60   34.83
  -1  -1  -6 1290.06   37.77
  -1  -1  -6 1263.99   25.89
  -1  -1  -7  761.69   34.31
   1   1   7  797.37   21.41
  -1  -1  -7  760.26   31.85
  -1  -1  -7  799.10   22.61
   1   1   7  755.13   29.56
  -1  -1  -7  734.03   28.80
  -1  -1  -8  299.51   22.05
   1   1   8  307.49   21.08
  -1  -1  -8  274.97   20.37
  -1  -1  -9  116.66   15.65
   1   1   9  120.86   14.20
  -1  -1  -9  140.56   15.77
  -1  -1 -10  302.64   25.60
  -1  -1 -10  311.07   23.42
   1   1  10  281.42   23.13
   1   1  11  100.61   16.31
   1   1  11   88.03   16.06
   1   1  11  112.52   17.03
   1   1  11   90.65   15.92
   1   1  11   88.16   16.65
  -1  -1 -11   86.17   14.39
   1   1  11   70.00   12.50
   1   1  11  105.24   15.45
   1   1  12  288.38   30.25
   1   1  12  362.71   29.94
   1   1  12  356.95   32.53
   1   1  12  395.39   30.50
   1   1  12  329.50   30.63
   1   1  12  389.25   33.39
   1   1  12  363.81   27.08
   1   1  12  328.62   28.61
  -1  -1 -12  322.41   28.62
  -1  -1 -12  310.60   25.06
   1   1  13  244.90   26.83
  -1  -1 -13  265.92   22.16
   1   1  13  292.07   27.72
   1   1  13  289.21   29.23
   1   1  13  324.92   30.75
   1   1  14   14.87   10.28
   1   1  14   16.97    9.99
   1   1  14    4.81    9.30
  -1  -1 -14   33.41   10.58
   1   1  14   -0.06    9.93
   1   1  15  511.60   30.68
   1   1  15  540.76   35.29
   1   1  15  558.95   32.79
   1   1  15  499.43   34.06
   1   1  16    7.93    3.78
   1   1  16   11.09    7.18
   1   1  17   52.77    7.71
   1   1  17   61.54    6.91
  -1  -2  16  482.82   22.60
  -1  -2  16  434.00   24.47
  -1  -2  16  491.76   27.70
  -1  -2  15  155.39   15.96
  -1  -2  15  176.76   19.69
  -1  -2  15  180.80   18.75
  -1  -2  14   14.05    6.92
  -1  -2  14   16.58   11.25
  -1  -2  14    5.70    6.96
  -1  -2  14   10.24    9.63
  -1  -2  14   16.05    8.73
  -1  -2  13  147.71   20.42
  -1  -2  13  140.06   21.98
  -1  -2  13  168.93   18.70
  -1  -2  13  127.76   18.84
  -1  -2  13  151.80   20.49
  -1  -2  13  151.30   19.81
  -1  -2  13  107.54   18.19
  -1  -2  13  114.11   19.29
  -1  -2  13  157.41   22.01
  -1  -2  13  142.91   22.02
  -1  -2  12  349.09   31.77
  -1  -2  12  374.10   31.55
  -1  -2  12  360.57   32.48
  -1  -2  12  383.66   28.34
  -1  -2  12  361.46   31.64
  -1  -2  12  401.30   32.67
  -1  -2  12  356.57   30.29
  -1  -2  12  337.67   29.72
  -1  -2  12  367.21   31.84
  -1  -2  12  370.57   32.77
   1   2 -12  359.97   27.09
   1   2 -11   26.07    8.33
  -1  -2  11   17.40    7.10
   1   2 -11   17.47    7.59
  -1  -2  11    7.56    5.12
  -1  -2  11   15.72    7.33
  -1  -2  11   12.47    7.25
  -1  -2  11    7.50   10.53
  -1  -2  11   13.14    9.52
  -1  -2  11   10.69    5.76
  -1  -2  11   27.55   10.05
  -1  -2  11   31.49   11.37
  -1  -2  11    4.78    7.64
  -1  -2  11    8.49    7.70
  -1  -2  10  535.70   33.72
   1   2 -10  457.81   32.17
  -1  -2  10  544.59   35.57
  -1  -2  10  529.98   35.14
  -1  -2  10  492.95   32.16
  -1  -2  10  531.45   34.28
  -1  -2  10  510.74   33.65
  -1  -2  10  548.80   35.71
  -1  -2  10  540.86   35.78
   1   2 -10  458.88   29.08
   1   2 -10  487.34   29.10
  -1  -2  10  510.85   32.18
  -1  -2  10  501.65   32.65
   1   2  -9  222.08   18.73
   1   2  -9  239.85   22.29
  -1  -2   9  244.23   21.78
  -1  -2   9  230.36   20.69
  -1  -2   8  729.21   33.45
  -1  -2   8  764.98   35.17
   1   2  -7  110.16    8.72
  -1  -2   7  119.43   13.53
  -1  -2   7  103.28   12.45
   1   2  -6  829.23   22.69
  -1  -2   6  893.06   33.18
  -1  -2   6  860.43   30.05
  -1  -2   5  476.77   17.11
   1   2  -5  439.98   15.46
  -1  -2   5  491.98   22.72
  -1  -2   5  454.51   19.86
  -1  -2   4 1948.93   31.77
  -1  -2   4 1957.33   40.69
  -1  -2   3  248.32   10.70
  -1  -2   3  261.17    8.12
  -1  -2   3  257.75    7.16
   1   2  -3  249.30    5.70
  -1  -2   3  242.38    6.21
  -1  -2   3  242.42   13.49
   1   2  -2  165.17    8.00
  -1  -2   2  169.57    6.12
  -1  -2   2  159.95    6.40
   1   2  -2  156.91    5.39
  -1  -2   1 1240.43   17.63
   1   2  -1 1263.43   16.28
  -1  -2   0  753.20   13.82
   1   2   0  746.48   13.54
  -1  -2  -1   71.43    4.48
   1   2   1   75.78    4.84
   1   2   1   70.49    3.89
   1   2   2 1532.75   14.95
  -1  -2  -2 1531.76   19.66
   1   2   2 1520.58   21.96
  -1  -2  -3   28.86    2.98
   1   2   3   25.02    3.69
  -1  -2  -4 4472.16   57.35
   1   2   4 4302.99   41.94
   1   2   5  723.72   18.28
  -1  -2  -5  697.81   16.59
   1   2   5  678.82   16.17
   1   2   5  639.07   22.03
  -1  -2  -5  675.54   23.77
  -1  -2  -5  634.31   24.34
   1   2   5  704.51   23.36
   1   2   6  843.13   21.06
  -1  -2  -6  786.08   17.50
   1   2   6  834.40   18.25
   1   2   6  750.78   26.87
  -1  -2  -6  765.73   27.38
  -1  -2  -6  764.69   29.10
   1   2   6  847.58   28.56
   1   2   7 2829.66   40.15
   1   2   7 2751.34   56.40
  -1  -2  -7 2725.18   59.08
   1   2   8   40.38    8.45
  -1  -2  -8   35.40    9.27
  -1  -2  -8   37.03    8.67
   1   2   9 1657.31   53.05
  -1  -2  -9 1720.43   55.12
  -1  -2  -9 1654.33   48.93
   1   2  10   25.11    7.20
  -1  -2 -10   18.33    7.70
  -1  -2 -10   27.80    9.24
   1   2  11  144.84   20.50
  -1  -2 -11  155.22   21.47
   1   2  11  134.02   18.61
   1   2  11  116.48   17.64
   1   2  11  134.25   21.02
   1   2  11  108.10   15.84
   1   2  11   97.80   14.20
  -1  -2 -11  118.21   16.08
   1   2  11  143.29   17.74
   1   2  12  202.69   24.23
   1   2  12  212.45   23.67
  -1  -2 -12  223.32   21.50
   1   2  12  215.45   26.11
   1   2  12  182.29   22.31
   1   2  13  188.30   24.24
   1   2  13  206.02   23.41
   1   2  13  254.66   24.85
   1   2  13  239.41   26.91
  -1  -2 -13  194.69   22.91
  -1  -2 -13  207.82   20.06
   1   2  13  197.89   23.97
   1   2  14  183.61   21.27
   1   2  14  215.47   21.41
   1   2  14  192.82   23.72
  -1  -2 -14  153.10   18.99
   1   2  14  177.23   22.38
   1   2  15  141.71   19.06
   1   2  15  135.59   15.85
   1   2  15  107.01   17.84
   1   2  15  162.23   17.17
   1   2  16    4.65    6.14
   1   2  16  -15.17    5.77
   1   2  17  228.05   15.81
   1   2  17  245.05   14.28
  -1  -3  16  312.03   20.60
  -1  -3  16  310.73   18.25
  -1  -3  15   -2.18    6.76
  -1  -3  15   11.49    6.11
  -1  -3  15    6.73    3.52
  -1  -3  15   11.51    5.61
  -1  -3  14  218.89   22.51
  -1  -3  14  199.15   18.82
  -1  -3  14  181.58   22.44
  -1  -3  14  178.92   20.77
  -1  -3  13  191.16   23.98
  -1  -3  13  188.98   22.41
  -1  -3  13  213.56   20.79
  -1  -3  13  225.62   24.02
  -1  -3  13  214.55   24.16
  -1  -3  13  200.48   23.32
  -1  -3  13  195.79   21.76
  -1  -3  13  212.14   25.31
  -1  -3  13  204.77   23.35
  -1  -3  12  376.98   28.50
  -1  -3  12  366.47   30.86
  -1  -3  12  385.60   31.19
  -1  -3  12  341.05   30.31
  -1  -3  12  357.50   30.17
  -1  -3  12  343.13   30.65
  -1  -3  12  395.65   33.07
  -1  -3  12  353.05   32.06
  -1  -3  12  368.82   30.67
  -1  -3  11  318.52   28.20
   1   3 -11  300.40   27.41
  -1  -3  11  343.05   30.74
  -1  -3  11  343.80   27.27
  -1  -3  11  339.14   28.50
  -1  -3  11  324.17   28.35
  -1  -3  11  299.73   27.63
  -1  -3  11  333.36   28.36
   1   3 -11  254.44   23.12
  -1  -3  11  301.29   28.42
  -1  -3  11  325.46   30.15
  -1  -3  10   41.91   11.28
   1   3 -10   47.24   12.43
  -1  -3  10   49.95   12.36
  -1  -3  10   52.01   11.53
  -1  -3  10   50.99   12.70
  -1  -3  10   48.20   11.50
  -1  -3  10   54.51   12.76
  -1  -3  10   36.24    9.83
   1   3 -10   36.02    9.43
   1   3 -10   59.52   10.68
  -1  -3  10   54.27   12.44
  -1  -3  10   43.48   12.13
  -1  -3  10   46.84   11.08
  -1  -3  10   48.80   11.25
  -1  -3   9  296.28   23.49
  -1  -3   9  267.02   22.70
   1   3  -9  289.31   24.90
   1   3  -9  256.97   20.97
   1   3  -8   39.07    8.93
   1   3  -8   42.73    7.75
  -1  -3   8   37.19    7.97
  -1  -3   8   47.59   10.06
   1   3  -7  210.12   14.82
   1   3  -7  195.36   12.85
  -1  -3   7  213.76   18.21
  -1  -3   7  217.13   17.58
   1   3  -6  920.93   28.28
  -1  -3   6  969.88   36.73
  -1  -3   6  899.74   31.46
   1   3  -6  887.76   26.19
   1   3  -5   59.73    7.03
  -1  -3   5   68.63    7.92
  -1  -3   5   86.23   11.40
  -1  -3   5   67.41    8.73
   1   3  -5   66.44    7.41
   1   3  -4 6482.20   61.97
  -1  -3   4 6992.78   69.07
  -1  -3   4 6944.08   43.25
  -1  -3   4 6783.66   50.74
  -1  -3   4 6567.87   70.07
  -1  -3   4 6729.62   31.34
   1   3  -4 6606.19   38.46
   1   3  -4 6889.34   64.76
   1   3  -3  258.62   11.53
  -1  -3   3  266.72   10.18
  -1  -3   3  291.47   13.39
   1   3  -3  273.71    6.44
  -1  -3   3  268.42   13.09
   1   3  -3  264.71   12.25
   1   3  -2   83.42    4.45
  -1  -3   2   80.12    5.82
  -1  -3   1 5909.72   47.82
   1   3  -1 5558.84   39.95
  -1  -3   0 3230.78   35.72
   1   3   0 3089.58   32.58
   1   3   1 6200.72   45.33
  -1  -3  -1 6305.31   49.94
  -1  -3  -2 3196.63   35.86
  -1  -3  -2 3154.61   38.34
   1   3   2 3138.89   38.07
  -1  -3  -2 3279.88   42.65
   1   3   2 3179.47   18.05
  -1  -3  -2 3232.78   35.93
  -1  -3  -3  520.59   14.48
  -1  -3  -3  517.61   14.79
   1   3   3  529.19   16.36
  -1  -3  -4 3319.65   49.47
   1   3   4 3408.62   43.16
  -1  -3  -4 3088.52   35.10
   1   3   4 3171.72   43.40
  -1  -3  -5  759.85   25.67
   1   3   5  773.83   25.69
   1   3   5  802.84   21.76
   1   3   5  772.48   24.49
  -1  -3  -5  753.73   17.03
   1   3   5  761.78   16.63
   1   3   6 4510.11   67.57
   1   3   6 4658.23   55.01
   1   3   6 4516.93   65.86
  -1  -3  -7 1395.57   40.93
   1   3   7 1454.21   42.57
   1   3   7 1455.02   41.37
   1   3   8  530.78   28.12
  -1  -3  -8  526.74   27.19
   1   3   9 3652.04   80.05
  -1  -3  -9 3491.48   74.04
   1   3  10   70.82   13.26
  -1  -3 -10   63.65   11.97
   1   3  10   57.66   10.78
  -1  -3 -10   55.34   13.13
   1   3  11  765.36   43.02
   1   3  11  830.97   46.28
   1   3  11  765.75   39.60
  -1  -3 -11  896.97   50.98
   1   3  11  844.28   48.43
   1   3  11  774.21   41.38
  -1  -3 -11  812.02   39.62
   1   3  12  313.82   31.49
   1   3  12  326.98   29.50
   1   3  12  339.12   26.61
  -1  -3 -12  361.99   33.38
  -1  -3 -12  326.51   29.50
  -1  -3 -12  326.84   25.51
   1   3  12  299.95   28.73
   1   3  13   22.67    9.70
   1   3  13   20.94   10.73
   1   3  13   15.45    9.00
   1   3  13   47.91   13.54
  -1  -3 -13   21.23   10.26
   1   3  14  506.09   36.52
   1   3  14  594.93   36.14
   1   3  14  596.56   39.01
   1   3  14  612.06   36.73
   1   3  15    1.22    8.69
   1   3  15   -3.31    3.53
   1   3  15    2.76    5.85
   1   3  16  186.91   15.40
   1   3  16  192.37   17.75
   1   3  16  187.23   16.27
   1   3  17   72.30    8.78
   1   3  17   72.79    7.74
  -1  -4  16    7.25    2.94
  -1  -4  15  226.79   18.58
  -1  -4  15  220.99   19.31
  -1  -4  15  205.15   16.51
  -1  -4  14  357.60   26.23
  -1  -4  14  389.66   27.88
  -1  -4  14  409.30   24.20
  -1  -4  14  371.41   28.96
  -1  -4  14  399.73   27.19
  -1  -4  13  360.96   29.18
  -1  -4  13  317.98   27.11
  -1  -4  13  308.40   26.90
  -1  -4  13  311.76   28.55
  -1  -4  13  321.49   25.43
  -1  -4  13  303.78   28.95
  -1  -4  13  311.01   28.81
  -1  -4  13  356.62   28.90
  -1  -4  12 2159.51   71.18
  -1  -4  12 2116.37   73.88
  -1  -4  12 2290.49   68.62
  -1  -4  12 2185.65   71.54
  -1  -4  12 2134.54   69.61
  -1  -4  12 2272.73   70.49
  -1  -4  12 2157.37   73.25
  -1  -4  12 1953.48   71.32
  -1  -4  11  113.24   18.66
  -1  -4  11  118.16   18.56
  -1  -4  11   94.13   15.10
  -1  -4  11  100.40   17.09
  -1  -4  11  123.42   18.40
  -1  -4  11  112.53   17.18
  -1  -4  11  119.23   17.82
  -1  -4  11  110.43   17.76
   1   4 -11   85.48   13.85
   1   4 -10  890.94   43.83
   1   4 -10  962.62   43.20
  -1  -4  10  906.96   44.56
   1   4 -10  864.49   46.66
  -1  -4  10  934.49   44.36
  -1  -4  10  940.18   47.65
  -1  -4  10  949.51   45.96
  -1  -4  10  935.67   45.61
  -1  -4  10  835.31   42.24
  -1  -4  10  966.51   46.93
  -1  -4  10  965.96   48.77
  -1  -4  10  937.70   48.00
  -1  -4  10  884.02   47.27
  -1  -4   9  535.67   33.66
  -1  -4   9  494.03   31.92
  -1  -4   9  496.21   34.52
  -1  -4   9  505.47   32.54
  -1  -4   9  516.23   32.00
   1   4  -9  522.72   32.14
  -1  -4   9  522.52   34.24
  -1  -4   9  479.47   30.08
  -1  -4   8  763.52   35.49
   1   4  -8  787.75   37.06
  -1  -4   7  647.12   30.22
   1   4  -7  692.84   24.69
   1   4  -7  654.87   31.71
  -1  -4   6   72.32    9.99
   1   4  -6   63.54    7.59
   1   4  -6   76.28    8.39
   1   4  -6   71.08    8.66
  -1  -4   5  759.58   27.05
   1   4  -5  798.15   23.93
   1   4  -5  760.65   25.35
  -1  -4   4  736.67   20.18
  -1  -4   4  735.68   24.44
   1   4  -4  748.07   17.28
   1   4  -4  796.00   24.81
  -1  -4   3  236.12   11.55
   1   4  -3  230.74    8.32
  -1  -4   3  222.38   12.73
   1   4  -3  229.94   13.05
   1   4  -3  230.96   12.23
  -1  -4   2 5035.95   52.75
   1   4  -2 4758.02   41.50
  -1  -4   2 4616.21   52.10
   1   4  -2 5095.04   54.01
   1   4  -2 4871.89   55.14
   1   4  -1 1712.92   30.39
  -1  -4   1 1687.52   30.81
   1   4  -1 1565.24   26.26
   1   4  -1 1615.05   30.70
   1   4   0 5108.20   50.67
   1   4   0 5188.92   52.01
   1   4   1 1491.41   23.21
  -1  -4  -1 1459.77   28.69
   1   4   1 1438.63   28.52
  -1  -4  -1 1514.72   29.38
  -1  -4  -2   16.12    3.91
  -1  -4  -2   24.76    5.35
  -1  -4  -2   18.90    4.31
  -1  -4  -2   29.32    4.99
  -1  -4  -2   15.72    4.15
   1   4   2   18.57    4.75
  -1  -4  -3 1181.70   29.84
  -1  -4  -3 1148.50   30.93
   1   4   3 1213.94   28.32
  -1  -4  -3 1056.00   25.33
  -1  -4  -3 1150.26   29.18
  -1  -4  -3 1085.22   24.97
  -1  -4  -4   74.93    8.56
  -1  -4  -4   67.97    9.17
  -1  -4  -4   71.92    8.87
  -1  -4  -4   64.36    6.69
   1   4   4   63.23    7.51
  -1  -4  -4   65.72    6.59
  -1  -4  -5  191.60   10.49
   1   4   5  184.59   12.57
  -1  -4  -5  191.94   14.13
  -1  -4  -5  211.04   15.64
   1   4   5  177.00   13.67
   1   4   5  187.20   12.55
  -1  -4  -5  203.43   15.80
   1   4   6  855.49   29.46
  -1  -4  -6  847.52   30.93
  -1  -4  -6  833.76   33.42
   1   4   6  880.31   31.46
   1   4   6  835.28   26.49
  -1  -4  -6  873.78   34.99
   1   4   7   81.48   10.37
  -1  -4  -7   82.70   11.19
   1   4   7   78.36   11.17
   1   4   7   92.33    9.25
  -1  -4  -7   84.78   13.17
   1   4   8  881.09   35.69
  -1  -4  -8  900.86   42.49
  -1  -4  -8  827.93   35.15
   1   4   8  829.04   36.04
  -1  -4  -8  829.82   38.94
  -1  -4  -9  371.08   30.02
  -1  -4  -9  350.77   27.81
  -1  -4  -9  357.07   24.62
   1   4   9  362.76   25.91
   1   4  10  918.00   43.91
   1   4  10  794.53   42.46
   1   4  10  894.44   42.70
  -1  -4 -10  834.04   47.22
  -1  -4 -10  835.15   44.28
   1   4  10  849.34   47.96
  -1  -4 -10  851.11   39.93
  -1  -4 -11  703.59   36.97
   1   4  11  558.66   36.43
   1   4  11  686.16   41.23
   1   4  11  649.01   37.71
   1   4  11  703.42   39.76
  -1  -4 -11  689.36   45.12
  -1  -4 -11  695.85   44.97
  -1  -4 -11  663.73   41.57
   1   4  11  677.85   43.83
   1   4  12  772.06   45.95
   1   4  12  692.62   41.76
  -1  -4 -12  701.90   37.16
  -1  -4 -12  728.61   43.90
  -1  -4 -12  666.14   45.11
   1   4  12  675.22   38.60
   1   4  12  606.28   42.59
  -1  -4 -13  460.54   35.32
   1   4  13  444.20   30.45
   1   4  13  417.25   32.98
   1   4  13  467.38   35.29
   1   4  13  453.41   32.96
   1   4  14    9.86    8.23
   1   4  14   17.44    7.77
  -1  -4 -14    6.80    7.73
   1   4  14   16.13    8.89
   1   4  15  192.95   17.56
   1   4  15  171.77   19.12
   1   4  15  170.61   17.02
   1   4  16  129.20   11.94
   1   4  16   97.27   12.10
   1   4  16  127.11   11.98
   1   4  16  111.18   12.29
   1   4  17  155.87   10.71
  -1  -5  16  106.87    9.19
  -1  -5  15  119.93   13.40
  -1  -5  15  120.07   12.65
  -1  -5  14    7.35    6.39
  -1  -5  14   17.95    6.59
  -1  -5  14   22.21    9.15
  -1  -5  14   10.62    8.08
  -1  -5  14   16.94    8.05
  -1  -5  13  115.81   15.50
  -1  -5  13   81.68   16.01
  -1  -5  13  113.19   16.42
  -1  -5  13   96.08   15.84
  -1  -5  13   92.79   15.13
  -1  -5  12  289.09   26.03
  -1  -5  12  277.98   25.97
  -1  -5  12  276.37   25.21
  -1  -5  12  276.68   26.58
  -1  -5  12  295.06   26.89
  -1  -5  12  267.15   27.01
  -1  -5  11  180.63   21.56
  -1  -5  11  169.15   20.57
  -1  -5  11  205.36   22.08
   1   5 -11  162.65   19.40
  -1  -5  11  158.95   21.87
  -1  -5  11  201.40   23.04
  -1  -5  11  176.51   21.16
  -1  -5  10  968.00   47.47
  -1  -5  10  947.00   47.74
  -1  -5  10 1035.25   47.70
  -1  -5  10  927.27   45.70
  -1  -5  10  924.24   45.00
   1   5 -10  944.37   45.44
   1   5 -10  890.85   45.58
  -1  -5  10  953.55   49.60
   1   5 -10 1006.16   42.61
  -1  -5  10  865.46   42.68
   1   5  -9   15.17    8.16
  -1  -5   9   16.18    6.73
  -1  -5   9   21.07    8.55
  -1  -5   9   22.11    9.48
  -1  -5   9   15.24    6.67
  -1  -5   9   16.30    6.17
  -1  -5   9   19.98    9.28
  -1  -5   9   14.86    7.51
   1   5  -9    7.74    5.33
   1   5  -8 1439.20   53.83
  -1  -5   8 1424.44   48.99
  -1  -5   7   38.70    9.05
   1   5  -7   33.69    9.10
   1   5  -7   41.01    7.04
  -1  -5   6  603.61   27.54
   1   5  -6  662.15   25.38
   1   5  -6  684.42   32.83
  -1  -5   5  838.36   24.56
  -1  -5   5  780.75   28.70
   1   5  -5  818.22   33.68
   1   5  -5  761.40   26.09
   1   5  -4 1066.44   24.22
  -1  -5   4 1061.61   27.85
  -1  -5   4  977.03   29.57
   1   5  -4 1000.57   28.86
   1   5  -4 1036.10   31.69
   1   5  -3  286.28   11.42
  -1  -5   3  274.17   14.54
  -1  -5   3  262.12   14.58
   1   5  -3  305.88   16.71
   1   5  -3  277.00   14.97
  -1  -5   2   19.34    4.83
   1   5  -2   14.18    3.37
  -1  -5   2   18.67    4.36
   1   5  -2   20.96    4.79
   1   5  -2   16.05    5.19
   1   5  -1 2142.57   35.70
  -1  -5   1 2166.01   40.20
   1   5  -1 2195.53   40.10
   1   5  -1 2155.07   39.90
   1   5  -1 2167.39   39.05
  -1  -5   0   32.96    6.07
   1   5   0   26.46    5.30
   1   5   0   32.78    5.03
   1   5   0   27.60    5.17
   1   5   1  334.66   12.93
   1   5   1  325.62   15.79
  -1  -5  -1  322.72   16.18
  -1  -5  -2 1715.94   35.81
  -1  -5  -2 1697.39   38.86
  -1  -5  -2 1821.66   39.71
   1   5   2 1767.22   38.14
  -1  -5  -2 1677.52   35.72
  -1  -5  -3    7.09    4.60
  -1  -5  -3    5.79    4.83
  -1  -5  -3   13.25    4.88
  -1  -5  -3    9.72    4.88
  -1  -5  -3    5.35    3.61
   1   5   3   11.29    5.67
  -1  -5  -4 1348.05   32.20
  -1  -5  -4 1405.13   39.16
  -1  -5  -4 1434.05   40.59
  -1  -5  -4 1489.19   41.78
  -1  -5  -4 1346.18   38.03
   1   5   4 1456.29   36.49
  -1  -5  -5  132.01   13.55
   1   5   5  109.28   10.87
   1   5   5  113.70   10.49
  -1  -5  -5  120.18    9.99
  -1  -5  -5  114.52   13.11
  -1  -5  -5  119.21   12.82
   1   5   5  125.35   12.10
   1   5   6 1185.69   35.10
  -1  -5  -6 1190.78   42.16
  -1  -5  -6 1176.98   29.37
   1   5   6 1131.05   34.74
  -1  -5  -6 1224.19   42.76
  -1  -5  -6 1162.16   42.32
   1   5   6 1205.55   38.84
   1   5   7  142.19   12.80
  -1  -5  -7  137.43   16.41
   1   5   7  144.70   15.45
  -1  -5  -7  139.36   16.35
  -1  -5  -7  149.79   17.61
   1   5   7  127.94   13.07
  -1  -5  -8   66.53   12.37
   1   5   8   69.62   11.89
   1   5   8   74.15   10.92
  -1  -5  -8   73.10   14.09
  -1  -5  -8   71.38   13.38
   1   5   8   73.73    9.48
  -1  -5  -8   63.55   11.83
  -1  -5  -9  543.44   36.48
   1   5   9  510.44   32.17
  -1  -5  -9  499.90   34.04
  -1  -5  -9  506.83   35.28
   1   5  10  190.00   21.68
   1   5  10  171.49   19.35
  -1  -5 -10  187.23   22.78
  -1  -5 -10  201.02   24.68
   1   5  10  181.69   20.67
  -1  -5 -10  141.56   20.69
  -1  -5 -11  363.02   31.94
  -1  -5 -11  329.46   31.83
   1   5  11  316.22   27.57
   1   5  11  309.40   26.91
   1   5  11  347.39   28.26
   1   5  12  772.44   41.64
   1   5  12  733.77   41.99
   1   5  12  851.17   48.78
  -1  -5 -12  832.68   47.88
  -1  -5 -12  802.75   49.68
   1   5  13  331.43   26.76
  -1  -5 -13  366.68   32.21
   1   5  13  328.84   27.85
   1   5  13  398.63   32.47
  -1  -5 -13  366.28   31.13
   1   5  14  553.75   34.02
   1   5  14  599.91   37.12
   1   5  14  652.44   35.10
   1   5  15  362.86   24.94
   1   5  15  346.37   23.67
   1   5  15  390.40   23.89
   1   5  16   39.56    6.86
   1   5  16   26.97    5.75
   1   5  16   23.31    6.52
   1   5  16   28.83    5.40
  -1  -6  15   -3.97    5.16
  -1  -6  15   -2.15    2.14
  -1  -6  14   43.21    9.83
  -1  -6  14   39.94    8.66
  -1  -6  14   36.29    8.09
  -1  -6  13   41.90   11.25
  -1  -6  13   61.91   12.06
  -1  -6  13   51.16   11.27
  -1  -6  13   37.63   10.70
   1   6 -12   21.41    8.81
  -1  -6  12   30.73   11.90
  -1  -6  12   25.97    8.56
  -1  -6  12   41.58   10.56
  -1  -6  11   10.98    6.81
  -1  -6  11    6.91    6.09
  -1  -6  11   18.52    8.73
   1   6 -11   27.50    8.33
  -1  -6  11    3.04    8.16
  -1  -6  11    8.12    8.40
  -1  -6  10   68.37   13.93
  -1  -6  10   84.26   14.99
  -1  -6  10   75.39   13.71
  -1  -6  10   61.86   13.55
   1   6 -10   64.50   11.38
   1   6 -10   62.56   12.94
   1   6 -10   61.79   13.33
  -1  -6  10   68.80   14.61
  -1  -6   9  719.67   37.43
  -1  -6   9  758.82   40.05
   1   6  -9  773.30   43.30
   1   6  -9  726.93   41.31
  -1  -6   9  856.17   45.95
   1   6  -9  794.46   39.81
  -1  -6   9  793.90   42.28
  -1  -6   8  699.15   38.35
  -1  -6   8  606.61   34.89
  -1  -6   8  562.21   31.32
  -1  -6   8  675.66   39.17
   1   6  -8  644.67   38.16
  -1  -6   8  675.62   35.89
   1   6  -8  656.81   35.61
  -1  -6   7  553.29   29.01
   1   6  -7  617.83   35.72
   1   6  -7  594.84   26.50
  -1  -6   6  761.42   31.58
   1   6  -6  779.34   29.64
   1   6  -6  833.39   38.66
  -1  -6   5   45.99    7.56
  -1  -6   5   39.32    7.25
   1   6  -5   48.09   10.63
   1   6  -5   30.94    6.58
   1   6  -4 2395.83   48.91
   1   6  -4 2551.48   43.41
  -1  -6   4 2744.37   50.77
  -1  -6   4 2397.16   48.09
   1   6  -4 2626.17   60.30
   1   6  -3  305.34   17.35
   1   6  -3  303.11   15.74
   1   6  -3  294.75   19.08
  -1  -6   3  300.71   16.01
  -1  -6   3  307.40   17.40
  -1  -6   2  311.53   17.51
   1   6  -2  307.63   14.83
  -1  -6   2  297.61   15.05
   1   6  -2  299.21   18.07
   1   6  -2  300.98   16.83
  -1  -6   1  396.08   19.54
   1   6  -1  351.33   16.78
   1   6  -1  378.40   18.59
   1   6  -1  381.14   18.63
  -1  -6   0   51.27    8.42
   1   6   0   47.80    7.69
   1   6   0   47.07    6.38
   1   6   0   46.43    7.11
  -1  -6  -1 2958.94   53.12
   1   6   1 2886.23   51.58
   1   6   1 2882.23   43.24
   1   6   1 2936.09   49.45
   1   6   2  146.73   13.30
  -1  -6  -2  144.01   12.55
  -1  -6  -2  129.84   12.01
  -1  -6  -2  106.50   11.38
   1   6   2  145.30   10.97
   1   6   3 2157.73   48.48
  -1  -6  -3 1974.74   43.91
   1   6   3 2018.34   38.61
  -1  -6  -3 1851.67   47.90
  -1  -6  -3 2029.87   49.77
   1   6   4 2749.55   56.22
  -1  -6  -4 2550.43   50.87
  -1  -6  -4 2572.58   59.99
  -1  -6  -4 2635.70   56.66
  -1  -6  -4 2512.77   59.45
  -1  -6  -5   17.71    7.31
   1   6   5   15.38    6.01
  -1  -6  -5   20.65    5.47
   1   6   5   13.40    5.90
  -1  -6  -5   17.33    6.86
  -1  -6  -5   11.28    5.99
  -1  -6  -6 3716.08   81.11
   1   6   6 3869.74   70.32
  -1  -6  -6 3896.70   61.55
  -1  -6  -6 3989.58   81.77
  -1  -6  -6 3876.50   82.01
   1   6   6 3697.86   71.14
   1   6   7   16.99    5.25
  -1  -6  -7    4.86    6.22
   1   6   7   10.29    5.86
  -1  -6  -7   10.47    6.66
  -1  -6  -7    7.03    7.59
  -1  -6  -7    9.09    6.29
   1   6   8  424.09   28.21
  -1  -6  -8  422.30   31.34
  -1  -6  -8  390.26   29.95
  -1  -6  -8  370.07   29.89
  -1  -6  -8  398.89   30.73
   1   6   8  429.98   24.57
   1   6   9  330.10   26.67
   1   6   9  325.27   26.91
  -1  -6  -9  299.63   28.34
  -1  -6  -9  351.40   30.10
  -1  -6  -9  349.23   30.98
  -1  -6  -9  316.37   29.11
  -1  -6 -10    3.20    8.57
   1   6  10    0.78    6.46
  -1  -6 -10   16.71    8.51
   1   6  10  -28.10   10.57
  -1  -6 -10  -20.41    9.52
  -1  -6 -10   -4.36    8.20
   1   6  11   48.25   13.08
   1   6  11   48.66   12.81
  -1  -6 -11   34.10   11.73
  -1  -6 -11   56.45   13.87
  -1  -6 -11   48.61   15.13
   1   6  12   84.90   13.42
   1   6  12   48.72   12.11
   1   6  12   48.74   13.49
  -1  -6 -12   71.40   15.76
  -1  -6 -12   49.77   14.33
   1   6  13   53.52   13.75
   1   6  13   53.37   10.25
  -1  -6 -13   80.47   16.58
   1   6  13   42.59   11.31
   1   6  14  100.04   14.95
   1   6  14  112.82   14.58
   1   6  14   79.16   12.26
   1   6  15   48.71    8.99
   1   6  15   48.52    7.99
   1   6  16  173.45   13.25
   1   6  16  165.37   12.58
  -1  -7  14   16.93    6.43
  -1  -7  14   17.39    6.05
  -1  -7  14   25.34    5.08
  -1  -7  13  109.02   14.55
  -1  -7  13   78.23   12.31
  -1  -7  13   87.42   12.21
  -1  -7  13   87.08   12.17
  -1  -7  12  648.75   34.44
  -1  -7  12  669.16   34.81
  -1  -7  12  660.59   36.29
  -1  -7  11   78.27   13.93
  -1  -7  11  127.06   17.34
  -1  -7  11   93.94   15.80
   1   7 -11  109.06   17.58
   1   7 -10  363.36   29.79
  -1  -7  10  433.06   32.32
  -1  -7  10  393.78   29.33
  -1  -7  10  397.27   29.21
   1   7 -10  383.08   28.20
  -1  -7   9    5.62    6.84
  -1  -7   9    6.73    4.75
  -1  -7   9   -0.88    7.35
   1   7  -9    9.72    7.54
   1   7  -9    0.59    7.75
  -1  -7   9    3.18    4.72
   1   7  -9   14.18    6.16
  -1  -7   8   13.45    7.17
  -1  -7   8   16.39    7.98
  -1  -7   8   22.63   10.37
  -1  -7   8    3.75    5.96
   1   7  -8   22.63    8.31
   1   7  -8   15.89    7.41
   1   7  -8   18.46    8.66
  -1  -7   8    3.40    5.16
  -1  -7   7  571.04   34.68
  -1  -7   7  513.53   30.83
  -1  -7   7  514.40   30.60
  -1  -7   7  490.92   32.76
   1   7  -7  584.40   34.38
  -1  -7   7  520.78   28.80
   1   7  -7  523.59   34.41
   1   7  -6  283.00   23.70
  -1  -7   6  285.43   20.14
   1   7  -6  289.77   24.92
  -1  -7   5  764.31   30.28
   1   7  -5  790.71   38.51
   1   7  -5  773.27   31.40
  -1  -7   4 1350.00   37.25
   1   7  -4 1414.55   47.70
   1   7  -4 1330.17   35.78
  -1  -7   4 1405.20   40.68
   1   7  -4 1293.20   39.56
  -1  -7   3   10.32    3.66
   1   7  -3   15.93    6.30
   1   7  -3   14.73    5.03
  -1  -7   3   16.77    6.25
   1   7  -3   11.03    5.49
  -1  -7   2 3432.64   52.18
   1   7  -2 3479.64   66.10
   1   7  -2 3464.29   61.71
  -1  -7   2 3592.96   65.20
   1   7  -2 3543.82   69.04
  -1  -7   1  129.44    9.75
   1   7  -1  135.02   12.66
   1   7  -1  133.28   13.02
  -1  -7   1  145.10   13.79
   1   7  -1  132.30   13.38
   1   7   0  489.22   21.79
  -1  -7   0  522.04   25.31
   1   7   0  514.91   23.99
   1   7   0  519.96   25.18
  -1  -7  -1 1183.74   37.90
   1   7   1 1114.95   34.38
  -1  -7  -2  305.15   19.96
  -1  -7  -2  316.93   20.00
   1   7   2  321.40   18.09
   1   7   2  346.02   21.82
  -1  -7  -3 1189.92   38.47
  -1  -7  -3 1120.18   39.64
   1   7   3 1223.94   40.98
  -1  -7  -4  189.14   15.99
  -1  -7  -4  180.05   17.14
  -1  -7  -4  215.78   18.96
   1   7   4  222.29   18.49
   1   7   5  173.62   15.64
   1   7   5  210.95   18.35
  -1  -7  -5  213.41   16.98
  -1  -7  -5  217.48   20.24
  -1  -7  -5  192.31   19.31
   1   7   6  369.08   24.12
  -1  -7  -6  390.26   27.37
   1   7   6  396.34   25.23
  -1  -7  -6  394.51   22.30
  -1  -7  -6  370.03   27.72
  -1  -7  -6  366.65   27.77
  -1  -7  -7   54.44   12.65
   1   7   7   71.89   11.42
  -1  -7  -7   42.94   10.92
  -1  -7  -7   64.86   13.33
   1   7   7   42.33    9.43
  -1  -7  -8 1047.74   50.68
  -1  -7  -8 1094.89   51.92
   1   7   8 1151.91   43.76
  -1  -7  -8 1051.30   44.12
  -1  -7  -8 1072.11   52.15
   1   7   8 1117.68   48.55
   1   7   8 1085.54   45.52
   1   7   8  984.79   43.83
  -1  -7  -9   38.11    8.63
  -1  -7  -9   19.70   11.53
   1   7   9   20.27    7.53
   1   7   9   20.55    7.85
   1   7   9   19.63    8.18
  -1  -7  -9   22.88    9.95
  -1  -7  -9   14.32    8.97
  -1  -7 -10 1148.43   45.79
   1   7  10 1212.20   57.14
   1   7  10 1196.55   53.79
  -1  -7 -10 1040.89   55.26
  -1  -7 -10 1193.12   57.72
  -1  -7 -10 1196.91   59.40
   1   7  11   32.23   11.13
  -1  -7 -11   30.55   12.85
  -1  -7 -11   50.24   14.79
   1   7  11   48.48   13.43
  -1  -7 -12  129.90   21.72
  -1  -7 -12  155.21   22.28
   1   7  12  117.15   18.92
   1   7  12  133.67   18.21
   1   7  13  144.56   17.93
  -1  -7 -13  161.17   20.98
   1   7  13  166.81   20.84
   1   7  14   93.64   13.90
   1   7  14  102.23   12.42
   1   7  15  156.52   14.53
   1   7  15  166.06   12.32
   1   7  15  145.77   13.23
   1   7  16   19.03    4.20
  -1  -8  14  181.11   11.56
  -1  -8  13  627.33   29.09
  -1  -8  13  615.21   26.77
  -1  -8  13  635.63   27.41
  -1  -8  12   17.09    5.43
  -1  -8  12   15.67    7.50
  -1  -8  12   14.23    7.34
  -1  -8  11  344.21   26.53
  -1  -8  11  317.45   23.71
  -1  -8  11  323.21   24.64
   1   8 -10  359.35   27.48
  -1  -8  10  366.39   27.47
  -1  -8  10  359.31   25.80
   1   8 -10  342.83   29.19
  -1  -8  10  389.75   26.56
  -1  -8   9  519.76   33.59
   1   8  -9  470.31   32.37
  -1  -8   9  486.57   30.64
  -1  -8   9  549.34   34.93
   1   8  -9  557.76   37.64
  -1  -8   8  397.59   30.88
   1   8  -8  405.77   30.89
  -1  -8   8  397.84   30.35
   1   8  -8  447.42   34.00
   1   8  -8  419.63   33.35
  -1  -8   8  391.47   27.20
   1   8  -7   83.25   15.07
  -1  -8   7   75.10   13.58
   1   8  -7   81.67   15.11
   1   8  -7   92.47   16.40
  -1  -8   7   70.97   11.39
   1   8  -6   25.10    8.46
  -1  -8   6   48.01   11.46
   1   8  -6   31.13   10.66
   1   8  -6   44.68   10.97
   1   8  -5  407.44   29.33
  -1  -8   5  441.86   25.13
   1   8  -5  406.74   29.20
  -1  -8   5  448.38   29.55
   1   8  -4  265.70   22.86
   1   8  -4  267.78   22.72
  -1  -8   4  255.66   19.48
   1   8  -3  991.70   41.26
   1   8  -3  994.76   41.42
   1   8  -3  985.58   35.81
  -1  -8   3  906.78   36.74
   1   8  -2  140.53   14.97
   1   8  -2  148.32   16.07
   1   8  -2  126.61   13.74
  -1  -8   2  148.73   15.54
   1   8  -1 1839.18   49.03
   1   8  -1 1726.52   50.70
   1   8  -1 1834.05   51.13
  -1  -8   1 1830.87   52.12
   1   8   0  653.36   28.35
   1   8   0  639.53   29.76
   1   8   0  633.04   30.97
  -1  -8   0  642.51   31.36
   1   8   1  749.56   29.05
   1   8   1  724.02   31.09
  -1  -8  -1  742.91   33.80
   1   8   1  760.84   34.55
   1   8   2 1333.80   40.35
  -1  -8  -2 1235.34   44.02
   1   8   2 1310.92   46.19
  -1  -8  -3   85.06   11.95
  -1  -8  -3   84.83   12.31
   1   8   3   79.98   12.75
   1   8   4  455.65   24.38
  -1  -8  -4  459.06   28.57
  -1  -8  -4  412.15   25.90
   1   8   4  461.48   28.99
   1   8   5  412.32   24.66
   1   8   5  415.49   27.85
  -1  -8  -5  384.26   28.26
  -1  -8  -5  404.26   29.12
  -1  -8  -5  394.42   24.97
  -1  -8  -6  102.91   12.95
   1   8   6  128.61   16.12
   1   8   6  129.79   16.07
  -1  -8  -6  147.40   16.81
   1   8   6  140.36   15.78
  -1  -8  -6  145.65   19.08
  -1  -8  -6  129.52   18.38
   1   8   7  423.71   28.08
   1   8   7  446.67   29.95
  -1  -8  -7  431.93   29.40
   1   8   7  416.99   31.38
   1   8   7  427.14   28.63
   1   8   7  459.78   30.56
   1   8   7  430.44   28.03
  -1  -8  -7  427.30   33.05
  -1  -8  -7  453.84   33.92
   1   8   8  235.43   22.36
   1   8   8  217.24   20.37
  -1  -8  -8  214.89   20.71
   1   8   8  246.06   25.48
  -1  -8  -8  250.02   26.60
  -1  -8  -8  223.55   25.13
   1   8   8  214.63   21.48
   1   8   8  223.99   22.84
   1   8   9 1253.08   56.97
  -1  -8  -9 1194.67   48.87
  -1  -8  -9 1283.00   61.31
  -1  -8  -9 1174.17   58.21
   1   8   9 1267.14   54.89
   1   8  10  808.11   45.98
  -1  -8 -10  770.45   37.89
   1   8  10  814.25   44.19
  -1  -8 -10  780.34   47.97
  -1  -8 -10  798.12   49.39
   1   8  11  407.40   31.17
   1   8  11  379.12   32.02
  -1  -8 -11  411.79   34.59
  -1  -8 -11  396.43   35.11
   1   8  12 1040.23   47.03
  -1  -8 -12 1094.03   55.24
  -1  -8 -12 1106.16   54.72
   1   8  12 1091.07   51.06
   1   8  13   21.71    9.95
   1   8  13   29.39    7.00
   1   8  14  377.79   24.86
   1   8  14  412.93   20.81
   1   8  14  423.87   21.29
   1   8  15   45.99    7.43
   1   8  15   46.38    6.45
  -1  -9  13   11.99    3.99
  -1  -9  13   20.45    5.40
  -1  -9  12  108.78   11.67
  -1  -9  12  115.38   12.56
  -1  -9  12  104.70   10.52
  -1  -9  12  101.49   11.74
  -1  -9  11   97.84   12.99
  -1  -9  11   87.23   11.30
  -1  -9  11   95.92   12.84
   1   9 -10  165.19   18.44
  -1  -9  10  124.93   15.99
  -1  -9  10  154.74   15.46
  -1  -9  10  150.29   15.81
  -1  -9   9  629.30   32.22
   1   9  -9  661.88   41.04
   1   9  -9  555.81   35.10
  -1  -9   9  606.06   35.57
  -1  -9   9  586.35   35.33
  -1  -9   8    8.64    7.09
   1   9  -8    3.85    3.84
   1   9  -8   14.13    8.85
  -1  -9   8    2.43    6.95
  -1  -9   8    7.49    8.27
   1   9  -7 1529.55   62.64
  -1  -9   7 1407.68   55.06
   1   9  -7 1402.23   57.88
  -1  -9   7 1435.03   49.30
  -1  -9   6  150.53   18.57
   1   9  -6  130.52   19.50
   1   9  -6  181.41   21.45
  -1  -9   5  398.07   28.74
   1   9  -5  405.14   31.22
   1   9  -5  386.02   30.12
   1   9  -4  601.26   36.54
  -1  -9   4  535.10   30.51
   1   9  -4  567.89   35.42
  -1  -9   4  580.46   34.66
  -1  -9   3  210.96   20.49
   1   9  -3  196.97   20.52
   1   9  -3  227.50   19.53
  -1  -9   3  148.44   18.90
   1   9  -3  202.35   18.58
  -1  -9   3  218.66   19.93
   1   9  -3  243.44   23.10
   1   9  -2 1522.57   50.19
  -1  -9   2 1554.49   52.39
   1   9  -2 1633.64   54.51
   1   9  -2 1633.79   55.32
   1   9  -1   27.59    8.51
  -1  -9   1   29.41    9.10
   1   9  -1   32.21    8.24
   1   9  -1   24.82    7.70
   1   9   0  121.94   15.57
  -1  -9   0  128.28   16.15
   1   9   0  124.22   13.72
   1   9   0  127.66   14.96
   1   9   1  342.99   23.28
   1   9   1  363.48   26.76
  -1  -9  -1  353.23   25.68
   1   9   2  201.23   20.97
  -1  -9  -2  175.43   18.33
  -1  -9  -3  722.42   38.02
   1   9   3  631.98   36.29
   1   9   3  679.69   34.75
  -1  -9  -3  577.20   33.28
  -1  -9  -4  235.15   21.43
   1   9   4  257.22   23.61
  -1  -9  -4  261.74   23.39
   1   9   4  276.75   22.99
   1   9   4  237.03   20.89
  -1  -9  -5   13.01    6.10
   1   9   5    1.37    5.17
  -1  -9  -5    4.57    5.85
   1   9   5    2.99    6.58
   1   9   5   14.78    7.68
  -1  -9  -5    3.21    3.81
   1   9   6  105.90   16.20
   1   9   6  108.26   16.59
  -1  -9  -6  124.16   16.79
  -1  -9  -6  137.03   15.81
   1   9   6  101.71   13.28
   1   9   6  134.15   16.98
   1   9   6  135.49   17.23
  -1  -9  -6  135.41   18.61
   1   9   7   25.92    8.11
  -1  -9  -7   22.67    8.58
   1   9   7   27.55    9.15
   1   9   7   16.82    7.51
   1   9   7   36.49    9.44
  -1  -9  -7   15.90    7.62
   1   9   7   21.65    8.60
   1   9   7   19.11    8.29
   1   9   8   20.30    9.38
   1   9   8   41.49   10.42
  -1  -9  -8   39.25   10.83
   1   9   8    9.81    7.57
  -1  -9  -8   12.14    7.78
   1   9   9   53.13   13.42
  -1  -9  -9   61.14   14.48
   1   9   9   50.09   12.62
  -1  -9  -9   50.76   11.42
   1   9  10   22.95    9.83
  -1  -9 -10   45.91   12.53
   1   9  10   28.43    9.54
  -1  -9 -10   19.90    6.96
   1   9  11   36.83   11.54
  -1  -9 -11   41.24   11.76
   1   9  11   42.84   10.84
   1   9  12  259.21   24.12
   1   9  12  278.50   23.05
   1   9  13  123.24   15.34
   1   9  13   98.93   12.34
   1   9  14  128.21   10.63
   1   9  14  116.21   12.66
  -1 -10  12   21.76    5.01
  -1 -10  12   37.34    6.60
  -1 -10  11   16.39    5.75
  -1 -10  11   14.41    5.05
  -1 -10  10  190.43   15.35
  -1 -10  10  180.53   16.63
  -1 -10   9  393.93   26.17
  -1 -10   9  344.36   24.64
   1  10  -8   -0.25    6.45
  -1 -10   8   11.02    8.22
  -1 -10   8    9.29    8.57
   1  10  -7  968.05   48.31
  -1 -10   7  950.97   43.18
   1  10  -7 1112.37   53.82
  -1 -10   7 1005.77   48.28
  -1 -10   6  219.06   21.85
   1  10  -6  232.68   24.64
   1  10  -6  263.50   26.85
  -1 -10   5  437.84   29.97
   1  10  -5  515.72   35.86
   1  10  -5  500.12   35.55
  -1 -10   4  492.26   31.32
   1  10  -4  521.72   35.49
   1  10  -4  511.61   35.27
   1  10  -4  489.25   29.62
  -1 -10   3   21.57    9.24
   1  10  -3   30.26    8.45
  -1 -10   3   36.57   10.69
   1  10  -3   18.00    9.06
   1  10  -3   19.67    8.98
  -1 -10   3   24.84    7.91
   1  10  -2  146.26   17.69
   1  10  -2  132.22   16.79
  -1 -10   2  139.95   17.05
  -1 -10   2  125.45   16.80
   1  10  -2  105.92   15.98
   1  10  -2  119.14   15.60
  -1 -10   2  115.91   17.65
   1  10  -1   25.12    8.71
  -1 -10   1   40.20   11.03
  -1 -10   1   41.05   11.87
   1  10  -1   31.56    9.43
   1  10  -1   33.24    8.89
   1  10  -1   21.88    9.23
   1  10   0  225.86   21.37
  -1 -10   0  247.81   23.84
   1  10   0  255.01   24.10
   1  10   0  231.06   21.91
  -1 -10  -1    2.72    6.25
   1  10   1    6.20    7.59
   1  10   1    0.93    4.95
  -1 -10  -2   40.47   10.84
   1  10   2   35.89    9.97
   1  10   2   37.00   10.52
  -1 -10  -3  216.00   22.30
   1  10   3  234.36   24.05
   1  10   3  222.95   21.38
   1  10   4  301.94   23.81
   1  10   4  315.83   27.99
   1  10   4  280.97   24.32
  -1 -10  -4  282.43   25.40
  -1 -10  -5  625.93   37.29
   1  10   5  654.06   38.44
   1  10   5  578.86   34.92
  -1 -10  -5  607.20   37.41
   1  10   5  602.07   33.90
   1  10   6   84.45   15.07
   1  10   6   54.42   12.07
  -1 -10  -6   51.26   12.89
   1  10   6   53.96   11.41
   1  10   7   44.25   10.81
   1  10   7   21.64    7.92
   1  10   7   22.04    9.27
  -1 -10  -7   18.76    7.91
   1  10   8   23.70    8.19
   1  10   8   10.31    7.65
   1  10   8    9.00    6.25
  -1 -10  -8   19.16    8.14
  -1 -10  -8   13.91    6.36
  -1 -10  -9    1.93    7.44
   1  10   9   -1.39    5.72
   1  10   9   10.62    7.29
   1  10  10   64.56   12.09
   1  10  10   55.89   12.18
   1  10  11   -3.20    8.94
   1  10  11   -2.65    7.49
   1  10  12   10.17    7.22
   1  10  12   17.63    8.18
   1  10  13   60.12    9.43
   1  10  13   62.17    8.20
  -1 -11  11  143.24   10.81
  -1 -11  11  124.81    9.15
  -1 -11  10   44.40    7.47
  -1 -11  10   33.41    6.60
  -1 -11   9   30.10    6.84
  -1 -11   9   15.84    6.68
  -1 -11   8  317.42   19.73
  -1 -11   8  332.87   24.27
  -1 -11   7   38.85    9.24
  -1 -11   7   46.11   12.13
   1  11  -7   53.52   12.50
  -1 -11   6  115.24   17.71
   1  11  -6  130.25   18.84
   1  11  -6  142.35   18.65
  -1 -11   6  120.22   15.58
   1  11  -5  485.13   34.36
   1  11  -5  543.38   36.73
  -1 -11   5  483.82   29.73
   1  11  -4   93.99   17.04
   1  11  -4  105.64   16.06
   1  11  -4   82.40   11.83
  -1 -11   4   77.45   12.81
   1  11  -3 1482.10   59.54
   1  11  -3 1563.02   59.50
   1  11  -3 1514.03   53.86
  -1 -11   3 1530.62   58.09
  -1 -11   3 1498.08   51.97
   1  11  -2   32.68    9.80
  -1 -11   2   13.37    8.63
   1  11  -2   16.81    9.36
   1  11  -2   29.68    9.66
   1  11  -1  956.40   44.72
  -1 -11   1  954.69   48.82
   1  11   0  188.33   21.06
  -1 -11   0  168.04   21.82
   1  11   1  616.22   36.58
  -1 -11  -1  596.99   39.65
   1  11   2  736.12   40.40
   1  11   3  186.17   21.03
   1  11   4  514.86   34.22
   1  11   5  106.84   16.25
   1  11   5  112.39   16.80
   1  11   5   90.92   13.50
   1  11   6  284.42   24.47
   1  11   6  264.56   24.11
   1  11   6  269.42   23.10
   1  11   7  639.01   35.01
   1  11   7  567.24   33.77
   1  11   7  595.26   34.35
   1  11   8   60.27   10.92
   1  11   8   52.13   10.94
   1  11   9  730.92   36.17
   1  11   9  757.23   36.29
   1  11  10   75.90   11.71
   1  11  10   80.72   12.56
   1  11  11  553.83   27.69
  -1 -11 -11  547.93   24.31
   1  11  11  518.17   26.17
   1  11  12  223.81   14.99
   1  11  12  272.91   18.15
   1  11  13  169.87   10.70
  -1 -12  10  206.54   11.71
  -1 -12   9   97.25   10.25
  -1 -12   9   88.51    8.50
  -1 -12   8   37.77    6.44
  -1 -12   8   26.77    6.28
  -1 -12   8   40.63    6.99
  -1 -12   7  317.64   22.91
  -1 -12   6   97.76   14.34
  -1 -12   6   92.68   11.41
  -1 -12   5  228.51   22.89
  -1 -12   5  207.98   17.37
  -1 -12   4  136.56   14.46
   1  12  -4  156.45   15.75
   1  12  -3    7.70    4.06
  -1 -12   3   10.04    5.63
   1  12  -2  231.77   21.83
  -1 -12   2  212.39   22.52
   1  12  -1  559.45   33.99
  -1 -12   1  574.79   37.23
   1  12   0  338.20   27.05
  -1 -12   0  303.72   27.91
  -1 -12  -1  643.33   40.42
   1  12   1  660.57   38.36
  -1 -12  -2   19.96    9.59
   1  12   2   26.94    9.52
   1  12   3  238.79   23.75
  -1 -12  -3  228.30   25.49
   1  12   4  301.12   26.01
   1  12   4  344.13   27.37
   1  12   5  294.44   25.44
   1  12   5  306.62   24.82
   1  12   6  298.75   23.11
   1  12   6  259.29   23.02
   1  12   6  239.23   19.40
   1  12   7   19.23    7.06
   1  12   7   43.51    9.57
  -1 -12  -8  288.04   24.00
   1  12   8  266.92   20.07
  -1 -12  -9  155.56   16.01
   1  12   9  162.52   15.00
  -1 -12 -10   72.81    9.52
   1  12  10   68.83    9.79
   1  12  11  346.07   19.87
  -1 -13   8  335.91   16.11
  -1 -13   7  181.01   11.22
  -1 -13   7  167.47   11.39
  -1 -13   6  180.78   16.13
  -1 -13   5  221.67   19.18
  -1 -13   4   20.56    7.30
  -1 -13   3  400.35   23.72
   1  13  -3  381.83   23.82
   1  13  -2   28.61    8.68
  -1 -13   2   38.91    8.87
   1  13  -1   69.93   11.96
  -1 -13   1   70.00   11.30
  -1 -13   0   71.78   14.09
   1  13   0   57.14   11.54
  -1 -13  -1   81.39   15.17
   1  13   1   83.34   14.48
  -1 -13  -2  112.70   17.42
   1  13   2   89.72   15.09
   1  13   3   49.58   12.37
   1  13   3   51.87   10.77
  -1 -13  -3   43.12   12.03
  -1 -13  -4    7.42    6.69
   1  13   4   21.98    7.59
   1  13   4    8.07    5.31
   1  13   5  306.36   23.30
  -1 -13  -5  326.21   26.66
   1  13   5  336.15   22.11
  -1 -13  -6   14.86    8.59
  -1 -13  -7  292.74   22.49
  -1 -13  -8   15.70    7.08
  -1 -13  -9   33.24    6.95
   1  13   9   34.42    7.24
   1  13  10  112.03   10.11
  -1 -14   6  255.52   13.59
  -1 -14   5    8.14    3.61
  -1 -14   4  134.20   13.40
  -1 -14   3   36.81    8.80
  -1 -14   2  198.49   17.34
   1  14  -2  175.01   14.96
  -1 -14   2  201.59   14.75
  -1 -14   1  230.59   18.37
  -1 -14   1  247.07   17.48
   1  14  -1  231.58   18.52
   1  14   0  217.84   18.60
  -1 -14   0  195.54   17.10
   1  14   1  388.50   25.06
  -1 -14  -1  386.35   24.83
  -1 -14  -2   20.21    5.59
   1  14   2   17.76    7.46
  -1 -14  -3   83.46   12.07
   1  14   3   53.05    9.58
  -1 -14  -4  293.47   21.73
  -1 -14  -5   15.19    7.17
  -1 -14  -6   81.97   11.33
  -1 -14  -7  190.94   15.10
  -1 -14  -8   77.77    8.43
  -1 -15   2  237.80   13.58
  -1 -15   1   90.52    8.78
  -1 -15   0  148.08   10.73
  -1 -15   0  137.52   10.04
  -1 -15  -1  440.86   19.46
  -1 -15  -2  123.04   10.71
  -1 -15  -3  163.92   12.48
  -1 -15  -4   11.18    3.38
  -1 -15  -5   60.64    7.15
  -2  14   4  291.08   13.08
   2 -14  -3   56.29    7.03
   2 -14  -2  300.19   15.06
  -2  14   1    4.47    2.72
   2 -14  -1    5.79    2.30
   2 -14   0  189.33   11.34
  -2  13   7   26.30    4.13
  -2  13   6  159.63   11.70
   2 -13  -6  165.36   12.37
   2 -13  -5   55.33    8.75
  -2  13   5   52.16    7.18
  -2  13   4   -2.39    2.30
   2 -13  -4    4.26    5.53
   2 -13  -3   87.86   11.48
  -2  13   3  106.54   11.67
   2 -13  -2  257.94   19.16
  -2  13   2  279.26   19.55
   2 -13  -1   48.65    8.89
   2 -13   0  456.24   24.70
   2 -13   0  432.57   20.18
   2 -13   1   12.82    4.29
   2 -13   1   20.49    5.59
   2 -13   2   89.62    9.80
   2 -13   2   66.39    9.05
   2 -13   3  141.47   12.34
   2 -13   4   18.55    4.06
   2 -13   4   24.35    5.75
   2 -13   5   43.36    5.40
  -2  12   9  494.28   20.41
  -2  12   8  140.60   12.75
   2 -12  -8  141.33   11.32
  -2  12   8  146.89   10.81
  -2  12   7  174.44   14.78
   2 -12  -7  182.41   15.11
  -2  12   7  147.68   13.73
   2 -12  -6   66.87   11.15
  -2  12   6   60.78    9.14
  -2  12   6   60.93    9.30
  -2  12   5   37.83    8.01
   2 -12  -5   26.26    9.09
  -2  12   4  155.52   15.90
   2 -12  -4  139.71   17.13
   2 -12  -3    6.17    8.47
   2 -12  -2   13.99    8.44
   2 -12  -1   39.18   10.16
   2 -12  -1   36.81    7.87
   2 -12   0   18.08    6.93
   2 -12   0    2.69    4.44
   2 -12   1  265.43   21.67
   2 -12   1  225.42   19.59
   2 -12   2   62.13   10.36
   2 -12   2   72.46   12.01
   2 -12   3  193.26   16.96
   2 -12   3  190.17   18.85
   2 -12   4  106.62   12.04
   2 -12   4   89.34   13.08
   2 -12   5    8.19    5.53
   2 -12   6  188.15   15.57
   2 -12   6  179.48   13.43
   2 -12   7    0.73    1.74
  -2  11  11    6.10    4.42
  -2  11  10  104.54   11.61
  -2  11   9   76.03   11.35
  -2  11   9   74.54    8.31
  -2  11   8    8.58    3.60
   2 -11  -8    8.67    5.42
  -2  11   8    8.59    6.72
   2 -11  -7  641.34   33.11
  -2  11   7  693.25   34.33
  -2  11   7  635.00   33.72
  -2  11   6    9.90    7.37
   2 -11  -6   -3.75    6.90
  -2  11   6   -1.71    4.13
  -2  11   5  750.92   39.63
   2 -11  -5  735.54   38.86
  -2  11   5  708.17   35.74
   2 -11  -4   19.57    9.44
   2 -11  -3  360.52   29.42
   2 -11  -2  423.85   32.73
  -2  11   2  471.92   32.23
   2 -11  -1   31.96    8.61
   2 -11  -1   32.11   12.01
  -2  11   1   28.89    9.07
   2 -11   0  584.57   33.63
   2 -11   0  609.63   38.20
  -2  11   0  531.31   33.34
   2 -11   1   86.55   14.55
  -2  11  -1   75.88   12.94
   2 -11   1   75.24   14.79
   2 -11   2   54.10   11.32
   2 -11   2   53.68   12.82
   2 -11   3  613.52   36.03
   2 -11   3  693.84   37.19
   2 -11   4    0.24    8.11
   2 -11   4   -0.64    6.75
   2 -11   5  374.33   27.89
   2 -11   5  411.24   24.76
   2 -11   6   11.37    7.15
   2 -11   7   96.75   11.07
   2 -11   7  105.21   12.87
   2 -11   8  332.11   18.07
   2 -11   9  162.89   10.09
   2 -11   9  146.02   11.86
  -2  10  12   -1.46    2.01
  -2  10  11  138.16   13.95
  -2  10  10  159.93   17.63
  -2  10  10  143.17   14.57
  -2  10   9   30.76    8.24
  -2  10   9   36.85   10.75
   2 -10  -8  176.56   18.22
  -2  10   8  179.51   19.42
  -2  10   8  211.28   21.92
  -2  10   8  175.79   17.73
  -2  10   8  185.92   17.15
  -2  10   7   84.24   11.80
  -2  10   7   97.66   15.76
   2 -10  -7   90.24   13.80
   2 -10  -6   36.47    9.48
  -2  10   6   22.48   10.66
  -2  10   5  715.75   40.98
   2 -10  -5  609.46   37.67
  -2  10   4   25.89   11.28
   2 -10  -4   30.07    9.31
   2 -10  -3  209.58   23.49
  -2  10   3  198.92   21.43
   2 -10  -2  122.72   19.08
  -2  10   2  117.21   16.89
  -2  10   1  463.85   32.11
   2 -10  -1  475.17   35.37
   2 -10   0  686.42   41.89
  -2  10   0  642.61   37.11
   2 -10   1  277.07   27.41
  -2  10  -1  308.91   25.72
   2 -10   2  182.39   22.24
  -2  10  -2  170.76   18.71
   2 -10   3    1.86    7.42
  -2  10  -3   -1.80    1.87
   2 -10   3   -2.19    8.07
   2 -10   4   54.79   12.57
   2 -10   4   57.04   11.73
  -2  10  -4   71.24   13.02
   2 -10   5  314.61   24.80
   2 -10   5  305.35   27.37
  -2  10  -5  334.79   27.75
   2 -10   6  228.24   23.79
  -2  10  -6  223.51   22.38
   2 -10   7   78.90   13.31
   2 -10   8   73.59   11.74
   2 -10   8   76.69   10.83
   2 -10   9  134.56   12.15
   2 -10  10   52.24    6.49
   2 -10  10   43.76    8.03
   2 -10  11  250.24   13.36
  -2   9  13  233.67   14.62
  -2   9  12  203.02   17.21
  -2   9  12  222.36   17.90
  -2   9  11  159.83   16.86
  -2   9  11  189.18   18.43
  -2   9  10   53.26   13.28
  -2   9  10   55.82   11.65
  -2   9   9  133.86   17.43
  -2   9   9  140.38   17.21
  -2   9   9  115.89   14.70
  -2   9   8   17.94    7.27
  -2   9   8   30.13   10.41
   2  -9  -8   27.61    7.82
  -2   9   8   23.44    7.24
  -2   9   7  169.49   19.06
  -2   9   7  183.85   18.42
  -2   9   7  164.08   20.37
   2  -9  -7  156.93   18.95
  -2   9   6    4.62    5.67
  -2   9   6   17.93   10.32
   2  -9  -6    1.61    5.86
  -2   9   5    6.40    7.78
   2  -9  -5    3.45    4.32
   2  -9  -4   24.46    8.18
  -2   9   4   10.62    6.45
   2  -9  -4    7.67    6.26
  -2   9   3  159.98   22.79
  -2   9   3  165.28   19.55
   2  -9  -3  175.89   20.74
   2  -9  -3  193.81   22.67
   2  -9  -2  140.23   18.55
  -2   9   2  140.17   17.94
  -2   9   2  149.96   21.77
   2  -9  -2  187.76   23.00
  -2   9   1  517.06   32.64
   2  -9  -1  489.35   34.77
   2  -9  -1  525.72   36.69
  -2   9   1  526.76   39.28
  -2   9   0    8.09    6.19
   2  -9   0   -1.40    7.79
  -2   9   0   19.05    7.38
   2  -9   0    8.84    7.81
   2  -9   1  756.07   43.15
  -2   9  -1  769.51   39.16
  -2   9  -1  786.18   45.35
   2  -9   1  814.96   44.79
   2  -9   2  255.99   25.94
  -2   9  -2  250.23   22.06
   2  -9   2  245.97   24.16
   2  -9   3 1291.10   55.45
  -2   9  -3 1257.17   47.69
  -2   9  -4  180.93   20.57
   2  -9   4  180.44   21.67
   2  -9   4  155.97   20.00
  -2   9  -5  158.17   19.92
   2  -9   5  127.52   18.90
   2  -9   5  178.00   20.33
  -2   9  -6  184.24   22.28
   2  -9   6  175.63   21.76
   2  -9   6  159.77   17.64
  -2   9  -7  181.29   21.98
   2  -9   7  161.91   21.23
  -2   9  -8  515.46   35.91
   2  -9   8  514.44   33.29
   2  -9   8  492.35   29.73
   2  -9   9  243.00   20.51
   2  -9   9  220.98   17.81
   2  -9  10   89.30   10.26
   2  -9  11  411.37   22.35
   2  -9  12  155.28   11.08
  -2   8  14    1.42    2.50
  -2   8  14    5.55    3.28
  -2   8  14    0.02    4.04
  -2   8  13  176.76   16.55
  -2   8  13  178.78   14.85
  -2   8  12   82.66   12.05
  -2   8  12   64.00   11.77
  -2   8  11   -1.92    8.90
  -2   8  11   -2.45    6.80
  -2   8  10  642.80   38.38
   2  -8 -10  725.83   45.27
  -2   8  10  659.24   36.33
   2  -8  -9  125.88   20.24
  -2   8   9  125.30   18.83
  -2   8   9  128.08   17.83
  -2   8   9  121.15   16.41
   2  -8  -8  987.02   53.48
  -2   8   8  957.95   48.09
  -2   8   8 1003.63   49.01
  -2   8   8  964.48   44.55
  -2   8   7   57.97   12.79
  -2   8   7   57.63   11.77
  -2   8   7   82.29   15.26
  -2   8   6  -16.17    7.27
   2  -8  -6  -15.42    9.57
  -2   8   6    1.29    2.87
  -2   8   6   -2.68    9.00
   2  -8  -5 1839.42   64.57
  -2   8   5 1763.00   60.63
   2  -8  -5 1894.93   69.19
  -2   8   5 1911.43   68.01
  -2   8   4  126.14   18.40
   2  -8  -4  121.54   17.51
  -2   8   4   95.27   15.17
   2  -8  -4  115.17   17.49
  -2   8   3  391.65   31.43
   2  -8  -3  392.90   30.38
  -2   8   3  386.13   27.66
   2  -8  -3  409.51   31.51
   2  -8  -2  207.36   22.56
  -2   8   2  187.18   21.76
  -2   8   2  178.63   18.75
   2  -8  -2  236.42   22.88
   2  -8  -2  206.04   21.23
  -2   8   1    8.89    6.74
   2  -8  -1    0.54    7.31
   2  -8  -1   -1.19    5.34
  -2   8   1   -0.18    1.55
   2  -8  -1   -3.32    4.91
   2  -8   0  982.80   46.11
  -2   8   0 1023.72   50.51
  -2   8   0  969.37   41.80
   2  -8   0  964.13   46.01
   2  -8   0  985.10   44.32
   2  -8   1  245.02   23.60
  -2   8  -1  233.16   24.43
  -2   8  -1  247.08   20.68
   2  -8   1  229.51   23.54
   2  -8   2  244.66   22.98
  -2   8  -2  277.70   25.20
  -2   8  -2  251.46   20.42
   2  -8   2  237.79   23.77
  -2   8  -2  226.51   21.76
   2  -8   3 1795.87   59.62
   2  -8   3 1724.57   62.85
  -2   8  -3 1786.64   61.70
   2  -8   4    6.19    6.34
  -2   8  -4    2.48    7.58
   2  -8   4   15.22    7.43
  -2   8  -5 1297.81   56.60
   2  -8   5 1162.38   53.12
   2  -8   5 1265.12   51.11
  -2   8  -6  167.81   21.58
  -2   8  -6  139.48   20.37
   2  -8   6  151.62   21.09
   2  -8   6  163.66   18.20
  -2   8  -7  123.79   18.84
  -2   8  -7  122.33   18.66
   2  -8   7  135.03   20.20
  -2   8  -8  777.21   46.31
   2  -8   8  705.66   37.55
   2  -8   8  717.11   34.20
   2  -8   8  768.83   42.78
  -2   8  -9   65.14   13.83
   2  -8   9   59.14   11.17
   2  -8   9   51.09    9.26
   2  -8   9   55.47   13.03
   2  -8  10  450.43   24.21
   2  -8  10  464.52   25.89
   2  -8  11  143.21   12.61
   2  -8  11  128.84   15.43
   2  -8  11  131.12   12.00
   2  -8  12    3.77    3.21
   2  -8  12    7.96    5.01
   2  -8  13  292.46   15.11
   2  -8  13  308.86   16.45
  -2   7  15   59.67    6.83
  -2   7  14  130.75   10.92
  -2   7  14  114.30   12.58
  -2   7  14  119.27   10.14
  -2   7  13  755.82   37.17
  -2   7  13  789.29   34.66
  -2   7  12   31.26   10.53
   2  -7 -12   27.34   10.95
  -2   7  12   19.88    9.27
  -2   7  11  625.74   36.70
   2  -7 -11  682.28   44.56
  -2   7  11  666.18   39.91
  -2   7  10  176.65   20.30
  -2   7  10  151.66   19.64
   2  -7 -10  166.99   23.05
  -2   7   9   94.56   16.21
  -2   7   9   87.73   14.84
  -2   7   9  105.34   16.96
   2  -7  -9  113.72   20.17
  -2   7   8 1491.23   56.78
   2  -7  -8 1614.22   67.91
  -2   7   8 1553.07   59.75
  -2   7   8 1526.90   61.00
   2  -7  -7   87.71   16.66
  -2   7   7   80.04   14.23
  -2   7   7  110.94   15.34
   2  -7  -7   77.21   14.33
  -2   7   7  112.03   14.96
  -2   7   7  111.90   17.61
  -2   7   6  562.39   33.55
  -2   7   6  602.95   36.72
  -2   7   6  632.59   34.03
   2  -7  -6  621.18   33.63
   2  -7  -6  602.88   36.63
  -2   7   6  620.77   36.27
  -2   7   6  592.08   35.75
   2  -7  -6  652.67   41.25
   2  -7  -5 1075.87   45.19
  -2   7   5 1146.73   50.41
   2  -7  -5 1122.08   49.42
   2  -7  -5 1160.87   52.13
   2  -7  -4 1201.65   50.29
  -2   7   4 1219.43   51.69
   2  -7  -3 2027.66   62.58
  -2   7   3 2028.82   65.10
   2  -7  -2  854.28   39.70
  -2   7   2  917.84   43.54
   2  -7  -1 1132.70   44.03
  -2   7   1 1085.47   47.15
   2  -7   0  123.91   14.66
  -2   7   0  135.50   17.48
  -2   7  -1   36.93    9.74
  -2   7  -1   37.37    9.03
   2  -7   1   27.28    7.24
  -2   7  -2 1208.61   47.83
  -2   7  -2 1166.82   45.18
  -2   7  -2 1110.69   44.28
   2  -7   2 1215.52   42.98
  -2   7  -3   13.56    7.41
  -2   7  -3    7.94    5.07
   2  -7   3   12.48    6.12
   2  -7   3   23.59    9.31
  -2   7  -3   13.95    8.61
  -2   7  -4  197.71   20.67
   2  -7   4  165.46   20.59
   2  -7   4  181.92   17.85
  -2   7  -4  180.41   20.43
   2  -7   5  142.53   17.37
  -2   7  -5  135.79   17.33
   2  -7   5  154.34   19.34
   2  -7   5  144.11   15.67
  -2   7  -5  137.22   18.60
   2  -7   6  138.20   19.30
  -2   7  -6  150.39   18.97
   2  -7   6  130.25   15.94
   2  -7   6  115.30   15.96
  -2   7  -6  122.76   17.82
   2  -7   7  375.13   31.24
  -2   7  -7  337.08   27.97
   2  -7   7  333.39   25.63
  -2   7  -7  374.54   31.23
   2  -7   8   29.36    7.51
  -2   7  -8   58.44   14.51
  -2   7  -8   41.66   12.04
   2  -7   8   27.93   11.64
   2  -7   9  472.22   28.85
  -2   7  -9  579.54   40.70
  -2   7  -9  482.29   35.94
   2  -7   9  541.78   35.67
   2  -7   9  498.43   30.86
  -2   7 -10    4.87    6.75
   2  -7  10    4.28    5.57
   2  -7  10    9.31    5.95
   2  -7  11  104.86   15.11
   2  -7  11   99.91   12.12
   2  -7  11   97.97   12.48
   2  -7  12  100.13   13.74
   2  -7  12  123.84   12.20
   2  -7  12  105.26   11.17
   2  -7  13   15.77    5.56
   2  -7  13   20.82    5.04
   2  -7  14   61.25    7.46
  -2   6  15   26.79    5.05
  -2   6  15   24.29    4.90
  -2   6  15   26.85    5.82
  -2   6  14  184.29   17.65
  -2   6  14  192.90   14.53
  -2   6  14  186.65   15.13
  -2   6  14  175.11   13.14
  -2   6  13   31.02    9.39
  -2   6  13   39.14    7.79
  -2   6  12  242.71   23.57
  -2   6  12  271.49   26.33
   2  -6 -12  246.98   25.29
   2  -6 -12  231.98   26.04
  -2   6  11  504.87   36.01
   2  -6 -11  463.49   35.67
   2  -6 -11  502.43   38.72
  -2   6  11  490.14   33.65
  -2   6  10  144.62   19.98
   2  -6 -10  100.67   18.89
   2  -6 -10  124.83   19.74
  -2   6  10  139.12   18.04
   2  -6  -9  373.08   31.30
   2  -6  -9  379.03   33.58
  -2   6   9  356.37   29.94
  -2   6   9  391.03   31.98
  -2   6   9  370.23   28.87
  -2   6   9  326.86   25.57
  -2   6   9  327.29   27.76
  -2   6   8  -17.32    8.91
  -2   6   8    3.34    5.43
   2  -6  -8    1.02   10.22
   2  -6  -8    3.14    8.86
  -2   6   8   10.61    5.19
  -2   6   8    9.65    6.71
  -2   6   8   -1.63    7.65
  -2   6   7   89.49   13.91
   2  -6  -7   71.55   15.27
   2  -6  -7   80.75   15.32
  -2   6   7   48.41    9.82
  -2   6   7   85.91   12.14
   2  -6  -7   72.02   12.12
  -2   6   7   67.14   12.74
  -2   6   7   69.40   11.30
   2  -6  -6  719.94   33.23
  -2   6   6  636.76   29.69
   2  -6  -6  602.61   33.69
  -2   6   6  663.83   34.03
   2  -6  -6  623.44   37.84
   2  -6  -6  575.25   35.61
  -2   6   5  150.88   17.34
  -2   6   5  145.91   13.45
   2  -6  -5  179.41   18.24
   2  -6  -5  161.33   19.34
  -2   6   4  142.59   16.59
  -2   6   4  157.03   12.68
   2  -6  -4  143.22   17.59
   2  -6  -4  142.37   16.66
   2  -6  -3  162.42   16.79
  -2   6   3  149.91   16.93
   2  -6  -2 1801.27   51.68
  -2   6   2 1743.24   53.94
   2  -6  -1 1416.03   44.57
  -2   6   1 1373.27   47.97
  -2   6   0 2619.41   56.77
   2  -6   0 2644.40   59.55
  -2   6   0 2760.43   66.91
   2  -6   0 2748.68   60.51
  -2   6  -1  288.03   22.08
   2  -6   1  254.78   20.07
  -2   6  -1  246.94   18.67
  -2   6  -1  248.04   19.05
   2  -6   1  249.05   18.31
   2  -6   2   -2.44    7.10
  -2   6  -2  -10.28    6.16
  -2   6  -2    2.98    4.95
  -2   6  -2    6.10    5.04
   2  -6   2    8.46    4.47
   2  -6   3 1591.27   52.87
  -2   6  -3 1628.35   49.89
  -2   6  -3 1584.38   50.40
  -2   6  -3 1561.86   49.94
   2  -6   3 1585.75   43.41
  -2   6  -4   51.49   11.50
  -2   6  -4   37.89   10.41
  -2   6  -4   42.41    7.87
   2  -6   4   35.39    8.74
  -2   6  -5 1094.77   47.19
  -2   6  -5 1138.20   45.53
   2  -6   5 1042.95   46.23
   2  -6   5 1200.12   39.67
  -2   6  -6  347.38   26.36
   2  -6   6  335.85   27.55
  -2   6  -6  378.98   29.63
   2  -6   6  372.15   29.24
   2  -6   7    6.76    9.15
  -2   6  -7   12.22    6.94
   2  -6   7   10.01    6.13
   2  -6   7   13.11    8.02
  -2   6  -7   22.15    9.26
  -2   6  -8  207.92   23.83
  -2   6  -8  241.43   26.38
   2  -6   8  225.98   23.67
   2  -6   8  196.64   22.59
  -2   6  -8  210.38   21.40
   2  -6   9  471.75   28.70
   2  -6   9  407.71   28.45
   2  -6   9  401.10   28.30
   2  -6   9  435.02   32.22
   2  -6   9  534.17   35.67
  -2   6  -9  425.36   33.53
  -2   6  -9  439.94   35.58
   2  -6  10  630.90   34.22
   2  -6  10  666.33   34.14
  -2   6 -10  652.68   42.60
   2  -6  10  645.36   34.34
   2  -6  10  753.97   42.26
   2  -6  11  414.03   26.55
   2  -6  11  369.85   25.16
   2  -6  11  424.27   30.12
   2  -6  11  422.60   25.78
   2  -6  11  456.98   32.06
  -2   6 -11  389.40   32.22
   2  -6  12   20.73    8.96
   2  -6  12   22.67    8.15
   2  -6  12   32.79    9.23
   2  -6  12   23.16    5.95
   2  -6  13  176.30   13.94
   2  -6  13  168.54   15.37
   2  -6  13  161.00   16.14
   2  -6  13  153.67   13.85
   2  -6  14  126.31   13.20
  -2   5  16   18.20    4.21
  -2   5  16   20.31    4.13
  -2   5  15   17.38    5.36
  -2   5  15   27.91    6.75
  -2   5  15   28.22    7.25
  -2   5  14    9.01    5.87
  -2   5  14    9.50    4.19
  -2   5  14    6.33    4.54
  -2   5  13  110.01   16.92
  -2   5  13  104.29   14.35
  -2   5  13  137.91   16.09
   2  -5 -13  107.39   17.33
   2  -5 -13  113.73   16.91
  -2   5  12    7.24    7.47
   2  -5 -12    3.61    6.44
   2  -5 -12    8.67    9.42
  -2   5  12    3.86    7.10
  -2   5  11   10.72    7.46
  -2   5  11   11.76    9.41
   2  -5 -11    7.49    9.27
   2  -5 -11   17.79   10.89
  -2   5  10  431.18   31.72
   2  -5 -10  446.37   35.06
   2  -5 -10  492.06   38.39
  -2   5  10  424.69   34.74
  -2   5  10  474.26   35.74
  -2   5  10  445.58   31.31
  -2   5   9  217.35   20.96
  -2   5   9  185.72   21.65
  -2   5   9  230.71   22.69
   2  -5  -9  226.00   25.58
   2  -5  -9  197.83   23.59
  -2   5   9  181.86   21.75
  -2   5   9  197.84   21.40
   2  -5  -9  208.94   24.11
  -2   5   8 1297.15   47.88
  -2   5   8 1541.17   58.99
  -2   5   8 1447.87   53.28
  -2   5   8 1337.76   56.47
  -2   5   8 1431.82   53.86
   2  -5  -8 1436.63   59.53
   2  -5  -8 1460.68   58.05
   2  -5  -8 1586.18   62.43
  -2   5   7   13.75    4.91
   2  -5  -7   24.34    7.88
  -2   5   7    9.38    5.47
   2  -5  -7   21.20   10.32
   2  -5  -7   14.10    8.16
  -2   5   6    4.48    6.27
   2  -5  -6    8.88    5.95
  -2   5   6    7.42    5.57
   2  -5  -6    6.32    8.17
   2  -5  -6   11.60    7.94
  -2   5   5  947.46   38.11
   2  -5  -5  975.22   37.78
  -2   5   5  967.09   32.67
   2  -5  -5  893.98   39.49
   2  -5  -5  898.52   41.03
  -2   5   4 1036.07   38.83
   2  -5  -4 1012.14   37.35
  -2   5   4 1050.41   30.92
   2  -5  -4  954.71   38.90
   2  -5  -4 1050.46   41.96
  -2   5   3  617.60   30.17
   2  -5  -3  616.33   28.46
  -2   5   3  613.79   21.49
   2  -5  -3  599.10   30.75
  -2   5   2 1188.26   26.10
  -2   5   2 1199.53   40.59
   2  -5  -2 1173.64   37.68
   2  -5  -1  239.22   17.15
   2  -5  -1  246.95   15.35
   2  -5  -1  245.85   15.40
  -2   5   1  237.54   18.47
   2  -5   0 3610.06   62.47
  -2   5   0 3800.71   70.89
   2  -5   0 3719.40   63.87
  -2   5   0 3665.90   61.39
  -2   5  -1 2172.24   52.12
   2  -5   1 2187.98   52.07
   2  -5   1 2094.23   46.21
  -2   5  -1 2060.08   48.61
  -2   5  -1 2125.93   48.48
  -2   5  -2 2344.77   52.62
   2  -5   2 2363.65   55.98
   2  -5   2 2249.91   47.19
  -2   5  -2 2187.17   51.70
  -2   5  -2 2218.11   52.65
  -2   5  -3 2150.58   48.43
   2  -5   3 2083.92   44.04
  -2   5  -3 2084.42   52.02
   2  -5   3 2061.00   54.59
  -2   5  -3 2100.12   53.47
  -2   5  -4    9.86    5.95
   2  -5   4   10.21    6.73
  -2   5  -4   18.97    7.52
  -2   5  -5 2313.74   59.30
   2  -5   5 2347.14   63.36
  -2   5  -5 2483.40   65.01
  -2   5  -6  564.88   30.77
   2  -5   6  521.05   31.47
  -2   5  -6  529.51   31.80
  -2   5  -7  305.60   23.83
  -2   5  -7  335.82   27.24
   2  -5   7  301.65   25.19
   2  -5   8  446.90   29.01
   2  -5   8  499.46   34.41
   2  -5   8  567.23   36.45
   2  -5   8  471.27   28.73
  -2   5  -8  542.77   36.30
  -2   5  -8  511.86   30.65
  -2   5  -8  486.39   33.14
   2  -5   8  487.50   32.06
   2  -5   9   31.45   10.74
   2  -5   9   26.00    9.48
   2  -5   9   43.23   11.82
  -2   5  -9   40.04   11.77
  -2   5  -9   43.30   11.55
   2  -5   9   25.19    8.13
   2  -5   9   39.47    9.01
   2  -5   9   40.18   10.50
  -2   5  -9   41.36    9.81
   2  -5  10  602.54   34.90
   2  -5  10  573.95   33.51
  -2   5 -10  526.37   36.29
  -2   5 -10  614.70   41.59
   2  -5  10  601.49   33.53
   2  -5  10  628.86   40.35
   2  -5  11  233.22   21.98
   2  -5  11  206.93   20.21
  -2   5 -11  188.63   23.20
   2  -5  11  267.16   21.86
   2  -5  11  218.00   24.10
   2  -5  11  223.15   23.10
   2  -5  12  421.96   27.52
  -2   5 -12  430.88   33.23
   2  -5  12  448.74   27.56
   2  -5  12  505.98   34.39
   2  -5  12  445.75   31.07
   2  -5  13  216.45   16.97
   2  -5  13  232.29   18.76
   2  -5  13  216.04   20.46
   2  -5  13  205.88   19.88
   2  -5  14   88.12    8.78
   2  -5  14   79.81   10.05
   2  -5  14   80.29   11.22
   2  -5  14   90.84   11.40
   2  -5  15  117.93   11.91
  -2   4  16 1053.55   31.65
  -2   4  16 1190.21   35.95
  -2   4  15   -0.23    6.31
  -2   4  15    3.51    2.95
  -2   4  15    5.14    4.74
  -2   4  15    3.16    4.10
  -2   4  14  388.84   26.81
  -2   4  14  409.11   28.06
  -2   4  14  358.72   25.51
   2  -4 -13  409.36   34.28
   2  -4 -13  387.64   31.19
  -2   4  13  409.09   29.39
  -2   4  13  383.07   28.49
  -2   4  13  404.78   31.89
  -2   4  12  138.55   18.53
  -2   4  12   89.93   16.72
   2  -4 -12  118.62   19.32
   2  -4 -12  109.58   18.25
  -2   4  12  118.35   16.32
  -2   4  12  131.41   18.20
  -2   4  11 1526.53   62.80
  -2   4  11 1459.87   56.70
  -2   4  11 1561.55   61.12
  -2   4  11 1383.21   56.82
   2  -4 -11 1469.34   65.45
   2  -4 -11 1470.85   62.05
   2  -4 -11 1374.31   55.78
   2  -4 -11 1525.16   67.42
  -2   4  10  106.61   15.60
  -2   4  10  110.84   17.35
  -2   4  10  103.76   16.03
  -2   4  10  136.21   19.11
  -2   4  10  113.81   17.57
  -2   4  10  112.23   16.61
   2  -4 -10  110.48   17.49
   2  -4 -10  117.60   19.53
   2  -4 -10  132.18   18.41
  -2   4   9  455.17   32.30
  -2   4   9  429.41   30.17
  -2   4   9  422.73   32.60
  -2   4   9  393.04   28.04
   2  -4  -9  453.98   32.60
   2  -4  -9  395.81   28.46
   2  -4  -9  390.88   32.51
  -2   4   8 1282.92   53.82
   2  -4  -8 1274.56   51.63
   2  -4  -8 1363.30   49.45
   2  -4  -8 1296.35   54.96
  -2   4   8 1249.05   45.95
  -2   4   7   34.14    5.98
   2  -4  -7   33.34    7.17
  -2   4   7   29.16    8.24
   2  -4  -7   36.39    9.33
   2  -4  -7   26.79    9.48
   2  -4  -7   29.47    9.98
   2  -4  -6 4923.62   76.89
  -2   4   6 4739.77   78.99
  -2   4   6 4791.19   75.91
   2  -4  -6 4696.15   82.09
   2  -4  -6 4767.71   91.12
   2  -4  -6 5011.92   90.12
   2  -4  -6 4808.16   92.70
   2  -4  -5  375.64   21.31
  -2   4   5  361.22   21.64
  -2   4   5  356.39   19.55
   2  -4  -5  402.51   25.56
   2  -4  -5  378.13   24.74
   2  -4  -5  358.20   23.62
  -2   4   4 1727.79   44.88
  -2   4   4 1625.63   36.90
   2  -4  -4 1651.77   42.73
   2  -4  -4 1627.82   47.02
   2  -4  -4 1707.59   49.96
  -2   4   3 1058.41   35.04
  -2   4   3  995.42   26.08
   2  -4  -3 1077.84   33.40
   2  -4  -3 1042.87   37.25
   2  -4  -2  233.52   11.71
  -2   4   2  197.15   15.29
  -2   4   2  223.82   16.70
  -2   4   2  210.14   10.61
   2  -4  -2  232.90   17.15
   2  -4  -2  206.10   14.44
   2  -4  -1 1460.09   36.19
   2  -4  -1 1491.27   32.78
   2  -4  -1 1459.17   35.00
  -2   4   1 1453.09   22.72
  -2   4   1 1502.15   40.17
   2  -4   0    1.56    4.22
  -2   4   0    4.10    5.68
   2  -4   0   -3.49    2.54
  -2   4   0    9.77    3.96
   2  -4   0    2.50    4.27
   2  -4   1  445.29   19.34
   2  -4   1  447.35   21.63
  -2   4  -1  460.32   22.21
  -2   4  -1  460.58   20.80
  -2   4  -1  436.51   20.31
   2  -4   2 2262.51   41.84
   2  -4   2 2313.13   50.26
  -2   4  -2 2343.47   48.14
  -2   4  -2 2342.61   48.82
  -2   4  -2 2351.48   48.03
   2  -4   3   40.44    6.11
   2  -4   3   38.96    8.33
  -2   4  -3   34.54    6.64
  -2   4  -3   43.79    8.29
  -2   4  -3   29.60    7.00
   2  -4   4 1587.08   32.99
   2  -4   4 1472.34   43.77
  -2   4  -4 1495.85   35.92
  -2   4  -4 1439.38   40.93
  -2   4  -4 1604.18   45.39
  -2   4  -5  991.86   35.62
   2  -4   5 1015.17   38.32
  -2   4  -5 1008.09   38.07
  -2   4  -6 1352.41   43.20
   2  -4   6 1414.50   47.16
  -2   4  -6 1450.27   48.11
  -2   4  -7 2411.74   59.61
   2  -4   7 2393.70   63.95
  -2   4  -7 2433.46   65.81
  -2   4  -8   28.82    9.92
   2  -4   8   36.24    9.55
  -2   4  -8   22.15    9.16
  -2   4  -8   36.40    9.44
   2  -4   9 1185.60   46.78
   2  -4   9 1147.52   47.37
   2  -4   9 1247.34   49.58
   2  -4   9 1226.37   50.84
   2  -4   9 1322.85   56.85
  -2   4  -9 1285.48   57.46
  -2   4  -9 1260.22   56.99
  -2   4  -9 1215.73   51.80
   2  -4   9 1222.82   48.59
   2  -4  10    2.68    7.09
   2  -4  10   10.96    5.66
  -2   4 -10    5.68    7.57
  -2   4 -10   28.42   10.13
   2  -4  10   15.45    7.02
   2  -4  10   29.93   11.34
   2  -4  11  157.22   18.67
   2  -4  11  184.87   20.21
  -2   4 -11  166.23   22.52
   2  -4  11  190.05   19.16
   2  -4  11  191.88   23.24
   2  -4  11  183.66   21.25
   2  -4  12  388.71   27.99
  -2   4 -12  419.29   33.22
   2  -4  12  397.11   27.24
   2  -4  12  389.96   32.56
   2  -4  12  366.33   29.30
   2  -4  13  205.07   19.38
  -2   4 -13  177.65   19.83
   2  -4  13  199.97   17.43
   2  -4  13  247.90   25.05
   2  -4  13  215.16   22.26
   2  -4  14  633.92   29.77
   2  -4  14  687.86   34.18
   2  -4  14  688.58   35.63
   2  -4  14  715.41   28.31
   2  -4  15   31.18    9.18
   2  -4  16  127.90   10.63
  -2   3  16  260.20   17.54
  -2   3  16  288.88   19.54
  -2   3  16  290.47   18.77
  -2   3  15  164.83   17.41
  -2   3  15  128.54   15.67
  -2   3  15  133.56   13.75
  -2   3  15  148.85   16.43
  -2   3  14 1076.52   46.61
  -2   3  14 1161.20   51.27
  -2   3  14  996.24   45.77
   2  -3 -14 1100.87   51.50
  -2   3  14 1111.71   46.96
  -2   3  13    7.97    7.23
  -2   3  13    5.88    7.23
   2  -3 -13  -17.57    8.06
   2  -3 -13   -0.36    6.39
   2  -3 -13    2.15    6.23
  -2   3  12  424.03   33.36
  -2   3  12  416.32   32.35
  -2   3  12  383.49   30.67
   2  -3 -12  390.05   29.46
   2  -3 -12  402.70   32.30
  -2   3  11   81.55   15.36
  -2   3  11   96.92   15.65
  -2   3  11  110.56   16.77
  -2   3  11   94.49   16.44
  -2   3  11  110.58   17.06
  -2   3  11   95.47   16.38
   2  -3 -11   99.56   16.75
   2  -3 -11  101.49   15.69
   2  -3 -11  105.90   18.11
   2  -3 -10  563.73   38.95
  -2   3  10  475.30   32.33
  -2   3  10  526.22   35.71
  -2   3  10  536.42   34.73
  -2   3  10  506.76   33.27
  -2   3  10  549.69   35.99
  -2   3  10  524.25   37.75
   2  -3 -10  507.99   37.16
   2  -3 -10  479.51   31.33
   2  -3 -10  491.65   33.92
  -2   3  10  566.60   38.65
   2  -3  -9  507.68   35.03
   2  -3  -9  569.02   32.22
  -2   3   9  509.75   35.05
   2  -3  -9  526.31   33.56
   2  -3  -9  608.37   38.41
  -2   3   9  484.41   30.46
   2  -3  -8  348.93   27.39
   2  -3  -8  311.18   22.95
  -2   3   8  316.26   26.22
   2  -3  -8  319.21   24.82
   2  -3  -8  338.71   26.93
  -2   3   8  313.42   22.98
   2  -3  -7 1114.15   44.87
   2  -3  -7 1104.51   39.38
  -2   3   7 1082.45   44.80
   2  -3  -7 1087.79   42.35
   2  -3  -7 1115.05   33.47
   2  -3  -7 1134.31   45.31
  -2   3   7 1037.25   37.95
   2  -3  -6  119.70   15.06
   2  -3  -6  104.51   12.52
  -2   3   6  120.45   11.67
   2  -3  -6   94.40   12.45
   2  -3  -6  111.85   14.58
   2  -3  -6  111.85   10.96
  -2   3   6  103.44   11.62
   2  -3  -5 2941.25   62.64
   2  -3  -5 2790.03   55.28
  -2   3   5 2837.19   52.46
   2  -3  -5 2755.45   59.24
   2  -3  -5 2740.27   50.78
  -2   3   5 2795.28   51.35
  -2   3   4 4926.47   67.45
   2  -3  -4 5237.73   79.39
   2  -3  -4 5180.09   76.02
   2  -3  -4 4904.17   76.58
   2  -3  -4 4806.73   68.55
  -2   3   4 4759.03   61.48
  -2   3   3 3412.87   55.02
  -2   3   3 3363.81   45.31
  -2   3   3 3506.92   57.05
   2  -3  -3 3506.46   61.45
   2  -3  -3 3349.64   58.05
   2  -3  -2 2630.37   32.96
  -2   3   2 2498.54   34.13
  -2   3   2 2604.97   48.08
   2  -3  -2 2657.27   51.12
   2  -3  -1   14.46    3.94
   2  -3  -1   15.23    5.04
  -2   3   1   14.75    5.64
  -2   3   1   16.28    2.60
   2  -3   0 2086.14   36.38
  -2   3   0 2021.09   37.31
   2  -3   0 2108.16   37.81
  -2   3   0 2055.43   41.64
  -2   3  -1  849.33   25.27
   2  -3   1  908.23   26.70
  -2   3  -1  916.23   25.89
  -2   3  -1  966.30   28.86
   2  -3   1  897.66   23.67
  -2   3  -1  904.66   28.00
  -2   3  -2 1036.27   29.35
   2  -3   2 1049.74   30.34
  -2   3  -2 1041.08   28.56
  -2   3  -2 1008.29   29.52
   2  -3   2 1068.76   24.73
  -2   3  -2 1028.82   30.09
  -2   3  -3   26.32    6.39
   2  -3   3   26.68    6.82
  -2   3  -3   37.59    6.21
  -2   3  -3   24.55    5.63
   2  -3   3   35.27    4.83
  -2   3  -3   29.46    6.03
  -2   3  -4  548.32   24.38
   2  -3   4  546.44   24.70
  -2   3  -4  549.61   22.76
   2  -3   4  599.73   17.42
  -2   3  -4  551.50   21.64
  -2   3  -4  584.40   21.61
  -2   3  -5  953.43   33.95
   2  -3   5  909.41   33.28
  -2   3  -5  885.59   30.34
  -2   3  -5  937.83   27.19
  -2   3  -5  952.19   25.94
  -2   3  -6 1898.98   46.30
   2  -3   6 1825.73   49.40
  -2   3  -6 1769.07   49.35
  -2   3  -7   99.80   11.53
   2  -3   7  102.89   13.15
  -2   3  -7  108.66   14.81
  -2   3  -7  117.42   14.43
  -2   3  -8  904.48   35.34
   2  -3   8  855.19   37.26
  -2   3  -8  862.64   39.53
  -2   3  -8  918.44   44.43
   2  -3   9  814.98   39.91
   2  -3   9  940.78   42.86
  -2   3  -9  921.95   47.58
   2  -3   9  866.40   38.77
  -2   3  -9  915.09   46.47
  -2   3  -9  906.00   41.98
   2  -3   9  941.58   47.35
  -2   3 -10  543.54   37.53
  -2   3 -10  532.68   33.58
   2  -3  10  521.83   31.09
  -2   3 -10  602.92   40.22
   2  -3  10  544.55   35.87
   2  -3  10  569.92   35.03
   2  -3  10  532.97   33.24
   2  -3  10  571.36   39.14
   2  -3  10  538.23   31.84
   2  -3  10  607.98   38.89
   2  -3  11  308.96   30.18
   2  -3  11  264.40   25.06
   2  -3  11  305.79   25.73
  -2   3 -11  301.80   28.68
   2  -3  11  289.60   27.64
   2  -3  11  306.85   28.04
   2  -3  12  207.78   25.51
   2  -3  12  180.68   19.87
  -2   3 -12  183.08   22.35
   2  -3  12  222.40   21.16
   2  -3  12  200.38   23.06
   2  -3  12  227.73   24.22
   2  -3  13  187.76   23.37
   2  -3  13  151.82   18.21
  -2   3 -13  169.19   19.58
   2  -3  13  183.77   18.41
   2  -3  13  187.64   22.10
   2  -3  13  183.50   21.32
   2  -3  14   78.83   14.07
   2  -3  14   86.57   11.01
   2  -3  14   81.73   13.19
   2  -3  14   57.95   10.91
   2  -3  15   19.35    9.60
   2  -3  15   31.09    8.04
   2  -3  15   27.64    7.81
   2  -3  16  214.76   15.89
  -2   2  17    4.73    3.15
  -2   2  16  100.85   12.18
  -2   2  16  108.76   12.54
  -2   2  16  105.90   13.11
  -2   2  15   32.83    7.40
  -2   2  15   23.33    8.69
  -2   2  15   25.90    7.97
  -2   2  15   19.44    8.42
  -2   2  15   12.19    6.05
  -2   2  14   71.57   14.11
  -2   2  14   79.44   13.28
  -2   2  14   88.50   16.57
  -2   2  14   84.16   15.52
   2  -2 -14   81.60   14.82
  -2   2  13  331.27   27.76
  -2   2  13  306.44   27.30
  -2   2  13  289.07   27.48
   2  -2 -13  322.80   28.49
  -2   2  12  332.62   30.67
   2  -2 -12  289.28   27.16
   2  -2 -12  308.29   30.14
   2  -2 -12  317.00   25.97
  -2   2  12  304.93   30.47
  -2   2  12  306.58   28.79
  -2   2  12  297.15   27.46
   2  -2 -11  265.88   27.99
  -2   2  11  230.52   22.53
  -2   2  11  301.86   28.15
  -2   2  11  261.89   25.44
  -2   2  11  285.71   27.18
   2  -2 -11  314.16   30.05
   2  -2 -11  290.28   24.40
   2  -2 -11  255.18   25.00
  -2   2  11  280.25   28.27
  -2   2  10  644.94   37.14
  -2   2  10  748.56   41.33
  -2   2  10  704.84   40.41
  -2   2  10  839.28   44.33
  -2   2  10  744.81   39.46
   2  -2 -10  671.57   35.29
   2  -2 -10  716.46   43.06
  -2   2  10  771.97   44.07
  -2   2  10  651.53   41.00
   2  -2 -10  701.00   42.21
  -2   2   9   36.70   10.87
   2  -2  -9   23.09    7.34
   2  -2  -9   23.14    7.69
  -2   2   9   26.04    8.51
   2  -2  -9   35.26    9.55
   2  -2  -8 1834.34   51.22
   2  -2  -8 1899.12   59.85
  -2   2   8 1864.56   54.22
   2  -2  -8 1874.12   60.06
  -2   2   8 1881.37   61.17
   2  -2  -7 1010.02   35.21
   2  -2  -7 1102.27   42.55
  -2   2   7 1063.61   42.85
  -2   2   7 1044.06   37.46
   2  -2  -7 1042.75   41.69
   2  -2  -7 1091.68   29.46
   2  -2  -6 1347.14   38.37
   2  -2  -6 1413.90   44.50
   2  -2  -6 1356.38   30.17
  -2   2   6 1420.44   39.56
   2  -2  -6 1449.81   44.91
   2  -2  -5  598.88   23.61
   2  -2  -5  619.47   27.68
  -2   2   5  625.38   21.74
   2  -2  -5  617.44   27.74
   2  -2  -5  593.60   22.27
  -2   2   5  588.95   23.48
   2  -2  -4  297.91   17.84
   2  -2  -4  275.50   15.12
  -2   2   4  294.35   14.69
   2  -2  -4  294.98   16.75
   2  -2  -4  291.85   17.67
   2  -2  -4  299.51   15.70
  -2   2   4  285.85   14.82
  -2   2   4  349.46   15.69
   2  -2  -3 2125.51   43.32
   2  -2  -3 2181.93   38.86
  -2   2   3 2088.32   37.62
   2  -2  -3 2226.05   42.51
   2  -2  -3 2234.96   40.65
  -2   2   3 2139.37   35.19
  -2   2   3 2219.49   40.10
   2  -2  -2 6286.46   42.65
   2  -2  -2 6414.89   65.58
  -2   2   2 6109.68   61.18
  -2   2   2 5956.40   64.22
  -2   2   2 5810.37   50.43
  -2   2   1 1022.81   17.18
  -2   2   1 1021.78   26.24
  -2   2   1 1068.09   26.14
   2  -2  -1 1048.74   25.70
   2  -2  -1 1107.17   21.90
  -2   2   0  161.58    9.60
   2  -2   0  175.46   10.02
  -2   2   0  167.10   11.03
   2  -2   0  180.55   10.39
  -2   2   0  158.56    4.67
  -2   2   0  172.06   11.43
   2  -2   1   68.10    6.24
  -2   2  -1   79.63    8.54
   2  -2   1   62.43    6.92
  -2   2  -2 1245.71   30.87
   2  -2   2 1214.62   29.62
   2  -2   3  189.11   12.60
  -2   2  -3  181.64   11.20
   2  -2   3  189.20    8.66
  -2   2  -3  178.56   11.83
  -2   2  -3  189.96   12.37
  -2   2  -4 1357.31   34.83
  -2   2  -4 1352.27   34.14
   2  -2   4 1301.25   34.50
  -2   2  -4 1346.19   31.49
   2  -2   4 1349.73   21.51
  -2   2  -4 1332.12   31.00
   2  -2   4 1392.69   24.39
  -2   2  -5  157.45   13.16
  -2   2  -5  150.61   13.06
   2  -2   5  140.28   12.90
  -2   2  -5  149.25   11.35
   2  -2   5  152.36   10.18
  -2   2  -5  154.99   10.42
  -2   2  -6   44.42    5.46
  -2   2  -6   48.28    9.90
   2  -2   6   44.87    8.33
  -2   2  -6   43.94    7.89
  -2   2  -6   46.22    7.23
   2  -2   6   47.24    6.91
  -2   2  -7  230.93   20.64
   2  -2   7  219.33   16.97
  -2   2  -7  203.18   16.84
  -2   2  -7  216.48   15.09
   2  -2   7  234.59   15.68
   2  -2   8  489.98   26.52
  -2   2  -8  477.68   31.29
  -2   2  -8  509.62   31.94
  -2   2  -8  511.70   28.12
   2  -2   9   60.84   10.78
  -2   2  -9   65.96   11.81
  -2   2  -9   49.37   12.46
  -2   2  -9   82.19   14.65
   2  -2  10  186.50   21.09
  -2   2 -10  191.49   23.35
   2  -2  10  183.04   23.02
   2  -2  10  139.45   17.82
   2  -2  10  162.60   18.77
   2  -2  10  154.01   16.28
   2  -2  10  162.00   17.73
  -2   2 -10  156.60   19.72
   2  -2  10  181.83   22.22
   2  -2  11  209.77   23.84
   2  -2  11  222.49   25.95
   2  -2  11  200.87   22.07
   2  -2  11  210.70   22.75
  -2   2 -11  238.62   24.94
   2  -2  11  220.31   21.34
  -2   2 -11  260.56   26.27
   2  -2  11  227.68   25.50
   2  -2  12  317.42   31.39
   2  -2  12  274.90   25.30
  -2   2 -12  244.56   25.17
   2  -2  12  290.91   24.95
   2  -2  12  283.89   28.38
   2  -2  12  256.94   27.06
   2  -2  13   77.95   16.71
   2  -2  13   89.77   15.55
  -2   2 -13   62.20   12.89
   2  -2  13   87.33   13.39
   2  -2  13   78.06   15.79
   2  -2  13   79.52   16.20
   2  -2  14  238.62   22.10
   2  -2  14  234.63   22.83
   2  -2  14  233.66   25.02
   2  -2  14  214.54   24.34
   2  -2  14  267.37   20.16
   2  -2  15   17.09    9.09
   2  -2  15   26.42    7.34
   2  -2  15   14.58    5.65
   2  -2  16    6.40    4.72
   2  -2  16    3.68    3.90
  -2   1  17  119.23    9.75
  -2   1  16  391.53   18.39
  -2   1  16  345.06   21.58
  -2   1  16  344.80   22.73
  -2   1  16  342.44   23.45
  -2   1  15    5.80    4.41
  -2   1  15   12.53    5.99
  -2   1  15   16.10    9.11
  -2   1  15    5.47    5.29
  -2   1  14  516.37   37.21
  -2   1  14  513.21   33.83
   2  -1 -14  488.95   34.43
  -2   1  14  549.69   36.62
  -2   1  14  480.04   34.78
  -2   1  13   30.75   12.34
  -2   1  13   24.55    9.84
  -2   1  13   30.85    9.66
  -2   1  13   33.15    9.80
  -2   1  13   37.27   13.04
  -2   1  13   52.27   12.42
  -2   1  12  -14.02    9.78
  -2   1  12    1.28    8.00
  -2   1  12    8.66    7.50
  -2   1  12    6.42    7.85
   2  -1 -12   -3.28    8.59
   2  -1 -12  -10.81    5.36
   2  -1 -12    6.05    5.72
  -2   1  11  312.27   26.88
  -2   1  11  328.97   28.57
  -2   1  11  332.28   29.47
  -2   1  11  334.13   28.89
  -2   1  11  310.01   26.76
  -2   1  11  306.37   28.04
   2  -1 -11  288.95   28.06
  -2   1  11  291.05   28.67
   2  -1 -11  292.85   23.82
   2  -1 -11  315.00   29.37
  -2   1  10  661.22   37.14
  -2   1  10  724.35   41.22
  -2   1  10  729.53   41.22
  -2   1  10  771.97   41.00
   2  -1 -10  664.17   33.68
   2  -1 -10  623.11   39.18
  -2   1  10  726.21   41.93
   2  -1 -10  645.31   39.82
  -2   1   9  812.86   42.68
  -2   1   9  749.37   37.18
   2  -1  -9  798.32   41.15
   2  -1  -9  773.65   34.47
   2  -1  -9  729.35   39.14
  -2   1   8 1440.22   52.45
  -2   1   8 1554.52   49.73
  -2   1   8 1318.15   45.48
   2  -1  -8 1340.55   49.09
   2  -1  -8 1499.93   51.52
   2  -1  -8 1385.50   38.36
  -2   1   7   70.29   12.20
  -2   1   7   78.41   11.18
  -2   1   7   88.45   11.15
   2  -1  -7   60.50   10.26
   2  -1  -7   74.61   12.04
   2  -1  -7   69.16    8.38
   2  -1  -6  674.94   22.23
   2  -1  -6  729.30   30.62
  -2   1   6  691.12   27.55
  -2   1   6  764.66   29.03
   2  -1  -6  714.66   30.32
   2  -1  -6  727.22   22.15
  -2   1   6  659.07   30.69
   2  -1  -5  577.65   18.48
   2  -1  -5  611.32   25.63
   2  -1  -5  620.02   21.91
  -2   1   5  592.05   23.26
  -2   1   5  622.51   23.67
   2  -1  -5  599.71   20.51
   2  -1  -5  627.62   26.08
  -2   1   5  630.97   18.44
   2  -1  -4  764.87   22.02
   2  -1  -4  704.80   25.17
  -2   1   4  719.35   19.26
   2  -1  -4  795.01   23.24
   2  -1  -4  792.54   26.64
  -2   1   4  768.91   23.56
  -2   1   4  829.32   23.31
   2  -1  -3  815.31   20.76
  -2   1   3  754.63   19.13
   2  -1  -3  767.18   22.60
  -2   1   3  767.16   20.35
  -2   1   3  744.33   20.60
  -2   1   3  831.71   19.58
  -2   1   3  816.99   18.68
   2  -1  -3  779.87   22.90
  -2   1   2   10.69    3.20
  -2   1   2    6.66    3.10
  -2   1   2   12.06    2.42
  -2   1   2   13.63    3.52
   2  -1  -2   11.15    2.27
  -2   1   1  430.20   11.46
  -2   1   1  413.38   14.89
  -2   1   1  440.25   14.83
   2  -1  -1  442.79   16.12
   2  -1  -1  430.74   12.80
   2  -1   0  257.84   11.34
  -2   1   0  259.15   13.22
   2  -1   0  242.19   10.89
   2  -1   1 3276.03   36.16
   2  -1   1 3162.48   41.14
  -2   1  -1 3200.72   45.97
   2  -1   2 1952.36   25.27
   2  -1   2 1979.51   34.65
  -2   1  -3  471.66   17.26
   2  -1   3  486.81   12.84
  -2   1  -3  453.30   18.38
  -2   1  -4 3825.85   52.54
  -2   1  -4 3895.94   52.63
   2  -1   4 3818.28   53.66
   2  -1   4 4006.30   26.66
  -2   1  -5   44.01    7.23
  -2   1  -5   47.34    7.34
  -2   1  -5   42.01    5.71
   2  -1   5   52.50    6.48
  -2   1  -5   55.90    6.56
   2  -1   5   49.07    7.07
  -2   1  -5   48.91    8.66
  -2   1  -6  963.22   31.16
  -2   1  -6 1016.13   27.07
   2  -1   6  949.33   30.51
  -2   1  -7  565.07   29.91
  -2   1  -7  573.02   25.92
   2  -1   7  538.82   24.39
  -2   1  -7  589.90   31.50
   2  -1   7  618.46   26.32
  -2   1  -8  124.73   13.27
  -2   1  -8  110.90   15.00
   2  -1   8  125.34   12.89
   2  -1   8  110.05   11.82
  -2   1  -8  100.57   14.97
   2  -1   9  432.13   25.94
  -2   1  -9  381.21   28.28
  -2   1  -9  454.05   32.64
   2  -1   9  455.66   24.49
   2  -1  10  232.34   23.84
  -2   1 -10  213.91   23.97
   2  -1  10  230.47   24.27
   2  -1  10  250.05   23.81
   2  -1  10  230.60   22.56
  -2   1 -10  217.10   22.46
  -2   1 -10  227.56   24.45
   2  -1  10  240.64   25.24
   2  -1  10  254.15   23.25
   2  -1  11  421.35   33.57
   2  -1  11  403.87   33.61
   2  -1  11  405.31   31.62
   2  -1  11  432.07   31.59
  -2   1 -11  398.10   30.74
   2  -1  11  413.82   29.24
  -2   1 -11  387.74   31.48
   2  -1  11  381.70   30.39
   2  -1  11  455.22   35.04
   2  -1  12   -1.53   12.40
   2  -1  12  -10.76   10.45
   2  -1  12    5.19    7.25
  -2   1 -12   -1.85    5.20
   2  -1  12    6.45    6.57
  -2   1 -12   10.54    8.87
   2  -1  12   12.33    9.58
   2  -1  12    9.97    8.71
   2  -1  13  353.13   32.07
   2  -1  13  360.05   28.97
   2  -1  13  395.79   28.13
   2  -1  13  355.32   27.65
   2  -1  13  368.01   31.82
  -2   1 -13  401.09   29.50
   2  -1  13  356.71   31.65
   2  -1  14  404.06   33.03
   2  -1  14  414.57   26.68
   2  -1  14  439.79   27.44
  -2   1 -14  370.23   25.96
   2  -1  14  382.80   31.89
   2  -1  14  396.76   31.62
   2  -1  15   96.64   14.09
   2  -1  15   90.89   15.54
   2  -1  15   98.92   11.62
   2  -1  15  106.36   16.56
   2  -1  16  320.10   22.17
   2  -1  16  321.74   20.76
  -2   0  17  490.67   19.56
  -2   0  16   17.04    8.40
  -2   0  16   28.18    6.43
  -2   0  16   37.02    6.97
  -2   0  15   57.73   13.40
  -2   0  15   66.05   12.71
  -2   0  15   77.13   15.10
  -2   0  15   89.29   12.45
  -2   0  15   78.00    9.98
  -2   0  14  308.08   28.15
  -2   0  14  310.50   29.19
  -2   0  14  320.10   25.06
  -2   0  14  325.25   29.91
  -2   0  14  312.45   26.89
  -2   0  13   45.96   12.12
  -2   0  13   54.74   13.69
  -2   0  13   43.88   13.45
  -2   0  13   43.82   13.25
  -2   0  13   47.72   13.53
  -2   0  13   40.89   13.47
  -2   0  13   39.83   10.83
   2   0 -13   55.01   11.75
  -2   0  12  187.64   23.39
  -2   0  12  163.48   22.15
  -2   0  12  197.77   23.29
  -2   0  12  199.96   22.85
  -2   0  12  201.94   24.65
  -2   0  12  191.54   21.86
  -2   0  12  160.18   20.67
   2   0 -12  141.85   20.19
  -2   0  12  164.93   22.48
  -2   0  11  155.81   18.87
  -2   0  11  147.42   19.90
  -2   0  11  147.33   20.98
  -2   0  11  148.13   20.26
  -2   0  11  155.85   20.21
   2   0 -11  146.17   19.76
   2   0 -11  146.03   16.58
   2   0 -11  134.52   18.82
  -2   0  11  159.33   21.31
  -2   0  11  150.44   19.34
   2   0 -10  286.08   20.58
   2   0 -10  259.54   24.76
  -2   0  10  323.75   27.65
  -2   0  10  301.60   26.27
  -2   0  10  293.20   26.01
  -2   0  10  320.62   27.58
   2   0 -10  297.26   26.61
  -2   0  10  285.52   24.42
  -2   0   9   77.22   12.24
  -2   0   9   91.86   13.16
   2   0  -9   67.29   12.44
   2   0  -9   78.64   10.37
   2   0  -8  326.59   20.10
  -2   0   8  294.10   23.82
  -2   0   8  302.13   22.07
  -2   0   8  322.50   22.46
   2   0  -8  287.71   22.59
   2   0  -8  281.03   17.51
   2   0  -7 1374.40   37.43
  -2   0   7 1355.88   46.37
  -2   0   7 1403.67   43.12
  -2   0   7 1432.15   42.92
   2   0  -7 1310.15   43.59
   2   0  -7 1347.55   35.04
   2   0  -6  125.56   10.77
  -2   0   6  161.45   15.48
  -2   0   6  144.99   13.20
  -2   0   6  144.69   13.51
   2   0  -6  138.94    9.19
   2   0  -6  149.24   13.81
   2   0  -6  132.17   10.30
   2   0  -5  438.71   17.20
  -2   0   5  428.09   22.27
  -2   0   5  465.35   20.96
  -2   0   5  467.98   19.91
  -2   0   5  491.17    8.68
   2   0  -5  446.91   16.79
   2   0  -5  432.13   20.87
   2   0  -5  404.31   15.59
  -2   0   4  551.11   13.29
  -2   0   4  550.44   20.39
  -2   0   4  545.50   19.17
   2   0  -4  563.94   21.06
   2   0  -4  517.00   18.02
   2   0  -4  508.99   14.70
  -2   0   3  804.70   20.11
  -2   0   3  798.15   17.29
   2   0  -3  761.40   22.25
  -2   0   3  832.28   15.01
   2   0  -3  710.17   21.33
   2   0  -3  724.75   14.05
   2   0  -3  757.44   22.08
  -2   0   2  641.30   17.59
  -2   0   2  674.10   15.80
  -2   0   2  593.96   16.94
  -2   0   2  538.50   14.52
   2   0  -2  562.17   18.34
   2   0  -2  562.79   17.45
   2   0  -2  613.53   17.90
  -2   0   1 1128.22   24.19
   2   0  -1 1122.92   24.70
  -2   0   1 1161.18   20.42
   2   0   0  238.71   11.28
  -2   0   0  246.89   12.13
   2   0   1   65.02    5.84
  -2   0  -1   66.25    6.65
  -2   0  -1   61.25    5.08
   2   0   1   64.02    2.92
   2   0   2  460.51   16.16
   2   0   2  476.26   13.02
  -2   0  -2  454.39   15.46
  -2   0  -2  458.71   15.56
   2   0   3  113.36    8.70
  -2   0  -3  106.21    7.95
   2   0   3  113.65    4.95
  -2   0  -3  108.27    7.88
  -2   0  -4 1316.58   28.10
  -2   0  -4 1353.38   32.89
   2   0   4 1348.04   30.36
  -2   0  -4 1426.13   35.77
  -2   0  -4 1376.93   27.95
   2   0   4 1414.67   27.07
  -2   0  -5  483.21   18.49
  -2   0  -5  514.27   22.39
   2   0   5  497.92   19.41
  -2   0  -5  536.44   25.52
  -2   0  -5  468.42   15.71
   2   0   5  531.65   19.37
  -2   0  -6 5052.23   64.62
  -2   0  -6 5125.59   77.22
   2   0   6 5221.82   65.80
  -2   0  -6 5373.89   85.91
   2   0   6 5337.74   69.47
  -2   0  -7  292.45   20.82
  -2   0  -7  271.93   16.65
   2   0   7  268.77   17.83
   2   0   7  275.80   16.18
  -2   0  -7  298.81   22.71
  -2   0  -8 3119.84   71.77
   2   0   8 3258.59   57.36
  -2   0  -8 3235.92   78.70
   2   0   8 3328.83   67.02
  -2   0  -9   11.64    7.40
  -2   0  -9   12.45    7.92
   2   0   9   17.57    5.13
   2   0   9   15.28    4.76
  -2   0  -9    8.72    7.53
   2   0  10  485.08   34.77
   2   0  10  507.47   35.17
   2   0  10  539.29   34.32
   2   0  10  539.05   34.57
  -2   0 -10  523.56   34.96
  -2   0 -10  477.40   32.58
   2   0  10  547.80   31.76
   2   0  11  538.65   38.89
   2   0  11  520.48   38.00
   2   0  11  518.35   35.07
  -2   0 -11  558.09   35.87
   2   0  11  548.20   33.78
  -2   0 -11  580.35   38.38
   2   0  11  531.11   38.10
   2   0  11  596.48   36.59
   2   0  12  444.33   36.34
   2   0  12  415.96   34.94
   2   0  12  405.04   32.61
   2   0  12  423.90   32.13
   2   0  12  457.76   36.99
   2   0  12  443.70   31.18
  -2   0 -12  438.67   34.41
  -2   0 -12  443.79   32.49
   2   0  13  328.97   28.30
   2   0  13  334.91   31.28
   2   0  13  334.04   29.33
   2   0  13  351.43   26.88
   2   0  13  320.87   30.92
   2   0  13  326.61   31.30
  -2   0 -13  314.05   25.82
   2   0  14   10.78   10.50
   2   0  14    9.68    7.82
   2   0  14    1.51   11.28
   2   0  14   19.99   10.83
  -2   0 -14   32.95    7.62
   2   0  15   73.09   15.56
   2   0  15   84.86   15.89
   2   0  15   96.08   14.60
   2   0  15   86.50   11.52
   2   0  16  452.82   26.59
   2   0  16  464.25   26.87
   2   0  16  457.87   20.83
   2   0  17    6.63    2.88
  -2  -1  17  117.12    8.77
  -2  -1  16   42.48    8.71
  -2  -1  16   39.36    6.99
  -2  -1  15  427.41   24.46
  -2  -1  15  379.11   25.76
  -2  -1  15  421.97   30.24
  -2  -1  15  396.18   28.82
  -2  -1  15  375.43   27.64
  -2  -1  14    1.90    5.07
  -2  -1  14    0.10    7.84
  -2  -1  14    2.59    8.33
  -2  -1  14    0.25    6.96
  -2  -1  14   -0.90   11.37
  -2  -1  14    3.07    8.60
  -2  -1  14   10.81   10.15
  -2  -1  13  356.29   28.26
  -2  -1  13  386.86   31.06
  -2  -1  13  368.06   29.97
  -2  -1  13  339.61   28.58
  -2  -1  13  346.90   29.48
  -2  -1  13  346.48   31.76
  -2  -1  13  359.07   31.82
  -2  -1  13  369.05   32.12
  -2  -1  12   98.64   17.26
  -2  -1  12   96.30   18.76
  -2  -1  12  112.44   18.21
  -2  -1  12  122.22   18.71
  -2  -1  12  124.46   18.97
  -2  -1  12  102.75   17.35
   2   1 -12  121.93   18.04
  -2  -1  12  119.23   17.76
  -2  -1  12   93.48   18.09
   2   1 -11  421.40   32.35
   2   1 -11  459.64   34.23
  -2  -1  11  474.33   33.81
  -2  -1  11  424.51   32.75
  -2  -1  11  466.96   35.19
  -2  -1  11  467.52   34.67
  -2  -1  11  428.78   32.99
  -2  -1  11  482.37   34.67
  -2  -1  11  521.86   35.59
  -2  -1  11  440.94   32.81
  -2  -1  11  467.75   35.24
  -2  -1  11  420.60   31.35
  -2  -1  11  503.39   34.41
  -2  -1  10  170.62   19.84
  -2  -1  10  134.84   17.08
  -2  -1  10  134.94   19.01
  -2  -1  10  152.35   18.77
  -2  -1  10  143.25   18.46
   2   1 -10  153.46   19.17
  -2  -1  10  148.36   18.94
  -2  -1  10  153.49   18.11
  -2  -1  10  130.46   16.84
   2   1 -10  165.57   16.03
   2   1  -9  430.23   26.47
   2   1  -9  398.05   27.98
  -2  -1   9  433.05   28.29
  -2  -1   9  452.96   29.14
   2   1  -9  423.75   23.77
   2   1  -8 1240.44   41.87
   2   1  -8 1145.28   43.69
   2   1  -8 1219.73   37.22
  -2  -1   8 1223.94   44.53
  -2  -1   8 1256.24   44.65
   2   1  -7  221.91   16.80
  -2  -1   7  269.23   21.37
  -2  -1   7  265.22   18.98
  -2  -1   7  256.64   19.18
   2   1  -6 2500.37   37.50
  -2  -1   6 2504.28   56.58
  -2  -1   6 2613.38   55.05
  -2  -1   6 2579.88   52.25
  -2  -1   5 2715.88   53.67
  -2  -1   5 2780.12   52.08
  -2  -1   5 2835.25   49.46
   2   1  -4   60.27    7.02
  -2  -1   4   64.25    8.08
  -2  -1   4   67.94    8.34
  -2  -1   4   68.76    7.69
  -2  -1   3 2946.76   26.27
  -2  -1   3 2973.05   40.92
  -2  -1   3 2971.54   44.18
   2   1  -2 1841.99   26.86
  -2  -1   2 1673.93   27.73
   2   1  -2 1890.11   26.90
   2   1  -1  611.83   13.62
  -2  -1   1  622.70   15.66
   2   1   0 1968.97   24.43
  -2  -1   0 1944.11   26.19
  -2  -1  -1  557.29   12.61
   2   1   1  536.34   13.46
  -2  -1  -2  131.81    6.90
   2   1   2  138.24    7.47
  -2  -1  -3 3421.90   34.93
   2   1   3 3558.08   39.06
   2   1   4 1066.51   26.03
  -2  -1  -4 1201.24   33.16
  -2  -1  -4 1101.03   29.22
   2   1   4 1169.19   24.12
   2   1   5 3313.52   47.30
  -2  -1  -5 3368.96   62.63
   2   1   5 3409.30   48.84
  -2  -1  -5 3299.49   39.77
  -2  -1  -5 3222.99   54.80
   2   1   6   48.49    6.25
   2   1   6   45.20    5.92
  -2  -1  -6   42.81    8.31
  -2  -1  -6   41.32    9.29
  -2  -1  -6   42.36    4.98
   2   1   6   37.97    6.91
  -2  -1  -6   39.37   10.44
  -2  -1  -7  626.84   33.00
  -2  -1  -7  705.56   31.45
   2   1   7  692.53   23.21
  -2  -1  -7  663.82   31.79
   2   1   7  661.13   27.69
  -2  -1  -8 4577.16   83.35
   2   1   8 4823.67   64.47
   2   1   8 4674.65   80.90
  -2  -1  -8 4767.83   90.18
   2   1   9 1011.63   40.66
  -2  -1  -9  954.98   43.11
  -2  -1  -9 1003.39   45.08
  -2  -1 -10  535.28   33.75
  -2  -1 -10  552.43   35.34
   2   1  10  523.54   31.64
   2   1  10  579.87   37.66
   2   1  11   24.50   11.29
   2   1  11   42.01   11.08
   2   1  11   42.12   12.84
   2   1  11   32.98    9.00
  -2  -1 -11   45.45   11.82
   2   1  11   43.41   11.12
   2   1  11   39.32    9.58
  -2  -1 -11   30.78    9.06
   2   1  11   49.86   12.23
   2   1  12  342.74   28.76
   2   1  12  363.48   32.85
   2   1  12  355.97   32.13
   2   1  12  359.73   31.97
   2   1  12  336.21   31.04
   2   1  12  375.59   26.10
   2   1  12  353.64   28.38
  -2  -1 -12  329.52   29.70
  -2  -1 -12  331.84   27.42
   2   1  13    0.70    9.54
  -2  -1 -13    3.57    6.64
   2   1  13   -1.77    9.51
   2   1  13   16.70    8.74
   2   1  13   -1.51   12.69
   2   1  14  271.00   27.96
   2   1  14  322.13   29.64
  -2  -1 -14  277.62   23.17
   2   1  14  289.42   25.36
   2   1  14  306.00   29.20
   2   1  15  127.19   17.69
   2   1  15  146.11   17.80
   2   1  15  146.04   15.90
   2   1  16   56.08   10.68
   2   1  16   47.78    9.19
   2   1  16   50.65    7.60
   2   1  17  112.96   10.62
  -2  -2  16   95.56   11.44
  -2  -2  16   95.90   10.52
  -2  -2  15    4.77    4.58
  -2  -2  15   10.33    4.46
  -2  -2  15    4.73    4.23
  -2  -2  15   -0.78    4.68
  -2  -2  14  256.23   22.11
  -2  -2  14  249.54   23.67
  -2  -2  14  224.68   22.38
  -2  -2  14  224.83   22.62
  -2  -2  14  247.72   26.32
  -2  -2  14  212.29   23.82
  -2  -2  14  253.61   25.73
  -2  -2  13  927.67   44.36
  -2  -2  13  895.60   45.10
  -2  -2  13  928.56   47.58
  -2  -2  13  864.94   46.31
  -2  -2  13  825.11   45.09
  -2  -2  13  899.60   49.77
  -2  -2  13  897.21   48.92
  -2  -2  13  888.84   48.33
  -2  -2  12  181.30   23.46
  -2  -2  12  184.07   22.55
  -2  -2  12  160.40   21.30
  -2  -2  12  185.27   20.94
  -2  -2  12  183.08   22.03
  -2  -2  12  168.30   21.53
  -2  -2  12  188.54   23.28
  -2  -2  12  154.51   20.56
  -2  -2  12  167.94   22.85
  -2  -2  12  188.68   23.84
  -2  -2  12  172.32   22.20
   2   2 -11  694.96   40.35
   2   2 -11  679.87   40.91
  -2  -2  11  794.28   45.27
  -2  -2  11  835.65   44.03
  -2  -2  11  796.85   45.32
  -2  -2  11  822.56   46.75
  -2  -2  11  681.60   40.58
  -2  -2  11  839.86   44.13
  -2  -2  11  804.00   43.77
  -2  -2  11  802.15   44.54
  -2  -2  11  765.79   43.43
  -2  -2  11  775.16   41.73
  -2  -2  11  825.03   46.17
   2   2 -10  213.05   22.03
  -2  -2  10  248.64   23.25
   2   2 -10  201.41   20.00
  -2  -2  10  218.90   23.29
  -2  -2  10  208.43   22.17
  -2  -2  10  217.72   21.81
  -2  -2  10  222.74   23.80
  -2  -2  10  215.63   22.10
  -2  -2  10  239.89   23.68
  -2  -2  10  224.51   22.74
   2   2 -10  224.47   20.00
   2   2 -10  224.63   19.21
  -2  -2  10  231.61   23.76
  -2  -2  10  206.86   20.85
  -2  -2  10  206.76   21.01
  -2  -2  10  207.92   22.71
   2   2  -9 3177.96   75.47
  -2  -2   9 3219.77   78.65
  -2  -2   9 3396.07   79.53
   2   2  -9 3335.43   78.94
  -2  -2   8  202.18   18.69
  -2  -2   8  211.82   18.84
  -2  -2   7 1403.55   43.08
  -2  -2   7 1431.90   45.83
   2   2  -7 1444.00   33.04
  -2  -2   6 1266.74   40.29
  -2  -2   6 1191.78   36.55
   2   2  -6 1172.26   28.26
  -2  -2   5    2.25    4.86
  -2  -2   5   -2.89    6.14
  -2  -2   5   -0.85    4.36
  -2  -2   4 3792.01   59.52
  -2  -2   4 3648.38   55.73
  -2  -2   3   19.68    2.97
  -2  -2   3   22.66    5.99
   2   2  -3   12.66    1.91
  -2  -2   3   17.24    2.52
  -2  -2   3   15.40    4.20
  -2  -2   2 3006.20   31.82
   2   2  -2 2892.32   29.72
   2   2  -2 2893.14   25.59
  -2  -2   2 3005.16   31.21
  -2  -2   2 2966.26   37.30
   2   2  -1   28.13    3.04
  -2  -2   1   26.44    3.13
  -2  -2   1   27.87    3.50
   2   2   0 1651.87   22.17
  -2  -2   0 1659.74   23.27
  -2  -2   0 1686.30   14.13
   2   2   1 3886.64   36.19
  -2  -2  -1 3807.77   35.99
  -2  -2  -2 1257.84   21.43
   2   2   2 1231.24   21.74
  -2  -2  -2 1197.87   23.92
  -2  -2  -3 8141.02   55.62
   2   2   3 8159.69   59.73
  -2  -2  -4   27.51    3.92
  -2  -2  -4   24.98    5.88
  -2  -2  -4   20.84    5.88
   2   2   4   26.83    4.35
   2   2   5  199.27   12.85
  -2  -2  -5  157.39    8.62
   2   2   5  164.73   10.36
  -2  -2  -5  190.48   15.15
  -2  -2  -5  169.92   14.28
   2   2   5  167.10   10.06
   2   2   6 1052.84   31.58
   2   2   6 1036.21   26.08
  -2  -2  -6 1001.43   21.23
  -2  -2  -6 1008.54   36.37
   2   2   6 1075.07   26.49
   2   2   7   19.91    5.97
   2   2   7   21.69    3.96
   2   2   7   22.26    4.68
  -2  -2  -7   20.25    7.49
  -2  -2  -7   18.42    8.33
  -2  -2  -8  431.75   28.03
  -2  -2  -8  431.70   26.79
   2   2   8  451.23   25.29
  -2  -2  -9  193.48   20.21
   2   2   9  194.20   18.31
  -2  -2  -9  209.79   20.29
  -2  -2 -10   77.43   12.81
   2   2  10   77.26   15.22
   2   2  10   99.00   14.20
  -2  -2 -10   70.73   13.82
   2   2  10   68.42   13.53
   2   2  11  444.99   31.43
   2   2  11  437.93   33.92
   2   2  11  380.44   31.47
  -2  -2 -11  431.78   33.17
   2   2  11  376.49   32.40
   2   2  11  449.81   31.26
   2   2  11  402.30   27.59
  -2  -2 -11  429.28   29.62
  -2  -2 -11  387.68   29.37
   2   2  11  397.17   28.94
   2   2  12  308.45   27.01
   2   2  12  328.51   31.39
   2   2  12  303.01   24.41
  -2  -2 -12  303.09   26.43
   2   2  12  316.23   29.93
   2   2  12  283.11   29.20
   2   2  13  260.59   24.70
   2   2  13  291.68   29.45
   2   2  13  326.01   28.19
  -2  -2 -13  280.55   24.72
   2   2  13  311.69   30.20
   2   2  13  213.55   24.54
   2   2  14  299.37   28.75
   2   2  14  323.75   25.62
   2   2  14  292.67   25.20
   2   2  14  290.36   27.74
  -2  -2 -14  277.67   22.96
   2   2  14  271.52   27.38
   2   2  15   39.29    8.24
   2   2  15   33.10   12.60
   2   2  15   35.38   10.16
   2   2  16  337.65   24.35
   2   2  16  331.59   20.90
   2   2  17    6.84    4.77
   2   2  17   12.63    3.71
  -2  -3  16   14.11    5.33
  -2  -3  16   19.85    5.13
  -2  -3  15  279.50   20.15
  -2  -3  15  255.73   20.85
  -2  -3  15  308.70   23.99
  -2  -3  15  277.51   20.67
  -2  -3  14   26.35   10.34
  -2  -3  14   33.88   10.25
  -2  -3  14   22.27    6.94
  -2  -3  14   25.01    9.40
  -2  -3  14   25.05   11.01
  -2  -3  14   26.45   10.31
  -2  -3  14   20.35    9.52
  -2  -3  13  119.44   18.12
  -2  -3  13  146.49   18.44
  -2  -3  13  115.62   17.64
  -2  -3  13  126.05   19.10
  -2  -3  13  126.66   17.56
  -2  -3  13  124.82   20.05
  -2  -3  13  118.62   18.86
  -2  -3  13  112.06   18.46
  -2  -3  13  121.86   19.31
  -2  -3  12  425.12   34.37
  -2  -3  12  414.06   31.52
  -2  -3  12  398.19   30.27
  -2  -3  12  446.98   33.61
  -2  -3  12  445.47   32.91
  -2  -3  12  433.65   34.33
  -2  -3  12  442.75   33.02
  -2  -3  12  412.12   33.42
  -2  -3  12  439.79   34.61
  -2  -3  12  461.11   35.91
  -2  -3  11   68.53   13.71
  -2  -3  11   82.00   14.66
  -2  -3  11   83.27   15.53
  -2  -3  11   76.80   13.81
  -2  -3  11   98.26   16.83
  -2  -3  11   75.05   15.06
  -2  -3  11   65.99   12.80
   2   3 -11   74.72   12.02
  -2  -3  11   84.94   15.47
  -2  -3  11   83.27   16.72
  -2  -3  11   78.67   14.92
  -2  -3  11   81.19   13.73
  -2  -3  10   25.84   10.03
   2   3 -10    6.36    3.67
  -2  -3  10   14.79    8.25
   2   3 -10   32.47   10.47
  -2  -3  10   20.72    8.44
  -2  -3  10   19.34    9.47
  -2  -3  10   29.62   10.14
  -2  -3  10   17.68    8.02
  -2  -3  10   43.78   12.03
  -2  -3  10   25.78   10.17
  -2  -3  10   16.56    8.97
  -2  -3  10    6.85    7.14
  -2  -3  10   14.76   10.22
  -2  -3  10   24.49    9.23
   2   3 -10   14.02    6.64
  -2  -3   9  323.90   25.08
  -2  -3   9  269.26   23.27
   2   3  -9  320.75   22.87
   2   3  -9  299.06   24.77
  -2  -3   8   27.26    9.00
  -2  -3   8   16.32    6.27
   2   3  -8   20.20    5.60
   2   3  -7 1344.76   34.95
  -2  -3   7 1413.77   47.59
  -2  -3   7 1299.91   42.69
   2   3  -7 1349.95   43.57
   2   3  -6    4.95    3.55
   2   3  -6   -4.65    5.16
  -2  -3   6    3.60    5.96
  -2  -3   6   -0.55    5.26
   2   3  -5 2162.68   46.76
  -2  -3   5 2402.62   48.61
   2   3  -4  329.48    7.85
   2   3  -4  337.30   16.86
  -2  -3   4  354.50   11.46
  -2  -3   4  337.50   10.81
  -2  -3   4  333.94   16.93
   2   3  -3 1769.96   21.55
   2   3  -3 1699.90   33.36
  -2  -3   3 1726.69   25.54
  -2  -3   3 1805.24   35.51
  -2  -3   2 4365.60   41.52
   2   3  -2 4394.83   36.61
   2   3  -2 4359.85   48.91
   2   3  -1  141.76    7.25
  -2  -3   1  136.05    7.74
  -2  -3   1  140.45    7.85
   2   3   0 4558.43   41.86
  -2  -3   0 4614.00   44.26
   2   3   1 1359.51   24.21
  -2  -3  -1 1250.54   22.82
   2   3   2 1506.15   26.60
   2   3   2 1463.94   20.53
   2   3   2 1465.86   13.89
   2   3   3 2852.46   24.76
   2   3   3 2844.57   38.37
  -2  -3  -4  128.38   10.76
  -2  -3  -4  105.07    7.94
   2   3   4  113.67    8.61
  -2  -3  -5 3091.10   55.70
  -2  -3  -5 2980.45   53.90
  -2  -3  -5 3048.96   41.39
  -2  -3  -5 3072.24   57.92
   2   3   5 3121.00   45.24
   2   3   6  161.88   13.61
  -2  -3  -6  149.06   13.97
  -2  -3  -6  162.09    9.96
   2   3   6  177.15   10.40
   2   3   6  167.44   11.28
  -2  -3  -6  160.12   15.53
  -2  -3  -7  254.02   18.99
  -2  -3  -7  253.01   18.95
   2   3   7  296.18   15.58
   2   3   7  260.29   18.17
  -2  -3  -7  261.38   20.96
  -2  -3  -8 1630.74   48.93
  -2  -3  -8 1630.94   50.38
   2   3   8 1663.51   49.40
  -2  -3  -8 1608.41   53.38
   2   3   9  495.22   29.51
  -2  -3  -9  439.28   28.64
  -2  -3  -9  489.74   28.68
  -2  -3 -10  459.25   30.36
   2   3  10  493.48   30.23
   2   3  10  555.03   33.92
   2   3  10  472.49   30.47
   2   3  10  518.93   35.00
  -2  -3 -11  368.14   33.90
   2   3  11  421.15   33.38
   2   3  11  342.79   29.77
   2   3  11  409.13   29.18
   2   3  11  355.71   27.08
   2   3  11  337.02   30.55
  -2  -3 -11  352.55   27.92
   2   3  11  340.85   27.31
   2   3  12   19.06    8.34
   2   3  12   21.47   11.36
  -2  -3 -12   -3.08    5.08
   2   3  12   10.14    6.99
   2   3  12    9.55    7.22
   2   3  13  599.88   41.67
   2   3  13  602.83   39.72
   2   3  13  661.62   38.45
   2   3  13  650.80   42.80
   2   3  13  711.15   42.95
  -2  -3 -13  671.35   37.78
  -2  -3 -13  690.08   43.03
   2   3  14   14.13    7.91
   2   3  14    2.55   11.37
  -2  -3 -14   10.84    5.53
   2   3  14    7.88    6.04
   2   3  14   16.36    8.98
   2   3  15  400.62   25.35
   2   3  15  352.80   28.24
   2   3  15  421.41   26.17
   2   3  16  105.48   14.36
   2   3  16  111.86   12.14
   2   3  17   10.52    4.54
   2   3  17    5.18    3.00
  -2  -4  16  155.48   12.87
  -2  -4  15  114.66   13.04
  -2  -4  15  104.87   13.59
  -2  -4  15  108.04   12.24
  -2  -4  14  368.07   25.88
  -2  -4  14  353.83   26.38
  -2  -4  14  375.52   24.79
  -2  -4  14  366.21   27.96
  -2  -4  14  337.69   25.59
  -2  -4  13  372.17   29.22
  -2  -4  13  370.77   27.65
  -2  -4  13  371.01   29.15
  -2  -4  13  381.42   29.77
  -2  -4  13  352.99   30.38
  -2  -4  13  375.53   28.49
  -2  -4  13  391.15   32.48
  -2  -4  13  351.45   29.37
  -2  -4  12  392.53   30.77
  -2  -4  12  411.52   30.65
  -2  -4  12  362.00   29.43
  -2  -4  12  394.29   31.22
  -2  -4  12  336.25   31.20
  -2  -4  12  364.48   29.59
  -2  -4  12  400.02   32.61
  -2  -4  12  349.06   31.14
  -2  -4  11  304.29   26.84
  -2  -4  11  283.55   27.79
  -2  -4  11  303.50   26.88
  -2  -4  11  284.91   25.98
  -2  -4  11  290.71   27.19
  -2  -4  11  287.97   28.21
  -2  -4  11  266.02   25.66
  -2  -4  11  286.25   28.22
  -2  -4  11  307.38   28.88
   2   4 -11  249.74   23.97
  -2  -4  10  299.15   25.62
  -2  -4  10  299.43   25.68
  -2  -4  10  248.11   25.45
   2   4 -10  228.99   23.52
  -2  -4  10  285.10   25.23
  -2  -4  10  313.84   26.43
  -2  -4  10  282.09   25.98
  -2  -4  10  265.21   24.89
  -2  -4  10  255.37   23.53
  -2  -4  10  267.32   26.47
  -2  -4  10  314.96   27.25
   2   4 -10  271.77   23.78
  -2  -4  10  275.03   26.02
  -2  -4  10  291.24   27.44
  -2  -4  10  272.24   25.77
  -2  -4   9  309.09   24.94
  -2  -4   9  305.60   25.54
  -2  -4   9  300.38   25.13
  -2  -4   9  331.35   26.12
  -2  -4   9  268.88   23.50
   2   4  -9  261.19   22.94
  -2  -4   9  316.87   26.16
  -2  -4   9  328.61   27.70
  -2  -4   9  304.75   26.57
   2   4  -8  386.84   23.44
   2   4  -8  348.28   20.00
  -2  -4   8  328.18   24.21
   2   4  -7   76.88   10.03
  -2  -4   7   80.51   11.93
   2   4  -7   89.99    9.99
   2   4  -6  738.79   28.50
  -2  -4   6  700.74   29.73
   2   4  -6  692.76   26.32
   2   4  -5 5619.23   73.14
  -2  -4   5 5613.32   77.00
   2   4  -5 5808.64   71.27
   2   4  -4  225.90   14.02
  -2  -4   4  247.21   10.66
  -2  -4   4  247.80    9.90
  -2  -4   4  222.35   14.76
   2   4  -4  236.11    9.06
   2   4  -4  212.46   13.52
   2   4  -3  738.86   23.17
  -2  -4   3  795.95   19.47
  -2  -4   3  777.42   20.58
  -2  -4   3  737.20   24.50
   2   4  -3  750.59   17.25
   2   4  -3  771.73   24.00
  -2  -4   2   31.48    4.74
  -2  -4   2   31.56    4.49
   2   4  -2   30.85    4.05
   2   4  -2   34.28    5.64
  -2  -4   1 1310.67   27.08
   2   4  -1 1258.60   27.74
  -2  -4   0  447.75   15.86
   2   4   0  448.10   15.61
   2   4   0  450.34   15.49
  -2  -4  -1   23.93    4.73
  -2  -4  -1   33.36    4.69
  -2  -4  -1   25.45    3.02
   2   4   1   27.94    4.99
   2   4   1   26.80    4.09
  -2  -4  -2 1871.47   32.04
  -2  -4  -2 1961.08   36.26
   2   4   2 1885.49   33.91
  -2  -4  -2 1921.30   30.03
   2   4   2 1847.68   28.11
  -2  -4  -3  119.10   10.30
  -2  -4  -3  116.79    9.91
   2   4   3  108.63    6.06
  -2  -4  -3  111.27    8.28
   2   4   3  122.34    9.43
  -2  -4  -4   70.27    8.36
   2   4   4   53.57    5.35
  -2  -4  -4   49.80    5.80
   2   4   4   53.75    6.90
  -2  -4  -5 2185.49   48.80
  -2  -4  -5 2216.53   40.75
   2   4   5 2223.95   37.80
   2   4   6  130.07   12.70
  -2  -4  -6  115.76   13.12
  -2  -4  -6  123.05    9.89
   2   4   6  130.50   10.93
   2   4   7 2134.25   53.24
  -2  -4  -7 2051.60   54.26
  -2  -4  -7 2067.56   40.01
   2   4   7 2135.17   44.50
   2   4   8   37.87    8.00
  -2  -4  -8   33.70    9.41
  -2  -4  -9 1690.27   62.48
  -2  -4  -9 1529.49   53.10
   2   4   9 1562.11   53.16
  -2  -4 -10  106.11   17.07
   2   4  10   95.47   15.47
   2   4  10   98.72   15.06
   2   4  10   97.20   14.41
  -2  -4 -10   79.60   13.42
   2   4  10  103.15   14.73
  -2  -4 -11 1012.17   52.16
  -2  -4 -11 1061.02   56.07
   2   4  11  926.30   46.98
  -2  -4 -11  997.27   47.39
   2   4  11  957.80   44.79
   2   4  11 1029.88   51.55
   2   4  11  937.18   51.29
   2   4  11  973.73   46.67
   2   4  12   71.82   14.21
   2   4  12   67.85   13.88
   2   4  12   57.91   13.49
   2   4  12   65.97   12.96
  -2  -4 -12   63.61   13.24
  -2  -4 -12   43.88   13.86
  -2  -4 -12   64.21   15.75
  -2  -4 -13   14.50    8.41
   2   4  13    5.03    8.51
   2   4  13    0.12    9.42
   2   4  13    7.85    7.74
  -2  -4 -13   12.09    6.45
   2   4  13   -9.33    8.50
   2   4  13   11.14    9.14
   2   4  14   50.83   11.10
   2   4  14   38.77   12.55
   2   4  14   30.82   10.54
   2   4  15  218.01   18.08
   2   4  15  155.67   18.62
   2   4  15  183.03   17.74
   2   4  16  151.28   15.33
   2   4  16  155.67   12.82
   2   4  16  141.20   13.62
   2   4  17   36.84    5.41
  -2  -5  15   59.43    9.05
  -2  -5  15   62.40    9.25
  -2  -5  14  185.81   17.96
  -2  -5  14  173.14   16.93
  -2  -5  14  168.86   18.13
  -2  -5  14  147.02   15.17
  -2  -5  13  355.98   27.23
  -2  -5  13  383.19   28.41
  -2  -5  13  388.86   29.03
  -2  -5  13  341.20   29.30
  -2  -5  13  359.72   25.43
  -2  -5  13  396.36   30.76
  -2  -5  13  407.50   29.35
  -2  -5  12 1019.97   47.31
  -2  -5  12  976.82   47.15
  -2  -5  12  973.23   47.19
  -2  -5  12  991.97   50.92
  -2  -5  12 1075.57   48.00
  -2  -5  12  992.87   48.15
  -2  -5  12 1039.03   48.55
  -2  -5  11  247.74   24.77
  -2  -5  11  225.80   24.66
  -2  -5  11  282.36   25.95
  -2  -5  11  280.11   26.60
  -2  -5  11  297.43   27.04
  -2  -5  11  284.18   28.51
  -2  -5  11  305.54   27.17
  -2  -5  11  310.13   28.04
   2   5 -11  284.05   24.91
   2   5 -10  137.08   18.13
  -2  -5  10  159.29   19.57
  -2  -5  10  162.45   19.70
  -2  -5  10  132.11   18.46
  -2  -5  10  147.71   19.37
  -2  -5  10  145.12   18.75
  -2  -5  10  139.66   19.13
  -2  -5  10  141.96   18.67
  -2  -5  10  168.59   21.43
  -2  -5  10  139.20   19.74
  -2  -5  10  161.36   20.67
  -2  -5  10  155.50   20.63
   2   5  -9  494.96   33.15
  -2  -5   9  567.61   34.10
  -2  -5   9  560.82   34.58
  -2  -5   9  549.98   34.91
  -2  -5   9  571.90   35.86
  -2  -5   9  526.36   31.81
  -2  -5   9  549.62   34.07
  -2  -5   9  519.36   35.56
  -2  -5   9  488.96   32.55
  -2  -5   9  613.44   38.08
   2   5  -8   70.87    9.81
  -2  -5   8   89.49   13.22
   2   5  -8   74.88   13.35
   2   5  -7 1015.24   34.00
   2   5  -7 1008.85   35.52
  -2  -5   7  941.92   38.02
   2   5  -6   62.68    9.18
  -2  -5   6   51.23    9.39
   2   5  -5   10.73    4.96
  -2  -5   5   13.53    5.74
  -2  -5   4  138.00    9.95
  -2  -5   4  151.96    9.46
   2   5  -4  130.46    8.19
   2   5  -4  137.87   12.03
  -2  -5   4  128.13   11.88
  -2  -5   3  234.14   12.34
  -2  -5   3  213.78   12.52
   2   5  -3  225.23   11.17
   2   5  -3  217.35   14.58
  -2  -5   3  207.49   14.20
   2   5  -2   45.56    7.43
   2   5  -2   42.65    5.62
   2   5  -2   46.97    6.76
  -2  -5   2   47.05    6.40
   2   5  -1   20.47    4.68
   2   5  -1   21.95    5.26
   2   5  -1   22.42    4.73
  -2  -5   1   21.04    5.09
   2   5   0   27.53    5.35
   2   5   0   27.65    5.30
   2   5   0   33.13    5.16
  -2  -5   0   27.53    5.65
   2   5   1 1303.61   30.76
   2   5   1 1301.83   29.13
   2   5   1 1207.91   27.26
  -2  -5  -1 1225.50   30.03
   2   5   2  488.09   19.73
  -2  -5  -2  494.56   19.61
   2   5   2  491.81   12.84
  -2  -5  -2  471.09   16.72
  -2  -5  -2  500.69   21.09
  -2  -5  -2  511.66   19.38
  -2  -5  -3  917.21   25.78
   2   5   3  947.39   28.04
  -2  -5  -3  904.31   26.28
  -2  -5  -3  932.35   30.13
  -2  -5  -3  845.96   25.03
  -2  -5  -4  220.84   14.96
   2   5   4  222.97   14.44
  -2  -5  -4  210.23   16.06
   2   5   4  209.24   10.54
  -2  -5  -4  189.87   12.17
   2   5   5  236.95   15.28
  -2  -5  -5  206.73   16.05
  -2  -5  -5  214.01   17.12
  -2  -5  -5  241.71   18.25
   2   5   5  222.69   12.60
  -2  -5  -5  214.56   12.74
   2   5   6  556.93   21.87
  -2  -5  -6  562.56   23.56
   2   5   6  587.88   24.64
  -2  -5  -6  593.04   29.57
  -2  -5  -6  543.64   27.62
   2   5   6  568.60   27.15
  -2  -5  -6  556.12   29.28
  -2  -5  -7 1111.83   33.38
  -2  -5  -7 1014.28   39.81
  -2  -5  -7 1120.65   44.27
   2   5   7 1136.68   35.14
  -2  -5  -7 1095.55   44.03
   2   5   7 1033.22   39.38
  -2  -5  -8  334.51   24.93
  -2  -5  -8  331.57   26.54
   2   5   8  334.25   19.91
  -2  -5  -8  293.08   25.12
   2   5   8  279.96   22.28
  -2  -5  -9  505.30   31.83
   2   5   9  460.49   29.88
  -2  -5  -9  476.08   33.94
  -2  -5  -9  492.04   34.74
  -2  -5 -10  174.97   22.18
  -2  -5 -10  176.67   20.45
   2   5  10  183.94   20.72
   2   5  10  194.45   20.52
  -2  -5 -10  174.62   22.52
  -2  -5 -10  186.97   23.44
   2   5  10  183.80   20.26
  -2  -5 -11  530.99   34.70
   2   5  11  590.70   36.96
   2   5  11  558.72   37.09
  -2  -5 -11  586.14   40.72
  -2  -5 -11  518.12   40.20
   2   5  11  565.39   35.59
   2   5  12   89.76   16.58
  -2  -5 -12   89.41   15.77
   2   5  12   79.31   15.24
   2   5  13  864.12   41.35
  -2  -5 -13  989.32   52.33
   2   5  13 1027.55   45.66
   2   5  13  980.28   50.77
   2   5  13  839.66   45.25
   2   5  14  131.49   14.86
   2   5  14   85.30   14.62
   2   5  14  122.95   18.22
   2   5  15   69.80   10.84
   2   5  15   75.24   13.07
   2   5  15   90.43   11.11
   2   5  16  195.09   15.31
   2   5  16  168.01   13.98
   2   5  16  208.89   15.01
  -2  -6  15  166.59   12.95
  -2  -6  15  185.91   13.62
  -2  -6  14  135.17   14.58
  -2  -6  14  146.80   14.62
  -2  -6  14  127.81   15.06
  -2  -6  13   10.64    8.46
  -2  -6  13    9.20    4.94
  -2  -6  13    6.60    6.55
  -2  -6  13    9.54    8.02
  -2  -6  12  257.43   24.56
  -2  -6  12  297.82   25.33
  -2  -6  12  263.57   24.72
  -2  -6  12  269.54   27.05
  -2  -6  11   73.20   14.16
  -2  -6  11   68.57   14.39
   2   6 -11   65.30   13.58
  -2  -6  11   71.46   14.61
  -2  -6  11   53.10   14.22
  -2  -6  10 1301.06   54.69
  -2  -6  10 1297.61   53.99
   2   6 -10 1295.38   54.67
   2   6 -10 1341.55   57.45
  -2  -6  10 1191.83   56.64
   2   6 -10 1378.65   52.32
  -2  -6  10 1274.58   54.09
  -2  -6  10 1397.31   56.09
  -2  -6   9   67.24   13.71
  -2  -6   9   67.51   13.39
  -2  -6   9   59.54   11.39
  -2  -6   9   56.39   13.21
  -2  -6   9   66.25   11.88
   2   6  -9   67.91   14.56
  -2  -6   9   63.25   12.62
  -2  -6   8  642.32   34.54
  -2  -6   8  601.94   35.53
  -2  -6   8  681.56   39.04
  -2  -6   8  617.95   34.81
   2   6  -8  631.31   37.58
  -2  -6   8  632.90   37.44
  -2  -6   8  600.51   35.11
   2   6  -7  330.45   26.31
   2   6  -7  334.90   20.69
  -2  -6   7  272.48   21.56
   2   6  -6  205.07   17.30
   2   6  -6  221.02   20.36
   2   6  -6  212.08   16.46
  -2  -6   6  217.15   18.06
  -2  -6   5 2363.06   54.22
   2   6  -5 2326.68   51.63
   2   6  -4  133.25    9.47
   2   6  -4  128.07   12.92
  -2  -6   4  108.61   11.65
   2   6  -4  133.33   12.69
  -2  -6   4  141.94   10.59
  -2  -6   4  130.67   11.22
   2   6  -3  720.48   22.84
   2   6  -3  710.10   27.94
  -2  -6   3  702.78   26.59
   2   6  -3  677.07   26.55
  -2  -6   3  677.42   24.82
   2   6  -2 1163.47   34.28
  -2  -6   2 1227.29   33.26
   2   6  -2 1183.63   33.45
   2   6  -2 1128.59   29.47
   2   6  -1   63.80    8.80
  -2  -6   1   79.54    9.61
   2   6  -1   74.25    8.83
   2   6  -1   65.93    8.00
   2   6   0 2465.22   45.58
  -2  -6   0 2517.60   47.65
   2   6   0 2494.46   46.06
   2   6   0 2582.25   46.99
   2   6   1 1397.37   29.34
  -2  -6  -1 1403.30   35.87
   2   6   1 1412.37   34.47
   2   6   1 1455.52   36.67
   2   6   2 2738.08   35.50
  -2  -6  -2 2701.31   50.06
  -2  -6  -2 2760.65   51.03
   2   6   2 2746.36   43.96
  -2  -6  -2 2725.99   49.54
   2   6   2 2873.42   53.13
  -2  -6  -3 1632.04   37.84
  -2  -6  -3 1541.42   42.47
  -2  -6  -3 1561.84   37.97
  -2  -6  -3 1549.97   41.42
  -2  -6  -4    0.51    4.03
  -2  -6  -4    1.82    3.65
  -2  -6  -4    5.53    4.25
   2   6   4    3.40    4.72
  -2  -6  -5 3808.81   69.93
   2   6   5 3829.83   67.46
  -2  -6  -5 3566.16   57.54
  -2  -6  -5 3821.55   71.01
  -2  -6  -5 3630.17   74.44
   2   6   6   13.23    5.68
  -2  -6  -6   11.04    6.31
  -2  -6  -6   16.65    8.20
  -2  -6  -6    9.57    6.61
   2   6   6   15.08    7.49
  -2  -6  -7  563.88   26.92
  -2  -6  -7  524.14   31.62
   2   6   7  573.42   27.63
   2   6   7  563.07   30.79
  -2  -6  -7  556.50   33.48
  -2  -6  -7  545.93   32.64
   2   6   8  427.81   24.33
  -2  -6  -8  368.90   28.71
  -2  -6  -8  422.10   30.99
  -2  -6  -8  386.05   29.89
   2   6   8  371.32   26.52
  -2  -6  -9  818.67   45.75
  -2  -6  -9  843.82   46.63
  -2  -6  -9  761.03   44.53
   2   6   9  835.71   41.81
   2   6   9  893.45   43.61
  -2  -6 -10 1234.86   59.93
   2   6  10 1160.99   51.91
   2   6  10 1209.03   52.28
  -2  -6 -10 1261.88   59.82
  -2  -6 -10 1346.31   60.82
   2   6  11  663.72   39.29
  -2  -6 -11  604.36   43.30
  -2  -6 -11  666.77   44.33
   2   6  11  675.19   39.05
   2   6  12   31.22    9.59
   2   6  12   35.57   12.38
   2   6  12   36.86   11.36
  -2  -6 -12   31.69   13.27
  -2  -6 -12   11.71   10.11
   2   6  13  948.31   43.61
  -2  -6 -13 1043.76   53.28
  -2  -6 -13 1065.24   55.55
   2   6  13 1070.93   52.48
   2   6  13  947.64   44.45
   2   6  13 1127.80   46.11
   2   6  14  130.61   14.59
   2   6  14  123.24   16.30
   2   6  14  121.55   15.89
   2   6  15  603.81   25.12
   2   6  15  531.82   26.27
   2   6  15  542.18   29.89
   2   6  16   18.38    5.57
   2   6  16   20.18    4.86
  -2  -7  15    7.20    3.50
  -2  -7  14   49.58    8.48
  -2  -7  14   73.24    9.23
  -2  -7  13  474.26   27.36
  -2  -7  13  430.52   26.89
  -2  -7  13  484.08   28.42
  -2  -7  13  473.23   27.78
  -2  -7  12   82.77   14.05
  -2  -7  12   80.60   13.37
  -2  -7  12   69.44   12.22
  -2  -7  12   83.94   14.14
  -2  -7  11  398.80   29.59
  -2  -7  11  426.36   30.33
  -2  -7  11  403.54   32.27
   2   7 -11  390.05   29.82
  -2  -7  11  394.67   29.66
  -2  -7  10   59.79   14.73
   2   7 -10   53.23   11.30
  -2  -7  10   39.66   10.23
  -2  -7  10   41.57   11.37
   2   7 -10   48.76   12.63
  -2  -7  10   58.77   12.96
  -2  -7   9   27.90   10.07
  -2  -7   9   22.20    8.47
   2   7  -9   24.52   10.08
   2   7  -9   25.45    9.62
  -2  -7   9   19.15    8.08
  -2  -7   8 1617.46   59.82
  -2  -7   8 1572.72   56.97
  -2  -7   8 1505.23   55.61
   2   7  -8 1680.12   63.79
  -2  -7   8 1504.69   59.60
  -2  -7   8 1519.46   53.33
  -2  -7   7    6.11    5.32
   2   7  -7   17.05    7.02
  -2  -7   7   21.92    9.23
  -2  -7   7    3.73    7.06
   2   7  -7   11.60    5.80
  -2  -7   6 1358.09   45.28
   2   7  -6 1500.59   55.71
   2   7  -6 1458.96   44.99
  -2  -7   5  359.94   22.31
   2   7  -5  356.33   22.08
   2   7  -5  379.61   26.59
  -2  -7   4 1240.02   38.51
   2   7  -4 1277.43   45.59
   2   7  -4 1207.52   39.08
  -2  -7   4 1326.33   38.40
  -2  -7   4 1384.19   37.19
   2   7  -3 4836.61   75.56
  -2  -7   3 4613.15   70.06
  -2  -7   3 5061.94   74.76
  -2  -7   3 5340.24   74.49
   2   7  -3 5000.26   84.11
   2   7  -3 4809.04   66.35
   2   7  -2  124.91   12.68
  -2  -7   2  119.87   11.26
  -2  -7   2  129.09   12.84
   2   7  -2  122.81   13.22
   2   7  -2  135.16   12.03
   2   7  -1 3641.86   62.61
  -2  -7   1 3710.03   64.48
   2   7  -1 3609.14   62.98
   2   7   0  855.48   27.65
  -2  -7   0  863.36   31.26
   2   7   0  781.45   29.25
   2   7   0  795.86   29.67
   2   7   1  524.98   20.05
  -2  -7  -1  509.25   24.33
   2   7   1  477.55   21.99
   2   7   1  532.54   25.11
  -2  -7  -2 2161.52   49.93
   2   7   2 2298.60   45.30
   2   7   2 2280.69   52.51
  -2  -7  -3   16.57    6.18
  -2  -7  -3   23.43    5.34
  -2  -7  -3   12.25    5.26
   2   7   3   20.65    7.42
  -2  -7  -4  295.20   19.02
  -2  -7  -4  290.06   21.43
  -2  -7  -4  328.12   21.98
   2   7   4  337.11   21.78
  -2  -7  -5  391.48   26.53
  -2  -7  -5  389.30   23.78
  -2  -7  -5  402.47   22.14
  -2  -7  -5  406.05   26.54
   2   7   5  416.58   24.77
   2   7   6  368.76   24.76
  -2  -7  -6  384.34   26.40
  -2  -7  -6  354.83   27.34
  -2  -7  -6  390.77   28.14
   2   7   6  352.95   23.51
  -2  -7  -7  389.19   29.82
   2   7   7  401.41   25.44
   2   7   7  414.80   27.72
  -2  -7  -7  401.80   30.26
  -2  -7  -7  401.63   28.99
  -2  -7  -7  400.65   25.44
   2   7   8  259.23   23.22
   2   7   8  303.58   22.51
   2   7   8  296.09   25.36
  -2  -7  -8  293.05   27.76
  -2  -7  -8  309.85   27.59
  -2  -7  -8  300.08   28.28
  -2  -7  -9  174.42   19.21
   2   7   9  187.46   21.37
  -2  -7  -9  179.35   23.61
  -2  -7  -9  145.88   21.33
  -2  -7  -9  162.76   21.37
   2   7   9  140.17   18.61
  -2  -7 -10  134.01   21.14
  -2  -7 -10   99.86   17.41
   2   7  10  118.36   18.63
  -2  -7 -10  173.92   23.93
  -2  -7 -10  129.06   17.04
  -2  -7 -11   12.97   10.68
   2   7  11   11.15   12.01
   2   7  11    5.77    9.51
  -2  -7 -11   11.79    8.98
  -2  -7 -11   10.14    5.74
   2   7  12  323.54   30.54
   2   7  12  266.37   24.77
  -2  -7 -12  301.17   29.33
  -2  -7 -12  332.20   31.47
   2   7  13   23.30   10.37
   2   7  13   15.51    7.96
   2   7  14   26.24    7.19
   2   7  14   38.36    8.27
   2   7  15   64.49   10.08
   2   7  16   30.12    4.87
   2   7  16   24.42    5.24
  -2  -8  14  392.36   18.27
  -2  -8  13   14.59    6.67
  -2  -8  13   18.39    6.37
  -2  -8  13   14.86    6.19
  -2  -8  13   19.82    6.14
  -2  -8  12  296.26   22.05
  -2  -8  12  303.76   22.81
  -2  -8  12  315.48   22.95
  -2  -8  12  347.65   23.13
  -2  -8  11  553.20   33.08
  -2  -8  11  506.14   31.37
  -2  -8  11  533.51   31.57
  -2  -8  10  221.52   22.45
  -2  -8  10  218.16   21.84
   2   8 -10  203.82   23.17
  -2  -8  10  208.59   22.68
   2   8 -10  200.41   20.54
  -2  -8   9  327.26   25.77
  -2  -8   9  291.91   25.15
   2   8  -9  334.54   29.67
  -2  -8   9  327.45   28.69
  -2  -8   9  330.49   27.97
   2   8  -9  313.67   27.38
  -2  -8   8  137.75   17.69
  -2  -8   8  116.43   16.52
  -2  -8   8  125.23   17.81
  -2  -8   8  155.06   20.33
   2   8  -8  135.89   18.66
   2   8  -8  120.90   18.40
   2   8  -8  127.74   18.74
  -2  -8   7   34.71    9.02
   2   8  -7   24.85    9.58
  -2  -8   7   11.52    7.12
   2   8  -7   14.27    9.30
  -2  -8   7   16.86    7.79
  -2  -8   6 1165.28   42.68
   2   8  -6 1242.87   53.50
  -2  -8   6 1046.35   47.04
   2   8  -6 1138.75   42.11
  -2  -8   6 1275.91   52.08
  -2  -8   5   14.86    7.46
   2   8  -5    6.53    6.50
  -2  -8   5    3.00    4.41
  -2  -8   5    1.89    8.72
   2   8  -5    1.86    5.64
   2   8  -4  598.16   33.33
   2   8  -4  578.86   29.67
  -2  -8   4  575.28   27.06
  -2  -8   4  588.20   28.33
  -2  -8   3  166.61   14.35
   2   8  -3  174.02   14.54
   2   8  -3  174.84   17.35
   2   8  -3  158.67   15.71
  -2  -8   3  172.75   15.91
  -2  -8   3  172.43   14.94
  -2  -8   2 1473.93   39.19
   2   8  -2 1442.24   41.85
   2   8  -2 1457.75   45.81
  -2  -8   2 1423.99   44.56
   2   8  -1  442.94   24.33
   2   8  -1  470.51   24.59
   2   8  -1  476.64   26.57
  -2  -8   1  467.33   26.21
   2   8   0 1315.56   42.27
   2   8   0 1297.80   37.74
  -2  -8   0 1260.57   42.19
   2   8   0 1281.22   41.33
   2   8   1 1047.40   38.88
  -2  -8  -1 1009.61   38.04
   2   8   1 1041.61   35.41
   2   8   2   19.10    7.21
  -2  -8  -2   21.65    7.39
   2   8   2   18.74    4.75
   2   8   3  633.31   31.69
  -2  -8  -3  593.75   29.39
   2   8   4  214.65   19.71
  -2  -8  -4  205.87   17.68
  -2  -8  -4  192.29   18.25
  -2  -8  -4  213.92   19.16
  -2  -8  -5  887.71   36.04
  -2  -8  -5  879.80   41.36
  -2  -8  -5  935.44   41.71
   2   8   5  913.66   37.62
   2   8   5  955.30   41.04
  -2  -8  -6  305.48   26.37
  -2  -8  -6  302.36   25.98
   2   8   6  341.87   25.13
   2   8   6  292.80   23.07
   2   8   7  153.53   18.02
  -2  -8  -7  156.11   17.41
   2   8   7  173.47   20.26
  -2  -8  -7  142.53   19.45
  -2  -8  -7  171.43   21.05
  -2  -8  -7  172.23   19.16
   2   8   7  175.59   18.36
  -2  -8  -8 1156.86   49.43
   2   8   8 1090.08   47.62
   2   8   8 1108.51   45.63
   2   8   8 1152.71   50.81
   2   8   8 1082.39   44.51
  -2  -8  -8 1074.73   53.64
  -2  -8  -8 1182.56   56.05
  -2  -8  -9  362.21   28.14
  -2  -8  -9  386.89   34.16
  -2  -8  -9  400.54   34.87
   2   8   9  405.03   31.29
   2   8  10 2316.55   79.48
  -2  -8 -10 2127.24   65.35
  -2  -8 -10 2152.23   80.16
  -2  -8 -10 2123.86   81.08
   2   8  10 2121.46   72.07
   2   8  11  165.77   22.21
   2   8  11  188.10   22.13
  -2  -8 -11  190.38   18.66
  -2  -8 -11  213.68   26.10
  -2  -8 -11  191.23   24.37
   2   8  12   57.26   12.58
  -2  -8 -12   81.91   17.08
  -2  -8 -12   73.84   14.33
   2   8  12   63.56   14.97
   2   8  13  358.04   25.20
   2   8  13  392.62   29.81
   2   8  14   76.27   12.71
   2   8  14   78.91    9.54
   2   8  15  103.81    9.99
   2   8  15  110.96   11.47
  -2  -9  13  195.42   14.22
  -2  -9  13  206.51   14.13
  -2  -9  12   83.12   10.61
  -2  -9  12   78.11   10.73
  -2  -9  12   94.14   12.08
  -2  -9  11   89.22   12.37
  -2  -9  11   83.29   11.41
  -2  -9  11   96.81   13.98
  -2  -9  11   85.55   12.25
   2   9 -10  295.96   24.78
  -2  -9  10  369.96   25.67
  -2  -9  10  341.94   26.22
  -2  -9   9    1.85    5.03
  -2  -9   9    2.80    7.36
   2   9  -9   -1.09    7.44
  -2  -9   9    0.82    8.15
   2   9  -9  -13.99    7.38
  -2  -9   8  771.33   38.68
  -2  -9   8  787.11   42.24
   2   9  -8  816.84   46.14
  -2  -9   8  814.00   41.80
   2   9  -8  761.71   42.71
   2   9  -7    0.35    7.91
   2   9  -7   38.40    9.88
   2   9  -7    5.96    7.35
  -2  -9   7   25.33    8.12
  -2  -9   7   22.75    9.68
   2   9  -6  235.80   24.71
  -2  -9   6  258.45   24.24
   2   9  -6  270.60   25.68
   2   9  -5   47.29   12.61
  -2  -9   5   25.88    9.83
   2   9  -5   51.53   12.17
  -2  -9   4   -0.14    5.50
  -2  -9   4   11.23    8.10
   2   9  -4    3.50    7.84
   2   9  -4   -5.48    3.56
   2   9  -4    9.43    6.97
  -2  -9   3  847.67   35.85
  -2  -9   3  723.18   34.87
   2   9  -3  772.91   39.08
  -2  -9   3  770.01   38.17
   2   9  -3  697.95   31.67
   2   9  -3  757.86   38.04
   2   9  -2   33.69    9.92
  -2  -9   2   31.67    8.22
  -2  -9   2   27.35    8.24
   2   9  -2   43.49    9.16
   2   9  -2   22.91    7.68
   2   9  -1   43.65    9.54
  -2  -9   1   48.91    9.90
   2   9  -1   39.37    9.17
   2   9  -1   38.87    8.11
   2   9   0 1204.34   44.56
  -2  -9   0 1192.50   45.36
   2   9   0 1230.63   44.08
   2   9   1  299.45   23.57
  -2  -9  -1  320.23   23.95
   2   9   1  317.03   21.89
   2   9   2 2690.52   70.02
  -2  -9  -2 2548.67   66.65
   2   9   2 2786.19   61.17
   2   9   3  400.48   28.12
  -2  -9  -3  334.27   24.51
   2   9   4  280.46   22.61
  -2  -9  -4  268.53   22.05
   2   9   4  298.85   24.55
  -2  -9  -4  249.27   20.73
  -2  -9  -4  273.76   23.73
  -2  -9  -5  768.05   40.21
  -2  -9  -5  754.18   36.71
   2   9   5  740.29   36.84
   2   9   5  844.11   41.59
   2   9   5  755.63   35.58
  -2  -9  -5  750.99   35.94
   2   9   5  779.12   39.07
  -2  -9  -6    5.66    6.19
  -2  -9  -6    2.01    6.38
   2   9   6    3.42    6.50
   2   9   6  -15.53    7.96
  -2  -9  -6   -9.50    4.90
   2   9   6    5.31    4.86
   2   9   6    7.39    4.96
  -2  -9  -6   -2.98    5.63
  -2  -9  -7  681.01   41.52
  -2  -9  -7  587.06   38.88
   2   9   7  638.48   37.83
   2   9   7  662.12   37.45
  -2  -9  -7  626.45   37.51
   2   9   7  637.10   39.01
   2   9   7  612.43   33.74
  -2  -9  -7  593.43   35.85
   2   9   7  597.70   35.02
   2   9   8   10.59    7.66
   2   9   8   20.11    9.80
  -2  -9  -8    3.87    7.12
  -2  -9  -8   20.71    9.16
   2   9   8   20.60    9.13
  -2  -9  -8   13.61    6.68
   2   9   9   17.31    9.59
   2   9   9   24.88   10.38
  -2  -9  -9   15.32    8.22
  -2  -9  -9   11.48    6.55
  -2  -9  -9   20.67    7.93
   2   9  10  379.81   31.60
   2   9  10  401.82   31.58
  -2  -9 -10  380.80   33.39
  -2  -9 -10  425.11   35.61
  -2  -9 -10  402.65   28.50
   2   9  11   -2.02    7.19
   2   9  11    0.31    7.82
  -2  -9 -11   -1.71    6.14
  -2  -9 -11   -2.09    5.03
  -2  -9 -11   -2.55    5.01
   2   9  12  564.10   32.79
   2   9  12  545.36   34.61
   2   9  13   66.80   10.18
   2   9  13   42.89   10.61
   2   9  14   51.28    7.14
   2   9  14   38.77    8.93
   2   9  15  106.73    9.57
  -2 -10  12    6.81    4.23
  -2 -10  12    6.53    4.06
  -2 -10  11  332.35   20.88
  -2 -10  11  329.46   20.56
  -2 -10  11  330.81   18.82
  -2 -10  10   12.61    5.15
  -2 -10  10    9.92    5.17
  -2 -10   9  428.17   25.72
   2  10  -9  466.09   31.20
  -2 -10   9  473.85   28.60
  -2 -10   9  441.43   29.51
  -2 -10   8  175.33   17.07
   2  10  -8  146.32   19.64
   2  10  -8  179.16   21.48
  -2 -10   8  153.97   18.82
  -2 -10   8  146.32   18.39
   2  10  -7   56.27   13.71
  -2 -10   7   41.57   12.60
  -2 -10   7   43.93    9.87
   2  10  -7   48.42   11.85
   2  10  -6  573.21   38.68
  -2 -10   6  598.12   36.56
  -2 -10   6  541.37   30.59
   2  10  -6  595.03   38.37
  -2 -10   5  245.03   23.89
   2  10  -5  245.41   25.61
   2  10  -5  277.41   26.99
  -2 -10   4   26.86   11.14
   2  10  -4   22.18    9.67
   2  10  -4    5.99    4.35
   2  10  -4   14.64    8.48
   2  10  -3  332.03   27.51
  -2 -10   3  321.76   25.23
  -2 -10   3  317.49   25.88
   2  10  -3  350.77   28.43
   2  10  -3  306.65   24.23
   2  10  -2   30.89    9.44
   2  10  -2   20.27    9.47
   2  10  -2   11.14    7.74
  -2 -10   2   19.53    9.94
   2  10  -2   20.41    6.46
  -2 -10   2   12.04    5.77
  -2 -10   2   16.24    6.22
   2  10  -1   49.87    9.86
   2  10  -1   91.38   14.49
  -2 -10   1   60.24   11.62
  -2 -10   1   54.24   11.55
   2  10  -1   67.28   11.85
   2  10  -1   55.58   10.98
   2  10   0   24.07    7.88
  -2 -10   0   21.17    8.47
   2  10   0   19.99    6.69
   2  10   0   19.43    7.82
   2  10   1  142.35   16.16
   2  10   1  161.82   18.24
  -2 -10  -1  151.35   17.59
   2  10   1  128.54   17.03
  -2 -10  -2  347.81   27.54
   2  10   2  382.93   27.97
  -2 -10  -2  329.21   26.35
   2  10   2  361.74   28.00
   2  10   3  153.14   17.59
  -2 -10  -3  144.76   18.34
   2  10   3  146.02   17.36
  -2 -10  -3  153.04   18.19
   2  10   3  158.37   20.21
   2  10   4  535.49   32.56
  -2 -10  -4  516.22   34.44
   2  10   4  501.76   31.88
  -2 -10  -4  454.41   30.87
   2  10   4  540.27   35.53
   2  10   5   16.12    7.58
  -2 -10  -5   34.49    9.25
   2  10   5   20.72    7.90
  -2 -10  -5   37.21    9.94
  -2 -10  -5   37.81   10.06
   2  10   5   13.35    5.97
  -2 -10  -6    6.71    7.50
   2  10   6    5.60    7.08
   2  10   6   17.02    9.01
  -2 -10  -7    4.92    6.83
   2  10   7   11.59    6.65
   2  10   7   17.60    6.95
   2  10   8   83.23   15.15
   2  10   8   73.23   13.43
  -2 -10  -8   68.80   13.94
   2  10   9   81.43   14.63
   2  10   9   76.32   14.68
  -2 -10  -9   66.94   13.24
   2  10  10  108.54   16.45
  -2 -10 -10  113.01   15.18
   2  10  10  105.08   16.25
   2  10  11   13.52    9.31
   2  10  11    4.89    6.98
   2  10  12  169.11   18.08
   2  10  12  170.65   17.10
   2  10  13   48.76    9.62
   2  10  13   55.59    8.21
   2  10  14  172.20   12.67
  -2 -11  11  106.71    9.83
  -2 -11  11  132.90   10.76
  -2 -11  10    7.06    4.68
  -2 -11  10   14.67    4.46
  -2 -11   9  332.23   22.67
  -2 -11   9  344.22   21.29
  -2 -11   8   35.18    9.30
  -2 -11   8   60.59   11.34
  -2 -11   7   94.69   14.63
  -2 -11   7  121.28   16.63
   2  11  -7  104.19   16.09
   2  11  -6  204.28   23.06
   2  11  -6  228.38   24.59
  -2 -11   6  197.95   20.78
   2  11  -5    9.78    7.05
   2  11  -5   13.52    8.10
  -2 -11   5   15.35    9.31
   2  11  -4 1337.99   57.03
   2  11  -4 1310.33   56.90
   2  11  -4 1373.83   50.23
  -2 -11   4 1221.24   50.34
   2  11  -3   37.25   10.96
   2  11  -3   33.61   11.32
   2  11  -3   23.98    8.11
  -2 -11   3   29.22   10.76
   2  11  -2  789.40   41.16
   2  11  -2  816.65   40.82
  -2 -11   2  774.01   42.23
  -2 -11   2  767.05   39.98
   2  11  -2  816.24   43.48
   2  11  -1  239.96   23.18
   2  11  -1  279.48   24.52
  -2 -11   1  217.23   23.76
   2  11   0  300.22   25.31
   2  11   0  287.74   25.39
   2  11   1  285.18   25.52
   2  11   2  121.54   17.51
   2  11   3   36.55   10.56
   2  11   4  469.69   32.44
   2  11   4  431.13   28.93
  -2 -11  -5  148.84   19.47
   2  11   5  126.85   15.96
   2  11   5  141.63   17.93
  -2 -11  -6  383.59   30.44
   2  11   6  337.33   26.70
   2  11   6  351.10   27.49
  -2 -11  -7   19.81    7.77
   2  11   7   21.20    9.01
   2  11   7   29.34    9.41
   2  11   8  513.98   29.68
   2  11   8  524.58   33.29
   2  11   9  398.04   28.33
   2  11   9  356.45   27.22
   2  11  10   95.43   14.67
   2  11  10   90.63   13.13
   2  11  11  499.68   27.75
   2  11  11  523.95   28.74
   2  11  12    0.11    4.90
   2  11  12    0.17    5.32
   2  11  13   71.76    7.67
  -2 -12  10  133.07    9.95
  -2 -12  10  112.20    9.10
  -2 -12   9    1.56    4.08
  -2 -12   9    7.36    2.99
  -2 -12   8  125.58   13.08
  -2 -12   7  277.53   21.89
  -2 -12   7  244.14   19.09
  -2 -12   6  342.79   26.03
   2  12  -6  333.54   27.43
  -2 -12   6  311.89   22.56
   2  12  -5   86.14   14.71
  -2 -12   5   72.25   12.16
   2  12  -4   50.29   11.97
   2  12  -4   53.48    9.78
  -2 -12   4   45.51   10.24
   2  12  -3 1344.65   56.09
   2  12  -3 1337.23   50.36
  -2 -12   3 1261.21   47.78
   2  12  -2  419.90   31.43
  -2 -12   2  443.55   28.89
   2  12  -2  453.36   30.48
  -2 -12   2  451.11   31.97
  -2 -12   1 1334.31   48.90
  -2 -12   1 1320.38   55.43
   2  12  -1 1373.03   53.72
   2  12   0 1307.27   53.48
  -2 -12   0 1357.48   57.17
  -2 -12  -1   21.62   11.12
   2  12   1   13.90    9.29
   2  12   2 1299.19   53.90
   2  12   3   92.08   16.04
   2  12   4  491.15   32.73
   2  12   5  315.61   23.86
   2  12   5  334.09   27.00
   2  12   6   -2.52    7.32
   2  12   6    2.69    6.34
   2  12   7  624.47   33.96
   2  12   7  602.64   32.75
   2  12   8   78.84   13.06
   2  12   9  436.95   26.47
   2  12  10  260.00   19.19
   2  12  11    3.76    4.66
  -2 -12 -11    9.96    4.82
   2  12  12  271.34   15.07
  -2 -13   8   37.04    6.17
  -2 -13   8   43.38    6.05
  -2 -13   8   51.26    6.68
  -2 -13   7   39.95    6.93
  -2 -13   6  231.80   15.52
  -2 -13   6  261.43   19.82
  -2 -13   5    3.14    2.32
  -2 -13   5    5.04    4.77
  -2 -13   4   83.88   10.78
   2  13  -4   73.22   10.23
  -2 -13   3    7.00    5.41
   2  13  -3   11.31    5.70
   2  13  -2   17.70    8.90
  -2 -13   2   47.04   10.34
  -2 -13   1  346.12   26.78
   2  13  -1  333.76   25.86
   2  13   0  481.25   31.41
  -2 -13   0  457.39   32.13
   2  13   1  546.37   34.29
  -2 -13  -1  516.75   34.82
   2  13   2  143.98   18.54
  -2 -13  -2  137.72   18.72
   2  13   3    5.85    8.55
  -2 -13  -3    8.21    7.94
   2  13   4  441.21   29.95
  -2 -13  -4  434.83   32.48
  -2 -13  -5   10.19    8.24
   2  13   5  -14.59    7.03
   2  13   6  151.11   14.56
   2  13   6  141.13   15.41
  -2 -13  -6  189.86   21.11
  -2 -13  -7    7.47    7.10
   2  13   7   -0.58    3.63
  -2 -13  -8   63.00   11.45
   2  13   8   63.71    9.31
  -2 -13  -9   11.19    5.12
   2  13   9    7.37    4.45
   2  13  10    5.18    3.16
   2  13  10   -1.86    4.81
  -2 -13 -10    6.41    4.32
  -2 -14   6    2.96    1.65
  -2 -14   6    6.72    2.50
  -2 -14   5   13.96    4.61
  -2 -14   4   88.89   11.39
   2  14  -3    3.74    4.15
  -2 -14   3    5.75    5.19
   2  14  -2   23.76    7.16
   2  14  -1   21.09    7.62
  -2 -14   1   28.28    7.30
  -2 -14   0   31.06    7.83
   2  14   0   15.27    7.34
   2  14   1  121.78   15.68
  -2 -14  -1   93.74   12.67
  -2 -14  -2   10.15    4.66
   2  14   2    9.41    7.02
   2  14   3  181.94   17.62
  -2 -14  -3  206.10   19.41
  -2 -14  -4    5.59    5.09
   2  14   4    6.71    3.44
   2  14   5  134.01   14.06
  -2 -14  -5  152.29   16.11
  -2 -14  -6  277.66   21.35
  -2 -14  -7   47.23    9.37
   2  14   7   41.85    7.42
  -2 -14  -8  295.01   18.08
   2  14   8  265.90   15.35
  -2 -15   4   40.51    6.14
  -2 -15   3  269.94   16.02
  -2 -15   2   20.03    5.85
  -2 -15   1  297.84   17.95
  -2 -15   0  110.74   10.02
   2  15   0  109.12   11.87
  -2 -15   0  114.44   11.43
  -2 -15  -1  175.03   13.33
   2  15   1  166.68   14.65
  -2 -15  -1  177.29   13.15
   2  15   2   56.87    9.61
  -2 -15  -2   61.84    7.30
  -2 -15  -3   26.34    5.79
  -2 -15  -4   17.76    4.61
  -2 -15  -5  126.00   11.37
  -2 -15  -6   47.62    7.33
  -3  13   6  313.75   12.92
  -3  13   5    3.70    1.64
  -3  13   5    4.02    2.30
   3 -13  -5    3.34    2.88
   3 -13  -4  361.50   17.70
  -3  13   4  373.61   17.88
   3 -13  -3  365.93   19.15
  -3  13   3  409.74   19.91
   3 -13  -2  503.95   23.20
  -3  13   2  540.96   23.81
   3 -13  -1  281.95   17.18
  -3  13   1  317.41   18.54
   3 -13   0   13.77    3.93
   3 -13   1  299.14   16.74
   3 -13   2  114.91    9.60
   3 -13   3  105.63    8.63
   3 -13   4  170.96    9.83
  -3  12   8  101.38    7.67
  -3  12   7   26.44    4.65
  -3  12   7   33.86    5.99
   3 -12  -7   27.79    4.90
  -3  12   6    0.93    3.26
   3 -12  -6    2.24    3.36
   3 -12  -5  122.12   13.17
  -3  12   5  137.14   13.50
  -3  12   4   52.14    8.67
   3 -12  -4   41.05    9.17
   3 -12  -3    4.25    6.28
  -3  12   3    8.09    3.44
   3 -12  -2  223.58   19.80
   3 -12  -1   62.34   11.10
   3 -12   0  296.58   21.60
   3 -12   1   53.99    9.30
   3 -12   1   45.17    8.33
   3 -12   2  124.44   12.95
   3 -12   2  137.43   13.77
   3 -12   3  137.17   13.56
   3 -12   3  162.37   14.08
   3 -12   4   12.00    5.74
   3 -12   5  268.72   15.99
   3 -12   6    7.51    2.53
  -3  11  10   91.02    9.48
  -3  11   9   12.44    5.19
  -3  11   9   20.05    4.54
  -3  11   8  206.98   17.00
  -3  11   8  229.80   15.32
  -3  11   8  222.09   16.58
   3 -11  -7   97.57   11.92
  -3  11   7   80.58   10.96
  -3  11   7   89.66   12.26
   3 -11  -6  271.02   21.18
  -3  11   6  319.04   22.99
  -3  11   6  284.61   20.88
  -3  11   5    4.29    5.50
   3 -11  -5    4.33    7.49
  -3  11   5    1.57    5.91
   3 -11  -4  287.93   24.58
  -3  11   4  320.75   25.98
   3 -11  -3  138.76   18.01
   3 -11  -2   57.86   13.43
   3 -11  -1   87.91   15.09
   3 -11   0  218.22   22.45
   3 -11   0  179.28   17.59
   3 -11   1   36.10   11.29
   3 -11   1   36.70   10.06
   3 -11   2  506.24   31.49
   3 -11   2  480.77   29.88
   3 -11   3   12.99    5.49
   3 -11   3    3.03    7.12
   3 -11   4  244.19   19.37
   3 -11   4  199.35   19.36
   3 -11   5  251.48   20.52
   3 -11   6  162.86   16.21
   3 -11   6  169.78   14.69
   3 -11   7  433.52   21.15
   3 -11   8   -5.02    1.31
  -3  10  12  296.98   13.08
  -3  10  11  160.09   13.53
  -3  10  10  123.53   13.99
  -3  10   9  263.82   21.07
  -3  10   9  263.05   16.75
  -3  10   8  103.70   13.59
   3 -10  -8  107.71   12.22
  -3  10   8   83.55   13.51
   3 -10  -7  546.38   30.58
  -3  10   7  499.89   31.00
  -3  10   7  468.56   30.79
   3 -10  -6  944.77   43.33
  -3  10   6 1032.35   46.13
  -3  10   6  976.68   44.15
   3 -10  -5  571.67   35.14
  -3  10   5  658.14   38.00
  -3  10   5  560.51   33.65
   3 -10  -4  902.18   45.24
  -3  10   4  985.42   43.26
   3 -10  -3   15.34    7.48
   3 -10  -2  531.82   36.03
   3 -10  -1  215.97   24.14
   3 -10   0  142.09   19.45
   3 -10   0  117.04   15.59
   3 -10   1  164.59   20.34
   3 -10   1  172.57   19.23
   3 -10   2   38.70   11.24
   3 -10   2   50.02   11.53
   3 -10   3   21.16    9.52
   3 -10   3   39.86   11.44
   3 -10   4  246.16   22.47
   3 -10   4  235.07   23.63
   3 -10   5   83.04   13.22
   3 -10   5   85.58   14.91
   3 -10   6  223.91   21.61
   3 -10   7   59.27   10.02
   3 -10   7   58.53    9.41
   3 -10   8  316.01   19.83
   3 -10   9   75.30    8.41
   3 -10  10   72.87    7.68
  -3   9  13  192.32   10.51
  -3   9  12  323.11   18.92
  -3   9  11    6.50    5.15
  -3   9  10  321.47   23.40
  -3   9  10  350.28   25.83
  -3   9   9  179.93   20.17
  -3   9   9  164.62   18.10
  -3   9   9  194.50   16.56
  -3   9   9  190.02   19.44
  -3   9   8  158.61   18.78
  -3   9   8  157.98   19.79
  -3   9   8  156.02   17.92
   3  -9  -7  110.48   15.12
  -3   9   7  135.47   18.01
  -3   9   7  123.39   16.13
  -3   9   7  102.21   16.37
   3  -9  -6   69.27   13.19
  -3   9   6   59.87   13.34
  -3   9   6   70.20   14.00
   3  -9  -5  726.97   40.33
  -3   9   5  645.62   38.92
   3  -9  -4   69.12   13.89
  -3   9   4   97.48   15.01
   3  -9  -3  594.25   37.80
  -3   9   3  541.74   35.47
  -3   9   3  579.50   34.44
  -3   9   2  424.96   31.11
   3  -9  -2  451.03   33.42
   3  -9  -1   82.97   15.17
  -3   9   1   54.26   11.94
   3  -9   0  853.29   41.31
  -3   9   0  790.05   41.50
   3  -9   0  900.85   47.84
   3  -9   1   11.05    6.25
   3  -9   1    3.98    9.48
   3  -9   2  629.76   38.07
   3  -9   2  604.46   38.26
  -3   9  -2  606.24   34.85
   3  -9   3   13.78    7.17
   3  -9   3   19.40    9.06
   3  -9   4   32.56   10.18
   3  -9   4   40.94   10.49
  -3   9  -4   48.78   11.38
   3  -9   5  278.19   24.65
   3  -9   5  285.18   26.40
  -3   9  -5  284.76   26.16
  -3   9  -6   -1.31    8.49
   3  -9   6   -3.02   10.50
   3  -9   7  250.82   23.92
   3  -9   7  229.67   20.91
  -3   9  -7  271.83   25.78
   3  -9   8  179.13   16.81
   3  -9   8  184.65   18.90
   3  -9   9   95.34   11.26
   3  -9  10  164.70   12.86
   3  -9  10  149.16   13.61
   3  -9  11    6.37    3.19
   3  -9  11   10.45    4.16
  -3   8  14    2.12    2.41
  -3   8  13   65.08    8.15
  -3   8  13   77.60    8.52
  -3   8  12   33.37    8.97
  -3   8  12   36.66    7.42
  -3   8  11  226.70   20.97
  -3   8  11  242.74   21.39
  -3   8  10    6.74    5.66
  -3   8  10   17.25    9.76
  -3   8   9   98.52   14.46
  -3   8   9  144.85   19.26
  -3   8   9  105.79   16.46
  -3   8   8  183.48   20.16
  -3   8   8  189.94   18.89
  -3   8   8  191.31   21.26
  -3   8   7   96.49   15.15
  -3   8   7  106.91   14.06
   3  -8  -7  100.68   14.66
  -3   8   7   81.65   15.21
  -3   8   6  110.50   15.37
  -3   8   6  146.10   16.71
  -3   8   6  123.50   18.45
   3  -8  -6  118.51   15.83
   3  -8  -5   40.38    9.24
  -3   8   5   32.97   10.67
   3  -8  -5   39.81   13.91
   3  -8  -5   27.17    9.02
  -3   8   4  400.06   29.87
   3  -8  -4  396.79   29.86
   3  -8  -4  453.59   37.12
   3  -8  -4  426.85   33.51
  -3   8   4  401.04   33.72
  -3   8   3  472.42   32.21
   3  -8  -3  491.93   33.31
   3  -8  -3  599.89   40.66
   3  -8  -3  474.69   36.02
  -3   8   3  480.00   37.09
   3  -8  -2   66.71   13.23
  -3   8   2   66.83   12.50
   3  -8  -2   60.51   13.34
  -3   8   2   71.34   15.63
  -3   8   1  625.14   35.92
   3  -8  -1  685.33   40.25
   3  -8  -1  672.86   39.82
  -3   8   1  674.96   44.42
   3  -8   0  469.71   33.26
  -3   8   0  411.69   28.86
   3  -8   0  470.18   32.51
  -3   8   0  476.67   37.93
   3  -8   1  199.26   22.74
  -3   8  -1  216.19   21.01
   3  -8   1  256.06   23.52
  -3   8  -1  264.22   28.46
  -3   8  -2 1457.54   52.64
  -3   8  -2 1322.53   60.58
   3  -8   2 1372.61   56.11
   3  -8   2 1372.35   56.58
  -3   8  -2 1250.23   48.48
   3  -8   3   31.22   10.05
   3  -8   3   35.95   11.53
  -3   8  -3   40.34   10.08
   3  -8   3   35.65   11.26
   3  -8   4 1115.50   48.61
  -3   8  -4 1256.62   53.87
   3  -8   4 1124.29   52.15
   3  -8   4 1163.69   50.94
  -3   8  -5    4.25    5.72
   3  -8   5    7.90    7.32
   3  -8   5    3.10    8.56
  -3   8  -6  177.66   21.65
   3  -8   6  199.53   20.94
   3  -8   6  165.98   22.15
   3  -8   7  386.25   30.57
  -3   8  -7  439.12   34.20
   3  -8   8   23.89   10.17
   3  -8   8   15.03    8.51
  -3   8  -8   35.06    9.83
   3  -8   9  664.16   33.45
   3  -8  10   50.41    7.87
   3  -8  11   29.91    5.82
   3  -8  11   13.89    5.90
   3  -8  12  264.08   13.55
   3  -8  12  231.89   14.20
  -3   7  14  196.17   11.76
  -3   7  13   86.35   12.64
  -3   7  13   97.99   11.27
  -3   7  12  198.30   20.44
  -3   7  12  222.85   19.95
  -3   7  11   89.75   15.48
   3  -7 -11  124.55   19.12
  -3   7  11   78.84   14.79
  -3   7  10   58.63   12.73
  -3   7  10   48.57   12.81
   3  -7 -10   62.52   14.13
   3  -7  -9  737.69   46.30
  -3   7   9  628.08   36.66
  -3   7   9  675.41   40.40
  -3   7   9  662.05   38.74
  -3   7   8   13.50    7.25
  -3   7   8   25.80    8.05
  -3   7   8   26.62   10.50
   3  -7  -8   23.88   11.77
  -3   7   7  678.10   39.70
  -3   7   7  588.84   37.55
   3  -7  -7  669.05   41.62
  -3   7   7  574.39   34.39
  -3   7   6  358.37   25.83
   3  -7  -6  354.38   30.57
  -3   7   6  440.35   31.66
   3  -7  -6  411.92   28.18
  -3   7   6  372.46   29.00
  -3   7   6  332.67   27.99
   3  -7  -6  340.12   27.27
   3  -7  -5  479.41   32.84
  -3   7   5  494.18   35.26
   3  -7  -5  495.43   32.42
   3  -7  -5  477.74   35.17
   3  -7  -5  500.47   31.38
  -3   7   5  425.51   30.32
  -3   7   4  468.78   30.78
   3  -7  -4  495.60   31.68
  -3   7   4  485.21   35.25
   3  -7  -4  507.69   35.88
  -3   7   3   50.99   10.42
  -3   7   3   69.10   15.23
   3  -7  -3   65.30   14.18
  -3   7   2  122.53   18.04
   3  -7  -2   99.59   15.31
  -3   7   1  505.53   36.04
   3  -7  -1  507.94   32.34
  -3   7   0   13.86    7.97
   3  -7   0    8.90    5.93
  -3   7  -1  540.25   28.85
  -3   7  -1  506.94   36.63
   3  -7   1  482.67   30.12
  -3   7  -2  161.59   17.14
   3  -7   2  153.59   19.15
   3  -7   2  146.20   18.91
  -3   7  -2  178.34   22.08
   3  -7   2  143.58   15.71
   3  -7   3  155.85   20.57
  -3   7  -3  187.44   21.67
   3  -7   3  173.59   20.65
  -3   7  -3  194.08   20.50
   3  -7   4 1073.55   49.13
   3  -7   4  984.09   49.91
   3  -7   4 1047.05   44.23
   3  -7   4 1070.75   48.11
  -3   7  -4 1019.02   48.77
  -3   7  -4 1099.31   49.53
   3  -7   5  160.88   20.56
   3  -7   5  156.29   21.60
   3  -7   5  145.09   18.23
  -3   7  -5  150.34   20.41
  -3   7  -5  141.53   19.38
   3  -7   6  624.78   36.12
   3  -7   6  596.22   39.40
  -3   7  -6  681.02   41.85
   3  -7   7   99.23   17.67
  -3   7  -7   94.82   17.39
   3  -7   8  255.41   25.62
   3  -7   8  228.56   22.66
  -3   7  -8  280.24   27.93
   3  -7   9  121.31   17.57
  -3   7  -9  142.18   20.27
   3  -7   9  104.10   14.95
   3  -7  10  115.22   14.55
   3  -7  11  128.63   13.44
   3  -7  11   86.57   12.79
   3  -7  12    8.70    3.36
   3  -7  12   12.25    5.94
   3  -7  13  106.42    8.31
   3  -7  13  101.34    9.61
  -3   6  15  380.57   18.62
  -3   6  14   53.40    7.21
  -3   6  14   46.05    8.07
  -3   6  13  767.18   33.67
  -3   6  13  783.59   37.86
   3  -6 -12  453.80   34.17
  -3   6  12  409.46   31.09
  -3   6  12  459.38   30.82
   3  -6 -11  130.45   18.90
  -3   6  11   96.70   16.40
  -3   6  11  105.46   17.79
  -3   6  10  277.61   24.90
   3  -6 -10  286.03   29.13
  -3   6  10  291.26   27.79
  -3   6  10  298.06   27.87
  -3   6   9  102.09   17.75
  -3   6   9   94.73   14.86
  -3   6   9  109.41   17.20
   3  -6  -9   97.59   18.53
  -3   6   8  618.29   35.85
   3  -6  -8  722.55   45.15
  -3   6   8  659.22   42.87
  -3   6   8  687.15   39.42
  -3   6   8  650.00   39.98
  -3   6   7  445.90   31.79
  -3   6   7  514.68   33.68
  -3   6   7  423.07   29.35
   3  -6  -7  456.17   31.97
  -3   6   7  500.59   30.83
   3  -6  -7  479.04   36.48
  -3   6   6   54.79   12.35
  -3   6   6   55.74   12.09
   3  -6  -6   83.98   15.10
   3  -6  -6   64.76   14.10
  -3   6   6   63.86   11.47
  -3   6   5  417.00   30.21
   3  -6  -5  424.91   32.17
   3  -6  -5  429.27   30.81
  -3   6   4   35.32    9.33
   3  -6  -4   48.22   12.11
   3  -6  -3  983.07   39.42
  -3   6   3  852.88   42.60
   3  -6  -3  892.52   41.92
  -3   6   2   87.80   14.51
   3  -6  -2   82.01   12.68
  -3   6   1 1468.13   55.19
   3  -6  -1 1495.56   50.09
  -3   6   0   25.09    6.16
  -3   6   0   21.94    7.83
   3  -6   0   28.02    6.86
   3  -6   0   39.10    8.96
  -3   6  -1   18.01    5.55
  -3   6  -1   17.00    7.73
   3  -6   1   11.82    6.69
   3  -6   1   18.39    6.00
  -3   6  -2   36.42    8.74
  -3   6  -2   52.36    9.91
   3  -6   2   32.35    9.24
  -3   6  -2   37.15   10.80
   3  -6   2   36.28    8.19
  -3   6  -3  123.48   16.13
   3  -6   3  112.45   16.53
  -3   6  -3  127.74   17.19
   3  -6   3  138.16   14.05
  -3   6  -4  663.54   37.26
  -3   6  -4  716.55   37.51
   3  -6   4  619.04   37.32
   3  -6   5  144.07   17.32
  -3   6  -5  157.34   19.82
  -3   6  -5  168.33   20.19
   3  -6   5  134.96   17.43
   3  -6   5  140.01   18.33
  -3   6  -6   66.22   13.14
   3  -6   6   63.92   12.73
  -3   6  -6   62.67   14.37
  -3   6  -6   63.04   14.50
   3  -6   6   50.85   12.00
   3  -6   6   55.28   13.09
  -3   6  -7  267.83   25.17
   3  -6   7  220.12   24.43
  -3   6  -7  270.68   26.88
  -3   6  -7  277.72   27.73
   3  -6   7  257.85   25.54
   3  -6   8  215.94   23.81
   3  -6   8  220.96   23.79
   3  -6   8  222.63   21.65
  -3   6  -8  235.58   26.16
  -3   6  -9  353.23   32.15
   3  -6   9  355.49   24.43
   3  -6   9  323.76   25.80
   3  -6   9  393.35   31.01
   3  -6   9  353.80   29.41
  -3   6 -10  527.43   38.09
   3  -6  10  532.13   35.35
   3  -6  10  527.46   31.27
   3  -6  10  498.16   27.49
   3  -6  11    4.55    6.28
   3  -6  11    9.98    7.12
   3  -6  11   16.75    6.05
   3  -6  11   10.60    5.72
   3  -6  12  324.55   18.87
   3  -6  12  311.35   22.65
   3  -6  12  345.87   22.18
   3  -6  13   48.17    8.68
   3  -6  13   46.92    8.39
   3  -6  13   60.79    7.75
   3  -6  14   15.95    4.32
  -3   5  16   37.40    5.15
  -3   5  15  197.02   15.79
  -3   5  15  172.01   13.91
  -3   5  15  180.07   12.32
  -3   5  14    8.46    3.88
  -3   5  14    7.34    5.65
  -3   5  13  237.60   19.43
  -3   5  13  274.67   21.14
  -3   5  13  245.89   23.25
   3  -5 -13  259.66   24.62
  -3   5  12    4.94    3.73
  -3   5  12   11.66    9.19
  -3   5  12    0.75    7.28
   3  -5 -12    0.46    7.31
  -3   5  11  299.16   23.48
   3  -5 -11  312.86   30.58
   3  -5 -11  269.89   26.90
  -3   5  11  286.97   27.23
  -3   5  11  271.83   26.02
  -3   5  10  117.68   18.07
   3  -5 -10  139.26   21.11
   3  -5 -10  103.05   17.53
  -3   5  10  144.85   18.43
   3  -5  -9  520.68   36.52
   3  -5  -9  551.73   39.67
  -3   5   9  535.69   32.88
  -3   5   9  542.02   37.45
  -3   5   9  545.16   34.59
  -3   5   9  542.95   39.28
  -3   5   9  532.47   34.79
  -3   5   8   21.90    6.68
  -3   5   8   24.41    8.09
  -3   5   8   13.36    5.50
  -3   5   8   21.94    9.90
   3  -5  -8   32.95   10.65
   3  -5  -8   18.41   10.94
  -3   5   8   21.75    7.97
  -3   5   7  107.13   14.91
   3  -5  -7  120.33   17.82
   3  -5  -7  139.64   19.48
   3  -5  -7  126.47   16.06
  -3   5   7  136.17   15.01
  -3   5   7  116.30   14.08
  -3   5   6  443.33   29.23
   3  -5  -6  439.56   31.67
   3  -5  -6  438.19   28.98
  -3   5   6  411.98   23.82
  -3   5   5   44.10   11.02
   3  -5  -5   54.48   12.16
   3  -5  -5   42.39   10.36
  -3   5   5   41.90    7.66
  -3   5   4  817.76   37.88
   3  -5  -4  714.87   37.13
   3  -5  -4  784.85   37.32
  -3   5   4  730.08   26.29
   3  -5  -3  430.32   26.53
  -3   5   3  420.71   27.00
  -3   5   2  402.17   26.61
   3  -5  -2  408.59   25.16
   3  -5  -2  456.01   24.26
   3  -5  -1 3081.56   64.79
   3  -5  -1 3209.18   59.71
  -3   5   1 2979.91   70.65
  -3   5   1 3169.77   73.80
   3  -5  -1 3221.26   58.86
   3  -5   0    1.62    4.90
   3  -5   0   -0.68    4.71
  -3   5   0    3.74    5.96
  -3   5   0    6.07    4.26
   3  -5   1 2196.27   51.81
   3  -5   1 2235.13   58.22
  -3   5  -1 2324.28   64.51
  -3   5  -1 2265.14   51.91
   3  -5   2  151.78   13.73
   3  -5   2  168.01   17.40
  -3   5  -2  170.58   17.34
  -3   5  -2  147.12   15.19
   3  -5   3  240.11   16.59
  -3   5  -3  226.26   19.34
   3  -5   3  219.58   20.19
  -3   5  -3  255.01   20.29
   3  -5   4 1572.74   40.46
  -3   5  -4 1356.44   46.42
   3  -5   4 1421.49   51.25
  -3   5  -4 1514.14   51.25
  -3   5  -4 1545.67   47.02
  -3   5  -5    6.75    6.28
  -3   5  -5   13.78    7.67
   3  -5   5   10.28    6.63
  -3   5  -6  105.00   15.58
  -3   5  -6  127.21   17.81
  -3   5  -6  119.29   15.93
   3  -5   6  105.77   16.97
  -3   5  -7  142.95   18.25
   3  -5   7  139.07   18.80
  -3   5  -7  143.78   19.11
  -3   5  -7  150.38   20.64
   3  -5   7  175.15   21.46
   3  -5   8  422.42   29.23
   3  -5   8  402.07   31.11
  -3   5  -8  440.83   33.05
  -3   5  -8  408.29   32.25
  -3   5  -8  429.90   34.85
   3  -5   8  461.49   33.07
   3  -5   9  621.66   39.86
   3  -5   9  569.66   36.71
   3  -5   9  548.04   33.27
  -3   5  -9  581.50   40.77
   3  -5   9  574.31   31.60
   3  -5   9  535.95   30.69
   3  -5  10  123.24   18.56
   3  -5  10   96.84   13.44
   3  -5  10  101.09   15.28
  -3   5 -10   96.26   17.71
   3  -5  11  253.05   25.68
   3  -5  11  246.75   20.11
   3  -5  11  262.85   22.11
  -3   5 -11  226.07   25.44
   3  -5  11  220.97   21.58
   3  -5  11  224.11   19.51
   3  -5  12  241.55   22.74
   3  -5  12  234.82   18.44
  -3   5 -12  217.60   21.74
   3  -5  12  226.98   21.25
   3  -5  13    0.35    4.29
   3  -5  13   -2.30    2.93
   3  -5  13    5.67    4.16
   3  -5  13    5.69    3.73
   3  -5  14  152.91   13.75
   3  -5  14  154.22   11.58
   3  -5  15   -5.99    3.70
  -3   4  16   15.29    3.64
  -3   4  16    4.61    2.73
  -3   4  15   65.54   10.11
  -3   4  15   51.21    8.43
  -3   4  15   54.48    8.13
  -3   4  14   34.81    7.49
  -3   4  14   17.19    6.78
  -3   4  14   21.76    5.32
  -3   4  14   31.47    7.76
   3  -4 -13   17.03    7.81
  -3   4  13   18.67    9.08
  -3   4  13   20.62    7.75
  -3   4  13   -0.93    4.74
  -3   4  13    6.11    3.98
  -3   4  12  214.33   23.17
   3  -4 -12  179.91   21.70
   3  -4 -12  215.13   24.92
  -3   4  12  205.21   20.65
  -3   4  12  201.87   23.02
  -3   4  12  212.46   21.21
  -3   4  12  202.39   19.99
  -3   4  11  130.20   19.56
  -3   4  11  139.93   16.85
  -3   4  11  130.79   18.18
   3  -4 -11  117.12   19.38
   3  -4 -11  122.88   18.60
  -3   4  11  140.24   19.97
  -3   4  10  245.38   23.92
  -3   4  10  258.57   25.52
  -3   4  10  270.33   26.95
  -3   4  10  242.63   23.77
   3  -4 -10  265.18   26.74
   3  -4 -10  267.10   28.15
  -3   4  10  246.06   26.93
   3  -4  -9 1388.18   57.38
   3  -4  -9 1515.76   63.08
  -3   4   9 1333.55   51.13
  -3   4   9 1530.35   61.06
  -3   4   9 1408.24   54.85
  -3   4   9 1517.68   64.42
  -3   4   9 1399.99   54.93
  -3   4   8   49.49   10.44
  -3   4   8   53.00   12.18
  -3   4   8   36.36    8.25
  -3   4   8   39.68   11.75
   3  -4  -8   50.77   12.63
   3  -4  -8   51.14   13.70
  -3   4   8   53.33   12.11
   3  -4  -7 1928.44   61.57
   3  -4  -7 1938.94   65.09
   3  -4  -7 1977.65   55.28
  -3   4   6  235.73   19.56
   3  -4  -6  209.14   20.72
   3  -4  -6  237.00   22.34
   3  -4  -6  220.79   19.15
  -3   4   6  227.02   17.55
  -3   4   5  209.33   18.29
   3  -4  -5  226.87   20.16
   3  -4  -5  206.74   20.01
   3  -4  -5  200.90   17.76
  -3   4   5  222.16   16.06
  -3   4   4 3829.06   73.27
   3  -4  -4 3788.03   78.56
   3  -4  -4 3766.00   73.23
  -3   4   4 3754.55   58.09
  -3   4   3  232.40   18.65
   3  -4  -3  225.36   18.98
   3  -4  -3  224.74   18.51
  -3   4   3  226.13   12.89
   3  -4  -2 1892.26   48.28
   3  -4  -2 1892.40   47.58
   3  -4  -2 2028.45   38.45
  -3   4   2 1810.52   49.94
  -3   4   2 1839.62   31.21
  -3   4   2 1885.26   52.10
   3  -4  -1  740.15   29.18
   3  -4  -1  790.75   27.20
   3  -4  -1  736.21   28.36
  -3   4   1  729.32   23.66
  -3   4   1  786.91   33.63
   3  -4   0  123.16   12.12
   3  -4   0  135.87   13.07
  -3   4   0  125.15   14.45
   3  -4   0  121.69   10.79
  -3   4   0  133.85   11.05
   3  -4   1 3111.66   55.34
   3  -4   1 3138.92   62.70
  -3   4  -1 3275.93   69.06
  -3   4  -1 3128.64   58.91
  -3   4  -1 3155.96   57.41
  -3   4  -2   12.87    7.72
   3  -4   2    7.88    4.10
  -3   4  -2    2.27    4.94
   3  -4   2    6.95    6.44
  -3   4  -2    0.11    6.03
   3  -4   3 2482.15   47.04
  -3   4  -3 2566.32   61.56
   3  -4   3 2391.43   58.67
  -3   4  -3 2406.67   56.87
  -3   4  -3 2359.88   54.70
  -3   4  -3 2580.95   60.02
   3  -4   4  119.99    9.98
  -3   4  -4  138.87   14.28
   3  -4   4  112.02   14.04
  -3   4  -4  141.51   15.81
  -3   4  -4  143.14   13.77
  -3   4  -5  897.21   39.00
   3  -4   5  895.65   39.10
  -3   4  -5  859.96   35.32
  -3   4  -6  719.81   33.67
  -3   4  -6  796.44   38.46
  -3   4  -6  771.06   39.41
  -3   4  -6  670.37   35.80
   3  -4   6  742.73   37.14
  -3   4  -7  523.25   33.76
  -3   4  -7  496.70   31.86
  -3   4  -7  570.66   36.26
   3  -4   7  522.59   32.77
   3  -4   8  160.98   18.28
   3  -4   8  155.04   19.09
  -3   4  -8  173.67   20.91
  -3   4  -8  140.35   18.49
  -3   4  -8  193.22   23.01
   3  -4   8  151.60   18.72
   3  -4   9   10.44    5.10
   3  -4   9   20.65    6.87
   3  -4   9    7.00    7.24
  -3   4  -9    5.54    8.31
   3  -4   9    3.66    7.44
  -3   4  -9    7.89    9.48
   3  -4  10   94.78   16.51
   3  -4  10   95.46   13.32
   3  -4  10  100.31   14.99
   3  -4  10   76.80   13.77
  -3   4 -10   85.34   16.80
   3  -4  11  442.56   28.50
  -3   4 -11  455.60   36.10
   3  -4  11  519.08   31.48
   3  -4  11  443.27   31.71
   3  -4  11  480.07   36.48
   3  -4  11  465.36   28.57
   3  -4  12  118.67   19.29
   3  -4  12   93.94   13.32
  -3   4 -12  104.70   16.27
   3  -4  12  105.86   15.20
  -3   4 -12  106.64   18.09
   3  -4  12  116.45   16.69
   3  -4  13  312.21   22.39
   3  -4  13  367.70   28.34
   3  -4  13  343.20   22.41
   3  -4  13  326.67   24.68
   3  -4  14    5.46    3.58
   3  -4  14   -0.86    3.18
   3  -4  15  231.43   17.59
  -3   3  16  390.38   19.30
  -3   3  16  424.93   17.00
  -3   3  16  391.68   21.02
  -3   3  15  458.42   25.90
  -3   3  15  495.49   25.23
  -3   3  15  527.54   27.27
  -3   3  14   47.89   11.97
  -3   3  14   39.64   10.43
  -3   3  14   29.57    9.96
  -3   3  14   46.04    8.92
  -3   3  13  485.07   27.51
   3  -3 -13  491.51   35.95
   3  -3 -13  514.39   34.33
  -3   3  13  550.95   33.87
  -3   3  13  525.93   34.49
  -3   3  13  509.40   33.62
  -3   3  13  572.98   36.64
  -3   3  12   67.17   12.87
  -3   3  12   57.88   14.04
   3  -3 -12   65.00   13.77
   3  -3 -12   53.12   14.16
  -3   3  12   46.30   10.65
  -3   3  12   59.55   12.77
  -3   3  12   67.32   14.58
  -3   3  11  144.61   20.42
   3  -3 -11  102.08   18.17
   3  -3 -11  102.09   16.91
  -3   3  11   85.30   15.67
   3  -3 -11   96.10   17.42
  -3   3  11   68.84   13.32
  -3   3  11  117.26   16.75
  -3   3  10  705.83   39.19
  -3   3  10  766.21   47.51
  -3   3  10  720.08   42.65
  -3   3  10  728.37   39.90
  -3   3  10  706.24   40.19
  -3   3  10  720.62   40.48
  -3   3  10  739.98   44.31
   3  -3 -10  689.69   43.01
   3  -3 -10  750.14   42.67
   3  -3 -10  812.27   39.81
   3  -3 -10  776.34   46.84
  -3   3   9    1.28    5.24
  -3   3   9   -6.46    6.69
  -3   3   9    0.32    7.50
   3  -3  -9    0.06    9.31
   3  -3  -9    5.21    7.35
   3  -3  -9   -0.33    7.64
   3  -3  -9    0.57    5.50
  -3   3   9   -0.19    4.64
  -3   3   8  105.62   16.68
   3  -3  -8   80.72   12.53
   3  -3  -8  101.85   16.38
  -3   3   8   81.76   12.46
   3  -3  -8   73.90   13.61
   3  -3  -8  108.37   17.46
   3  -3  -7 1185.50   48.68
   3  -3  -7 1219.97   42.61
   3  -3  -7 1164.25   45.40
   3  -3  -7 1222.10   48.79
   3  -3  -7 1251.96   40.18
  -3   3   7 1138.55   40.92
  -3   3   6  421.70   23.01
   3  -3  -6  436.69   28.06
   3  -3  -6  405.08   25.64
   3  -3  -6  407.82   27.31
  -3   3   6  395.63   22.32
  -3   3   5  692.19   27.06
   3  -3  -5  658.35   32.26
   3  -3  -5  658.62   31.05
  -3   3   5  680.64   28.36
  -3   3   4    6.77    5.67
   3  -3  -4    1.22    5.65
   3  -3  -4   -0.22    5.08
  -3   3   4   -0.58    3.53
   3  -3  -4    0.08    5.19
  -3   3   3  374.28   20.92
   3  -3  -3  372.40   22.59
  -3   3   3  343.91   15.46
  -3   3   3  368.24   21.63
   3  -3  -3  393.76   22.36
   3  -3  -2   89.90    7.68
   3  -3  -2   79.58   10.85
   3  -3  -2   84.08   11.00
  -3   3   2   82.89    6.79
  -3   3   2   83.76   10.87
   3  -3  -1 1128.16   33.02
   3  -3  -1 1194.11   30.24
  -3   3   1 1007.10   25.78
  -3   3   1 1026.95   18.46
  -3   3   1 1102.36   35.79
  -3   3   1 1134.39   36.11
   3  -3  -1 1115.09   33.59
   3  -3   0 1551.63   36.18
  -3   3   0 1542.06   33.88
  -3   3   0 1558.63   42.68
   3  -3   0 1587.24   38.41
   3  -3   0 1538.33   37.94
  -3   3  -1 1026.18   31.47
  -3   3  -1 1162.07   31.80
  -3   3  -1 1106.50   36.95
  -3   3  -1 1178.98   38.80
   3  -3   1 1056.63   32.82
  -3   3  -2 1750.77   42.47
   3  -3   2 1782.06   44.20
   3  -3   2 1775.78   36.46
  -3   3  -2 1754.90   47.32
  -3   3  -3  760.59   29.69
   3  -3   3  758.74   30.71
  -3   3  -3  785.16   28.50
   3  -3   3  777.85   23.35
  -3   3  -3  794.04   31.65
  -3   3  -3  797.25   33.05
  -3   3  -4 1405.48   42.35
   3  -3   4 1423.04   43.30
  -3   3  -4 1394.96   39.38
   3  -3   4 1502.68   30.77
  -3   3  -4 1432.80   41.75
  -3   3  -4 1391.69   41.96
  -3   3  -5 1997.70   53.39
  -3   3  -5 1866.66   51.65
   3  -3   5 1869.53   51.70
  -3   3  -5 1822.48   46.87
  -3   3  -5 2027.79   47.70
  -3   3  -5 1982.15   47.30
  -3   3  -6  593.97   27.79
   3  -3   6  621.91   31.57
  -3   3  -6  604.50   32.81
  -3   3  -6  680.15   26.93
  -3   3  -6  612.91   31.52
  -3   3  -6  685.27   35.35
   3  -3   7 2205.57   61.52
  -3   3  -7 2268.01   66.96
  -3   3  -7 2076.92   60.65
  -3   3  -7 2291.35   68.15
   3  -3   8  129.25   16.37
  -3   3  -8  115.54   16.19
  -3   3  -8  116.39   17.44
  -3   3  -8  110.21   17.17
  -3   3  -9 1857.55   68.74
   3  -3   9 1746.83   57.49
   3  -3   9 1684.47   55.11
  -3   3  -9 1856.43   68.70
   3  -3   9 1799.60   58.50
   3  -3   9 1700.86   57.92
  -3   3 -10  150.12   21.29
   3  -3  10  136.67   17.81
   3  -3  10  167.26   22.74
   3  -3  10  168.59   18.40
   3  -3  10  135.69   18.00
   3  -3  10  176.39   19.32
   3  -3  10  135.05   17.99
   3  -3  10  187.18   22.08
   3  -3  11  233.31   20.83
   3  -3  11  196.89   24.73
   3  -3  11  183.85   19.79
  -3   3 -11  196.73   24.52
   3  -3  11  233.53   21.72
   3  -3  11  177.40   21.31
   3  -3  11  226.33   24.15
   3  -3  12  558.67   40.11
   3  -3  12  541.92   32.19
  -3   3 -12  514.41   36.85
  -3   3 -12  545.56   36.85
   3  -3  12  538.40   33.99
   3  -3  12  521.26   34.50
   3  -3  12  648.71   38.83
   3  -3  13  192.16   22.99
   3  -3  13  179.30   17.81
   3  -3  13  161.54   18.14
   3  -3  13  170.68   17.89
   3  -3  13  178.00   20.45
  -3   3 -13  170.24   19.31
   3  -3  14  661.14   30.49
   3  -3  14  598.78   29.90
   3  -3  14  630.60   35.94
   3  -3  15  263.49   20.86
   3  -3  15  265.82   20.20
   3  -3  16   22.86    5.19
  -3   2  16  299.43   19.85
  -3   2  16  288.41   18.48
  -3   2  16  281.26   15.19
  -3   2  15   54.02   10.95
  -3   2  15   79.07   13.06
  -3   2  15   81.06   10.68
  -3   2  15   50.32    9.99
  -3   2  14  591.29   36.46
  -3   2  14  536.80   30.80
  -3   2  14  495.52   32.84
  -3   2  14  590.26   34.15
  -3   2  13  111.94   16.78
  -3   2  13   97.40   15.49
  -3   2  13  113.91   17.41
  -3   2  13  130.78   19.38
   3  -2 -13  108.98   15.97
   3  -2 -13  101.74   18.10
  -3   2  12  595.27   36.97
  -3   2  12  571.34   37.39
  -3   2  12  552.50   37.82
   3  -2 -12  618.43   38.45
   3  -2 -12  604.88   40.31
  -3   2  12  662.93   42.55
  -3   2  11  115.47   17.25
  -3   2  11  122.38   18.37
  -3   2  11   72.89   12.78
  -3   2  11  115.28   17.58
   3  -2 -11   99.18   17.89
   3  -2 -11   79.55   14.69
   3  -2 -11  106.56   18.06
   3  -2 -11  115.50   15.21
  -3   2  10  131.17   19.73
   3  -2 -10  116.20   16.73
  -3   2  10  107.65   16.72
  -3   2  10  123.51   16.46
  -3   2  10  101.94   16.40
  -3   2  10  123.50   18.89
  -3   2  10  105.02   18.10
  -3   2  10  139.81   18.60
   3  -2 -10  123.10   18.60
   3  -2 -10  113.62   15.34
   3  -2  -9 1252.03   54.65
   3  -2  -9 1262.94   45.24
  -3   2   9 1279.88   57.40
   3  -2  -9 1214.03   49.52
   3  -2  -9 1306.13   56.10
  -3   2   9 1217.57   48.52
   3  -2  -8   38.47    9.16
   3  -2  -8   32.30    9.79
  -3   2   8   48.77   13.02
   3  -2  -8   38.90    9.98
   3  -2  -8   48.65   11.49
  -3   2   8   45.01    9.91
   3  -2  -7  776.09   37.82
   3  -2  -7  710.31   30.38
  -3   2   7  724.96   38.16
   3  -2  -7  784.14   35.05
   3  -2  -7  766.63   37.34
  -3   2   7  737.40   32.63
   3  -2  -6   25.31    6.59
   3  -2  -6   21.52    8.86
  -3   2   6   26.50    5.63
   3  -2  -6   28.47    8.16
   3  -2  -6   23.12    6.29
  -3   2   6   25.01    6.90
   3  -2  -5   76.70   11.89
   3  -2  -5   77.85    9.53
  -3   2   5   62.07    7.96
   3  -2  -5   74.52   10.40
   3  -2  -5   70.51   10.77
   3  -2  -5   67.18    9.54
  -3   2   5   68.64    9.45
  -3   2   5   84.19    9.48
   3  -2  -4 1046.56   36.14
  -3   2   4 1100.93   31.68
   3  -2  -4 1179.39   38.19
   3  -2  -4 1024.48   33.53
  -3   2   4 1063.54   29.68
  -3   2   4 1150.79   33.91
   3  -2  -4 1089.17   34.57
   3  -2  -3  645.06   13.90
   3  -2  -3  548.14   23.45
   3  -2  -3  598.31   25.72
  -3   2   3  550.40   19.29
  -3   2   3  607.29   24.23
  -3   2   3  579.30   22.24
   3  -2  -3  597.88   25.34
   3  -2  -2 3818.81   44.10
   3  -2  -2 3597.39   59.98
  -3   2   2 3739.95   56.53
   3  -2  -2 3694.64   60.92
  -3   2   2 3577.98   58.26
  -3   2   2 3541.54   42.07
  -3   2   1  645.43   10.20
   3  -2  -1  675.92   24.58
   3  -2  -1  666.71   21.45
  -3   2   1  680.38   24.98
   3  -2  -1  698.91   25.04
  -3   2   1  590.46   14.67
  -3   2   1  653.13   25.16
   3  -2   0   34.24    5.74
   3  -2   0   34.52    6.02
  -3   2   0   42.39    5.55
  -3   2   0   34.16    7.59
   3  -2   0   34.97    6.71
  -3   2   0   32.47    6.85
  -3   2  -1 4944.55   61.27
  -3   2  -1 4960.90   71.86
   3  -2   1 4945.69   58.68
  -3   2  -2   10.81    4.42
  -3   2  -2    6.68    3.78
   3  -2   2    9.58    6.22
  -3   2  -2    7.17    5.83
   3  -2   2   13.25    3.87
  -3   2  -3  384.91   20.21
  -3   2  -3  385.66   19.69
  -3   2  -3  344.98   20.51
  -3   2  -3  419.96   23.04
   3  -2   3  374.68   20.19
  -3   2  -4  693.23   25.16
   3  -2   4  703.09   28.60
  -3   2  -4  648.44   26.80
  -3   2  -4  734.07   28.22
  -3   2  -4  654.17   26.94
   3  -2   4  702.03   18.32
  -3   2  -5  230.96   15.25
   3  -2   5  234.32   17.63
  -3   2  -5  248.43   17.90
  -3   2  -5  245.92   19.07
  -3   2  -5  237.34   18.41
  -3   2  -5  218.83   15.28
  -3   2  -6  205.71   14.97
   3  -2   6  234.90   18.28
  -3   2  -6  278.58   21.69
  -3   2  -6  243.57   15.34
  -3   2  -6  242.11   18.54
  -3   2  -6  240.65   20.51
   3  -2   7  973.79   38.47
  -3   2  -7 1051.53   44.48
  -3   2  -7  952.30   38.30
  -3   2  -7  978.93   42.61
   3  -2   8   26.87    7.76
  -3   2  -8   18.41    7.18
  -3   2  -8   23.57   10.01
  -3   2  -8   26.82    9.82
   3  -2   9  845.23   40.45
   3  -2   9  899.62   42.07
   3  -2   9  878.09   39.24
  -3   2  -9  936.80   46.99
  -3   2  -9  999.37   49.23
  -3   2 -10   25.55   10.49
   3  -2  10   57.78   11.15
  -3   2 -10   24.09    8.53
   3  -2  10   48.41   14.64
   3  -2  10   33.29    9.22
   3  -2  10   16.38    7.47
   3  -2  10   24.18    9.23
   3  -2  10   35.11    9.52
   3  -2  10   24.89    9.13
   3  -2  10   32.66   12.41
   3  -2  11 1166.63   53.04
   3  -2  11 1307.50   48.74
   3  -2  11 1331.30   62.36
   3  -2  11 1210.06   50.17
  -3   2 -11 1300.78   57.66
  -3   2 -11 1162.34   56.27
   3  -2  11 1248.94   57.70
   3  -2  12  283.99   29.51
   3  -2  12  276.17   22.19
   3  -2  12  218.40   21.70
  -3   2 -12  242.83   25.25
   3  -2  12  242.90   23.46
   3  -2  12  231.29   24.18
   3  -2  12  278.49   27.09
   3  -2  13  131.06   20.29
   3  -2  13  123.11   16.15
   3  -2  13  107.52   15.43
   3  -2  13  139.35   19.46
   3  -2  13  113.03   16.61
  -3   2 -13  137.91   17.84
   3  -2  14  511.69   34.81
   3  -2  14  510.69   31.44
   3  -2  14  523.54   28.94
   3  -2  15   10.54    5.22
   3  -2  15   -1.16    2.76
   3  -2  15    4.15    7.58
   3  -2  16   87.52   10.36
  -3   1  17  227.30   12.49
  -3   1  16   13.64    4.53
  -3   1  16   14.10    5.81
  -3   1  16    5.88    5.82
  -3   1  16    0.19    6.12
  -3   1  15  139.73   14.14
  -3   1  15  144.24   17.63
  -3   1  15  133.43   17.00
  -3   1  15  118.25   15.34
  -3   1  14  165.00   20.39
  -3   1  14  204.01   18.70
  -3   1  14  158.18   19.36
  -3   1  14  169.89   19.60
  -3   1  13   14.16    8.56
  -3   1  13   10.99    6.77
   3  -1 -13   28.74   10.00
  -3   1  13   23.96   10.01
  -3   1  13   23.59   10.14
  -3   1  13   22.14   11.55
  -3   1  12 1040.94   53.95
   3  -1 -12  989.49   47.07
   3  -1 -12 1125.62   53.31
  -3   1  12  999.71   48.80
  -3   1  12  993.74   52.80
  -3   1  12 1073.14   53.17
  -3   1  12 1009.90   47.79
  -3   1  11    0.51    9.60
  -3   1  11    6.81    4.22
  -3   1  11   11.47    5.72
  -3   1  11    7.52    9.04
  -3   1  11   -2.28    6.86
  -3   1  11    5.08    7.56
   3  -1 -11   11.18    8.27
   3  -1 -11    9.85    6.28
   3  -1 -10 2479.73   79.31
  -3   1  10 2540.73   73.87
  -3   1  10 2696.98   78.98
  -3   1  10 2612.23   75.33
  -3   1  10 2833.97   74.56
  -3   1  10 2819.22   82.70
  -3   1  10 2543.81   83.67
   3  -1 -10 2469.46   70.99
  -3   1  10 2683.58   81.51
   3  -1 -10 2477.64   77.98
   3  -1 -10 2788.40   67.08
   3  -1  -9  384.34   24.24
   3  -1  -9  389.52   29.79
  -3   1   9  397.65   31.88
   3  -1  -9  378.84   26.76
   3  -1  -9  354.32   28.58
  -3   1   9  366.32   27.30
   3  -1  -8  389.29   22.90
   3  -1  -8  393.62   27.85
  -3   1   8  403.13   29.92
   3  -1  -8  401.55   25.77
   3  -1  -8  391.79   27.80
  -3   1   8  411.12   26.45
  -3   1   8  439.15   26.89
   3  -1  -7 2778.85   55.84
   3  -1  -7 2875.00   68.41
  -3   1   7 2901.22   73.02
   3  -1  -7 2719.69   61.50
  -3   1   7 2792.07   62.52
   3  -1  -7 2888.19   69.15
   3  -1  -6    2.55    3.76
   3  -1  -6   -0.51    5.80
  -3   1   6    0.56    0.74
   3  -1  -6    4.32    5.14
  -3   1   6   -8.76    5.09
  -3   1   6    1.37    4.93
   3  -1  -6    1.06    3.83
   3  -1  -6    6.50    6.88
   3  -1  -5 1372.99   40.97
   3  -1  -5 1332.50   32.82
  -3   1   5 1383.23   30.77
   3  -1  -5 1350.00   37.42
   3  -1  -5 1359.65   40.72
   3  -1  -5 1345.15   35.90
  -3   1   5 1312.40   36.17
   3  -1  -4 1838.01   44.14
   3  -1  -4 1746.38   35.02
  -3   1   4 1838.36   35.33
   3  -1  -4 1803.39   40.18
   3  -1  -4 1771.28   42.60
  -3   1   4 1706.31   37.32
  -3   1   4 1841.80   37.85
  -3   1   4 1918.75   36.38
   3  -1  -4 1684.36   39.90
   3  -1  -3  663.93   15.59
   3  -1  -3  719.22   25.50
   3  -1  -3  674.51   23.21
  -3   1   3  687.20   21.38
  -3   1   3  701.01   23.42
  -3   1   3  765.04   19.73
   3  -1  -3  619.71   24.64
  -3   1   3  702.09   21.30
   3  -1  -2 1773.16   30.89
   3  -1  -2 1767.20   38.53
  -3   1   2 1775.94   35.22
   3  -1  -2 1783.49   40.62
  -3   1   2 1755.11   30.64
  -3   1   2 1764.60   36.72
   3  -1  -1   15.68    4.68
  -3   1   1   11.64    4.67
  -3   1   1   15.43    3.17
   3  -1  -1    7.69    5.49
   3  -1  -1   10.09    3.91
  -3   1   0 3334.92   30.81
   3  -1   0 3125.91   47.48
  -3   1   0 3536.89   57.59
   3  -1   0 3263.56   49.92
   3  -1   0 3479.30   50.10
   3  -1   1 2421.74   43.30
  -3   1  -1 2455.16   48.02
  -3   1  -1 2447.13   40.87
   3  -1   1 2494.66   40.11
  -3   1  -1 2447.23   32.86
   3  -1   2 6405.12   58.81
  -3   1  -2 6862.06   72.60
  -3   1  -2 6445.61   62.48
   3  -1   3 1162.87   22.81
  -3   1  -3 1137.36   30.09
   3  -1   3 1075.33   31.37
  -3   1  -3 1061.94   31.98
  -3   1  -3 1065.11   29.70
  -3   1  -3 1139.82   32.21
  -3   1  -4    2.58    4.89
  -3   1  -4    5.29    4.94
   3  -1   4    6.61    4.81
   3  -1   4    5.16    2.05
  -3   1  -4    9.17    4.96
  -3   1  -4    1.35    3.93
  -3   1  -5  751.54   30.59
   3  -1   5  649.13   26.81
  -3   1  -5  739.40   26.19
   3  -1   5  771.96   22.31
  -3   1  -5  669.15   26.66
  -3   1  -5  685.58   30.11
  -3   1  -6   55.74   11.01
   3  -1   6   39.57    8.33
   3  -1   6   59.52    7.24
  -3   1  -6   41.40    7.72
  -3   1  -6   50.27   10.10
  -3   1  -7  388.68   26.81
  -3   1  -7  375.70   22.84
  -3   1  -7  349.23   24.73
   3  -1   7  389.47   19.58
   3  -1   7  365.99   22.29
   3  -1   8  451.59   25.64
  -3   1  -8  451.27   30.54
  -3   1  -8  490.38   32.29
  -3   1  -9   15.90    8.90
   3  -1   9   10.66    5.30
  -3   1  -9   10.52    8.95
   3  -1  10  217.36   19.61
   3  -1  10  187.51   20.93
   3  -1  10  205.49   24.18
   3  -1  10  214.14   20.45
   3  -1  10  224.90   21.12
   3  -1  10  232.22   23.20
  -3   1 -10  195.09   22.64
   3  -1  10  240.23   22.19
  -3   1 -10  225.83   24.13
   3  -1  10  224.81   24.42
   3  -1  11  506.70   36.08
   3  -1  11  538.82   39.67
   3  -1  11  554.56   32.83
   3  -1  11  472.78   32.25
  -3   1 -11  457.28   34.29
  -3   1 -11  449.63   34.12
   3  -1  11  531.26   34.71
  -3   1 -11  552.74   38.14
   3  -1  11  574.06   39.76
   3  -1  12   68.90   12.13
   3  -1  12   83.01   17.74
   3  -1  12  101.32   16.24
   3  -1  12   75.08   16.17
   3  -1  12   78.05   14.48
  -3   1 -12   75.19   14.47
   3  -1  12   75.52   16.46
   3  -1  13 1122.79   48.20
   3  -1  13 1160.83   49.03
   3  -1  13 1189.86   58.16
  -3   1 -13 1066.22   49.04
   3  -1  13 1135.49   54.63
   3  -1  14   28.74   11.28
   3  -1  14   26.12    7.24
   3  -1  14   32.90   11.79
   3  -1  14    6.41    9.94
   3  -1  15  346.85   26.56
   3  -1  15  323.25   25.34
   3  -1  15  355.42   24.86
   3  -1  16   38.78    7.53
   3  -1  16   42.16    6.93
  -3   0  17    8.44    2.59
  -3   0  16  128.60   14.21
  -3   0  16  143.15   15.03
  -3   0  16  157.89   13.94
  -3   0  16  137.06   11.29
  -3   0  15  178.29   19.19
  -3   0  15  194.67   20.61
  -3   0  15  212.43   18.93
  -3   0  15  210.03   17.58
  -3   0  14   25.28    9.74
  -3   0  14   24.29   10.97
  -3   0  14   42.16   11.11
  -3   0  14   18.03    8.04
  -3   0  14   19.62   11.24
  -3   0  13  191.01   22.66
  -3   0  13  160.29   21.55
  -3   0  13  175.95   22.73
  -3   0  13  183.71   21.72
  -3   0  13  168.54   22.89
  -3   0  13  181.59   20.58
  -3   0  12    7.98    6.88
  -3   0  12    8.14    7.51
  -3   0  12    9.19    8.61
  -3   0  12   -2.70    8.24
  -3   0  12    6.67    9.40
  -3   0  12   16.69    9.31
  -3   0  12    2.90    8.24
   3   0 -12   -5.91    4.95
   3   0 -12   22.70    8.37
   3   0 -11  106.80   17.04
  -3   0  11  103.82   17.90
  -3   0  11  123.02   18.46
   3   0 -11  115.08   17.80
  -3   0  11  102.76   17.11
  -3   0  11  109.20   18.28
  -3   0  11  113.86   16.54
  -3   0  11   97.93   16.23
  -3   0  11  126.45   17.96
  -3   0  11  103.15   16.16
   3   0 -11  106.57   15.62
  -3   0  11  145.27   18.72
  -3   0  10  883.58   43.42
  -3   0  10  879.10   45.79
  -3   0  10  945.28   43.61
  -3   0  10  898.90   47.19
   3   0 -10  806.62   35.23
   3   0 -10  839.14   44.41
   3   0 -10  800.28   43.74
  -3   0  10  887.31   46.30
  -3   0  10  859.12   44.87
  -3   0   9   -0.20    7.87
   3   0  -9    0.79    4.85
   3   0  -9   -8.17    5.93
  -3   0   9    9.92    4.34
  -3   0   9    4.18    2.79
   3   0  -9    6.92    5.33
  -3   0   8 1568.52   57.10
  -3   0   8 1420.21   48.96
  -3   0   8 1587.00   51.26
   3   0  -8 1543.05   52.72
   3   0  -8 1509.24   41.62
   3   0  -8 1510.50   51.37
  -3   0   7  646.84   34.05
  -3   0   7  680.68   30.64
  -3   0   7  642.17   30.34
   3   0  -7  626.50   24.76
   3   0  -7  630.66   21.99
   3   0  -7  626.26   30.82
   3   0  -7  651.09   31.77
   3   0  -7  696.67   24.22
   3   0  -6 2279.48   45.03
   3   0  -6 2188.13   53.19
  -3   0   6 2360.07   59.77
   3   0  -6 2195.93   41.86
   3   0  -6 2272.33   54.11
   3   0  -6 2229.57   36.00
  -3   0   6 2210.89   51.34
  -3   0   6 2395.13   52.11
   3   0  -6 2275.83   37.93
   3   0  -5 1441.37   36.00
   3   0  -5 1417.89   39.44
   3   0  -5 1493.44   26.53
  -3   0   5 1585.57   27.31
   3   0  -5 1474.77   31.43
   3   0  -5 1502.60   25.65
   3   0  -5 1498.20   40.41
  -3   0   5 1352.11   37.26
  -3   0   5 1503.43   37.04
   3   0  -4   96.08   10.54
   3   0  -4   76.75    9.16
  -3   0   4   96.99    6.58
   3   0  -4   86.26    5.55
  -3   0   4   97.21    7.00
   3   0  -4   88.39   10.12
   3   0  -4  103.85    7.72
  -3   0   4   86.15    9.59
  -3   0   4   96.06    9.02
  -3   0   4  102.40    7.86
   3   0  -4  100.98    8.88
  -3   0   3 2786.88   44.13
  -3   0   3 2894.76   41.32
  -3   0   3 2790.96   40.56
  -3   0   3 2774.25   36.78
   3   0  -3 2806.57   47.01
  -3   0   2   89.58    8.85
   3   0  -2   72.54    8.25
  -3   0   2   89.19    7.56
  -3   0   1 2751.72   45.84
   3   0  -1 2775.12   45.32
  -3   0   0  796.68   24.44
   3   0   0  831.83   24.10
  -3   0  -1 6972.58   74.24
   3   0   1 6900.49   66.66
  -3   0  -2 4094.78   56.94
   3   0   2 4151.98   47.00
  -3   0  -3  532.98   20.51
   3   0   3  539.48   21.63
  -3   0  -3  535.09   21.47
   3   0   3  543.95   15.35
  -3   0  -3  531.99   20.99
  -3   0  -4 4504.69   65.32
   3   0   4 4191.38   62.26
  -3   0  -4 4354.85   65.43
   3   0   4 4569.34   36.38
  -3   0  -4 4295.96   60.43
   3   0   4 4660.35   49.14
  -3   0  -5 2233.81   51.06
   3   0   5 2241.44   46.98
  -3   0  -5 2194.83   51.65
  -3   0  -5 2216.48   41.38
  -3   0  -6 3151.35   65.95
   3   0   6 3186.86   58.30
  -3   0  -6 3544.26   72.19
   3   0   6 3474.00   55.25
  -3   0  -7 1379.13   47.39
  -3   0  -7 1543.92   51.89
   3   0   7 1611.51   42.48
   3   0   7 1284.24   38.77
  -3   0  -8   26.60    8.20
  -3   0  -8   34.60   10.36
   3   0   8   33.62    7.46
   3   0   8   43.01    7.53
  -3   0  -9  252.40   23.61
  -3   0  -9  280.30   24.63
   3   0   9  251.40   18.97
   3   0   9  290.82   21.41
   3   0  10  419.15   32.44
   3   0  10  475.62   34.57
   3   0  10  461.51   29.21
   3   0  10  487.25   31.71
  -3   0 -10  372.18   29.62
  -3   0 -10  412.71   30.48
   3   0  10  490.94   31.93
  -3   0 -10  456.12   33.69
   3   0  10  469.66   30.27
   3   0  10  493.91   35.60
   3   0  11  123.47   19.05
   3   0  11  126.70   20.10
   3   0  11  144.10   17.44
   3   0  11  154.81   19.38
  -3   0 -11  118.62   18.49
   3   0  11  139.07   16.55
   3   0  11  112.98   16.75
  -3   0 -11  142.98   20.72
   3   0  11  113.36   16.80
   3   0  11  143.21   20.18
   3   0  12  630.36   42.81
   3   0  12  593.38   37.95
   3   0  12  585.69   40.72
   3   0  12  663.31   39.02
   3   0  12  681.89   35.71
  -3   0 -12  607.47   39.24
   3   0  12  658.11   43.86
   3   0  13   38.69   12.25
  -3   0 -13   36.49   12.77
   3   0  13   45.21   15.04
   3   0  13   54.87   12.16
   3   0  14  171.48   18.64
   3   0  14  135.29   15.58
   3   0  14  153.07   21.38
   3   0  14  139.75   20.28
  -3   0 -14  147.51   18.13
   3   0  14  169.94   21.37
   3   0  15  568.30   33.62
   3   0  15  543.87   33.67
   3   0  15  549.48   34.13
   3   0  15  504.23   25.53
   3   0  16   26.04    7.85
   3   0  16   32.54    6.52
  -3  -1  16   73.84    9.48
  -3  -1  16   83.88   10.87
  -3  -1  16   92.21    9.33
  -3  -1  15   61.80   11.03
  -3  -1  15   62.14    9.41
  -3  -1  15   52.68   12.48
  -3  -1  15   63.59   11.02
  -3  -1  14  242.40   22.22
  -3  -1  14  253.86   22.76
  -3  -1  14  230.66   24.30
  -3  -1  14  238.62   25.23
  -3  -1  14  220.15   24.75
  -3  -1  14  240.65   23.72
  -3  -1  13   13.49    7.56
  -3  -1  13    3.30    8.28
  -3  -1  13   19.48    9.62
  -3  -1  13   16.62    9.48
  -3  -1  13   21.75   10.33
  -3  -1  13    7.01    9.66
  -3  -1  13    5.34    6.66
  -3  -1  13   13.12    9.58
  -3  -1  12  633.62   41.74
  -3  -1  12  656.76   43.16
  -3  -1  12  645.34   42.46
  -3  -1  12  779.74   43.05
  -3  -1  12  677.38   39.14
  -3  -1  12  795.45   44.91
  -3  -1  12  704.29   42.21
   3   1 -12  557.46   38.29
  -3  -1  12  713.07   44.23
  -3  -1  11  131.85   19.54
  -3  -1  11  134.54   18.54
   3   1 -11  128.27   17.74
  -3  -1  11  128.81   19.92
  -3  -1  11  129.72   18.09
  -3  -1  11  120.10   18.70
  -3  -1  11  148.94   19.23
  -3  -1  11  144.00   20.34
  -3  -1  11  147.60   20.09
  -3  -1  11  121.30   17.71
  -3  -1  11  142.11   18.55
   3   1 -11  128.99   18.07
   3   1 -10  295.24   26.12
   3   1 -10  267.28   24.93
  -3  -1  10  284.24   24.62
  -3  -1  10  285.77   26.53
  -3  -1  10  305.14   26.06
  -3  -1  10  237.21   22.77
  -3  -1  10  294.53   25.49
  -3  -1  10  280.06   24.22
  -3  -1  10  283.09   26.25
  -3  -1  10  328.81   27.55
  -3  -1  10  289.88   26.57
  -3  -1  10  304.17   26.99
  -3  -1  10  302.06   26.11
   3   1  -9   37.69    9.50
  -3  -1   9   41.45    9.42
  -3  -1   9   41.70    9.16
   3   1  -9   47.39   10.36
   3   1  -8  186.67   18.36
  -3  -1   8  208.13   21.20
   3   1  -8  218.22   14.78
   3   1  -8  207.33   18.79
  -3  -1   8  215.08   19.30
  -3  -1   8  215.92   19.19
   3   1  -8  219.62   16.48
   3   1  -7  628.78   30.47
  -3  -1   7  693.68   34.88
   3   1  -7  667.78   23.00
   3   1  -7  690.79   31.10
  -3  -1   7  683.36   31.71
  -3  -1   7  676.72   31.10
   3   1  -7  692.83   26.51
   3   1  -6  451.18   17.21
   3   1  -6  462.99   23.53
  -3  -1   6  499.13   24.28
  -3  -1   6  519.57   25.72
   3   1  -6  461.90   23.82
   3   1  -6  475.99   20.32
  -3  -1   6  465.64   26.86
   3   1  -5  192.55   14.14
  -3  -1   5  192.62   14.18
  -3  -1   5  203.05   15.58
   3   1  -5  185.62   14.17
   3   1  -5  169.28   12.52
  -3  -1   5  177.56   15.28
   3   1  -4 1335.50   32.72
  -3  -1   4 1271.97   34.31
  -3  -1   4 1421.88   33.46
  -3  -1   4 1334.27   23.66
   3   1  -4 1300.61   32.37
  -3  -1   4 1318.33   19.66
   3   1  -4 1218.08   32.50
  -3  -1   4 1380.62   20.08
  -3  -1   4 1375.02   37.20
   3   1  -3 1033.48   26.61
  -3  -1   3 1009.84   25.86
  -3  -1   3 1065.60   28.85
   3   1  -3 1012.80   26.23
  -3  -1   3 1051.04   25.30
   3   1  -2 1978.32   39.31
  -3  -1   2 1910.42   35.48
  -3  -1   2 1881.83   36.42
  -3  -1   1 2812.69   44.36
   3   1   0  370.69   14.40
   3   1   0  378.66   12.53
  -3  -1   0  367.45   15.30
   3   1   1 9516.19   73.10
  -3  -1  -1 9798.29   76.11
  -3  -1  -2  217.53   11.73
   3   1   2  201.92   11.47
  -3  -1  -3   22.60    5.02
  -3  -1  -3   16.07    5.24
   3   1   4 5523.00   69.28
  -3  -1  -4 5397.14   72.81
  -3  -1  -4 5383.74   59.34
   3   1   4 5521.44   63.26
   3   1   4 5276.45   45.32
  -3  -1  -5   19.23    6.71
   3   1   5   33.41    6.61
   3   1   5   22.64    5.43
  -3  -1  -5   26.04    4.84
   3   1   5   25.94    5.50
  -3  -1  -6 1973.30   53.11
   3   1   6 1897.32   43.23
  -3  -1  -6 1920.87   37.51
  -3  -1  -6 1844.27   50.24
  -3  -1  -7 1197.95   45.09
   3   1   7 1198.06   35.08
   3   1   7 1268.29   37.76
  -3  -1  -7 1169.01   43.82
  -3  -1  -8 1222.17   48.64
   3   1   8 1153.88   36.09
   3   1   8 1265.32   41.88
  -3  -1  -8 1095.84   45.16
  -3  -1  -8 1219.41   46.85
  -3  -1  -9  572.49   35.57
  -3  -1  -9  519.74   33.12
  -3  -1  -9  513.66   31.60
   3   1   9  556.28   29.86
   3   1  10   36.74    9.01
   3   1  10   32.92   13.14
   3   1  10   25.76    9.09
   3   1  10   18.01    8.33
   3   1  10   36.27    9.56
  -3  -1 -10   26.53    9.92
   3   1  10   55.10   11.31
   3   1  10   34.83   10.00
  -3  -1 -10   24.68   10.28
   3   1  10   47.86   10.45
   3   1  10   24.51   10.14
   3   1  11   58.07   14.98
   3   1  11   39.05   11.93
   3   1  11   39.58   10.50
   3   1  11   50.81   12.42
   3   1  11   47.37   11.91
   3   1  11   41.25   11.33
  -3  -1 -11   42.49   11.93
  -3  -1 -11   32.28   11.39
   3   1  11   48.45   12.32
   3   1  11   54.72   13.94
   3   1  12   67.08   15.77
   3   1  12   50.51   11.36
   3   1  12   57.88   11.41
   3   1  12   48.08   11.94
   3   1  12   68.99   16.65
  -3  -1 -12   52.14   12.66
  -3  -1 -12   60.81   14.26
   3   1  13  353.16   28.08
   3   1  13  305.80   29.85
   3   1  13  325.29   24.74
   3   1  13  309.71   26.98
   3   1  13  323.31   30.97
  -3  -1 -13  315.70   27.36
   3   1  13  324.03   30.88
   3   1  14   72.06   15.95
   3   1  14   81.54   15.82
   3   1  14  100.47   17.00
  -3  -1 -14   82.69   13.95
   3   1  15   13.51    9.07
   3   1  15   16.51    5.77
   3   1  15    1.32    7.21
   3   1  15   17.50    6.66
   3   1  16   39.67    8.07
   3   1  16   42.04    8.89
   3   1  16   43.21    6.66
   3   1  17    0.49    1.99
  -3  -2  16    7.28    3.33
  -3  -2  15  603.25   29.30
  -3  -2  15  578.19   30.62
  -3  -2  15  561.07   32.48
  -3  -2  15  591.93   33.66
  -3  -2  14   89.96   15.19
  -3  -2  14  113.28   15.86
  -3  -2  14  107.74   16.29
  -3  -2  14  118.77   18.48
  -3  -2  14  117.07   18.15
  -3  -2  14  108.05   16.32
  -3  -2  14  124.91   18.84
  -3  -2  13  463.79   35.08
  -3  -2  13  488.84   33.18
  -3  -2  13  476.75   32.45
  -3  -2  13  520.09   34.48
  -3  -2  13  494.61   35.28
  -3  -2  13  481.67   34.22
  -3  -2  13  469.93   35.13
  -3  -2  13  512.75   37.33
  -3  -2  13  482.87   36.34
  -3  -2  12  916.68   46.28
  -3  -2  12 1005.45   47.11
  -3  -2  12 1006.93   49.24
  -3  -2  12  908.18   48.91
  -3  -2  12  942.98   50.12
  -3  -2  12  931.94   48.34
  -3  -2  12  844.29   48.07
  -3  -2  12  918.32   50.39
  -3  -2  12  948.14   51.25
   3   2 -11  420.73   30.86
   3   2 -11  454.66   31.41
   3   2 -11  396.68   31.16
  -3  -2  11  458.56   33.14
  -3  -2  11  418.72   33.26
  -3  -2  11  471.54   34.00
  -3  -2  11  428.66   34.49
  -3  -2  11  485.04   34.00
  -3  -2  11  405.83   32.69
  -3  -2  11  465.15   32.14
  -3  -2  11  509.76   36.43
  -3  -2  11  439.18   33.16
  -3  -2  11  471.34   33.20
  -3  -2  11  475.92   33.74
  -3  -2  11  462.71   34.56
   3   2 -10 1399.03   53.64
   3   2 -10 1291.34   52.80
  -3  -2  10 1359.62   53.12
  -3  -2  10 1288.78   55.88
  -3  -2  10 1361.82   55.13
  -3  -2  10 1348.40   57.92
  -3  -2  10 1311.82   53.64
  -3  -2  10 1363.83   54.27
  -3  -2  10 1356.60   56.38
  -3  -2  10 1367.77   54.66
  -3  -2  10 1420.55   53.62
  -3  -2  10 1344.85   56.04
  -3  -2  10 1359.28   57.06
  -3  -2  10 1316.76   54.47
   3   2  -9    9.22    4.92
  -3  -2   9   13.65    5.19
  -3  -2   9   12.57    5.91
   3   2  -9    6.68    5.22
  -3  -2   8  857.26   37.94
  -3  -2   8  914.04   40.13
   3   2  -8  858.08   37.28
   3   2  -8  913.18   37.78
  -3  -2   7 1188.20   45.19
   3   2  -7 1153.68   39.50
  -3  -2   7 1153.09   42.44
  -3  -2   7 1225.68   41.27
  -3  -2   6  245.52   19.57
   3   2  -6  199.13   15.31
   3   2  -6  207.80   13.72
  -3  -2   6  235.57   18.20
  -3  -2   6  239.09   17.42
  -3  -2   5  303.97   19.50
  -3  -2   5  274.71   17.23
  -3  -2   5  293.75   19.31
   3   2  -5  280.84   16.40
   3   2  -5  315.36   16.93
  -3  -2   4  860.56   19.50
  -3  -2   4  816.76   28.08
  -3  -2   4  798.85   29.04
  -3  -2   4  815.69   14.50
  -3  -2   4  828.51   26.84
   3   2  -4  761.38   23.22
   3   2  -4  750.67   23.35
  -3  -2   3   24.16    3.85
  -3  -2   3   13.65    4.36
   3   2  -3   20.00    4.24
  -3  -2   3   14.56    3.63
   3   2  -3   15.35    4.09
   3   2  -2 3922.19   53.80
  -3  -2   2 4036.54   47.99
  -3  -2   2 4032.21   47.63
   3   2  -1 4074.74   51.63
  -3  -2   1 4171.72   45.58
   3   2  -1 4208.76   41.73
   3   2   0 2159.53   30.93
   3   2   0 2114.42   30.43
  -3  -2   0 2223.78   33.81
  -3  -2  -1  350.31   13.46
   3   2   1  354.58   13.36
   3   2   2 1163.29   24.85
  -3  -2  -2 1172.18   24.40
  -3  -2  -2 1233.74   25.95
  -3  -2  -3  250.56   14.74
   3   2   3  241.66   12.20
  -3  -2  -3  221.77   11.19
  -3  -2  -3  241.87   13.86
  -3  -2  -4  724.25   27.47
   3   2   4  662.68   21.00
  -3  -2  -4  651.79   19.15
  -3  -2  -4  745.48   27.76
  -3  -2  -5   29.84    7.96
   3   2   5   29.16    5.76
  -3  -2  -5   29.80    4.98
   3   2   5   31.90    6.01
  -3  -2  -5   35.67    9.01
  -3  -2  -6    7.62    6.91
  -3  -2  -6    8.24    7.71
  -3  -2  -6   16.48    4.32
   3   2   6   18.19    6.08
   3   2   6   21.59    5.20
   3   2   6   14.51    4.45
  -3  -2  -7   43.90   11.55
  -3  -2  -7   25.19    9.05
   3   2   7   30.29    6.37
   3   2   7   31.86    6.16
   3   2   7   27.79    5.79
   3   2   8  361.19   18.83
   3   2   8  382.73   23.32
  -3  -2  -8  319.71   25.28
  -3  -2  -8  355.44   26.83
   3   2   9   -0.51    2.11
  -3  -2  -9    3.03    6.80
  -3  -2  -9   11.02    8.72
   3   2  10 1422.26   59.25
   3   2  10 1336.11   51.14
   3   2  10 1298.93   55.64
   3   2  10 1327.52   55.25
   3   2  10 1225.10   48.42
   3   2  10 1441.29   55.80
   3   2  10 1254.22   49.08
  -3  -2 -10 1302.76   57.23
  -3  -2 -10 1269.83   53.59
   3   2  11   89.75   16.76
   3   2  11  112.50   16.62
   3   2  11   90.88   16.41
   3   2  11   91.18   14.93
  -3  -2 -11   96.85   18.02
  -3  -2 -11  109.29   17.53
   3   2  11  109.36   15.73
   3   2  11  115.34   18.14
   3   2  12  911.59   51.72
   3   2  12  909.54   44.12
   3   2  12  919.38   43.42
   3   2  12  977.29   48.55
   3   2  12  880.43   49.56
  -3  -2 -12  883.39   46.81
   3   2  12  889.52   50.74
   3   2  13  316.82   26.19
   3   2  13  347.34   31.96
   3   2  13  291.05   24.00
  -3  -2 -13  328.29   27.82
   3   2  13  319.77   30.66
   3   2  13  317.23   30.02
   3   2  14  124.54   16.08
   3   2  14  102.19   17.43
  -3  -2 -14   96.74   14.52
   3   2  14   95.52   16.01
   3   2  14  115.32   17.89
   3   2  15  444.77   29.85
   3   2  15  505.42   33.40
   3   2  16   51.47   10.53
   3   2  16   37.43    6.41
   3   2  17   21.76    4.81
  -3  -3  15  177.91   15.33
  -3  -3  15  174.25   15.92
  -3  -3  15  193.72   18.33
  -3  -3  15  162.73   16.48
  -3  -3  14    3.82    5.02
  -3  -3  14    6.80    7.65
  -3  -3  14   -1.73    7.60
  -3  -3  14    5.73    6.60
  -3  -3  14    9.36    9.47
  -3  -3  14   13.86    7.39
  -3  -3  14   -1.26    8.64
  -3  -3  13  873.10   43.92
  -3  -3  13  886.16   42.73
  -3  -3  13  897.54   44.85
  -3  -3  13  924.12   48.47
  -3  -3  13  872.97   44.82
  -3  -3  13  944.23   49.27
  -3  -3  13  850.83   46.35
  -3  -3  13  900.90   47.75
  -3  -3  12  188.20   21.96
  -3  -3  12  176.58   21.23
  -3  -3  12  153.60   20.41
  -3  -3  12  193.70   21.36
  -3  -3  12  192.83   22.66
  -3  -3  12  207.33   24.77
  -3  -3  12  191.73   22.82
  -3  -3  12  179.87   23.25
  -3  -3  12  175.40   22.65
  -3  -3  12  193.32   23.95
  -3  -3  11  791.50   44.99
  -3  -3  11  744.98   40.86
  -3  -3  11  719.37   40.95
  -3  -3  11  765.30   41.52
  -3  -3  11  738.70   42.85
  -3  -3  11  775.05   42.51
  -3  -3  11  766.53   45.39
  -3  -3  11  715.60   42.38
  -3  -3  11  698.08   43.81
  -3  -3  11  718.96   42.18
  -3  -3  11  713.06   43.52
  -3  -3  11  740.19   41.57
   3   3 -10  614.75   35.50
   3   3 -10  541.60   33.90
  -3  -3  10  642.65   36.38
  -3  -3  10  596.56   37.75
  -3  -3  10  592.54   38.22
  -3  -3  10  558.50   36.22
  -3  -3  10  547.03   37.09
  -3  -3  10  589.54   35.67
  -3  -3  10  609.56   37.91
  -3  -3  10  586.92   34.86
  -3  -3  10  630.55   37.42
  -3  -3  10  585.99   36.83
  -3  -3  10  606.04   39.26
  -3  -3  10  610.84   38.41
   3   3  -9   28.48    7.92
   3   3  -9   48.85    9.81
   3   3  -9   45.33    9.54
   3   3  -9   63.05   10.90
  -3  -3   9   73.93   12.56
  -3  -3   8 1889.18   59.49
  -3  -3   8 1895.97   56.95
   3   3  -8 1899.62   53.90
   3   3  -8 1951.92   45.87
   3   3  -8 1850.02   59.62
  -3  -3   7  224.06   18.43
  -3  -3   7  206.00   18.72
   3   3  -7  206.84   16.72
  -3  -3   6  313.01   20.35
  -3  -3   6  338.32   23.11
   3   3  -6  292.75   18.15
  -3  -3   5  589.19   25.56
   3   3  -5  596.03   22.92
  -3  -3   4   82.29    9.81
  -3  -3   4   67.75    6.28
   3   3  -4   77.79    9.26
   3   3  -4   83.55    7.66
   3   3  -4   66.51    9.46
   3   3  -4   64.84    4.68
   3   3  -4   71.61    7.43
  -3  -3   4   80.05    5.60
  -3  -3   4   81.52    9.59
  -3  -3   3  186.56   10.05
   3   3  -3  180.62   12.39
   3   3  -3  187.37    9.38
   3   3  -3  196.13   13.43
   3   3  -3  171.49    8.14
   3   3  -3  194.88    9.72
  -3  -3   3  194.92   10.10
  -3  -3   3  210.31   13.01
  -3  -3   2  305.05   12.75
  -3  -3   2  293.94   12.39
  -3  -3   2  303.59   13.20
   3   3  -2  306.80   10.99
   3   3  -2  262.96   13.53
   3   3  -2  292.18   14.70
  -3  -3   1   78.82    6.74
  -3  -3   1   87.33    5.78
   3   3  -1   78.99    6.03
  -3  -3   0  993.07   22.73
   3   3   0 1030.25   21.94
  -3  -3   0 1051.74   11.59
  -3  -3  -1  909.68   21.93
   3   3   1  954.67   22.19
  -3  -3  -2 2041.13   33.59
   3   3   2 1999.21   33.46
  -3  -3  -3  434.41   18.32
  -3  -3  -3  448.69   16.28
   3   3   3  436.79   16.81
  -3  -3  -4 2457.51   50.06
  -3  -3  -4 2275.74   37.48
  -3  -3  -4 2374.20   47.82
   3   3   4 2446.25   40.83
   3   3   4 2554.31   19.82
  -3  -3  -5  476.20   24.75
  -3  -3  -5  438.71   16.95
  -3  -3  -5  490.09   25.30
   3   3   5  446.21   18.82
  -3  -3  -6   76.84   12.18
  -3  -3  -6   83.59    7.81
   3   3   6   65.85    7.68
  -3  -3  -6   89.27   13.34
   3   3   6   79.59    8.79
   3   3   7  498.17   25.17
  -3  -3  -7  473.14   28.16
   3   3   7  509.56   21.26
   3   3   7  468.24   21.22
  -3  -3  -7  471.16   29.30
   3   3   8   10.00    4.68
  -3  -3  -8    7.91    6.00
  -3  -3  -8    8.37    7.95
   3   3   9  695.77   34.61
  -3  -3  -9  735.96   41.07
  -3  -3  -9  658.24   36.68
  -3  -3  -9  694.13   37.74
  -3  -3 -10  769.27   41.19
  -3  -3 -10  747.61   40.84
   3   3  10  864.07   44.83
   3   3  10  777.14   39.47
   3   3  10  774.14   43.33
   3   3  10  759.13   38.69
   3   3  10  683.74   39.48
   3   3  11   10.45    6.27
   3   3  11  -11.63    7.52
   3   3  11    5.61    7.05
   3   3  11    5.12    6.00
   3   3  11    5.05    6.01
   3   3  11   -0.55    6.44
  -3  -3 -11   16.39    8.93
   3   3  11   26.51   10.76
   3   3  12 1253.94   60.42
   3   3  12 1248.25   50.84
   3   3  12 1216.44   51.33
  -3  -3 -12 1253.47   55.78
   3   3  12 1253.73   57.41
   3   3  12 1218.16   59.19
   3   3  13    4.42    7.50
  -3  -3 -13   -9.27    6.85
   3   3  13    2.81    7.70
   3   3  13    5.54    6.33
   3   3  13   12.72    9.46
   3   3  14  343.24   29.91
   3   3  14  373.85   25.96
   3   3  14  386.97   29.00
  -3  -3 -14  311.69   25.73
   3   3  14  315.57   27.95
   3   3  14  342.52   28.69
   3   3  15  350.31   27.73
   3   3  15  317.98   22.11
   3   3  16  124.58   12.35
   3   3  16  128.48   15.25
   3   3  17  148.38   11.62
  -3  -4  15   47.79    8.71
  -3  -4  15   38.99    7.71
  -3  -4  14  101.32   13.22
  -3  -4  14   83.59   11.75
  -3  -4  14  105.04   13.25
  -3  -4  14   78.62   11.89
  -3  -4  14   77.17   12.72
  -3  -4  14  100.19   15.14
  -3  -4  14  119.22   15.10
  -3  -4  13    8.97    8.48
  -3  -4  13    4.48    7.40
  -3  -4  13    5.23    8.14
  -3  -4  13    0.61    7.38
  -3  -4  13    9.99   10.34
  -3  -4  13    9.33    8.54
  -3  -4  13    1.34    8.13
  -3  -4  12  188.82   21.27
  -3  -4  12  191.84   21.64
  -3  -4  12  177.58   21.43
  -3  -4  12  170.53   20.59
  -3  -4  12  208.03   25.06
  -3  -4  12  170.75   21.13
  -3  -4  12  191.95   23.13
  -3  -4  12  187.53   23.45
  -3  -4  12  195.83   23.49
  -3  -4  11  335.66   29.53
  -3  -4  11  296.36   26.25
  -3  -4  11  268.10   26.00
  -3  -4  11  254.97   24.53
  -3  -4  11  316.86   28.08
  -3  -4  11  307.31   26.14
  -3  -4  11  319.51   29.91
  -3  -4  11  285.68   27.41
  -3  -4  11  284.59   28.33
  -3  -4  11  304.64   28.47
  -3  -4  11  312.46   29.56
   3   4 -11  282.01   24.59
   3   4 -10   12.84    7.21
  -3  -4  10   14.61   10.00
  -3  -4  10   22.68    8.15
  -3  -4  10   14.50    6.88
   3   4 -10   26.90    7.99
  -3  -4  10    9.66    7.36
  -3  -4  10   15.19    9.21
  -3  -4  10   31.10   10.50
  -3  -4  10   16.82    8.10
  -3  -4  10   10.57    7.10
  -3  -4  10   20.13   10.57
  -3  -4  10   15.42    7.98
  -3  -4  10   25.08   10.24
  -3  -4  10   19.57    8.83
  -3  -4  10   15.95    6.79
  -3  -4   9  642.80   36.81
  -3  -4   9  713.21   36.26
  -3  -4   9  697.33   37.19
  -3  -4   9  752.02   40.20
  -3  -4   9  714.16   37.44
  -3  -4   9  679.21   37.20
   3   4  -9  754.56   38.25
  -3  -4   9  734.34   40.37
  -3  -4   9  706.69   41.09
  -3  -4   9  755.17   42.33
  -3  -4   9  707.39   40.64
   3   4  -8  129.54   12.89
  -3  -4   8  133.38   16.56
   3   4  -8  127.50   15.70
   3   4  -7 2154.10   49.98
   3   4  -7 2100.73   50.75
  -3  -4   7 2138.97   57.32
   3   4  -7 2061.01   58.69
   3   4  -6 2389.79   48.69
   3   4  -6 2320.94   50.20
  -3  -4   6 2280.21   55.81
   3   4  -6 2217.80   56.60
   3   4  -5  516.23   20.29
  -3  -4   5  469.69   24.00
   3   4  -5  458.98   24.06
   3   4  -4 4113.20   38.45
   3   4  -4 4371.91   49.52
  -3  -4   4 4192.91   48.61
  -3  -4   4 4043.21   64.57
  -3  -4   4 4238.97   47.57
   3   4  -4 4262.74   46.15
   3   4  -4 4171.54   65.55
  -3  -4   3   51.55    5.77
   3   4  -3   54.82    5.07
   3   4  -3   59.31    4.82
   3   4  -3   47.66    7.44
   3   4  -3   45.33    4.00
   3   4  -2 3114.63   38.42
   3   4  -2 3078.05   49.73
   3   4  -1  635.93   18.08
  -3  -4   1  636.63   19.59
   3   4   0 1381.96   27.87
  -3  -4   0 1420.33   29.38
  -3  -4  -1 1096.38   13.84
   3   4   1 1044.48   25.24
  -3  -4  -1 1048.84   25.70
   3   4   2 1669.91   32.85
  -3  -4  -2 1632.02   32.70
  -3  -4  -2 1614.43   32.07
  -3  -4  -2 1685.47   35.15
  -3  -4  -3 2048.79   41.64
   3   4   3 1967.01   37.50
   3   4   3 2061.45   28.32
  -3  -4  -3 2070.46   37.87
  -3  -4  -4 2901.24   54.19
   3   4   4 2926.88   47.32
  -3  -4  -4 2805.92   44.94
  -3  -4  -5  500.96   25.37
   3   4   5  494.43   20.77
  -3  -4  -5  481.79   19.48
  -3  -4  -6  831.11   34.45
   3   4   6  840.82   28.37
  -3  -4  -6  847.57   26.08
   3   4   7  126.27   13.17
  -3  -4  -7  101.86   13.82
   3   4   7  128.32   12.09
  -3  -4  -7  105.05    9.76
   3   4   8  239.21   19.58
   3   4   8  265.90   17.23
  -3  -4  -8  233.13   20.99
   3   4   9  166.77   17.50
  -3  -4  -9  160.33   19.48
  -3  -4 -10  201.22   22.59
   3   4  10  203.21   20.73
   3   4  10  189.81   19.97
   3   4  10  217.75   23.26
   3   4  10  199.93   20.43
   3   4  11   23.04   11.25
   3   4  11    0.21    6.73
   3   4  11   11.77    7.56
   3   4  11   16.95    9.05
   3   4  11   18.53    7.51
   3   4  11   -4.98    7.39
  -3  -4 -11   19.48    7.30
   3   4  12   28.58   11.28
   3   4  12   28.27    9.08
   3   4  12   32.03    9.36
   3   4  12   30.30    9.12
  -3  -4 -12   38.60   12.59
  -3  -4 -12   29.90   10.88
   3   4  13    8.13    6.00
   3   4  13   15.62    7.73
   3   4  13   15.54    9.74
   3   4  13   24.45    9.05
  -3  -4 -13   11.94    6.04
  -3  -4 -13   26.85    9.39
   3   4  14  366.07   24.48
   3   4  14  329.72   28.55
   3   4  14  354.78   28.67
   3   4  15   63.87   12.70
   3   4  15   82.92   11.58
   3   4  16  152.39   12.40
   3   4  16  147.28   15.12
   3   4  16  121.07   12.32
  -3  -5  15  304.82   19.54
  -3  -5  15  343.71   19.55
  -3  -5  14   25.68    7.01
  -3  -5  14   17.75    6.67
  -3  -5  14    7.54    4.74
  -3  -5  14   14.60    6.12
  -3  -5  13  468.39   31.31
  -3  -5  13  462.48   30.04
  -3  -5  13  464.32   31.54
  -3  -5  13  453.99   33.75
  -3  -5  13  486.19   30.67
  -3  -5  13  487.42   32.96
  -3  -5  13  477.29   31.33
  -3  -5  12  163.26   20.07
  -3  -5  12  151.41   19.54
  -3  -5  12  164.76   19.73
  -3  -5  12  161.56   20.42
  -3  -5  12  152.66   21.39
  -3  -5  12  124.74   18.75
  -3  -5  12  157.82   20.69
  -3  -5  12  148.15   20.17
  -3  -5  11   76.61   14.26
  -3  -5  11   98.17   16.75
  -3  -5  11  101.26   16.49
  -3  -5  11  122.06   17.85
  -3  -5  11  123.24   18.81
  -3  -5  11   96.96   17.50
  -3  -5  11   99.21   17.78
  -3  -5  11  112.17   17.70
  -3  -5  11   80.55   17.61
  -3  -5  10  388.97   29.89
  -3  -5  10  389.92   29.02
  -3  -5  10  375.64   29.25
  -3  -5  10  363.61   29.84
  -3  -5  10  358.70   27.84
  -3  -5  10  360.90   28.23
  -3  -5  10  363.65   29.15
  -3  -5  10  373.34   31.61
  -3  -5  10  405.23   32.42
   3   5 -10  371.28   29.49
  -3  -5  10  315.40   28.40
  -3  -5  10  393.86   31.63
  -3  -5   9   71.85   14.68
  -3  -5   9   68.73   12.21
  -3  -5   9  100.80   14.53
  -3  -5   9   84.29   14.88
  -3  -5   9   97.17   16.30
  -3  -5   9   72.17   13.31
  -3  -5   9   82.02   13.86
  -3  -5   9   89.54   15.28
  -3  -5   9   89.25   15.92
  -3  -5   9   81.27   14.75
  -3  -5   9   82.93   14.63
  -3  -5   9   89.74   16.18
   3   5  -9   76.55   14.64
  -3  -5   8  713.36   37.07
   3   5  -8  697.51   31.44
  -3  -5   7  149.70   16.60
   3   5  -7  177.63   16.90
   3   5  -7  159.98   15.09
  -3  -5   6   10.31    5.31
   3   5  -6   13.12    5.58
   3   5  -6   12.13    5.78
  -3  -5   5 1016.33   36.23
   3   5  -5 1043.74   36.04
   3   5  -5 1023.03   34.50
  -3  -5   4 2547.00   53.61
  -3  -5   4 2598.32   40.19
  -3  -5   4 2675.30   42.15
   3   5  -4 2468.22   34.57
   3   5  -4 2492.45   51.04
  -3  -5   3 1958.27   36.99
   3   5  -3 2082.01   33.50
   3   5  -3 2080.55   44.71
  -3  -5   2  391.88   16.84
   3   5  -2  370.05   14.95
   3   5  -2  396.51   19.00
  -3  -5   1   40.04    6.24
  -3  -5   1   47.88    6.69
   3   5  -1   31.77    5.27
   3   5  -1   39.64    6.71
  -3  -5   0 1146.66   28.47
  -3  -5   0 1207.78   30.14
   3   5   0 1192.44   29.30
   3   5   0 1125.13   28.01
   3   5   0 1212.99   29.63
  -3  -5  -1  597.59   21.99
  -3  -5  -1  575.78   20.53
   3   5   1  608.85   20.33
   3   5   1  584.55   19.67
   3   5   1  570.83   20.57
  -3  -5  -2  546.07   20.00
  -3  -5  -2  578.98   22.13
   3   5   2  587.30   19.60
  -3  -5  -2  589.20   16.77
  -3  -5  -2  579.44   21.51
   3   5   2  615.83   22.14
   3   5   2  554.81   18.40
  -3  -5  -2  590.77   15.57
  -3  -5  -3   50.61    7.59
  -3  -5  -3   40.56    7.20
   3   5   3   50.73    5.45
   3   5   3   50.34    7.66
  -3  -5  -3   44.50    5.78
  -3  -5  -4  589.35   23.08
  -3  -5  -4  593.93   26.36
  -3  -5  -4  587.77   26.04
   3   5   4  646.01   24.43
  -3  -5  -5  444.71   20.75
  -3  -5  -5  456.98   24.94
  -3  -5  -5  480.37   25.88
   3   5   5  476.22   21.90
  -3  -5  -6    9.80    6.24
  -3  -5  -6   12.27    4.11
   3   5   6   15.41    5.38
  -3  -5  -7  961.95   31.39
   3   5   7  991.47   38.80
   3   5   7  966.18   33.59
  -3  -5  -7  938.75   39.97
   3   5   8  204.91   18.76
  -3  -5  -8  193.68   20.31
   3   5   8  235.36   17.29
  -3  -5  -8  209.95   21.31
   3   5   9  271.88   23.17
   3   5   9  291.33   24.59
  -3  -5  -9  260.05   25.94
  -3  -5  -9  280.23   25.56
  -3  -5 -10  251.70   27.06
  -3  -5 -10  232.34   24.21
   3   5  10  237.68   23.01
   3   5  10  238.01   24.14
   3   5  10  244.29   23.33
  -3  -5 -10  251.42   27.01
   3   5  10  243.47   22.99
  -3  -5 -11  234.37   24.93
   3   5  11  239.38   25.64
   3   5  11  237.72   24.24
  -3  -5 -11  269.38   28.79
   3   5  11  223.29   23.11
   3   5  12  108.91   17.52
   3   5  12  106.68   15.30
   3   5  12  112.76   16.69
  -3  -5 -12  120.88   20.08
  -3  -5 -12  101.61   16.61
  -3  -5 -13    1.34    5.69
   3   5  13   14.50    7.95
   3   5  13   14.98    9.42
   3   5  13    8.27    7.09
   3   5  14   12.97    8.42
   3   5  14   12.47    8.26
   3   5  15   78.14   13.04
   3   5  15   85.26   11.62
   3   5  16    2.46    4.75
   3   5  16   -2.67    2.67
   3   5  16    7.23    3.12
  -3  -6  15   46.42    7.07
  -3  -6  15   49.88    7.08
  -3  -6  14   25.51    7.12
  -3  -6  14   17.28    5.64
  -3  -6  14   11.22    4.44
  -3  -6  13  176.99   20.41
  -3  -6  13  203.70   19.96
  -3  -6  13  221.75   20.62
  -3  -6  13  189.90   18.79
  -3  -6  13  147.03   17.26
  -3  -6  12   55.53   11.88
  -3  -6  12   62.68   13.47
  -3  -6  12   80.67   15.01
  -3  -6  12   63.91   13.86
  -3  -6  12   69.45   16.69
  -3  -6  12   71.52   13.21
  -3  -6  11  589.25   35.97
  -3  -6  11  553.04   37.47
  -3  -6  11  556.46   35.35
  -3  -6  11  588.41   36.57
   3   6 -11  530.94   34.04
  -3  -6  11  615.92   37.14
  -3  -6  11  596.35   36.75
  -3  -6  11  575.84   39.12
  -3  -6  10    4.26    6.67
  -3  -6  10    2.87    6.54
  -3  -6  10    3.90    7.08
  -3  -6  10    2.14    6.89
  -3  -6  10    6.04    8.72
  -3  -6  10    1.04    7.33
  -3  -6  10    6.59    8.72
  -3  -6  10    2.91    7.84
   3   6 -10    2.13    7.35
   3   6  -9   35.95   10.24
  -3  -6   9   64.57   11.56
  -3  -6   9   56.55   11.72
  -3  -6   9   36.07   11.81
  -3  -6   9   55.76   11.91
  -3  -6   9   44.77   12.61
  -3  -6   9   48.24   11.64
  -3  -6   9   47.57   11.76
  -3  -6   8   44.03   11.14
   3   6  -8   31.07    7.59
  -3  -6   8   53.08   11.81
  -3  -6   8   45.89   10.66
  -3  -6   8   41.68   12.69
   3   6  -8   47.95   12.23
  -3  -6   8   62.98   12.08
  -3  -6   8   31.77    8.35
   3   6  -8   45.29    9.18
   3   6  -7    0.71    5.04
   3   6  -7    7.24    4.95
  -3  -6   7    0.46    5.47
   3   6  -6   78.45   11.29
  -3  -6   6   78.34   11.72
   3   6  -6   78.58   11.30
  -3  -6   5   -1.22    5.43
   3   6  -5    0.24    4.72
  -3  -6   4   81.36    8.26
  -3  -6   4   58.40    9.72
   3   6  -4   75.31   10.35
   3   6  -3  325.82   19.37
  -3  -6   3  353.14   17.31
  -3  -6   3  310.87   19.45
   3   6  -3  327.50   15.43
   3   6  -3  309.42   19.42
   3   6  -2  927.08   26.69
   3   6  -2  927.65   31.22
  -3  -6   2  941.97   28.96
  -3  -6   2  960.28   29.38
   3   6  -1  949.97   27.51
   3   6  -1 1002.54   31.19
   3   6  -1 1004.10   30.93
  -3  -6   1  977.38   29.80
  -3  -6   1 1021.04   30.40
   3   6   0  976.86   29.11
   3   6   0  970.69   29.69
   3   6   0 1054.55   30.76
  -3  -6   0  993.03   30.25
  -3  -6   0 1071.19   32.00
   3   6   1   16.02    5.79
  -3  -6  -1   15.80    5.96
   3   6   1   12.98    4.66
   3   6   2 1129.29   33.02
  -3  -6  -2 1062.72   31.18
  -3  -6  -2 1097.54   30.09
   3   6   2 1045.70   29.79
   3   6   2 1069.78   28.15
   3   6   3  313.65   18.47
  -3  -6  -3  284.05   16.49
  -3  -6  -3  317.53   18.81
  -3  -6  -3  300.89   17.91
  -3  -6  -3  310.27   15.53
  -3  -6  -3  288.42   18.35
   3   6   4  683.86   27.74
  -3  -6  -4  753.74   26.60
  -3  -6  -4  720.45   28.51
  -3  -6  -4  693.28   26.45
  -3  -6  -4  699.39   30.42
  -3  -6  -5   20.74    5.71
   3   6   5   28.35    6.94
  -3  -6  -5   27.29    7.85
  -3  -6  -5   28.86    7.02
  -3  -6  -5   23.99    6.43
  -3  -6  -6  487.84   27.13
   3   6   6  504.61   25.30
  -3  -6  -6  467.80   23.88
  -3  -6  -6  465.30   29.05
  -3  -6  -7 1420.10   53.18
  -3  -6  -7 1454.77   52.64
   3   6   7 1496.80   45.04
  -3  -6  -7 1560.22   53.10
  -3  -6  -7 1424.86   41.75
   3   6   7 1403.71   48.75
  -3  -6  -8   12.57    6.53
  -3  -6  -8    5.49    7.60
   3   6   8    7.12    6.37
  -3  -6  -8    5.18    7.55
   3   6   8   18.87    5.50
  -3  -6  -9 1405.16   56.60
   3   6   9 1505.42   56.22
  -3  -6  -9 1508.06   61.68
  -3  -6  -9 1416.45   60.65
  -3  -6  -9 1426.81   60.46
   3   6   9 1426.57   54.26
   3   6  10  689.66   39.38
   3   6  10  688.68   39.93
  -3  -6 -10  614.21   42.59
   3   6  10  733.71   40.36
  -3  -6 -10  682.91   44.79
  -3  -6 -10  722.58   45.58
   3   6  11  748.51   41.32
   3   6  11  672.73   40.32
  -3  -6 -11  756.72   48.01
  -3  -6 -11  684.67   46.59
   3   6  12  714.76   39.47
  -3  -6 -12  756.65   47.81
   3   6  12  708.41   41.45
   3   6  13   -3.50    5.91
   3   6  13    4.42    9.64
   3   6  13   -0.61    6.75
  -3  -6 -13   19.70    7.58
  -3  -6 -13    3.35    7.14
   3   6  14  515.01   33.21
   3   6  14  449.02   29.29
   3   6  14  440.64   25.48
   3   6  15    3.28    5.62
   3   6  15    2.22    4.34
   3   6  16   76.68    8.47
   3   6  16   68.69    8.56
  -3  -7  15   42.35    5.32
  -3  -7  14  263.38   18.51
  -3  -7  14  257.60   17.17
  -3  -7  14  271.21   16.41
  -3  -7  13   12.27    6.86
  -3  -7  13   12.36    5.22
  -3  -7  13    8.68    7.33
  -3  -7  13   14.85    5.90
  -3  -7  12  191.75   20.53
  -3  -7  12  211.73   20.90
  -3  -7  12  197.67   19.07
  -3  -7  12  199.72   22.23
  -3  -7  12  214.47   20.28
   3   7 -11  296.19   25.83
  -3  -7  11  304.38   26.29
  -3  -7  11  287.81   25.82
  -3  -7  11  325.71   26.87
  -3  -7  11  269.65   27.35
  -3  -7  11  283.26   24.69
   3   7 -11  250.40   22.13
  -3  -7  10   92.94   16.75
  -3  -7  10  103.66   16.84
  -3  -7  10  111.19   17.17
  -3  -7  10  111.63   18.24
  -3  -7  10   83.87   14.64
  -3  -7  10  109.15   16.80
   3   7 -10  108.77   15.44
  -3  -7   9  753.63   42.24
  -3  -7   9  822.04   43.22
  -3  -7   9  830.53   43.72
  -3  -7   9  776.63   45.10
   3   7  -9  857.18   47.22
  -3  -7   8    9.56    5.34
  -3  -7   8    8.90    5.82
  -3  -7   8    9.79    7.19
   3   7  -8    3.88    5.99
   3   7  -8   15.16    6.11
  -3  -7   8   -1.72    8.26
  -3  -7   7  625.60   36.08
  -3  -7   7  617.19   34.87
  -3  -7   7  629.10   33.92
  -3  -7   7  537.64   34.51
   3   7  -7  542.65   29.84
  -3  -7   7  568.91   32.38
   3   7  -7  551.06   35.86
  -3  -7   6   52.15   10.51
   3   7  -6   67.23   11.28
   3   7  -6   75.53   11.97
   3   7  -5  706.90   32.06
  -3  -7   5  661.06   31.79
   3   7  -5  681.75   32.74
  -3  -7   4 1080.73   32.77
   3   7  -4 1003.48   37.14
   3   7  -4 1054.66   39.20
  -3  -7   3  882.09   33.51
   3   7  -3  898.62   28.14
   3   7  -3  886.50   34.63
   3   7  -3  903.04   34.04
  -3  -7   3 1000.53   32.16
   3   7  -2  321.61   17.50
   3   7  -2  306.80   19.94
  -3  -7   2  307.94   18.46
  -3  -7   2  304.92   18.85
   3   7  -2  311.46   20.01
   3   7  -1  315.70   18.02
  -3  -7   1  325.16   19.57
  -3  -7   1  317.59   19.31
   3   7  -1  289.80   18.64
   3   7  -1  323.66   19.73
   3   7   0   73.95    9.99
  -3  -7   0   82.91   10.73
  -3  -7   0   91.34   11.28
   3   7   0   83.21   10.40
   3   7   0   81.34   10.07
   3   7   1 1185.87   36.48
  -3  -7  -1 1149.11   36.05
   3   7   1 1146.64   35.12
   3   7   1 1218.54   30.58
   3   7   1 1160.90   34.21
   3   7   2  214.54   16.70
  -3  -7  -2  217.50   16.24
   3   7   3  757.98   31.02
  -3  -7  -3  689.71   28.06
  -3  -7  -3  697.27   28.79
   3   7   4 1447.78   43.90
  -3  -7  -4 1491.07   44.82
  -3  -7  -4 1371.56   43.29
  -3  -7  -4 1355.98   45.47
   3   7   5  277.41   20.27
  -3  -7  -5  278.14   20.01
  -3  -7  -5  268.21   21.17
  -3  -7  -5  261.15   21.57
   3   7   6 1006.99   39.25
  -3  -7  -6 1035.67   39.04
  -3  -7  -6 1053.98   44.79
  -3  -7  -6 1051.71   41.87
  -3  -7  -6  966.12   44.50
  -3  -7  -7    4.00    7.46
  -3  -7  -7    6.66    5.66
  -3  -7  -7   14.51    4.64
   3   7   7    2.94    6.55
   3   7   7   -1.00    3.55
   3   7   8  310.53   25.73
   3   7   8  341.31   27.33
  -3  -7  -8  331.91   27.96
  -3  -7  -8  360.44   30.79
   3   7   8  338.70   24.05
   3   7   9  619.51   37.56
  -3  -7  -9  555.71   38.82
  -3  -7  -9  597.04   41.26
   3   7   9  578.86   36.27
  -3  -7 -10  248.30   27.90
   3   7  10  242.09   24.26
  -3  -7 -10  209.04   25.58
  -3  -7 -10  226.23   26.86
   3   7  11  525.98   35.55
  -3  -7 -11  574.87   41.69
  -3  -7 -11  594.93   43.03
  -3  -7 -11  561.59   33.57
   3   7  12    2.59    7.38
  -3  -7 -12   -2.66    9.41
  -3  -7 -12    2.08    8.30
   3   7  13  113.49   15.74
   3   7  13  137.12   20.49
   3   7  13  111.35   15.62
   3   7  14  102.35   14.48
   3   7  14  107.88   12.37
   3   7  15  217.45   17.98
   3   7  16  240.89   14.32
   3   7  16  246.59   13.88
  -3  -8  14    5.49    2.48
  -3  -8  13  218.08   16.94
  -3  -8  13  201.92   17.09
  -3  -8  13  233.26   17.68
  -3  -8  12  478.76   26.76
  -3  -8  12  422.21   26.34
  -3  -8  12  392.35   25.60
  -3  -8  12  388.23   26.04
  -3  -8  11  152.55   18.76
  -3  -8  11  138.18   17.07
  -3  -8  11  141.99   15.65
  -3  -8  11  175.85   21.15
  -3  -8  11  164.14   18.57
   3   8 -11  168.31   17.63
  -3  -8  10  512.69   33.77
  -3  -8  10  499.95   32.88
   3   8 -10  470.14   31.74
  -3  -8  10  478.48   34.50
   3   8 -10  481.45   33.91
  -3  -8  10  472.03   32.78
  -3  -8  10  518.35   32.81
  -3  -8   9   81.19   14.49
  -3  -8   9  108.10   16.28
  -3  -8   9  127.97   18.04
   3   8  -9   93.33   16.32
  -3  -8   9  115.57   18.75
   3   8  -8  352.83   30.58
  -3  -8   8  323.81   27.04
  -3  -8   8  334.46   28.93
   3   8  -8  331.68   23.42
  -3  -8   8  377.22   29.96
  -3  -8   7 1267.54   53.40
  -3  -8   7 1123.24   47.98
   3   8  -7 1241.62   55.48
  -3  -8   7 1124.55   50.59
   3   8  -7 1150.48   44.10
  -3  -8   7 1098.23   45.54
  -3  -8   6  774.74   41.52
  -3  -8   6  699.25   36.15
  -3  -8   6  765.34   38.50
  -3  -8   6  676.54   37.76
   3   8  -6  710.82   35.36
  -3  -8   6  679.24   34.36
   3   8  -6  719.95   41.17
  -3  -8   5 1422.09   54.11
   3   8  -5 1343.04   53.22
   3   8  -5 1318.35   46.53
  -3  -8   5 1323.98   45.52
   3   8  -4   51.09   11.18
   3   8  -4   48.81   10.36
  -3  -8   4   30.06    7.84
  -3  -8   3 1554.25   45.86
   3   8  -3 1627.39   51.92
  -3  -8   3 1727.83   46.47
   3   8  -3 1542.03   48.38
   3   8  -3 1577.78   41.11
  -3  -8   2   18.65    6.12
   3   8  -2   16.57    6.75
  -3  -8   2    8.47    5.21
  -3  -8   2   14.36    6.17
   3   8  -2   13.24    7.05
   3   8  -2    8.35    5.10
   3   8  -1  727.21   30.44
  -3  -8   1  715.00   31.33
  -3  -8   1  713.98   31.26
   3   8  -1  694.82   31.25
   3   8  -1  665.87   28.46
   3   8   0   28.64    5.85
   3   8   0   23.03    6.63
   3   8   0   28.30    7.88
  -3  -8   0   21.65    7.26
  -3  -8   0   24.52    7.52
   3   8   1   71.05   11.02
  -3  -8  -1   80.37   11.53
   3   8   2  161.61   16.37
   3   8   2  164.24   13.17
  -3  -8  -2  161.49   15.50
   3   8   3   57.16   10.36
  -3  -8  -3   49.79    8.84
   3   8   4  134.00   15.68
  -3  -8  -4  135.22   14.73
  -3  -8  -4  145.15   15.89
   3   8   5  226.25   20.48
  -3  -8  -5  200.00   19.06
  -3  -8  -5  232.03   20.65
  -3  -8  -5  209.27   19.11
  -3  -8  -6    7.57    5.90
  -3  -8  -6    8.19    6.50
   3   8   6    5.87    6.13
   3   8   6    0.38    5.68
   3   8   7 1518.27   55.15
  -3  -8  -7 1467.55   59.05
   3   8   7 1622.47   59.31
  -3  -8  -7 1513.50   61.53
  -3  -8  -7 1459.89   50.88
   3   8   7 1513.74   52.50
  -3  -8  -8   30.04   11.00
   3   8   8   24.41    9.20
   3   8   8   32.72   10.09
   3   8   8   32.73    8.30
  -3  -8  -8   32.32   11.70
  -3  -8  -9  505.25   34.29
   3   8   9  513.54   35.34
  -3  -8  -9  507.72   38.73
  -3  -8  -9  535.81   40.08
  -3  -8 -10  165.88   20.03
   3   8  10  179.43   21.79
  -3  -8 -10  169.76   24.30
  -3  -8 -10  176.53   24.75
  -3  -8 -11  195.14   20.07
   3   8  11  172.48   21.45
  -3  -8 -11  180.80   24.15
  -3  -8 -11  176.25   23.39
   3   8  12  129.49   17.74
  -3  -8 -12  148.11   21.54
  -3  -8 -12  163.59   22.31
   3   8  12  139.71   20.78
  -3  -8 -12  148.25   15.88
   3   8  13  162.82   16.60
   3   8  13  177.69   21.70
   3   8  14  127.67   12.77
   3   8  14  131.64   15.40
   3   8  15  156.17   13.99
  -3  -9  13   89.36    9.69
  -3  -9  13   91.60   10.13
  -3  -9  13  102.18   10.09
  -3  -9  12   44.24    9.20
  -3  -9  12   46.62    9.04
  -3  -9  12   49.49    8.55
  -3  -9  11  482.69   28.80
  -3  -9  11  438.17   27.04
  -3  -9  11  457.83   26.76
  -3  -9  10   53.60   12.64
  -3  -9  10   62.00   12.28
   3   9 -10   81.57   12.65
  -3  -9  10   70.79   13.18
  -3  -9  10   83.15   14.49
  -3  -9   9  404.77   28.99
  -3  -9   9  431.05   31.09
  -3  -9   9  436.67   31.95
   3   9  -9  408.30   32.31
   3   9  -9  405.41   30.80
   3   9  -8   32.80   10.82
  -3  -9   8   30.44    9.37
  -3  -9   8   13.94    9.28
  -3  -9   8   20.29    8.42
  -3  -9   7   30.23    8.89
  -3  -9   7   49.97   12.61
  -3  -9   7   30.28    8.66
   3   9  -7   16.77    9.00
   3   9  -7   43.76   12.06
   3   9  -6  425.12   32.65
  -3  -9   6  431.95   31.94
   3   9  -6  399.29   27.45
   3   9  -5   58.52   11.81
   3   9  -5   60.76   11.31
  -3  -9   5   45.07   11.59
  -3  -9   5   47.78   11.77
  -3  -9   4  684.35   37.42
   3   9  -4  658.47   34.44
   3   9  -4  626.85   36.58
   3   9  -3  584.49   33.46
  -3  -9   3  594.43   29.66
   3   9  -3  516.81   30.61
  -3  -9   3  606.95   34.43
   3   9  -2  211.37   17.64
   3   9  -2  238.57   20.29
  -3  -9   2  248.91   20.00
  -3  -9   2  241.03   19.97
   3   9  -1 1156.33   41.27
  -3  -9   1 1068.63   41.81
  -3  -9   1 1174.31   43.82
  -3  -9   0    1.11    6.36
  -3  -9   0    8.35    6.97
   3   9   0    9.92    7.44
   3   9   0    4.17    4.87
  -3  -9  -1 2736.44   67.15
  -3  -9  -1 2949.80   71.71
   3   9   1 2682.41   66.12
   3   9   1 2960.79   64.29
   3   9   2  148.49   17.57
  -3  -9  -2  143.68   16.78
  -3  -9  -2  118.86   15.02
   3   9   3  917.20   41.24
  -3  -9  -3  801.59   36.64
  -3  -9  -3  896.63   41.48
  -3  -9  -4 1610.49   57.36
   3   9   4 1679.41   56.80
  -3  -9  -4 1632.46   56.34
  -3  -9  -5   77.99   12.65
   3   9   5   63.56   11.99
  -3  -9  -5   73.38   13.49
   3   9   5   91.45   13.46
  -3  -9  -5   72.66   12.45
   3   9   6 2454.92   65.74
   3   9   6 2416.04   70.32
  -3  -9  -6 2596.13   76.26
  -3  -9  -6 2327.54   65.18
   3   9   6 2571.81   74.24
  -3  -9  -6 2202.90   69.71
   3   9   6 2350.51   67.46
  -3  -9  -6 2384.30   69.73
   3   9   7  685.92   37.73
  -3  -9  -7  702.74   40.84
  -3  -9  -7  657.50   34.01
   3   9   7  711.16   40.58
  -3  -9  -7  582.53   34.63
  -3  -9  -7  654.71   40.39
  -3  -9  -7  651.68   40.60
   3   9   7  657.08   37.53
  -3  -9  -8  126.43   19.75
  -3  -9  -8  160.20   21.02
   3   9   8  129.98   19.05
  -3  -9  -8  106.68   15.94
   3   9   9  754.72   42.86
  -3  -9  -9  713.72   45.42
  -3  -9  -9  757.07   46.20
  -3  -9  -9  769.74   42.81
   3   9  10   57.12   14.28
   3   9  10   85.06   16.15
  -3  -9 -10   72.13   16.02
  -3  -9 -10   49.01   14.15
  -3  -9 -10   61.49   12.60
   3   9  11  495.17   36.14
   3   9  11  480.17   33.20
  -3  -9 -11  510.73   38.09
  -3  -9 -11  474.37   37.55
  -3  -9 -11  479.08   29.95
   3   9  12   60.01   11.48
   3   9  12   67.28   14.77
  -3  -9 -12   75.90   11.76
   3   9  13    2.50    8.68
   3   9  13    9.50    3.82
   3   9  14   91.82   12.79
   3   9  14   32.11    6.49
   3   9  15    8.19    3.89
  -3 -10  12  104.18   10.32
  -3 -10  12   93.89   10.44
  -3 -10  12   86.01    9.28
  -3 -10  11   13.68    4.33
  -3 -10  11   12.75    5.47
  -3 -10  11   18.86    7.23
  -3 -10  10  356.05   23.27
  -3 -10  10  356.82   24.92
  -3 -10  10  329.20   22.43
  -3 -10   9   81.09   12.20
  -3 -10   9   84.06   14.33
   3  10  -9   70.10   13.00
  -3 -10   8  257.34   22.33
  -3 -10   8  281.24   23.92
   3  10  -8  288.40   26.38
  -3 -10   8  272.55   25.08
   3  10  -8  285.06   27.30
   3  10  -7  663.56   41.09
  -3 -10   7  643.10   38.55
   3  10  -7  709.88   43.39
  -3 -10   7  591.46   33.92
  -3 -10   6  561.86   36.47
   3  10  -6  568.14   37.68
  -3 -10   5  603.59   38.33
   3  10  -5  610.53   38.95
   3  10  -5  630.29   34.05
   3  10  -5  605.87   39.13
  -3 -10   4  314.97   27.36
   3  10  -4  312.79   27.79
   3  10  -4  301.02   23.87
   3  10  -4  279.27   25.90
   3  10  -3   26.42    7.65
   3  10  -3   35.74   11.53
  -3 -10   3   39.96   10.27
  -3 -10   2 1481.71   51.36
   3  10  -2 1451.62   55.33
  -3 -10   2 1461.82   54.87
   3  10  -2 1448.60   51.97
   3  10  -2 1383.67   47.45
  -3 -10   1  298.72   23.98
  -3 -10   1  271.01   23.12
   3  10  -1  305.78   23.65
   3  10  -1  317.86   24.90
  -3 -10   1  299.19   24.59
  -3 -10   0  310.21   24.88
  -3 -10   0  347.26   26.49
  -3 -10   0  310.38   24.83
   3  10   0  336.76   25.37
   3  10   0  337.43   24.69
  -3 -10  -1 1324.01   52.77
  -3 -10  -1 1282.46   49.95
  -3 -10  -1 1297.71   51.59
  -3 -10  -1 1276.68   48.22
   3  10   1 1493.10   54.57
  -3 -10  -1 1360.66   51.31
   3  10   1 1395.53   51.84
   3  10   1 1475.19   49.51
  -3 -10  -2  100.04   14.52
  -3 -10  -2  113.95   15.95
  -3 -10  -2  108.57   15.02
  -3 -10  -2  123.35   14.73
   3  10   2  106.66   15.97
   3  10   2  124.55   16.72
  -3 -10  -2  133.09   17.22
  -3 -10  -3 1534.68   54.92
  -3 -10  -3 1541.03   58.45
   3  10   3 1587.69   58.15
  -3 -10  -3 1522.29   57.45
   3  10   3 1569.63   55.51
  -3 -10  -4   -7.91    4.49
  -3 -10  -4    3.29    6.45
   3  10   4    4.44    6.31
   3  10   4    1.39    6.28
  -3 -10  -4    4.39    5.40
  -3 -10  -5  517.78   34.42
   3  10   5  514.86   32.06
  -3 -10  -5  475.35   33.89
   3  10   5  516.21   34.13
   3  10   5  452.94   30.91
  -3 -10  -5  457.63   30.18
   3  10   5  526.36   34.05
   3  10   6  357.01   27.57
  -3 -10  -6  393.17   27.27
   3  10   6  421.74   31.23
   3  10   6  378.10   27.62
  -3 -10  -6  428.47   32.70
   3  10   7  194.34   22.63
   3  10   7  211.60   23.37
   3  10   7  191.54   19.25
  -3 -10  -7  177.01   21.48
   3  10   8  316.79   27.91
  -3 -10  -8  260.31   25.14
   3  10   8  278.47   26.37
   3  10   9   95.51   16.74
  -3 -10  -9  101.90   16.02
   3  10   9  110.32   17.10
   3  10  10   32.35   11.32
   3  10  10   34.72   10.78
  -3 -10 -10   33.79    9.81
  -3 -10 -11  132.98   15.48
   3  10  11  154.47   19.04
   3  10  11  127.39   17.79
   3  10  12   50.61    9.01
   3  10  12   48.65   11.33
   3  10  13   72.20    9.32
   3  10  13   82.23   12.59
   3  10  14    9.19    4.65
  -3 -11  11   28.93    4.89
  -3 -11  11   34.63    6.96
  -3 -11  11   31.31    5.22
  -3 -11  10  130.00   14.02
  -3 -11  10  124.74   11.59
  -3 -11  10  139.63   12.92
  -3 -11   9   -0.18    4.13
  -3 -11   9    1.63    5.53
  -3 -11   9    5.48    6.51
   3  11  -8  190.02   21.40
  -3 -11   8  161.32   15.79
  -3 -11   8  161.45   18.61
  -3 -11   8  175.49   17.48
  -3 -11   7   98.42   15.99
   3  11  -7   85.14   14.42
  -3 -11   7  101.74   13.05
   3  11  -6  377.14   31.12
  -3 -11   6  354.13   27.94
   3  11  -6  380.48   31.19
  -3 -11   6  312.31   22.93
  -3 -11   5   36.72   11.33
   3  11  -5   51.24   12.45
   3  11  -5   77.31   15.81
   3  11  -5   61.83   10.73
  -3 -11   4   67.95   15.70
   3  11  -4   67.80   13.36
   3  11  -4   88.92   15.92
   3  11  -4   65.35   11.42
  -3 -11   3  441.24   32.26
   3  11  -3  433.62   32.65
   3  11  -3  474.63   33.24
   3  11  -3  427.25   29.77
   3  11  -2   27.74   10.06
   3  11  -2   53.26   11.85
  -3 -11   2   42.21   11.35
   3  11  -2   20.75    7.39
   3  11  -1   -5.31   10.37
  -3 -11   1    7.21    5.75
  -3 -11   1   13.83    8.97
   3  11  -1   -1.01    4.06
   3  11  -1   25.00    8.79
   3  11   0   46.40   12.27
  -3 -11   0   36.50    9.98
   3  11   0   43.45   10.58
   3  11   0   39.28    9.54
   3  11   1   26.55    8.83
   3  11   1   18.35    8.86
   3  11   2   37.26   10.86
  -3 -11  -2   32.95   10.97
   3  11   2   48.78   13.97
  -3 -11  -3  807.41   44.37
   3  11   3  852.34   43.34
   3  11   3  855.38   41.06
  -3 -11  -4   39.02   11.78
   3  11   4   51.88   12.23
   3  11   4   54.58   10.61
  -3 -11  -5  383.63   31.31
   3  11   5  455.03   31.23
   3  11   5  445.94   31.45
  -3 -11  -6  141.00   19.74
   3  11   6  116.37   16.10
   3  11   6  115.38   16.88
  -3 -11  -7  285.32   26.84
   3  11   7  255.07   24.28
   3  11   7  287.69   23.52
  -3 -11  -8  133.43   18.51
   3  11   8  156.70   19.34
   3  11   9  381.43   27.96
  -3 -11  -9  391.48   28.98
   3  11   9  397.22   29.57
   3  11  10  359.48   26.21
  -3 -11 -10  331.46   24.90
   3  11  10  391.82   28.22
   3  11  11   15.66    7.34
   3  11  11   26.33    8.29
   3  11  12   72.87   10.53
   3  11  12   72.58   11.26
   3  11  13   61.66    7.97
   3  11  13   70.79    7.78
   3  11  13   65.25    7.70
  -3 -12  10    6.03    2.87
  -3 -12  10    6.54    3.57
  -3 -12   9  144.66   12.23
  -3 -12   9  143.92   13.60
  -3 -12   8  159.37   14.57
  -3 -12   8  184.17   16.88
  -3 -12   7  135.13   15.25
  -3 -12   7  165.66   16.97
   3  12  -6  288.75   26.06
  -3 -12   6  242.91   21.36
   3  12  -5  -13.23    7.97
  -3 -12   5    2.59    6.08
   3  12  -5    5.57    6.13
   3  12  -4  466.29   33.37
   3  12  -4  466.05   33.54
  -3 -12   4  409.32   29.07
   3  12  -4  449.34   28.88
   3  12  -3  113.58   16.59
  -3 -12   3   96.60   15.99
   3  12  -3   76.16   13.01
   3  12  -3   92.56   16.70
  -3 -12   2  802.29   41.07
   3  12  -2  814.41   43.78
  -3 -12   2  767.38   40.95
   3  12  -2  815.36   41.81
   3  12  -1   84.51   14.00
  -3 -12   1   98.43   16.60
   3  12  -1   99.61   16.08
  -3 -12   0    9.95    8.87
   3  12   0   15.25    9.77
   3  12   1  277.17   26.07
   3  12   2   42.51   12.33
   3  12   3   68.22   14.48
   3  12   4  217.80   21.10
   3  12   4  230.72   23.41
   3  12   5  137.96   17.00
   3  12   5  137.48   18.10
   3  12   6  709.99   37.85
   3  12   6  730.16   37.91
   3  12   7  174.17   18.89
   3  12   7  152.03   16.84
   3  12   8  387.65   27.59
   3  12   9  349.41   25.44
   3  12  10   17.79    7.41
   3  12  11  490.25   24.55
   3  12  12   37.96    6.53
  -3 -13   9   65.10    6.74
  -3 -13   8  101.04   10.35
  -3 -13   8  110.75    9.65
  -3 -13   8  104.05    9.33
  -3 -13   7  512.87   23.85
  -3 -13   7  535.11   26.04
  -3 -13   6   12.69    5.82
  -3 -13   6   12.68    4.88
  -3 -13   5  178.09   16.45
  -3 -13   4   46.67    9.03
   3  13  -4   57.38   10.16
  -3 -13   3    6.03    7.04
   3  13  -3   11.02    7.44
  -3 -13   2  674.29   34.08
   3  13  -2  673.12   36.20
  -3 -13   1   17.72    8.07
  -3 -13   1   29.90   10.03
   3  13  -1   32.62   10.97
  -3 -13   0  992.33   40.91
   3  13   0  972.29   45.65
  -3 -13   0  896.23   44.22
  -3 -13  -1   77.92   14.87
   3  13   1   72.24   14.33
   3  13   2  185.51   21.14
  -3 -13  -2  167.08   21.24
   3  13   3  351.01   28.03
   3  13   4    4.37    8.57
   3  13   5  322.60   23.16
   3  13   5  281.81   24.05
   3  13   6   12.93    6.34
   3  13   6    8.37    4.85
   3  13   7   13.94    6.09
   3  13   7   41.17    8.80
   3  13   8   23.34    7.15
   3  13   9   -0.34    4.78
   3  13  10   12.83    4.69
  -3 -13 -10    8.04    4.93
   3  13  11   45.91    7.25
  -3 -14   7   16.98    4.11
  -3 -14   6   75.20    9.11
  -3 -14   5  282.39   15.48
  -3 -14   5  310.55   20.21
  -3 -14   4  -10.71    5.02
   3  14  -4   -3.34    4.43
  -3 -14   3  236.76   15.91
   3  14  -3  212.80   17.03
  -3 -14   2  159.48   13.42
   3  14  -2  149.51   16.21
   3  14  -1   22.69    8.09
  -3 -14   1   17.88    7.34
  -3 -14   0  490.04   28.66
   3  14   0  549.78   31.96
  -3 -14  -1   -1.94    4.02
   3  14   1    9.01    8.58
   3  14   2  447.60   29.25
  -3 -14  -2  419.38   28.18
  -3 -14  -3    8.81    4.07
   3  14   3    1.62    4.47
   3  14   4  157.46   16.55
  -3 -14  -4  174.32   18.00
   3  14   5  140.82   14.58
  -3 -14  -5  163.87   17.37
   3  14   6   88.61   11.25
  -3 -14  -6   82.65   12.21
  -3 -14  -7  135.70   15.56
   3  14   7  116.06   10.45
  -3 -14  -8   19.53    7.06
   3  14   8   15.54    4.57
  -3 -14  -9   48.20    7.81
   3  14   9   41.74    6.82
  -3 -15   4  274.19   15.74
  -3 -15   3   21.94    6.51
  -3 -15   2  209.29   16.14
   3  15  -2  196.84   14.45
   3  15  -1   51.91    9.00
   3  15   0   26.55    7.53
  -3 -15   0   33.16    6.64
  -3 -15  -1   85.72    9.87
   3  15   1   86.29   11.89
   3  15   2  121.89   13.92
  -3 -15  -2  118.88   12.12
   3  15   3  185.43   15.73
  -3 -15  -3  179.60   15.61
   3  15   4  212.02   16.05
  -3 -15  -4  219.22   16.94
  -3 -15  -5    0.78    2.62
  -3 -15  -6  419.23   21.35
  -3 -15  -7  201.03   13.67
  -4  13   2   56.85    6.01
   4 -13  -2   48.45    5.68
  -4  13   1   41.29    5.09
  -4  13   0  193.31   11.09
  -4  12   7   10.94    2.81
  -4  12   6  421.58   17.71
  -4  12   6  426.17   18.78
  -4  12   5  160.04   12.17
   4 -12  -5  149.34   11.31
  -4  12   5  171.34   12.92
  -4  12   4   25.23    6.43
  -4  12   4   18.58    4.93
   4 -12  -4   15.36    5.00
   4 -12  -3  907.19   32.31
  -4  12   3  998.30   34.56
   4 -12  -2    5.15    5.37
  -4  12   2    0.16    4.72
   4 -12  -1  582.48   26.89
   4 -12   0   29.21    6.05
  -4  12  -1  193.59   11.97
   4 -12   1  236.23   16.72
   4 -12   2   29.66    5.90
   4 -12   3   44.35    6.80
  -4  12  -4  181.39   11.16
   4 -12   4  212.50   12.81
   4 -12   5    6.68    3.12
  -4  11   9  139.67    9.08
  -4  11   8   26.14    4.20
  -4  11   7   24.44    5.56
  -4  11   7   17.18    4.96
  -4  11   7   16.91    4.35
  -4  11   6   73.83    9.29
  -4  11   6   79.65    9.34
   4 -11  -6   85.53   10.43
  -4  11   6   75.12   10.41
   4 -11  -5    0.48    5.79
  -4  11   5    7.18    4.69
   4 -11  -4  302.22   21.77
  -4  11   4  310.24   22.76
   4 -11  -3    2.32    6.77
  -4  11   3  -13.35    5.98
   4 -11  -2   91.67   13.89
   4 -11  -1  279.81   23.01
   4 -11   0   59.40   10.89
   4 -11   1  644.94   32.86
   4 -11   1  643.90   28.80
   4 -11   2   54.37    9.64
   4 -11   2   51.59    9.20
   4 -11   3  355.15   22.77
   4 -11   3  285.67   20.03
   4 -11   4  126.82   13.24
   4 -11   4  117.54   12.93
   4 -11   5  201.94   15.59
  -4  11  -6  211.49   11.83
   4 -11   6  259.60   15.80
   4 -11   7    6.38    2.19
  -4  10  11   93.01    7.70
  -4  10  10   45.59    7.70
  -4  10   9   69.49    8.01
  -4  10   9   58.79    9.38
  -4  10   8  269.36   19.67
  -4  10   8  247.13   17.01
  -4  10   8  237.40   19.14
  -4  10   7  391.06   25.32
   4 -10  -7  434.01   23.35
  -4  10   7  402.76   25.26
  -4  10   6  488.73   28.70
   4 -10  -6  542.79   29.29
  -4  10   6  534.44   30.87
  -4  10   5  412.31   26.36
  -4  10   5  429.40   29.54
   4 -10  -5  385.33   27.15
  -4  10   4   57.22   13.01
   4 -10  -4   72.22   13.64
   4 -10  -3  330.54   26.92
   4 -10  -2  406.54   29.84
   4 -10  -1   17.87    7.77
   4 -10   0  505.80   33.39
   4 -10   0  526.24   29.69
   4 -10   1  504.16   33.06
   4 -10   1  495.64   29.81
   4 -10   2  117.99   16.99
   4 -10   2  125.94   15.91
   4 -10   3  980.97   43.36
   4 -10   3  920.58   41.54
   4 -10   4    2.17    5.15
   4 -10   4    1.20    7.06
   4 -10   5  622.15   32.82
   4 -10   6  157.19   14.82
   4 -10   7  239.05   17.18
   4 -10   8  325.77   17.84
   4 -10   9   44.83    5.49
  -4   9  12   89.06    7.95
  -4   9  11  582.73   26.05
  -4   9  10   44.34   10.39
  -4   9  10   42.67    6.61
  -4   9   9  626.77   33.32
  -4   9   9  657.96   28.01
  -4   9   8  355.54   26.91
  -4   9   8  325.91   22.22
  -4   9   8  365.09   26.29
  -4   9   7  -10.89    7.33
  -4   9   7   -1.12    7.20
   4  -9  -7    2.61    4.71
  -4   9   6  808.58   41.81
  -4   9   6  919.15   43.89
   4  -9  -6  835.88   39.55
  -4   9   5  523.06   33.44
   4  -9  -5  489.37   32.50
  -4   9   5  480.29   33.23
  -4   9   4 1302.16   51.38
   4  -9  -4 1216.52   52.10
   4  -9  -3  194.81   22.14
   4  -9  -2   19.85    9.24
   4  -9  -1  456.64   33.47
   4  -9   0  -19.27    8.12
   4  -9   0    0.48    6.49
   4  -9   1  355.13   27.43
   4  -9   1  377.53   30.28
   4  -9   2   13.37    7.73
   4  -9   2    1.81    9.48
   4  -9   3    1.65    8.02
   4  -9   3    7.56    7.55
   4  -9   4  369.93   28.93
   4  -9   4  340.32   27.39
  -4   9  -5   21.80    6.91
   4  -9   5   12.09    8.55
   4  -9   5    3.94    6.33
   4  -9   6  195.81   19.61
   4  -9   6  231.05   22.49
  -4   9  -7  250.55   17.35
   4  -9   7  282.47   21.27
   4  -9   8    4.74    2.40
   4  -9   9  525.18   24.46
   4  -9  10   16.45    3.88
   4  -9  10   17.87    4.98
  -4   8  13   67.00    6.69
  -4   8  12  380.98   21.20
  -4   8  11   15.72    5.88
  -4   8  10  213.68   15.16
  -4   8  10  182.57   18.93
  -4   8   9  169.22   16.30
  -4   8   9  143.64   17.48
  -4   8   9  152.80   18.84
  -4   8   9  156.49   17.94
  -4   8   8    0.35    6.52
  -4   8   8   -0.88    6.29
  -4   8   8    1.58    7.94
  -4   8   7  325.94   26.61
  -4   8   7  331.73   28.47
  -4   8   7  352.37   28.06
  -4   8   6    2.62    6.38
   4  -8  -6   23.00    6.87
  -4   8   6   14.69    9.11
  -4   8   5   34.90   10.33
   4  -8  -5   50.66   11.38
  -4   8   4 1103.57   49.55
   4  -8  -4 1102.96   50.07
  -4   8   3  273.90   23.67
   4  -8  -3  242.46   24.09
   4  -8  -2  732.07   45.73
  -4   8   2  687.40   47.39
   4  -8  -2  664.42   39.84
   4  -8  -1   12.31    6.10
   4  -8  -1   -1.56    8.22
  -4   8   0  528.19   43.43
   4  -8   0  542.80   32.40
   4  -8   0  575.90   37.60
   4  -8   0  523.75   36.06
  -4   8  -1  531.57   43.43
   4  -8   1  456.17   32.47
   4  -8   1  417.27   29.86
   4  -8   1  421.41   32.43
   4  -8   2 1255.22   53.15
   4  -8   2 1235.93   54.47
  -4   8  -3  528.15   33.79
   4  -8   3  511.43   35.25
   4  -8   3  561.23   36.48
  -4   8  -4  172.26   20.43
   4  -8   4  139.99   19.59
   4  -8   4  157.00   19.80
  -4   8  -5   22.63    8.61
   4  -8   5   40.20   11.27
   4  -8   5   29.98   10.13
   4  -8   6  203.48   22.06
  -4   8  -6  219.29   23.63
  -4   8  -7   30.03    9.19
   4  -8   7    6.46    8.83
   4  -8   7    9.45    6.75
   4  -8   8  488.37   29.26
   4  -8   9   38.66    7.47
   4  -8  10   37.85    7.98
   4  -8  10   56.95    7.95
   4  -8  10   46.40    7.19
   4  -8  11  207.28   13.54
  -4   7  14   47.81    6.19
  -4   7  13    4.76    2.51
  -4   7  12  183.20   16.66
  -4   7  12  178.78   18.04
  -4   7  11  -11.51    4.60
  -4   7  11    9.22    6.74
  -4   7  10  341.31   27.50
  -4   7  10  365.97   29.19
  -4   7   9   69.51   14.55
   4  -7  -9   70.86   13.46
  -4   7   9   88.69   14.41
  -4   7   9   62.60   12.44
  -4   7   9   77.89   12.15
   4  -7  -8  209.17   23.21
  -4   7   8  194.18   21.48
  -4   7   8  189.02   22.60
  -4   7   8  182.37   20.41
   4  -7  -7  221.56   23.99
  -4   7   7  158.52   20.33
  -4   7   7  217.03   23.18
  -4   7   7  169.02   20.24
   4  -7  -6  151.63   19.57
  -4   7   6  128.95   17.60
  -4   7   6  143.51   19.53
  -4   7   6  153.80   19.35
   4  -7  -6  149.85   17.69
   4  -7  -5 1029.53   45.93
  -4   7   5 1126.74   55.33
  -4   7   5  896.48   44.02
  -4   7   5  989.44   48.15
   4  -7  -5 1133.62   57.32
   4  -7  -4  102.46   15.64
  -4   7   4  129.58   20.61
  -4   7   4   78.75   13.92
   4  -7  -4  118.47   19.69
   4  -7  -3  430.00   30.74
  -4   7   3  473.82   36.67
  -4   7   3  417.27   29.36
   4  -7  -3  457.21   36.26
   4  -7  -2  728.06   40.07
  -4   7   2  781.77   47.13
   4  -7  -2  729.55   43.40
  -4   7   1  143.56   17.58
   4  -7  -1  134.81   17.72
  -4   7   1  111.82   18.47
   4  -7  -1  133.26   18.57
  -4   7   0  980.22   44.19
   4  -7   0 1025.88   48.31
  -4   7   0 1066.23   56.30
   4  -7   0  964.22   45.92
  -4   7  -1   19.88   11.92
   4  -7   1   10.64    8.92
   4  -7   1   29.19    7.77
   4  -7   1  -12.88    6.49
  -4   7  -1   42.25    9.03
   4  -7   1   10.12    6.44
   4  -7   2  534.42   37.17
  -4   7  -2  621.30   45.69
   4  -7   2  579.96   33.62
   4  -7   2  602.96   35.37
   4  -7   2  569.47   36.32
  -4   7  -2  580.62   33.29
   4  -7   3  926.79   50.94
  -4   7  -3 1088.68   57.40
   4  -7   3 1086.07   49.34
   4  -7   3 1018.61   47.56
  -4   7  -3 1120.51   48.53
   4  -7   4  971.89   52.95
  -4   7  -4 1060.10   49.48
   4  -7   4  964.14   48.27
   4  -7   4 1032.26   47.89
  -4   7  -5  165.02   21.28
   4  -7   5  183.71   22.42
   4  -7   5  194.39   21.60
   4  -7   6   33.96   11.40
  -4   7  -6   33.25   11.61
   4  -7   7   79.78   14.21
  -4   7  -7  110.84   17.57
   4  -7   7  105.26   17.61
   4  -7   8  101.10   15.45
  -4   7  -8  149.32   20.78
   4  -7   8  113.24   17.20
  -4   7  -9   35.39    9.76
   4  -7   9   44.10    9.98
   4  -7  10  135.62   15.04
   4  -7  10  138.96   14.66
   4  -7  11   -0.45    3.60
   4  -7  11   12.23    3.99
   4  -7  12   19.53    4.69
   4  -7  12   14.14    4.58
  -4   6  15    2.13    1.85
  -4   6  14  415.36   17.66
  -4   6  13   86.51   10.10
  -4   6  13   88.02   12.36
  -4   6  13   96.80   11.24
  -4   6  12  117.47   16.40
  -4   6  12  104.15   13.63
  -4   6  11   82.88   14.06
  -4   6  11   65.39   13.37
  -4   6  10  118.55   17.34
  -4   6  10  100.01   17.09
   4  -6 -10  134.85   20.85
   4  -6 -10  128.60   19.95
   4  -6  -9  244.18   27.59
  -4   6   9  221.13   19.75
   4  -6  -9  257.24   27.72
  -4   6   9  235.02   24.84
  -4   6   9  264.91   26.58
  -4   6   9  254.35   23.73
   4  -6  -8  715.34   45.34
   4  -6  -8  659.61   43.84
  -4   6   8  576.11   36.52
  -4   6   8  644.86   40.54
  -4   6   8  623.33   39.62
  -4   6   7  216.29   22.92
  -4   6   7  210.69   20.94
   4  -6  -7  250.79   26.34
  -4   6   7  219.33   22.27
   4  -6  -7  246.51   25.71
  -4   6   6  375.60   29.00
  -4   6   6  369.36   26.06
   4  -6  -6  434.52   32.93
  -4   6   6  412.56   29.71
   4  -6  -6  380.74   31.65
  -4   6   6  469.66   33.75
  -4   6   5  660.75   40.26
   4  -6  -5  559.93   38.52
  -4   6   5  568.84   34.60
   4  -6  -5  684.29   38.70
   4  -6  -4  973.86   49.73
   4  -6  -4 1093.74   46.48
  -4   6   4  977.04   49.03
   4  -6  -3  367.85   30.87
  -4   6   3  304.32   27.89
   4  -6  -2  106.43   16.28
  -4   6   2  106.52   17.02
   4  -6  -1  164.87   19.09
  -4   6   1  209.30   23.84
   4  -6   0  754.15   37.75
   4  -6   0  725.49   36.23
  -4   6   0  688.30   42.75
  -4   6  -1  333.29   22.98
   4  -6   1  288.60   23.03
   4  -6   1  313.39   26.10
  -4   6  -1  296.87   29.25
  -4   6  -2  313.65   23.63
   4  -6   2  318.60   23.58
   4  -6   2  274.32   26.10
  -4   6  -2  342.60   31.79
   4  -6   3    8.29    6.25
  -4   6  -3   10.04    7.48
   4  -6   3    3.43    5.46
   4  -6   3   16.19    5.29
   4  -6   3    7.27    7.34
  -4   6  -3    8.25    7.11
  -4   6  -4  808.03   42.30
   4  -6   4  776.61   44.40
  -4   6  -4  834.91   47.35
   4  -6   4  794.40   40.82
   4  -6   4  808.14   42.68
   4  -6   5   39.24   11.13
  -4   6  -5   45.23    9.56
  -4   6  -5   41.57   11.69
   4  -6   5   45.01   11.42
   4  -6   5   47.32   11.44
  -4   6  -6 1170.85   54.91
   4  -6   6 1105.54   52.37
   4  -6   6 1158.26   49.17
   4  -6   6 1040.71   52.41
  -4   6  -7   72.36   15.89
   4  -6   7   52.17   13.34
   4  -6   7   55.43   12.45
  -4   6  -8  638.52   42.68
   4  -6   8  584.61   38.24
   4  -6   8  575.80   34.77
  -4   6  -9  211.97   25.40
   4  -6   9  241.88   24.72
   4  -6   9  220.04   21.61
  -4   6 -10   31.30   10.39
   4  -6  10   26.50    8.58
   4  -6  10   35.94   10.14
   4  -6  11  523.14   27.97
   4  -6  11  476.69   24.83
   4  -6  11  553.73   32.19
   4  -6  11  430.15   26.33
   4  -6  12   22.46    5.29
   4  -6  12   13.23    6.64
   4  -6  12    9.39    5.25
   4  -6  13   87.94    8.89
   4  -6  13   91.97    8.73
  -4   5  15  233.48   15.02
  -4   5  14  240.70   14.81
  -4   5  14  209.85   17.31
  -4   5  13   77.43   10.38
  -4   5  13   77.98   11.71
  -4   5  13   70.33   10.25
   4  -5 -12  710.71   41.86
  -4   5  12  612.11   36.94
  -4   5  12  649.88   35.63
  -4   5  11    9.58    9.62
   4  -5 -11    8.41    7.39
  -4   5  11    6.40    9.07
   4  -5 -10  445.62   35.76
  -4   5  10  435.82   33.18
  -4   5  10  455.78   34.43
  -4   5   9   23.57    9.78
  -4   5   9   38.36    9.29
  -4   5   9   48.87   13.01
  -4   5   9   30.64    9.51
   4  -5  -9   45.58   12.66
  -4   5   8   23.26   11.24
  -4   5   8   18.95    9.44
  -4   5   8   19.62    7.63
  -4   5   8   21.45    6.09
  -4   5   8   23.03    8.76
   4  -5  -8   26.81    9.71
   4  -5  -7  463.28   35.43
  -4   5   7  403.11   29.49
  -4   5   7  412.80   31.28
  -4   5   7  412.47   28.60
   4  -5  -7  431.10   31.71
  -4   5   7  424.52   29.65
  -4   5   6    2.51    6.17
   4  -5  -6  -20.21   10.78
  -4   5   6    1.36    4.14
   4  -5  -6   10.71    7.46
  -4   5   6  -18.71    8.45
  -4   5   5  105.15   16.14
   4  -5  -5  111.04   16.68
   4  -5  -4   66.81   12.29
  -4   5   4   52.98   12.33
   4  -5  -4   49.63   11.92
   4  -5  -3   50.92    9.97
  -4   5   3   67.91   13.35
   4  -5  -3   45.61   11.85
  -4   5   2 1101.60   47.98
   4  -5  -2 1273.61   43.30
  -4   5   2 1203.80   51.37
   4  -5  -2 1171.38   46.49
  -4   5   1  145.59   18.46
   4  -5  -1  164.85   15.36
   4  -5  -1  147.82   16.50
   4  -5  -1  155.41   14.17
  -4   5   1  131.04   17.97
  -4   5   0 1237.32   38.82
   4  -5   0 1157.95   43.29
  -4   5   0 1232.17   52.28
   4  -5   0 1133.77   42.18
   4  -5   1   24.07    7.85
  -4   5  -1   30.90    7.60
  -4   5  -1   27.68   10.50
   4  -5   1   19.98    6.42
   4  -5   2   10.40    7.69
   4  -5   2    2.39    3.97
  -4   5  -2    3.58    5.04
  -4   5  -2    9.01    7.79
   4  -5   3 1135.71   49.35
  -4   5  -3 1328.58   41.42
   4  -5   3 1221.68   40.09
  -4   5  -3 1396.75   54.90
  -4   5  -3 1228.92   46.64
  -4   5  -4    5.48    6.31
  -4   5  -4    5.70    4.78
  -4   5  -4    5.17    5.67
   4  -5   4    0.16    7.67
  -4   5  -5  502.51   33.65
  -4   5  -5  482.22   29.46
   4  -5   5  509.31   34.12
   4  -5   5  414.76   31.26
   4  -5   6  739.12   42.21
  -4   5  -6  765.25   39.60
  -4   5  -6  745.85   42.85
   4  -5   6  709.07   37.99
   4  -5   6  773.03   42.87
   4  -5   7    6.31    8.49
   4  -5   7  -11.13    8.13
  -4   5  -7   12.37    9.68
   4  -5   7   11.14    8.55
  -4   5  -8 1154.54   57.10
   4  -5   8 1168.15   53.21
   4  -5   8 1160.07   49.13
  -4   5  -9   63.47   15.62
   4  -5   9   72.43   13.37
   4  -5   9   65.88   15.12
  -4   5 -10  834.84   48.86
   4  -5  10  891.28   47.90
   4  -5  10  824.96   40.65
   4  -5  11  226.36   20.40
   4  -5  11  227.11   24.11
   4  -5  11  209.07   18.89
   4  -5  11  218.66   20.42
  -4   5 -11  211.46   23.78
   4  -5  12   31.81    7.87
   4  -5  12   37.00    7.38
   4  -5  12   28.60    7.49
   4  -5  12   39.81    8.03
   4  -5  13  241.79   16.86
   4  -5  13  278.90   18.37
   4  -5  13  278.75   20.59
   4  -5  14    9.64    5.91
   4  -5  14    5.87    4.24
   4  -5  14   11.10    3.55
  -4   4  16    3.93    3.00
  -4   4  15  123.12   10.19
  -4   4  15  142.65   13.54
  -4   4  14   -4.41    3.91
  -4   4  14    0.07    3.10
  -4   4  13  341.10   22.29
  -4   4  13  376.09   27.52
  -4   4  13  402.91   24.52
  -4   4  13  386.21   24.55
  -4   4  12   41.70   10.64
  -4   4  12   29.63    9.00
   4  -4 -12   45.17   11.08
  -4   4  12   34.52    9.06
  -4   4  12   31.31   10.82
  -4   4  11  394.53   30.63
  -4   4  11  409.18   32.82
   4  -4 -11  366.36   32.44
  -4   4  11  368.19   26.23
  -4   4  10  814.86   38.53
  -4   4  10  750.26   44.08
  -4   4  10  736.41   42.05
   4  -4 -10  784.85   47.35
   4  -4 -10  677.83   40.72
  -4   4   9  369.89   27.40
  -4   4   9  397.46   31.85
  -4   4   9  362.90   29.80
  -4   4   9  436.49   36.22
  -4   4   9  379.50   28.65
   4  -4  -9  363.65   30.03
   4  -4  -9  391.45   33.28
  -4   4   8  854.67   39.12
  -4   4   8  951.34   48.02
  -4   4   8  906.91   45.80
  -4   4   8  883.11   43.08
  -4   4   8  822.39   37.53
   4  -4  -8  935.92   49.34
   4  -4  -8  847.05   44.25
  -4   4   8  875.59   42.58
  -4   4   8  960.43   52.01
   4  -4  -7    7.50    8.92
   4  -4  -7    6.64    6.66
  -4   4   7    9.41    6.47
  -4   4   7    8.58    5.81
   4  -4  -6  934.38   45.33
   4  -4  -6  866.86   40.96
  -4   4   6  885.79   39.63
  -4   4   6  867.74   34.54
   4  -4  -5  280.17   24.92
   4  -4  -5  309.43   24.43
  -4   4   5  298.86   18.85
  -4   4   5  282.24   22.77
   4  -4  -4  491.04   30.93
  -4   4   4  487.62   21.34
  -4   4   4  537.09   30.31
   4  -4  -3 1162.35   43.15
  -4   4   3 1164.22   46.18
  -4   4   3 1114.31   43.75
   4  -4  -2   62.07   10.53
  -4   4   2   60.43   12.22
  -4   4   1  261.92   15.83
   4  -4  -1  274.34   18.63
  -4   4   1  233.06   21.45
   4  -4  -1  277.06   18.30
  -4   4   0 2996.15   56.46
   4  -4   0 2789.38   60.52
  -4   4   0 2941.98   73.45
   4  -4   0 2782.85   61.83
   4  -4   1  858.24   36.98
  -4   4  -1  951.17   27.17
  -4   4  -1  925.25   33.66
   4  -4   1  880.92   33.21
  -4   4  -1 1018.09   45.33
  -4   4  -1  920.63   42.18
   4  -4   2  785.00   36.22
  -4   4  -2  834.15   41.20
  -4   4  -2  843.76   28.61
  -4   4  -2  811.55   33.62
   4  -4   2  794.03   30.56
  -4   4  -2  884.53   43.51
   4  -4   3   61.50   11.87
  -4   4  -3   70.19   13.46
  -4   4  -3   59.77    8.97
  -4   4  -3   65.67   10.94
  -4   4  -3   55.83   13.00
   4  -4   3   67.03    8.75
   4  -4   4   51.22   11.18
  -4   4  -4   61.70   10.98
  -4   4  -4   53.10    9.10
  -4   4  -4   55.15   10.98
   4  -4   4   45.45    6.93
  -4   4  -4   52.91   11.62
  -4   4  -5  312.32   25.73
  -4   4  -5  344.52   24.05
   4  -4   5  313.90   25.54
  -4   4  -6   42.47   12.34
  -4   4  -6   67.34   12.00
   4  -4   6   34.52   10.60
   4  -4   7   33.68   11.42
   4  -4   7   36.74   10.88
  -4   4  -7   29.73   11.11
   4  -4   7   28.97    8.68
  -4   4  -7   34.44    9.61
   4  -4   8   -0.45    8.00
   4  -4   8    8.11    6.68
  -4   4  -8    5.25    8.46
  -4   4  -8   23.42    8.96
   4  -4   8   -0.03    7.87
   4  -4   9   21.83    7.69
  -4   4  -9    4.10    8.75
   4  -4  10  757.12   45.94
   4  -4  10  681.79   37.72
   4  -4  10  636.76   36.66
  -4   4 -10  684.32   44.75
  -4   4 -11   46.86   12.86
   4  -4  11   40.69    9.84
   4  -4  11   37.86   10.44
   4  -4  11   35.25   13.26
   4  -4  11   37.27    9.69
   4  -4  12  172.86   18.82
   4  -4  12  188.87   22.55
   4  -4  12  199.56   17.12
   4  -4  12  148.61   16.63
  -4   4 -12  171.91   19.75
   4  -4  13   11.82    6.45
   4  -4  13   14.84    5.20
   4  -4  13   23.79    7.01
   4  -4  14   77.06   10.89
   4  -4  14   76.92    9.09
   4  -4  15  132.54   11.20
  -4   3  16   48.94    7.00
  -4   3  16   50.43    6.38
  -4   3  15    6.31    5.24
  -4   3  15    9.42    4.87
  -4   3  14   46.59    7.99
  -4   3  14   47.40    9.96
  -4   3  14   57.31    9.73
  -4   3  14   34.88    9.61
  -4   3  13  308.18   26.25
  -4   3  13  323.07   22.37
   4  -3 -13  262.53   25.02
  -4   3  13  290.96   23.10
  -4   3  13  301.56   24.41
  -4   3  13  271.30   24.71
  -4   3  12   76.55   15.62
   4  -3 -12   90.22   14.53
   4  -3 -12   69.03   15.09
  -4   3  12   73.38   13.09
  -4   3  12   66.97   13.24
  -4   3  12   59.80   11.95
  -4   3  12   90.40   14.29
  -4   3  11  516.84   37.32
  -4   3  11  470.90   31.16
   4  -3 -11  476.36   33.72
   4  -3 -11  431.88   34.76
  -4   3  11  456.46   34.53
  -4   3  11  455.42   32.49
  -4   3  11  463.63   32.12
  -4   3  10  279.96   27.45
  -4   3  10  305.16   26.23
  -4   3  10  292.92   26.63
  -4   3  10  356.21   30.91
  -4   3  10  287.14   23.92
  -4   3  10  344.10   32.45
  -4   3  10  284.98   25.55
   4  -3 -10  281.60   26.41
   4  -3 -10  288.39   28.53
  -4   3   9  580.47   37.57
  -4   3   9  550.61   34.03
  -4   3   9  572.32   36.53
  -4   3   9  550.65   40.35
  -4   3   9  520.05   31.11
  -4   3   9  535.88   32.68
   4  -3  -9  545.19   35.15
   4  -3  -9  577.80   38.92
  -4   3   8 1610.11   59.92
  -4   3   8 1629.17   58.79
  -4   3   8 1550.81   54.91
  -4   3   8 1585.02   65.04
   4  -3  -8 1560.37   56.53
   4  -3  -8 1559.68   60.49
  -4   3   8 1508.27   52.03
  -4   3   8 1541.44   55.01
  -4   3   7  583.88   29.17
   4  -3  -7  508.18   31.35
   4  -3  -7  541.53   34.84
   4  -3  -7  507.92   29.25
  -4   3   7  500.00   28.23
  -4   3   6 1403.10   44.72
  -4   3   6 1244.49   41.18
   4  -3  -6 1282.26   46.74
   4  -3  -6 1393.90   51.68
  -4   3   5   30.46    8.09
   4  -3  -5   35.55    9.70
  -4   3   5   32.16    7.09
  -4   3   4  225.33   18.45
   4  -3  -4  224.82   19.62
  -4   3   4  209.46   14.24
  -4   3   4  248.20   20.10
   4  -3  -4  217.45   19.29
   4  -3  -3  907.65   37.82
   4  -3  -3  895.14   36.94
  -4   3   3  889.08   25.63
  -4   3   3  892.91   37.01
   4  -3  -3  846.92   35.72
   4  -3  -2  796.02   34.52
  -4   3   2  830.40   34.12
  -4   3   2  760.39   20.39
  -4   3   2  768.03   34.28
   4  -3  -2  750.58   31.76
   4  -3  -2  796.37   25.48
   4  -3  -1  666.10   29.92
  -4   3   1  704.07   32.35
   4  -3  -1  705.28   26.74
   4  -3  -1  639.67   28.00
  -4   3   1  662.47   32.10
   4  -3   0   78.25   10.87
  -4   3   0  100.53   14.62
  -4   3   0   92.19   10.04
   4  -3   0   80.93   10.78
  -4   3   0   81.80    6.35
  -4   3   0  101.31   14.01
  -4   3  -1  367.49   25.55
  -4   3  -1  339.83   19.63
   4  -3   1  311.52   20.71
  -4   3  -1  347.15   15.32
  -4   3  -1  380.51   25.22
  -4   3  -2 1230.11   47.66
   4  -3   2 1048.77   38.27
  -4   3  -2 1153.13   37.89
  -4   3  -2 1160.00   31.33
  -4   3  -2 1159.41   43.92
  -4   3  -3 1238.69   36.42
   4  -3   3 1158.88   41.39
  -4   3  -3 1291.41   47.48
  -4   3  -3 1336.45   43.02
   4  -3   3 1287.56   33.68
  -4   3  -3 1340.29   49.07
  -4   3  -4 1365.17   41.54
   4  -3   4 1274.28   45.13
  -4   3  -4 1366.88   48.92
  -4   3  -4 1362.39   46.20
   4  -3   4 1409.29   33.60
  -4   3  -4 1323.20   47.16
  -4   3  -5 1139.50   41.46
  -4   3  -5 1197.11   44.05
  -4   3  -5 1101.00   41.61
[truncated: 465,766 more chars]
