# Supplementary material for: Reversible and Irreversible Regioselective Alkyne Insertion into a Silyl‐Substituted Stannylene
Source: Chemistry. 2025 Jul 28;31(45):e02103. doi: 10.1002/chem.202502103 (PMC12351429; doi:10.1002/chem.202502103)
Supplement: Supplementary file 3 — Supporting Information [file CHEM-31-e02103-s003.cif]

data_095ammd25_a

_publ_contact_author_name         'Prof. Dr. Simon Aldridge'
_publ_contact_author_address
;
 Chemistry Research Laboratory (CRL)
 Universiy of Oxford
 Mansfield Road
 Oxford, OX1 3TA
 United Kingdom
;
_publ_contact_author_email        simon.aldridge@chem.ox.ac.uk
_publ_contact_author_fax          -
_publ_contact_author_phone        '+44 (0) 1865 285201'
_publ_contact_author_id_orcid     0000-0001-9998-9434
loop_
 _publ_author_name
 _publ_author_address
 _publ_author_id_orcid
  'Dietz, Maximilian'
;
 Chemistry Research Laboratory (CRL)
 Universiy of Oxford
 Mansfield Road
 Oxford, OX1 3TA
 United Kingdom
;
  0009-0000-7034-8406
  'Murray, Aidan'
;
 Chemistry Research Laboratory (CRL)
 Universiy of Oxford
 Mansfield Road
 Oxford, OX1 3TA
 United Kingdom
;
  ?

_publ_section_references
;
 SHELXT - Integrated space-group and crystal-structure determination, G. M. Sheldrick, Acta Cryst. (2015) A71, 3-8
 Crystal structure refinement with SHELXL, G. M. Sheldrick, Acta Cryst. (2015) C71, 3-8
;

_audit_creation_method            'CIF-fill 1.4w (K.Radacki, 2005-23)'
_audit_creation_date              2025-03-10
_audit_update_record
;
 2025-03-10    CrysAlisPro 1.171.42.49 (Rigaku OD, 2022)
 2025-03-10    SHELXL-2019/3
;
_shelx_SHELXL_version_number      2019/3
_chemical_formula_moiety          'C42 H60 Si4 Sn'
_chemical_formula_sum             'C42 H60 Si4 Sn'
_chemical_formula_weight          795.95
loop_
 _atom_type_symbol
 _atom_type_description
 _atom_type_scat_dispersion_real
 _atom_type_scat_dispersion_imag
 _atom_type_scat_source
  C C 0.0181 0.0091 'International Tables Vol C Tables 4.2.6.8 and 6.1.1.4'
  H H 0.0000 0.0000 'International Tables Vol C Tables 4.2.6.8 and 6.1.1.4'
  Si Si 0.2541 0.3302 'International Tables Vol C Tables 4.2.6.8 and 6.1.1.4'
  Sn Sn 0.0259 5.4591 'International Tables Vol C Tables 4.2.6.8 and 6.1.1.4'

_space_group_crystal_system       monoclinic
_space_group_IT_number            15
_space_group_name_H-M_alt         'C 2/c'
_space_group_name_Hall            '-C 2yc'
_shelx_space_group_comment
;
 The symmetry employed for this shelxl refinement is uniquely defined by the 
 following loop, which should always be used as a source of symmetry 
 information in preference to the above space-group names. They are only 
 intended as comments.
;
loop_
 _space_group_symop_operation_xyz
  'x, y, z'
  '-x, y, -z+1/2'
  'x+1/2, y+1/2, z'
  '-x+1/2, y+1/2, -z+1/2'
  '-x, -y, -z'
  'x, -y, z-1/2'
  '-x+1/2, -y+1/2, -z'
  'x+1/2, -y+1/2, z-1/2'


_cell_length_a                    27.8616(3)
_cell_length_b                    27.8832(3)
_cell_length_c                    44.8177(7)
_cell_angle_alpha                 90
_cell_angle_beta                  99.3440(10)
_cell_angle_gamma                 90
_cell_volume                      34355.6(8)
_cell_formula_units_Z             32
_cell_measurement_temperature     100(2)
_cell_measurement_reflns_used     29648
_cell_measurement_theta_min       1.9940
_cell_measurement_theta_max       73.9920

_exptl_crystal_description        plate
_exptl_crystal_colour             purple
_exptl_crystal_density_diffrn     1.231
_exptl_crystal_F_000              13376
_exptl_crystal_size_max           0.270
_exptl_crystal_size_mid           0.170
_exptl_crystal_size_min           0.010
_exptl_absorpt_coefficient_mu     5.989
_exptl_absorpt_correction_type    gaussian
_exptl_absorpt_correction_T_min   0.142
_exptl_absorpt_correction_T_max   1.000
_exptl_absorpt_process_details
;
 CrysAlisPro 1.171.42.49 (Rigaku Oxford Diffraction, 2022) Numerical 
 absorption correction based on gaussian integration over a multifaceted 
 crystal model Empirical absorption correction using spherical harmonics, 
 implemented in SCALE3 ABSPACK scaling algorithm.
;
_exptl_crystal_preparation
;
 For data collection the crystal was immersed in a film of perfluoropolyether 
 oil, mounted on a polyimide loop and transferred to stream of cold nitrogen 
 (Oxford Cryostream 800).
;
loop_
 _exptl_crystal_face_index_h
 _exptl_crystal_face_index_k
 _exptl_crystal_face_index_l
 _exptl_crystal_face_perp_dist
  -1 -1 1 0.0753
  1 1 -1 0.0876
  -1 1 0 0.1305
  1 -1 0 0.1400
  0 0 -1 0.0044
  0 0 1 0.0058
  0 -1 0 0.1487
  0 1 0 0.1574
  -1 0 0 0.1416
  1 0 0 0.1590
  -1 0 -1 0.1105
  1 0 1 0.1279
  -1 -1 -1 0.0694
  1 1 1 0.0828
  0 1 -1 0.1325
  0 -1 1 0.1267
  1 -1 1 0.1220

_shelx_estimated_absorpt_T_min    0.295
_shelx_estimated_absorpt_T_max    0.943
_diffrn_ambient_temperature       100(2)
_diffrn_ambient_environment       N~2~
_diffrn_radiation_probe           x-ray
_diffrn_radiation_wavelength      1.54184
_diffrn_radiation_type            CuK\a
_diffrn_radiation_xray_symbol     K-L~2,3~
_diffrn_radiation_monochromator   'multi-layer mirror'
_diffrn_source                    'rotating-anode X-ray tube'
_diffrn_source_type               'PhotonJet-R X-ray Source'
_diffrn_measurement_device        'four-circle diffractometer'
_diffrn_measurement_device_type   'Rigaku XtaLAB Synergy-R'
_diffrn_measurement_method        '\w scans'
_diffrn_measurement_details
;
 List of Runs (angles in degrees, time in seconds):
 --------------------------------------------------------------------------
  1  \w     17.00  43.40   0.60    5.00    --   57.08-114.00  74.00   44
  2  \w     41.00  95.00   0.60    5.00    --   69.95-114.00  74.00   90
  3  \w     61.00 106.00   0.60    5.00    --   84.13-114.00  74.00   75
  4  \w     62.00  87.80   0.60    5.00    --   57.08  45.00  30.00   43
  5  \w     56.00  83.00   0.60    5.00    --   57.08-125.00-150.00   45
  6  \w      4.00  29.20   0.60    5.00    --   57.08 -30.00-120.00   42
  7  \w     23.00  49.40   0.60    5.00    --   69.95 -45.00-120.00   44
  8  \w     20.00  46.40   0.60    5.00    --   69.95 -45.00 -60.00   44
  9  \w     19.00  49.00   0.60    5.00    --   69.95 -45.00 -90.00   50
 10  \w     26.00  83.00   0.60    5.00    --   69.95 -95.00 150.00   95
 11  \w     21.00  51.60   0.60    5.00    --   69.95 -45.00 150.00   51
 12  \w     23.00  49.40   0.60    5.00    --   69.95 -45.00 -30.00   44
 13  \w     76.00 112.00   0.60    5.00    --   69.95  45.00-120.00   60
 14  \w     22.00  48.40   0.60    5.00    --   69.95 -45.00  60.00   44
 15  \w     24.00  50.40   0.60    5.00    --   69.95 -45.00-150.00   44
 16  \w     53.00  80.00   0.60    5.00    --   84.13-111.00-120.00   45
 17  \w     56.00  95.00   0.60    5.00    --   84.13 -95.00 120.00   65
 18  \w     88.00 136.00   0.60    5.00    --   84.13  30.00 -60.00   80
 19  \w     54.00 103.80   0.60    5.00    --   84.13-111.00-180.00   83
 20  \w     43.00  71.80   0.60    5.00    --   84.13 -61.00 150.00   48
 21  \w    100.00 125.80   0.60    5.00    --   84.13  45.00 -60.00   43
 22  \w     58.00  88.00   0.60    5.00    --   84.13 -77.00 -30.00   50
 23  \w     80.00 137.00   0.60    5.00    --   84.13  30.00  30.00   95
 24  \w     97.00 136.00   0.60    5.00    --   84.13  30.00-120.00   65
 25  \w     94.00 133.00   0.60    5.00    --   84.13  45.00-180.00   65
 26  \w     43.00  67.60   0.60    5.00    --   84.13 -61.00  60.00   41
 27  \w     39.00  64.80   0.60    5.00    --   84.13 -61.00 -60.00   43
 28  \w     91.00 119.80   0.60    5.00    --   84.13  45.00  60.00   48
 29  \w     39.00  63.60   0.60    5.00    --   84.13 -61.00  90.00   41
 30  \w     92.00 116.60   0.60    5.00    --   84.13  45.00  90.00   41
 31  \w    100.00 124.60   0.60    5.00    --   84.13  45.00 150.00   41
 32  \w     42.00  45.60   0.60    5.00    --   57.08-172.00-158.00    6
;
_diffrn_orient_matrix_type
;
 CrysAlisPro convention (1999,Acta A55,543-557)
;
_diffrn_orient_matrix_UB_11       0.0114274000
_diffrn_orient_matrix_UB_12       0.0272001000
_diffrn_orient_matrix_UB_13       0.0302373000
_diffrn_orient_matrix_UB_21       0.0174874000
_diffrn_orient_matrix_UB_22      -0.0470610000
_diffrn_orient_matrix_UB_23       0.0162387000
_diffrn_orient_matrix_UB_31       0.0519938000
_diffrn_orient_matrix_UB_32       0.0098557000
_diffrn_orient_matrix_UB_33      -0.0060048000
_diffrn_detector                  HPA
_diffrn_detector_type             'HyPix Arc150'
_diffrn_detector_area_resol_mean  10.0
_diffrn_reflns_number             132993
_diffrn_reflns_av_unetI/netI      0.0744
_diffrn_reflns_av_R_equivalents   0.0907
_diffrn_reflns_limit_h_min       -27
_diffrn_reflns_limit_h_max        33
_diffrn_reflns_limit_k_min       -33
_diffrn_reflns_limit_k_max        33
_diffrn_reflns_limit_l_min       -52
_diffrn_reflns_limit_l_max        53
_diffrn_reflns_theta_min          1.998
_diffrn_reflns_theta_max          68.251
_diffrn_reflns_theta_full         67.684
_diffrn_measured_fraction_theta_max   0.997
_diffrn_measured_fraction_theta_full    0.998
_diffrn_reflns_Laue_measured_fraction_max     0.997
_diffrn_reflns_Laue_measured_fraction_full    0.998
_diffrn_reflns_point_group_measured_fraction_max    0.997
_diffrn_reflns_point_group_measured_fraction_full     0.998
_reflns_number_total              31387
_reflns_number_gt                 22389
_reflns_threshold_expression      'I > 2\s(I)'
_reflns_Friedel_coverage          0.000
_reflns_Friedel_fraction_max      .
_reflns_Friedel_fraction_full     .
_reflns_special_details
;
 Reflections were merged by SHELXL according to the crystal class for the 
 calculation of statistics and refinement. _reflns_Friedel_fraction is 
 defined as the number of unique Friedel pairs measured divided by the number 
 that would be possible theoretically, ignoring centric projections and 
 systematic absences.
;

_computing_data_collection        'CrysAlisPro 1.171.42.49 (Rigaku OD, 2022)'
_computing_cell_refinement        'CrysAlisPro 1.171.42.49 (Rigaku OD, 2022)'
_computing_data_reduction         'CrysAlisPro 1.171.42.49 (Rigaku OD, 2022)'
_computing_structure_solution     'SHELXT 2018/2 (Sheldrick, 2018)''
_computing_structure_refinement   'SHELXL-2019/2 (Sheldrick, 2019)'
_computing_molecular_graphics     'ShelXLe (Huebschle et all, 2011)'
_computing_publication_material   'SHELXL-2019/2 (Sheldrick, 2019)'

_refine_special_details
;
The structure showed disorder of some of the TMS grous of the hypersilyl 
moieties. The atomic displacement parameters (ADPs) of overlapping atoms from 
different PARTs (RESIs 4/41, 5/51, 8/81, 9/91, 10/101, 14/141, 15/151, 18/181,
19/191, 20/201) were restrained using similarity restraint (SIMU) and rigid 
body restraint (RIGU). The 1--2 and 1--3 distances in within the disordered TMS
moieties were restrained to the same values using SAME. The 1--2 distances 
between the disordered TMS moieties and the corresponding central hypersilyl 
silicon atom were restrained to the same value with using the similarity 
restraint SIMU.
;
_refine_ls_structure_factor_coef  Fsqd
_refine_ls_matrix_type            full
_refine_ls_weighting_scheme       calc
_refine_ls_weighting_details
;
 w=1/[\s^2^(Fo^2^)+(0.0588P)^2^+492.2424P] where P=(Fo^2^+2Fc^2^)/3
;
_atom_sites_solution_primary      dual
_atom_sites_solution_secondary    difmap
_atom_sites_solution_hydrogens    geom
_refine_ls_hydrogen_treatment     constr
_refine_ls_extinction_method      none
_refine_ls_extinction_coef        .
_refine_ls_number_reflns          31387
_refine_ls_number_parameters      2151
_refine_ls_number_restraints      2536
_refine_ls_R_factor_all           0.1007
_refine_ls_R_factor_gt            0.0732
_refine_ls_wR_factor_ref          0.1920
_refine_ls_wR_factor_gt           0.1795
_refine_ls_goodness_of_fit_ref    1.042
_refine_ls_restrained_S_all       1.025
_refine_ls_shift/su_max           0.002
_refine_ls_shift/su_mean          0.000
_refine_diff_density_max          1.974
_refine_diff_density_min         -1.847
_refine_diff_density_rms          0.116
_geom_special_details
;
 All esds (except the esd in the dihedral angle between two l.s. planes)
 are estimated using the full covariance matrix.  The cell esds are taken
 into account individually in the estimation of esds in distances, angles
 and torsion angles; correlations between esds in cell parameters are only
 used when they are defined by crystal symmetry.  An approximate (isotropic)
 treatment of cell esds is used for estimating esds involving l.s. planes.
;

loop_
 _atom_site_label
 _atom_site_type_symbol
 _atom_site_fract_x
 _atom_site_fract_y
 _atom_site_fract_z
 _atom_site_U_iso_or_equiv
 _atom_site_adp_type
 _atom_site_occupancy
 _atom_site_site_symmetry_order
 _atom_site_calc_flag
 _atom_site_refinement_flags_posn
 _atom_site_refinement_flags_adp
 _atom_site_refinement_flags_occupancy
 _atom_site_disorder_assembly
 _atom_site_disorder_group
  Si1_1 Si 0.34773(7) 0.67055(7) 0.67511(4) 0.0315(4) Uani 1 1 d D . . . .
  Sn1_1 Sn 0.26717(2) 0.62632(2) 0.61235(2) 0.03369(12) Uani 1 1 d . . . . .
  C1_1 C 0.3207(3) 0.6825(2) 0.60864(16) 0.0326(15) Uani 1 1 d . . . . .
  C2_1 C 0.3451(2) 0.6986(3) 0.63544(16) 0.0332(16) Uani 1 1 d . . . . .
  C3_1 C 0.3744(3) 0.7453(3) 0.63699(18) 0.0420(18) Uani 1 1 d . . . . .
  H3A_1 H 0.370123 0.760163 0.616904 0.063 Uiso 1 1 calc R U . . .
  H3B_1 H 0.408884 0.738351 0.643742 0.063 Uiso 1 1 calc R U . . .
  H3C_1 H 0.362778 0.767373 0.651300 0.063 Uiso 1 1 calc R U . . .
  C4_1 C 0.3275(3) 0.7066(2) 0.58002(16) 0.0327(16) Uani 1 1 d . . . . .
  C5_1 C 0.2907(3) 0.7341(3) 0.56367(17) 0.0402(18) Uani 1 1 d . . . . .
  H5_1 H 0.260223 0.736724 0.570457 0.048 Uiso 1 1 calc R U . . .
  C6_1 C 0.2981(3) 0.7580(3) 0.53718(18) 0.048(2) Uani 1 1 d . . . . .
  H6_1 H 0.272887 0.776828 0.526165 0.058 Uiso 1 1 calc R U . . .
  C7_1 C 0.3422(4) 0.7539(3) 0.52730(19) 0.055(2) Uani 1 1 d . . . . .
  H7_1 H 0.347643 0.770768 0.509735 0.066 Uiso 1 1 calc R U . . .
  C8_1 C 0.3785(3) 0.7256(3) 0.5426(2) 0.052(2) Uani 1 1 d . . . . .
  H8_1 H 0.408412 0.722097 0.535312 0.063 Uiso 1 1 calc R U . . .
  C9_1 C 0.3712(3) 0.7023(3) 0.56879(18) 0.0420(18) Uani 1 1 d . . . . .
  H9_1 H 0.396514 0.682966 0.579333 0.050 Uiso 1 1 calc R U . . .
  C1_2 C 0.2154(2) 0.6291(2) 0.56962(15) 0.0277(14) Uani 1 1 d . . . . .
  C2_2 C 0.2263(2) 0.5995(2) 0.54656(15) 0.0296(15) Uani 1 1 d . . . . .
  C3_2 C 0.1933(3) 0.5941(3) 0.51951(17) 0.0362(16) Uani 1 1 d . . . . .
  H3_2 H 0.201540 0.574313 0.503829 0.043 Uiso 1 1 calc R U . . .
  C4_2 C 0.1490(3) 0.6174(3) 0.51562(17) 0.0394(17) Uani 1 1 d . . . . .
  H4_2 H 0.126872 0.613772 0.497278 0.047 Uiso 1 1 calc R U . . .
  C5_2 C 0.1370(3) 0.6461(3) 0.53850(17) 0.0371(17) Uani 1 1 d . . . . .
  H5_2 H 0.106513 0.662228 0.535694 0.044 Uiso 1 1 calc R U . . .
  C6_2 C 0.1692(2) 0.6518(2) 0.56576(16) 0.0302(15) Uani 1 1 d . . . . .
  C7_2 C 0.2733(2) 0.5728(2) 0.55179(16) 0.0291(15) Uani 1 1 d . . . . .
  C8_2 C 0.3124(3) 0.5876(2) 0.53779(16) 0.0312(15) Uani 1 1 d . . . . .
  C9_2 C 0.3569(3) 0.5649(3) 0.54474(16) 0.0345(16) Uani 1 1 d . . . . .
  H9_2 H 0.383395 0.575919 0.535682 0.041 Uiso 1 1 calc R U . . .
  C10_2 C 0.3639(3) 0.5259(3) 0.56492(18) 0.0364(17) Uani 1 1 d . . . . .
  C11_2 C 0.3245(3) 0.5098(3) 0.57756(18) 0.0381(17) Uani 1 1 d . . . . .
  H11_2 H 0.328364 0.482819 0.590651 0.046 Uiso 1 1 calc R U . . .
  C12_2 C 0.2793(3) 0.5325(2) 0.57146(16) 0.0315(15) Uani 1 1 d . . . . .
  C13_2 C 0.3063(3) 0.6273(3) 0.51471(18) 0.0406(18) Uani 1 1 d . . . . .
  H13A_2 H 0.338338 0.637449 0.510692 0.061 Uiso 1 1 calc R U . . .
  H13B_2 H 0.289918 0.654611 0.522503 0.061 Uiso 1 1 calc R U . . .
  H13C_2 H 0.286713 0.615820 0.495936 0.061 Uiso 1 1 calc R U . . .
  C14_2 C 0.4130(3) 0.5021(3) 0.57254(19) 0.0439(19) Uani 1 1 d . . . . .
  H14A_2 H 0.410023 0.467999 0.567216 0.066 Uiso 1 1 calc R U . . .
  H14B_2 H 0.424950 0.505337 0.594248 0.066 Uiso 1 1 calc R U . . .
  H14C_2 H 0.435920 0.517451 0.561107 0.066 Uiso 1 1 calc R U . . .
  C15_2 C 0.2366(3) 0.5109(3) 0.58384(18) 0.0403(18) Uani 1 1 d . . . . .
  H15A_2 H 0.247988 0.497522 0.603964 0.060 Uiso 1 1 calc R U . . .
  H15B_2 H 0.221990 0.485426 0.570291 0.060 Uiso 1 1 calc R U . . .
  H15C_2 H 0.212374 0.535892 0.585273 0.060 Uiso 1 1 calc R U . . .
  C16_2 C 0.1540(2) 0.6800(3) 0.59086(16) 0.0321(15) Uani 1 1 d . . . . .
  C17_2 C 0.1422(2) 0.6565(3) 0.61639(17) 0.0371(17) Uani 1 1 d . . . . .
  C18_2 C 0.1288(3) 0.6833(3) 0.63977(19) 0.047(2) Uani 1 1 d . . . . .
  H18_2 H 0.120156 0.667151 0.656779 0.057 Uiso 1 1 calc R U . . .
  C19_2 C 0.1276(3) 0.7329(4) 0.6391(2) 0.053(2) Uani 1 1 d . . . . .
  C20_2 C 0.1379(2) 0.7559(3) 0.6134(2) 0.047(2) Uani 1 1 d . . . . .
  H20_2 H 0.137256 0.789951 0.612722 0.056 Uiso 1 1 calc R U . . .
  C21_2 C 0.1490(3) 0.7311(3) 0.58891(19) 0.0395(18) Uani 1 1 d . . . . .
  C22_2 C 0.1411(3) 0.6024(3) 0.61818(19) 0.0436(19) Uani 1 1 d . . . . .
  H22A_2 H 0.112886 0.592300 0.627119 0.065 Uiso 1 1 calc R U . . .
  H22B_2 H 0.170968 0.590930 0.630770 0.065 Uiso 1 1 calc R U . . .
  H22C_2 H 0.138743 0.588877 0.597808 0.065 Uiso 1 1 calc R U . . .
  C23_2 C 0.1145(4) 0.7620(4) 0.6653(2) 0.074(3) Uani 1 1 d . . . . .
  H23A_2 H 0.137310 0.788827 0.669655 0.111 Uiso 1 1 calc R U . . .
  H23B_2 H 0.116318 0.741575 0.683187 0.111 Uiso 1 1 calc R U . . .
  H23C_2 H 0.081339 0.774566 0.659824 0.111 Uiso 1 1 calc R U . . .
  C24_2 C 0.1562(3) 0.7573(3) 0.5607(2) 0.047(2) Uani 1 1 d . . . . .
  H24A_2 H 0.166440 0.790326 0.565888 0.070 Uiso 1 1 calc R U . . .
  H24B_2 H 0.125478 0.757740 0.546499 0.070 Uiso 1 1 calc R U . . .
  H24C_2 H 0.181172 0.741084 0.551411 0.070 Uiso 1 1 calc R U . . .
  Si1_3 Si 0.41330(8) 0.70489(8) 0.70856(5) 0.0430(5) Uani 1 1 d D . . . .
  C2_3 C 0.4134(4) 0.7717(3) 0.7126(2) 0.071(3) Uani 1 1 d D . . . .
  H2A_3 H 0.437751 0.781130 0.729920 0.107 Uiso 1 1 calc R U . . .
  H2B_3 H 0.381197 0.782543 0.715797 0.107 Uiso 1 1 calc R U . . .
  H2C_3 H 0.421418 0.786461 0.694159 0.107 Uiso 1 1 calc R U . . .
  C3_3 C 0.4734(3) 0.6894(4) 0.6968(2) 0.082(4) Uani 1 1 d D . . . .
  H3A_3 H 0.500009 0.700036 0.712443 0.122 Uiso 1 1 calc R U . . .
  H3B_3 H 0.475963 0.705518 0.677677 0.122 Uiso 1 1 calc R U . . .
  H3C_3 H 0.475495 0.654625 0.694135 0.122 Uiso 1 1 calc R U . . .
  C4_3 C 0.4118(4) 0.6796(4) 0.74716(18) 0.064(3) Uani 1 1 d D . . . .
  H4A_3 H 0.442715 0.663659 0.754585 0.097 Uiso 1 1 calc R U . . .
  H4B_3 H 0.385136 0.656418 0.746083 0.097 Uiso 1 1 calc R U . . .
  H4C_3 H 0.406607 0.705680 0.760988 0.097 Uiso 1 1 calc R U . . .
  Si1_4 Si 0.2765(5) 0.6978(9) 0.6919(5) 0.050(3) Uani 0.43(2) 1 d D U P A 1
  C2_4 C 0.2277(10) 0.6534(11) 0.6968(9) 0.057(5) Uani 0.43(2) 1 d D U P A 1
  H2A_4 H 0.198918 0.670483 0.701253 0.085 Uiso 0.43(2) 1 calc R U P A 1
  H2B_4 H 0.239660 0.631681 0.713591 0.085 Uiso 0.43(2) 1 calc R U P A 1
  H2C_4 H 0.218942 0.634735 0.678184 0.085 Uiso 0.43(2) 1 calc R U P A 1
  C3_4 C 0.2476(12) 0.7419(11) 0.6622(5) 0.051(5) Uani 0.43(2) 1 d D U P A 1
  H3A_4 H 0.221996 0.759857 0.669977 0.077 Uiso 0.43(2) 1 calc R U P A 1
  H3B_4 H 0.233444 0.724473 0.643910 0.077 Uiso 0.43(2) 1 calc R U P A 1
  H3C_4 H 0.272392 0.764263 0.657404 0.077 Uiso 0.43(2) 1 calc R U P A 1
  C4_4 C 0.2886(11) 0.7311(11) 0.7287(6) 0.059(5) Uani 0.43(2) 1 d D U P A 1
  H4A_4 H 0.258095 0.744361 0.733317 0.089 Uiso 0.43(2) 1 calc R U P A 1
  H4B_4 H 0.311636 0.757198 0.727207 0.089 Uiso 0.43(2) 1 calc R U P A 1
  H4C_4 H 0.302498 0.709036 0.744880 0.089 Uiso 0.43(2) 1 calc R U P A 1
  Si1_41 Si 0.2784(4) 0.6923(7) 0.6959(4) 0.048(2) Uani 0.57(2) 1 d D U P A 2
  C2_41 C 0.2355(8) 0.6410(7) 0.6952(6) 0.052(4) Uani 0.57(2) 1 d D U P A 2
  H2A_41 H 0.206380 0.651402 0.703083 0.078 Uiso 0.57(2) 1 calc R U P A 2
  H2B_41 H 0.251292 0.614889 0.707690 0.078 Uiso 0.57(2) 1 calc R U P A 2
  H2C_41 H 0.226133 0.629751 0.674306 0.078 Uiso 0.57(2) 1 calc R U P A 2
  C3_41 C 0.2498(9) 0.7445(8) 0.6736(5) 0.058(4) Uani 0.57(2) 1 d D U P A 2
  H3A_41 H 0.217449 0.750453 0.678790 0.087 Uiso 0.57(2) 1 calc R U P A 2
  H3B_41 H 0.246714 0.737462 0.651954 0.087 Uiso 0.57(2) 1 calc R U P A 2
  H3C_41 H 0.270140 0.773038 0.678373 0.087 Uiso 0.57(2) 1 calc R U P A 2
  C4_41 C 0.2927(8) 0.7119(8) 0.7362(4) 0.059(4) Uani 0.57(2) 1 d D U P A 2
  H4A_41 H 0.263974 0.727079 0.742176 0.088 Uiso 0.57(2) 1 calc R U P A 2
  H4B_41 H 0.319613 0.735015 0.738528 0.088 Uiso 0.57(2) 1 calc R U P A 2
  H4C_41 H 0.302121 0.684016 0.749140 0.088 Uiso 0.57(2) 1 calc R U P A 2
  Si1_5 Si 0.3643(8) 0.5870(2) 0.6787(5) 0.062(3) Uani 0.43(2) 1 d D U P A 1
  C2_5 C 0.4148(12) 0.5760(17) 0.7110(7) 0.062(5) Uani 0.43(2) 1 d D U P A 1
  H2A_5 H 0.425002 0.542378 0.710814 0.093 Uiso 0.43(2) 1 calc R U P A 1
  H2B_5 H 0.403365 0.583013 0.730071 0.093 Uiso 0.43(2) 1 calc R U P A 1
  H2C_5 H 0.442387 0.596843 0.708949 0.093 Uiso 0.43(2) 1 calc R U P A 1
  C3_5 C 0.3864(11) 0.5665(10) 0.6436(5) 0.067(5) Uani 0.43(2) 1 d D U P A 1
  H3A_5 H 0.400311 0.534280 0.646780 0.101 Uiso 0.43(2) 1 calc R U P A 1
  H3B_5 H 0.411409 0.588702 0.638828 0.101 Uiso 0.43(2) 1 calc R U P A 1
  H3C_5 H 0.359166 0.565867 0.626758 0.101 Uiso 0.43(2) 1 calc R U P A 1
  C4_5 C 0.3121(9) 0.5496(9) 0.6864(7) 0.071(5) Uani 0.43(2) 1 d D U P A 1
  H4A_5 H 0.322880 0.516320 0.690079 0.106 Uiso 0.43(2) 1 calc R U P A 1
  H4B_5 H 0.285996 0.550702 0.668876 0.106 Uiso 0.43(2) 1 calc R U P A 1
  H4C_5 H 0.300057 0.562024 0.704222 0.106 Uiso 0.43(2) 1 calc R U P A 1
  Si1_51 Si 0.3719(5) 0.5887(2) 0.6752(4) 0.054(2) Uani 0.57(2) 1 d D U P A 2
  C2_51 C 0.4124(10) 0.5698(13) 0.7109(5) 0.063(4) Uani 0.57(2) 1 d D U P A 2
  H2A_51 H 0.422940 0.536651 0.708858 0.095 Uiso 0.57(2) 1 calc R U P A 2
  H2B_51 H 0.394448 0.572164 0.727923 0.095 Uiso 0.57(2) 1 calc R U P A 2
  H2C_51 H 0.440899 0.590894 0.714518 0.095 Uiso 0.57(2) 1 calc R U P A 2
  C3_51 C 0.4084(8) 0.5807(7) 0.6437(4) 0.065(4) Uani 0.57(2) 1 d D U P A 2
  H3A_51 H 0.420983 0.547862 0.644054 0.098 Uiso 0.57(2) 1 calc R U P A 2
  H3B_51 H 0.435595 0.603403 0.646365 0.098 Uiso 0.57(2) 1 calc R U P A 2
  H3C_51 H 0.387555 0.586706 0.624233 0.098 Uiso 0.57(2) 1 calc R U P A 2
  C4_51 C 0.3233(7) 0.5414(6) 0.6707(6) 0.073(5) Uani 0.57(2) 1 d D U P A 2
  H4A_51 H 0.336891 0.511325 0.679682 0.110 Uiso 0.57(2) 1 calc R U P A 2
  H4B_51 H 0.311221 0.536420 0.649103 0.110 Uiso 0.57(2) 1 calc R U P A 2
  H4C_51 H 0.296477 0.551775 0.680811 0.110 Uiso 0.57(2) 1 calc R U P A 2
  Si1_6 Si 0.61279(8) 0.45827(7) 0.67547(5) 0.0374(5) Uani 1 1 d D . . . .
  Sn1_6 Sn 0.66655(2) 0.50005(2) 0.61458(2) 0.03626(13) Uani 1 1 d . . . . .
  C1_6 C 0.6066(3) 0.4477(3) 0.60910(17) 0.0347(16) Uani 1 1 d . . . . .
  C2_6 C 0.5931(3) 0.4332(3) 0.63536(18) 0.0361(17) Uani 1 1 d . . . . .
  C3_6 C 0.5588(3) 0.3901(3) 0.6355(2) 0.051(2) Uani 1 1 d . . . . .
  H3A_6 H 0.551567 0.376475 0.615112 0.077 Uiso 1 1 calc R U . . .
  H3B_6 H 0.528541 0.400559 0.641960 0.077 Uiso 1 1 calc R U . . .
  H3C_6 H 0.574520 0.365681 0.649548 0.077 Uiso 1 1 calc R U . . .
  C4_6 C 0.5844(3) 0.4260(3) 0.58007(16) 0.0331(16) Uani 1 1 d . . . . .
  C5_6 C 0.5352(3) 0.4340(3) 0.56859(18) 0.0413(18) Uani 1 1 d . . . . .
  H5_6 H 0.517017 0.455551 0.578793 0.050 Uiso 1 1 calc R U . . .
  C6_6 C 0.5126(3) 0.4111(3) 0.54259(19) 0.045(2) Uani 1 1 d . . . . .
  H6_6 H 0.479026 0.416648 0.535472 0.054 Uiso 1 1 calc R U . . .
  C7_6 C 0.5383(3) 0.3802(3) 0.52699(19) 0.0414(18) Uani 1 1 d . . . . .
  H7_6 H 0.522707 0.364664 0.509158 0.050 Uiso 1 1 calc R U . . .
  C8_6 C 0.5872(3) 0.3723(3) 0.53770(18) 0.0414(18) Uani 1 1 d . . . . .
  H8_6 H 0.605284 0.351225 0.527090 0.050 Uiso 1 1 calc R U . . .
  C9_6 C 0.6099(3) 0.3949(2) 0.56386(17) 0.0338(16) Uani 1 1 d . . . . .
  H9_6 H 0.643426 0.389035 0.570875 0.041 Uiso 1 1 calc R U . . .
  C1_7 C 0.6963(2) 0.4983(2) 0.57169(15) 0.0266(14) Uani 1 1 d . . . . .
  C2_7 C 0.7406(2) 0.4755(2) 0.56882(16) 0.0306(15) Uani 1 1 d . . . . .
  C3_7 C 0.7596(3) 0.4792(3) 0.54216(17) 0.0370(17) Uani 1 1 d . . . . .
  H3_7 H 0.789069 0.463155 0.540243 0.044 Uiso 1 1 calc R U . . .
  C4_7 C 0.7356(3) 0.5062(3) 0.51830(17) 0.0382(17) Uani 1 1 d . . . . .
  H4_7 H 0.748376 0.508181 0.499920 0.046 Uiso 1 1 calc R U . . .
  C5_7 C 0.6934(3) 0.5303(3) 0.52116(18) 0.0386(17) Uani 1 1 d . . . . .
  H5_7 H 0.677667 0.549257 0.504862 0.046 Uiso 1 1 calc R U . . .
  C6_7 C 0.6736(2) 0.5271(2) 0.54768(16) 0.0297(15) Uani 1 1 d . . . . .
  C7_7 C 0.7685(3) 0.4492(3) 0.59521(17) 0.0339(16) Uani 1 1 d . . . . .
  C8_7 C 0.7939(2) 0.4759(3) 0.61969(18) 0.0369(17) Uani 1 1 d . . . . .
  C9_7 C 0.8196(3) 0.4515(3) 0.64451(19) 0.051(2) Uani 1 1 d . . . . .
  H9_7 H 0.836642 0.469448 0.660936 0.061 Uiso 1 1 calc R U . . .
  C10_7 C 0.8210(3) 0.4018(3) 0.64575(19) 0.053(2) Uani 1 1 d . . . . .
  C11_7 C 0.7983(3) 0.3766(3) 0.62123(19) 0.0456(19) Uani 1 1 d . . . . .
  H11_7 H 0.800098 0.342589 0.621648 0.055 Uiso 1 1 calc R U . . .
  C12_7 C 0.7728(3) 0.3989(3) 0.59572(17) 0.0359(16) Uani 1 1 d . . . . .
  C13_7 C 0.7950(3) 0.5305(3) 0.6198(2) 0.0449(19) Uani 1 1 d . . . . .
  H13A_7 H 0.827340 0.541544 0.629097 0.067 Uiso 1 1 calc R U . . .
  H13B_7 H 0.770623 0.542668 0.631380 0.067 Uiso 1 1 calc R U . . .
  H13C_7 H 0.787679 0.542312 0.598962 0.067 Uiso 1 1 calc R U . . .
  C14_7 C 0.8462(5) 0.3756(4) 0.6736(2) 0.089(4) Uani 1 1 d . . . . .
  H14A_7 H 0.871788 0.354902 0.668082 0.133 Uiso 1 1 calc R U . . .
  H14B_7 H 0.822416 0.355916 0.682004 0.133 Uiso 1 1 calc R U . . .
  H14C_7 H 0.860618 0.398966 0.688784 0.133 Uiso 1 1 calc R U . . .
  C15_7 C 0.7504(3) 0.3694(3) 0.56909(18) 0.0409(18) Uani 1 1 d . . . . .
  H15A_7 H 0.742805 0.337326 0.575958 0.061 Uiso 1 1 calc R U . . .
  H15B_7 H 0.773344 0.366701 0.554748 0.061 Uiso 1 1 calc R U . . .
  H15C_7 H 0.720458 0.384876 0.559144 0.061 Uiso 1 1 calc R U . . .
  C16_7 C 0.6286(2) 0.5542(2) 0.55178(15) 0.0290(15) Uani 1 1 d . . . . .
  C17_7 C 0.5829(3) 0.5405(2) 0.53589(16) 0.0304(15) Uani 1 1 d . . . . .
  C18_7 C 0.5417(3) 0.5644(2) 0.54114(16) 0.0331(16) Uani 1 1 d . . . . .
  H18_7 H 0.510878 0.554106 0.530842 0.040 Uiso 1 1 calc R U . . .
  C19_7 C 0.5436(3) 0.6034(2) 0.56113(17) 0.0354(16) Uani 1 1 d . . . . .
  C20_7 C 0.5892(3) 0.6184(2) 0.57527(17) 0.0333(16) Uani 1 1 d . . . . .
  H20_7 H 0.591549 0.645439 0.588297 0.040 Uiso 1 1 calc R U . . .
  C21_7 C 0.6322(2) 0.5947(2) 0.57091(16) 0.0301(15) Uani 1 1 d . . . . .
  C22_7 C 0.5789(3) 0.5004(3) 0.51303(17) 0.0381(17) Uani 1 1 d . . . . .
  H22A_7 H 0.544623 0.492105 0.506677 0.057 Uiso 1 1 calc R U . . .
  H22B_7 H 0.596657 0.472282 0.522132 0.057 Uiso 1 1 calc R U . . .
  H22C_7 H 0.592939 0.510834 0.495403 0.057 Uiso 1 1 calc R U . . .
  C23_7 C 0.4979(3) 0.6271(3) 0.56744(19) 0.0433(19) Uani 1 1 d . . . . .
  H23A_7 H 0.503905 0.661436 0.570991 0.065 Uiso 1 1 calc R U . . .
  H23B_7 H 0.488018 0.612594 0.585408 0.065 Uiso 1 1 calc R U . . .
  H23C_7 H 0.472003 0.622788 0.550053 0.065 Uiso 1 1 calc R U . . .
  C24_7 C 0.6802(3) 0.6160(3) 0.58513(18) 0.0360(17) Uani 1 1 d . . . . .
  H24A_7 H 0.679119 0.623775 0.606331 0.054 Uiso 1 1 calc R U . . .
  H24B_7 H 0.686370 0.645212 0.574239 0.054 Uiso 1 1 calc R U . . .
  H24C_7 H 0.706257 0.592754 0.584061 0.054 Uiso 1 1 calc R U . . .
  Si1_8 Si 0.5713(14) 0.4204(14) 0.7112(8) 0.062(4) Uani 0.293(8) 1 d D U P B 1
  C2_8 C 0.5040(14) 0.4259(14) 0.7081(9) 0.071(5) Uani 0.293(8) 1 d D U P B 1
  H2A_8 H 0.494639 0.420472 0.727960 0.106 Uiso 0.293(8) 1 calc R U P B 1
  H2B_8 H 0.488140 0.402100 0.693711 0.106 Uiso 0.293(8) 1 calc R U P B 1
  H2C_8 H 0.493904 0.458193 0.700977 0.106 Uiso 0.293(8) 1 calc R U P B 1
  C3_8 C 0.6007(15) 0.4464(19) 0.7485(11) 0.064(6) Uani 0.293(8) 1 d D U P B 1
  H3A_8 H 0.585021 0.433219 0.764718 0.096 Uiso 0.293(8) 1 calc R U P B 1
  H3B_8 H 0.596947 0.481382 0.747932 0.096 Uiso 0.293(8) 1 calc R U P B 1
  H3C_8 H 0.635345 0.438248 0.752124 0.096 Uiso 0.293(8) 1 calc R U P B 1
  C4_8 C 0.5845(15) 0.3543(14) 0.7139(12) 0.062(6) Uani 0.293(8) 1 d D U P B 1
  H4A_8 H 0.574287 0.341380 0.732213 0.094 Uiso 0.293(8) 1 calc R U P B 1
  H4B_8 H 0.619455 0.348932 0.714742 0.094 Uiso 0.293(8) 1 calc R U P B 1
  H4C_8 H 0.566589 0.337971 0.696105 0.094 Uiso 0.293(8) 1 calc R U P B 1
  Si1_81 Si 0.5635(6) 0.4234(5) 0.7081(3) 0.066(3) Uani 0.707(8) 1 d D U P B 2
  C2_81 C 0.4982(6) 0.4396(7) 0.6954(4) 0.082(4) Uani 0.707(8) 1 d D U P B 2
  H2A_81 H 0.478873 0.410229 0.691337 0.123 Uiso 0.707(8) 1 calc R U P B 2
  H2B_81 H 0.495209 0.458959 0.677002 0.123 Uiso 0.707(8) 1 calc R U P B 2
  H2C_81 H 0.486314 0.457958 0.711387 0.123 Uiso 0.707(8) 1 calc R U P B 2
  C3_81 C 0.5832(7) 0.4479(9) 0.7471(5) 0.076(4) Uani 0.707(8) 1 d D U P B 2
  H3A_81 H 0.560200 0.472683 0.751218 0.114 Uiso 0.707(8) 1 calc R U P B 2
  H3B_81 H 0.615738 0.461832 0.748527 0.114 Uiso 0.707(8) 1 calc R U P B 2
  H3C_81 H 0.583799 0.421937 0.761891 0.114 Uiso 0.707(8) 1 calc R U P B 2
  C4_81 C 0.5639(7) 0.3562(6) 0.7123(5) 0.071(4) Uani 0.707(8) 1 d D U P B 2
  H4A_81 H 0.549315 0.347442 0.729993 0.106 Uiso 0.707(8) 1 calc R U P B 2
  H4B_81 H 0.597541 0.344522 0.714945 0.106 Uiso 0.707(8) 1 calc R U P B 2
  H4C_81 H 0.545197 0.341702 0.694138 0.106 Uiso 0.707(8) 1 calc R U P B 2
  Si1_9 Si 0.6925(5) 0.4364(11) 0.6980(5) 0.064(3) Uani 0.293(8) 1 d D U P B 1
  C2_9 C 0.6969(18) 0.4192(14) 0.7385(6) 0.076(6) Uani 0.293(8) 1 d D U P B 1
  H2A_9 H 0.728612 0.404242 0.745486 0.114 Uiso 0.293(8) 1 calc R U P B 1
  H2B_9 H 0.670972 0.396407 0.740745 0.114 Uiso 0.293(8) 1 calc R U P B 1
  H2C_9 H 0.693549 0.447870 0.750647 0.114 Uiso 0.293(8) 1 calc R U P B 1
  C3_9 C 0.7356(17) 0.4871(14) 0.6954(12) 0.063(5) Uani 0.293(8) 1 d D U P B 1
  H3A_9 H 0.769132 0.475558 0.700730 0.095 Uiso 0.293(8) 1 calc R U P B 1
  H3B_9 H 0.729724 0.512592 0.709395 0.095 Uiso 0.293(8) 1 calc R U P B 1
  H3C_9 H 0.730535 0.499631 0.674695 0.095 Uiso 0.293(8) 1 calc R U P B 1
  C4_9 C 0.7083(15) 0.3834(12) 0.6766(7) 0.064(5) Uani 0.293(8) 1 d D U P B 1
  H4A_9 H 0.742222 0.374337 0.683731 0.096 Uiso 0.293(8) 1 calc R U P B 1
  H4B_9 H 0.704077 0.391123 0.655012 0.096 Uiso 0.293(8) 1 calc R U P B 1
  H4C_9 H 0.686939 0.356555 0.679777 0.096 Uiso 0.293(8) 1 calc R U P B 1
  Si1_91 Si 0.69337(19) 0.4308(4) 0.69185(18) 0.0540(16) Uani 0.707(8) 1 d D U P B 2
  C2_91 C 0.7011(7) 0.3970(6) 0.7286(3) 0.085(4) Uani 0.707(8) 1 d D U P B 2
  H2A_91 H 0.733256 0.381786 0.732207 0.128 Uiso 0.707(8) 1 calc R U P B 2
  H2B_91 H 0.675884 0.372266 0.727602 0.128 Uiso 0.707(8) 1 calc R U P B 2
  H2C_91 H 0.698239 0.419227 0.745135 0.128 Uiso 0.707(8) 1 calc R U P B 2
  C3_91 C 0.7435(6) 0.4766(6) 0.6975(5) 0.061(4) Uani 0.707(8) 1 d D U P B 2
  H3A_91 H 0.774271 0.460986 0.705697 0.092 Uiso 0.707(8) 1 calc R U P B 2
  H3B_91 H 0.736022 0.501316 0.711582 0.092 Uiso 0.707(8) 1 calc R U P B 2
  H3C_91 H 0.746248 0.491518 0.677995 0.092 Uiso 0.707(8) 1 calc R U P B 2
  C4_91 C 0.7056(6) 0.3870(5) 0.6623(3) 0.062(3) Uani 0.707(8) 1 d D U P B 2
  H4A_91 H 0.733949 0.367336 0.670309 0.093 Uiso 0.707(8) 1 calc R U P B 2
  H4B_91 H 0.712167 0.404497 0.644404 0.093 Uiso 0.707(8) 1 calc R U P B 2
  H4C_91 H 0.677197 0.366271 0.656664 0.093 Uiso 0.707(8) 1 calc R U P B 2
  Si1_10 Si 0.5837(5) 0.5392(3) 0.6714(3) 0.062(2) Uani 0.293(8) 1 d D U P B 1
  C2_10 C 0.6360(9) 0.5828(9) 0.6727(7) 0.065(4) Uani 0.293(8) 1 d D U P B 1
  H2A_10 H 0.624848 0.615149 0.676585 0.097 Uiso 0.293(8) 1 calc R U P B 1
  H2B_10 H 0.647845 0.582266 0.653265 0.097 Uiso 0.293(8) 1 calc R U P B 1
  H2C_10 H 0.662349 0.573432 0.688870 0.097 Uiso 0.293(8) 1 calc R U P B 1
  C3_10 C 0.5515(13) 0.5615(16) 0.7028(7) 0.061(5) Uani 0.293(8) 1 d D U P B 1
  H3A_10 H 0.549955 0.596638 0.702258 0.091 Uiso 0.293(8) 1 calc R U P B 1
  H3B_10 H 0.569510 0.551148 0.722402 0.091 Uiso 0.293(8) 1 calc R U P B 1
  H3C_10 H 0.518497 0.548377 0.700140 0.091 Uiso 0.293(8) 1 calc R U P B 1
  C4_10 C 0.5420(11) 0.5521(11) 0.6352(5) 0.069(5) Uani 0.293(8) 1 d D U P B 1
  H4A_10 H 0.543728 0.586301 0.630355 0.104 Uiso 0.293(8) 1 calc R U P B 1
  H4B_10 H 0.508557 0.543866 0.637417 0.104 Uiso 0.293(8) 1 calc R U P B 1
  H4C_10 H 0.551806 0.533021 0.618854 0.104 Uiso 0.293(8) 1 calc R U P B 1
  Si1_101 Si 0.60124(16) 0.54161(12) 0.68295(11) 0.0442(11) Uani 0.707(8) 1 d D U P B 2
  C2_101 C 0.6540(4) 0.5678(4) 0.7087(3) 0.059(3) Uani 0.707(8) 1 d D U P B 2
  H2A_101 H 0.646852 0.601159 0.713193 0.089 Uiso 0.707(8) 1 calc R U P B 2
  H2B_101 H 0.682952 0.566598 0.698883 0.089 Uiso 0.707(8) 1 calc R U P B 2
  H2C_101 H 0.659914 0.549291 0.727532 0.089 Uiso 0.707(8) 1 calc R U P B 2
  C3_101 C 0.5454(5) 0.5510(6) 0.7010(4) 0.060(3) Uani 0.707(8) 1 d D U P B 2
  H3A_101 H 0.538749 0.585446 0.702107 0.090 Uiso 0.707(8) 1 calc R U P B 2
  H3B_101 H 0.550884 0.537474 0.721466 0.090 Uiso 0.707(8) 1 calc R U P B 2
  H3C_101 H 0.517504 0.535066 0.688881 0.090 Uiso 0.707(8) 1 calc R U P B 2
  C4_101 C 0.5895(5) 0.5760(4) 0.6470(2) 0.061(3) Uani 0.707(8) 1 d D U P B 2
  H4A_101 H 0.573954 0.606591 0.650452 0.092 Uiso 0.707(8) 1 calc R U P B 2
  H4B_101 H 0.568062 0.557451 0.631766 0.092 Uiso 0.707(8) 1 calc R U P B 2
  H4C_101 H 0.620394 0.582170 0.639885 0.092 Uiso 0.707(8) 1 calc R U P B 2
  Si1_11 Si 0.37449(7) 0.19782(7) 0.67541(4) 0.0322(4) Uani 1 1 d D . . . .
  Sn1_11 Sn 0.40181(2) 0.26319(2) 0.61261(2) 0.03531(12) Uani 1 1 d . . . . .
  C1_11 C 0.3452(3) 0.2073(3) 0.60898(16) 0.0332(16) Uani 1 1 d . . . . .
  C2_11 C 0.3363(3) 0.1897(3) 0.63567(17) 0.0346(16) Uani 1 1 d . . . . .
  C3_11 C 0.2903(3) 0.1604(3) 0.63692(19) 0.051(2) Uani 1 1 d . . . . .
  H3A_11 H 0.269120 0.161620 0.617206 0.076 Uiso 1 1 calc R U . . .
  H3B_11 H 0.273035 0.173733 0.652421 0.076 Uiso 1 1 calc R U . . .
  H3C_11 H 0.299221 0.127017 0.641938 0.076 Uiso 1 1 calc R U . . .
  C4_11 C 0.3147(2) 0.1944(3) 0.58039(16) 0.0321(15) Uani 1 1 d . . . . .
  C5_11 C 0.2818(3) 0.2259(3) 0.56384(18) 0.0415(18) Uani 1 1 d . . . . .
  H5_11 H 0.279989 0.258048 0.570633 0.050 Uiso 1 1 calc R U . . .
  C6_11 C 0.2515(3) 0.2114(4) 0.53753(19) 0.052(2) Uani 1 1 d . . . . .
  H6_11 H 0.229492 0.233541 0.526494 0.062 Uiso 1 1 calc R U . . .
  C7_11 C 0.2535(3) 0.1649(4) 0.5276(2) 0.059(3) Uani 1 1 d . . . . .
  H7_11 H 0.232049 0.154833 0.510060 0.070 Uiso 1 1 calc R U . . .
  C8_11 C 0.2857(3) 0.1329(3) 0.5427(2) 0.054(2) Uani 1 1 d . . . . .
  H8_11 H 0.287250 0.101084 0.535349 0.065 Uiso 1 1 calc R U . . .
  C9_11 C 0.3166(3) 0.1471(3) 0.56912(19) 0.046(2) Uani 1 1 d . . . . .
  H9_11 H 0.339096 0.124787 0.579552 0.055 Uiso 1 1 calc R U . . .
  C1_12 C 0.3882(2) 0.3031(2) 0.56913(16) 0.0292(15) Uani 1 1 d . . . . .
  C2_12 C 0.4123(3) 0.2865(3) 0.54641(16) 0.0336(16) Uani 1 1 d . . . . .
  C3_12 C 0.4110(3) 0.3124(3) 0.51965(18) 0.0405(18) Uani 1 1 d . . . . .
  H3_12 H 0.427233 0.300411 0.504109 0.049 Uiso 1 1 calc R U . . .
  C4_12 C 0.3860(3) 0.3559(3) 0.51569(19) 0.0443(19) Uani 1 1 d . . . . .
  H4_12 H 0.384598 0.373341 0.497346 0.053 Uiso 1 1 calc R U . . .
  C5_12 C 0.3633(3) 0.3735(3) 0.53862(18) 0.0404(18) Uani 1 1 d . . . . .
  H5_12 H 0.346734 0.403353 0.536030 0.048 Uiso 1 1 calc R U . . .
  C6_12 C 0.3643(2) 0.3481(3) 0.56551(17) 0.0329(16) Uani 1 1 d . . . . .
  C7_12 C 0.4407(2) 0.2406(2) 0.55162(15) 0.0301(15) Uani 1 1 d . . . . .
  C8_12 C 0.4862(2) 0.2404(3) 0.57071(17) 0.0327(16) Uani 1 1 d . . . . .
  C9_12 C 0.5107(3) 0.1963(3) 0.57691(18) 0.0355(16) Uani 1 1 d . . . . .
  H9_12 H 0.541107 0.195703 0.590084 0.043 Uiso 1 1 calc R U . . .
  C10_12 C 0.4913(3) 0.1538(3) 0.56409(17) 0.0343(16) Uani 1 1 d . . . . .
  C11_12 C 0.4475(3) 0.1551(3) 0.54466(17) 0.0360(16) Uani 1 1 d . . . . .
  H11_12 H 0.434325 0.125992 0.535795 0.043 Uiso 1 1 calc R U . . .
  C12_12 C 0.4219(3) 0.1975(3) 0.53760(16) 0.0353(16) Uani 1 1 d . . . . .
  C13_12 C 0.5104(3) 0.2858(3) 0.58346(19) 0.0407(18) Uani 1 1 d . . . . .
  H13A_12 H 0.524131 0.280875 0.604792 0.061 Uiso 1 1 calc R U . . .
  H13B_12 H 0.486359 0.311709 0.581740 0.061 Uiso 1 1 calc R U . . .
  H13C_12 H 0.536458 0.294364 0.572162 0.061 Uiso 1 1 calc R U . . .
  C14_12 C 0.5173(3) 0.1065(3) 0.57220(19) 0.0424(18) Uani 1 1 d . . . . .
  H14A_12 H 0.499470 0.080508 0.560515 0.064 Uiso 1 1 calc R U . . .
  H14B_12 H 0.518732 0.100213 0.593846 0.064 Uiso 1 1 calc R U . . .
  H14C_12 H 0.550341 0.108254 0.567472 0.064 Uiso 1 1 calc R U . . .
  C15_12 C 0.3761(3) 0.1978(3) 0.51486(18) 0.0408(18) Uani 1 1 d . . . . .
  H15A_12 H 0.364958 0.164758 0.510654 0.061 Uiso 1 1 calc R U . . .
  H15B_12 H 0.382398 0.212847 0.496121 0.061 Uiso 1 1 calc R U . . .
  H15C_12 H 0.350930 0.215934 0.522924 0.061 Uiso 1 1 calc R U . . .
  C16_12 C 0.3418(3) 0.3695(2) 0.59053(17) 0.0348(16) Uani 1 1 d . . . . .
  C17_12 C 0.2907(3) 0.3724(3) 0.58841(19) 0.0382(17) Uani 1 1 d . . . . .
  C18_12 C 0.2721(3) 0.3901(3) 0.6130(2) 0.047(2) Uani 1 1 d . . . . .
  H18_12 H 0.237722 0.391242 0.611777 0.056 Uiso 1 1 calc R U . . .
  C19_12 C 0.3002(3) 0.4062(3) 0.6391(2) 0.050(2) Uani 1 1 d . . . . .
  C20_12 C 0.3502(3) 0.4058(3) 0.6404(2) 0.046(2) Uani 1 1 d . . . . .
  H20_12 H 0.370298 0.418202 0.657870 0.055 Uiso 1 1 calc R U . . .
  C21_12 C 0.3718(3) 0.3877(3) 0.61682(19) 0.0393(18) Uani 1 1 d . . . . .
  C22_12 C 0.2578(3) 0.3586(3) 0.5598(2) 0.0451(19) Uani 1 1 d . . . . .
  H22A_12 H 0.226332 0.348235 0.564573 0.068 Uiso 1 1 calc R U . . .
  H22B_12 H 0.272578 0.332303 0.549953 0.068 Uiso 1 1 calc R U . . .
  H22C_12 H 0.253056 0.386294 0.546161 0.068 Uiso 1 1 calc R U . . .
  C23_12 C 0.2770(4) 0.4239(4) 0.6653(2) 0.065(3) Uani 1 1 d . . . . .
  H23A_12 H 0.301561 0.424791 0.683658 0.097 Uiso 1 1 calc R U . . .
  H23B_12 H 0.250639 0.402199 0.668430 0.097 Uiso 1 1 calc R U . . .
  H23C_12 H 0.263956 0.456204 0.660863 0.097 Uiso 1 1 calc R U . . .
  C24_12 C 0.4262(3) 0.3901(3) 0.6189(2) 0.048(2) Uani 1 1 d . . . . .
  H24A_12 H 0.437996 0.420930 0.627679 0.071 Uiso 1 1 calc R U . . .
  H24B_12 H 0.434762 0.386969 0.598636 0.071 Uiso 1 1 calc R U . . .
  H24C_12 H 0.441214 0.363942 0.631754 0.071 Uiso 1 1 calc R U . . .
  Si1_13 Si 0.34899(8) 0.14010(9) 0.70863(6) 0.0490(6) Uani 1 1 d D . . . .
  C2_13 C 0.2833(3) 0.1414(4) 0.7129(2) 0.074(3) Uani 1 1 d D . . . .
  H2A_13 H 0.278927 0.124009 0.731309 0.111 Uiso 1 1 calc R U . . .
  H2B_13 H 0.263719 0.126199 0.695333 0.111 Uiso 1 1 calc R U . . .
  H2C_13 H 0.272787 0.174763 0.714448 0.111 Uiso 1 1 calc R U . . .
  C3_13 C 0.3851(3) 0.1515(4) 0.74725(19) 0.073(3) Uani 1 1 d D . . . .
  H3A_13 H 0.363153 0.151515 0.762283 0.110 Uiso 1 1 calc R U . . .
  H3B_13 H 0.401321 0.182675 0.747400 0.110 Uiso 1 1 calc R U . . .
  H3C_13 H 0.409499 0.126205 0.752167 0.110 Uiso 1 1 calc R U . . .
  C4_13 C 0.3616(5) 0.0775(3) 0.6971(3) 0.093(4) Uani 1 1 d D . . . .
  H4A_13 H 0.330793 0.061169 0.689773 0.140 Uiso 1 1 calc R U . . .
  H4B_13 H 0.379147 0.060132 0.714524 0.140 Uiso 1 1 calc R U . . .
  H4C_13 H 0.381438 0.078448 0.680944 0.140 Uiso 1 1 calc R U . . .
  Si1_14 Si 0.3543(7) 0.2704(4) 0.6972(4) 0.055(3) Uani 0.531(13) 1 d D U P C 1
  C2_14 C 0.2951(8) 0.2911(9) 0.6759(5) 0.063(4) Uani 0.531(13) 1 d D U P C 1
  H2A_14 H 0.287482 0.322907 0.683153 0.094 Uiso 0.531(13) 1 calc R U P C 1
  H2B_14 H 0.269497 0.268444 0.679053 0.094 Uiso 0.531(13) 1 calc R U P C 1
  H2C_14 H 0.297154 0.292791 0.654317 0.094 Uiso 0.531(13) 1 calc R U P C 1
  C3_14 C 0.4032(9) 0.3161(9) 0.6953(8) 0.057(4) Uani 0.531(13) 1 d D U P C 1
  H3A_14 H 0.394455 0.346305 0.704238 0.086 Uiso 0.531(13) 1 calc R U P C 1
  H3B_14 H 0.406656 0.321515 0.674146 0.086 Uiso 0.531(13) 1 calc R U P C 1
  H3C_14 H 0.434091 0.304360 0.706545 0.086 Uiso 0.531(13) 1 calc R U P C 1
  C4_14 C 0.3476(8) 0.2653(9) 0.7379(4) 0.063(4) Uani 0.531(13) 1 d D U P C 1
  H4A_14 H 0.330410 0.293547 0.743850 0.094 Uiso 0.531(13) 1 calc R U P C 1
  H4B_14 H 0.379868 0.263382 0.750397 0.094 Uiso 0.531(13) 1 calc R U P C 1
  H4C_14 H 0.329016 0.236349 0.740890 0.094 Uiso 0.531(13) 1 calc R U P C 1
  Si1_141 Si 0.3514(7) 0.2733(4) 0.6921(4) 0.048(2) Uani 0.469(13) 1 d D U P C 2
  C2_141 C 0.2980(9) 0.2915(10) 0.6630(5) 0.056(4) Uani 0.469(13) 1 d D U P C 2
  H2A_141 H 0.280855 0.318171 0.670904 0.084 Uiso 0.469(13) 1 calc R U P C 2
  H2B_141 H 0.275767 0.264210 0.658632 0.084 Uiso 0.469(13) 1 calc R U P C 2
  H2C_141 H 0.309484 0.301527 0.644478 0.084 Uiso 0.469(13) 1 calc R U P C 2
  C3_141 C 0.3958(10) 0.3247(10) 0.6965(9) 0.060(5) Uani 0.469(13) 1 d D U P C 2
  H3A_141 H 0.379672 0.353637 0.702334 0.090 Uiso 0.469(13) 1 calc R U P C 2
  H3B_141 H 0.407341 0.330320 0.677261 0.090 Uiso 0.469(13) 1 calc R U P C 2
  H3C_141 H 0.423489 0.316863 0.712159 0.090 Uiso 0.469(13) 1 calc R U P C 2
  C4_141 C 0.3277(9) 0.2702(10) 0.7288(5) 0.066(4) Uani 0.469(13) 1 d D U P C 2
  H4A_141 H 0.318272 0.302423 0.734486 0.099 Uiso 0.469(13) 1 calc R U P C 2
  H4B_141 H 0.353167 0.257723 0.744599 0.099 Uiso 0.469(13) 1 calc R U P C 2
  H4C_141 H 0.299364 0.248978 0.726672 0.099 Uiso 0.469(13) 1 calc R U P C 2
  Si1_15 Si 0.4571(2) 0.1768(5) 0.6758(3) 0.067(2) Uani 0.531(13) 1 d D U P C 1
  C2_15 C 0.4839(9) 0.1404(8) 0.7098(4) 0.073(4) Uani 0.531(13) 1 d D U P C 1
  H2A_15 H 0.514446 0.125785 0.706239 0.110 Uiso 0.531(13) 1 calc R U P C 1
  H2B_15 H 0.460969 0.115171 0.713304 0.110 Uiso 0.531(13) 1 calc R U P C 1
  H2C_15 H 0.490239 0.161324 0.727580 0.110 Uiso 0.531(13) 1 calc R U P C 1
  C3_15 C 0.5001(6) 0.2281(7) 0.6760(5) 0.085(4) Uani 0.531(13) 1 d D U P C 1
  H3A_15 H 0.533342 0.217143 0.683490 0.128 Uiso 0.531(13) 1 calc R U P C 1
  H3B_15 H 0.491318 0.253503 0.689185 0.128 Uiso 0.531(13) 1 calc R U P C 1
  H3C_15 H 0.498381 0.240508 0.655389 0.128 Uiso 0.531(13) 1 calc R U P C 1
  C4_15 C 0.4599(7) 0.1377(8) 0.6421(4) 0.083(5) Uani 0.531(13) 1 d D U P C 1
  H4A_15 H 0.493647 0.127700 0.642079 0.125 Uiso 0.531(13) 1 calc R U P C 1
  H4B_15 H 0.448197 0.155747 0.623589 0.125 Uiso 0.531(13) 1 calc R U P C 1
  H4C_15 H 0.439495 0.109363 0.643051 0.125 Uiso 0.531(13) 1 calc R U P C 1
  Si1_151 Si 0.4594(2) 0.1833(6) 0.6808(4) 0.063(2) Uani 0.469(13) 1 d D U P C 2
  C2_151 C 0.4762(10) 0.1264(7) 0.7026(5) 0.070(4) Uani 0.469(13) 1 d D U P C 2
  H2A_151 H 0.511644 0.123670 0.707311 0.105 Uiso 0.469(13) 1 calc R U P C 2
  H2B_151 H 0.463008 0.098763 0.690368 0.105 Uiso 0.469(13) 1 calc R U P C 2
  H2C_151 H 0.462528 0.126995 0.721407 0.105 Uiso 0.469(13) 1 calc R U P C 2
  C3_151 C 0.4939(7) 0.2334(7) 0.7031(6) 0.080(5) Uani 0.469(13) 1 d D U P C 2
  H3A_151 H 0.528808 0.226378 0.705991 0.120 Uiso 0.469(13) 1 calc R U P C 2
  H3B_151 H 0.483298 0.236034 0.722836 0.120 Uiso 0.469(13) 1 calc R U P C 2
  H3C_151 H 0.487482 0.263626 0.692053 0.120 Uiso 0.469(13) 1 calc R U P C 2
  C4_151 C 0.4839(8) 0.1755(10) 0.6449(4) 0.081(4) Uani 0.469(13) 1 d D U P C 2
  H4A_151 H 0.511879 0.153693 0.648345 0.121 Uiso 0.469(13) 1 calc R U P C 2
  H4B_151 H 0.494211 0.206657 0.638088 0.121 Uiso 0.469(13) 1 calc R U P C 2
  H4C_151 H 0.458644 0.161947 0.629470 0.121 Uiso 0.469(13) 1 calc R U P C 2
  Si1_16 Si 0.08632(7) 0.43277(7) 0.67513(5) 0.0346(4) Uani 1 1 d D . . . .
  Sn1_16 Sn 0.02860(2) 0.36418(2) 0.61411(2) 0.03597(13) Uani 1 1 d . . . . .
  C1_16 C 0.0801(3) 0.4218(2) 0.60875(16) 0.0327(16) Uani 1 1 d . . . . .
  C2_16 C 0.1022(3) 0.4413(3) 0.63526(17) 0.0341(16) Uani 1 1 d . . . . .
  C3_16 C 0.1458(3) 0.4742(3) 0.63528(19) 0.049(2) Uani 1 1 d . . . . .
  H3A_16 H 0.155002 0.474551 0.615087 0.074 Uiso 1 1 calc R U . . .
  H3B_16 H 0.173185 0.462515 0.650007 0.074 Uiso 1 1 calc R U . . .
  H3C_16 H 0.137291 0.506790 0.640772 0.074 Uiso 1 1 calc R U . . .
  C4_16 C 0.0950(2) 0.4367(2) 0.57988(16) 0.0303(15) Uani 1 1 d . . . . .
  C5_16 C 0.1213(3) 0.4069(3) 0.56347(17) 0.0352(16) Uani 1 1 d . . . . .
  H5_16 H 0.128411 0.375039 0.570304 0.042 Uiso 1 1 calc R U . . .
  C6_16 C 0.1375(3) 0.4226(3) 0.53738(18) 0.0417(18) Uani 1 1 d . . . . .
  H6_16 H 0.155440 0.401535 0.526682 0.050 Uiso 1 1 calc R U . . .
  C7_16 C 0.1276(3) 0.4691(3) 0.52687(19) 0.0438(19) Uani 1 1 d . . . . .
  H7_16 H 0.139202 0.480378 0.509347 0.053 Uiso 1 1 calc R U . . .
  C8_16 C 0.1004(3) 0.4985(3) 0.54258(19) 0.0449(19) Uani 1 1 d . . . . .
  H8_16 H 0.092519 0.530020 0.535309 0.054 Uiso 1 1 calc R U . . .
  C9_16 C 0.0845(3) 0.4832(3) 0.56843(18) 0.0411(18) Uani 1 1 d . . . . .
  H9_16 H 0.066064 0.504398 0.578757 0.049 Uiso 1 1 calc R U . . .
  C1_17 C 0.0201(2) 0.3229(2) 0.57134(16) 0.0291(15) Uani 1 1 d . . . . .
  C2_17 C 0.0415(2) 0.2776(2) 0.56862(16) 0.0310(15) Uani 1 1 d . . . . .
  C3_17 C 0.0314(2) 0.2519(3) 0.54179(17) 0.0356(17) Uani 1 1 d . . . . .
  H3_17 H 0.047226 0.222136 0.539836 0.043 Uiso 1 1 calc R U . . .
  C4_17 C -0.0019(3) 0.2695(3) 0.51774(17) 0.0360(16) Uani 1 1 d . . . . .
  H4_17 H -0.008696 0.251949 0.499385 0.043 Uiso 1 1 calc R U . . .
  C5_17 C -0.0251(3) 0.3131(3) 0.52071(16) 0.0353(16) Uani 1 1 d . . . . .
  H5_17 H -0.047978 0.325057 0.504353 0.042 Uiso 1 1 calc R U . . .
  C6_17 C -0.0151(2) 0.3392(2) 0.54746(15) 0.0292(15) Uani 1 1 d . . . . .
  C7_17 C 0.0741(2) 0.2557(2) 0.59523(16) 0.0295(15) Uani 1 1 d . . . . .
  C8_17 C 0.1240(3) 0.2511(2) 0.59578(17) 0.0342(16) Uani 1 1 d . . . . .
  C9_17 C 0.1537(3) 0.2311(3) 0.62099(18) 0.0376(17) Uani 1 1 d . . . . .
  H9_17 H 0.187866 0.229002 0.621539 0.045 Uiso 1 1 calc R U . . .
  C10_17 C 0.1328(3) 0.2141(3) 0.64525(19) 0.0445(19) Uani 1 1 d . . . . .
  C11_17 C 0.0834(3) 0.2162(3) 0.64386(18) 0.0441(19) Uani 1 1 d . . . . .
  H11_17 H 0.069398 0.203360 0.660093 0.053 Uiso 1 1 calc R U . . .
  C12_17 C 0.0531(3) 0.2366(2) 0.61929(17) 0.0339(16) Uani 1 1 d . . . . .
  C13_17 C 0.1481(3) 0.2666(3) 0.56938(18) 0.0420(18) Uani 1 1 d . . . . .
  H13A_17 H 0.182308 0.274382 0.576677 0.063 Uiso 1 1 calc R U . . .
  H13B_17 H 0.131436 0.294906 0.559786 0.063 Uiso 1 1 calc R U . . .
  H13C_17 H 0.146228 0.240438 0.554617 0.063 Uiso 1 1 calc R U . . .
  C14_17 C 0.1658(4) 0.1934(4) 0.6728(2) 0.069(3) Uani 1 1 d . . . . .
  H14A_17 H 0.145948 0.183084 0.687830 0.103 Uiso 1 1 calc R U . . .
  H14B_17 H 0.188868 0.218057 0.681748 0.103 Uiso 1 1 calc R U . . .
  H14C_17 H 0.183701 0.165912 0.666649 0.103 Uiso 1 1 calc R U . . .
  C15_17 C -0.0011(3) 0.2368(3) 0.6186(2) 0.0434(19) Uani 1 1 d . . . . .
  H15A_17 H -0.010506 0.208234 0.629035 0.065 Uiso 1 1 calc R U . . .
  H15B_17 H -0.017605 0.236536 0.597561 0.065 Uiso 1 1 calc R U . . .
  H15C_17 H -0.010363 0.265626 0.628751 0.065 Uiso 1 1 calc R U . . .
  C16_17 C -0.0411(2) 0.3852(2) 0.55203(15) 0.0279(14) Uani 1 1 d . . . . .
  C17_17 C -0.0758(2) 0.3872(2) 0.57132(16) 0.0315(15) Uani 1 1 d . . . . .
  C18_17 C -0.0979(2) 0.4308(3) 0.57610(17) 0.0347(16) Uani 1 1 d . . . . .
  H18_17 H -0.121070 0.431895 0.589481 0.042 Uiso 1 1 calc R U . . .
  C19_17 C -0.0869(2) 0.4733(2) 0.56162(17) 0.0341(16) Uani 1 1 d . . . . .
  C20_17 C -0.0536(2) 0.4697(3) 0.54155(16) 0.0335(16) Uani 1 1 d . . . . .
  H20_17 H -0.046107 0.497664 0.531129 0.040 Uiso 1 1 calc R U . . .
  C21_17 C -0.0310(2) 0.4272(3) 0.53621(16) 0.0315(15) Uani 1 1 d . . . . .
  C22_17 C -0.0943(3) 0.3422(3) 0.58519(18) 0.0360(16) Uani 1 1 d . . . . .
  H22A_17 H -0.095452 0.347963 0.606635 0.054 Uiso 1 1 calc R U . . .
  H22B_17 H -0.072289 0.315397 0.583231 0.054 Uiso 1 1 calc R U . . .
  H22C_17 H -0.126958 0.334479 0.574625 0.054 Uiso 1 1 calc R U . . .
  C23_17 C -0.1093(3) 0.5204(3) 0.5679(2) 0.0439(19) Uani 1 1 d . . . . .
  H23A_17 H -0.116707 0.538814 0.549137 0.066 Uiso 1 1 calc R U . . .
  H23B_17 H -0.086444 0.538477 0.582693 0.066 Uiso 1 1 calc R U . . .
  H23C_17 H -0.139333 0.514587 0.576098 0.066 Uiso 1 1 calc R U . . .
  C24_17 C 0.0023(3) 0.4254(3) 0.51316(17) 0.0379(17) Uani 1 1 d . . . . .
  H24A_17 H 0.008440 0.458013 0.506585 0.057 Uiso 1 1 calc R U . . .
  H24B_17 H -0.012804 0.406448 0.495721 0.057 Uiso 1 1 calc R U . . .
  H24C_17 H 0.033181 0.410470 0.522113 0.057 Uiso 1 1 calc R U . . .
  Si1_18 Si 0.1170(8) 0.3561(4) 0.6911(5) 0.055(3) Uani 0.452(9) 1 d D U P D 1
  C2_18 C 0.1634(9) 0.3569(11) 0.7265(5) 0.068(5) Uani 0.452(9) 1 d D U P D 1
  H2A_18 H 0.174002 0.324012 0.731815 0.102 Uiso 0.452(9) 1 calc R U P D 1
  H2B_18 H 0.148963 0.370845 0.743078 0.102 Uiso 0.452(9) 1 calc R U P D 1
  H2C_18 H 0.191418 0.376156 0.723158 0.102 Uiso 0.452(9) 1 calc R U P D 1
  C3_18 C 0.1500(11) 0.3349(11) 0.6601(5) 0.052(5) Uani 0.452(9) 1 d D U P D 1
  H3A_18 H 0.175203 0.311752 0.668309 0.078 Uiso 0.452(9) 1 calc R U P D 1
  H3B_18 H 0.165183 0.362352 0.651606 0.078 Uiso 0.452(9) 1 calc R U P D 1
  H3C_18 H 0.126881 0.319526 0.644117 0.078 Uiso 0.452(9) 1 calc R U P D 1
  C4_18 C 0.0734(9) 0.3072(10) 0.6981(7) 0.059(5) Uani 0.452(9) 1 d D U P D 1
  H4A_18 H 0.091436 0.277317 0.703103 0.089 Uiso 0.452(9) 1 calc R U P D 1
  H4B_18 H 0.049243 0.302475 0.679866 0.089 Uiso 0.452(9) 1 calc R U P D 1
  H4C_18 H 0.056923 0.316410 0.714959 0.089 Uiso 0.452(9) 1 calc R U P D 1
  Si1_181 Si 0.1107(6) 0.3565(3) 0.6953(4) 0.051(2) Uani 0.548(9) 1 d D U P D 2
  C2_181 C 0.1446(8) 0.3596(9) 0.7348(4) 0.067(4) Uani 0.548(9) 1 d D U P D 2
  H2A_181 H 0.158642 0.328153 0.740780 0.100 Uiso 0.548(9) 1 calc R U P D 2
  H2B_181 H 0.122234 0.368964 0.748577 0.100 Uiso 0.548(9) 1 calc R U P D 2
  H2C_181 H 0.170731 0.383431 0.735893 0.100 Uiso 0.548(9) 1 calc R U P D 2
  C3_181 C 0.1530(9) 0.3323(10) 0.6708(4) 0.057(4) Uani 0.548(9) 1 d D U P D 2
  H3A_181 H 0.168260 0.302963 0.679897 0.086 Uiso 0.548(9) 1 calc R U P D 2
  H3B_181 H 0.178158 0.356194 0.669005 0.086 Uiso 0.548(9) 1 calc R U P D 2
  H3C_181 H 0.134785 0.325085 0.650751 0.086 Uiso 0.548(9) 1 calc R U P D 2
  C4_181 C 0.0580(7) 0.3153(8) 0.6963(6) 0.056(5) Uani 0.548(9) 1 d D U P D 2
  H4A_181 H 0.069845 0.284309 0.704751 0.084 Uiso 0.548(9) 1 calc R U P D 2
  H4B_181 H 0.040292 0.310720 0.675760 0.084 Uiso 0.548(9) 1 calc R U P D 2
  H4C_181 H 0.036098 0.329428 0.708996 0.084 Uiso 0.548(9) 1 calc R U P D 2
  Si1_19 Si 0.1286(8) 0.4925(6) 0.7068(5) 0.052(3) Uani 0.452(9) 1 d D U P D 1
  C2_19 C 0.1062(9) 0.5534(8) 0.6929(5) 0.059(5) Uani 0.452(9) 1 d D U P D 1
  H2A_19 H 0.133507 0.572460 0.688108 0.088 Uiso 0.452(9) 1 calc R U P D 1
  H2B_19 H 0.091631 0.569706 0.708625 0.088 Uiso 0.452(9) 1 calc R U P D 1
  H2C_19 H 0.081694 0.549868 0.674674 0.088 Uiso 0.452(9) 1 calc R U P D 1
  C3_19 C 0.1965(8) 0.4948(8) 0.7114(7) 0.052(4) Uani 0.452(9) 1 d D U P D 1
  H3A_19 H 0.209049 0.515444 0.728624 0.079 Uiso 0.452(9) 1 calc R U P D 1
  H3B_19 H 0.206262 0.507688 0.693004 0.079 Uiso 0.452(9) 1 calc R U P D 1
  H3C_19 H 0.209675 0.462345 0.715140 0.079 Uiso 0.452(9) 1 calc R U P D 1
  C4_19 C 0.1125(12) 0.4860(9) 0.7457(6) 0.055(5) Uani 0.452(9) 1 d D U P D 1
  H4A_19 H 0.142381 0.482663 0.760499 0.083 Uiso 0.452(9) 1 calc R U P D 1
  H4B_19 H 0.092215 0.457443 0.746385 0.083 Uiso 0.452(9) 1 calc R U P D 1
  H4C_19 H 0.094631 0.514440 0.750554 0.083 Uiso 0.452(9) 1 calc R U P D 1
  Si1_191 Si 0.1343(6) 0.4839(5) 0.7104(4) 0.048(3) Uani 0.548(9) 1 d D U P D 2
  C2_191 C 0.1245(7) 0.5497(6) 0.7033(5) 0.062(4) Uani 0.548(9) 1 d D U P D 2
  H2A_191 H 0.145941 0.567990 0.718725 0.093 Uiso 0.548(9) 1 calc R U P D 2
  H2B_191 H 0.090506 0.557797 0.704269 0.093 Uiso 0.548(9) 1 calc R U P D 2
  H2C_191 H 0.131769 0.557798 0.683247 0.093 Uiso 0.548(9) 1 calc R U P D 2
  C3_191 C 0.2015(7) 0.4746(7) 0.7134(6) 0.059(4) Uani 0.548(9) 1 d D U P D 2
  H3A_191 H 0.218275 0.490913 0.731538 0.089 Uiso 0.548(9) 1 calc R U P D 2
  H3B_191 H 0.212599 0.487807 0.695480 0.089 Uiso 0.548(9) 1 calc R U P D 2
  H3C_191 H 0.208721 0.440211 0.714901 0.089 Uiso 0.548(9) 1 calc R U P D 2
  C4_191 C 0.1180(9) 0.4692(7) 0.7483(5) 0.051(4) Uani 0.548(9) 1 d D U P D 2
  H4A_191 H 0.124094 0.435121 0.752631 0.076 Uiso 0.548(9) 1 calc R U P D 2
  H4B_191 H 0.083467 0.476220 0.748129 0.076 Uiso 0.548(9) 1 calc R U P D 2
  H4C_191 H 0.137797 0.488613 0.763854 0.076 Uiso 0.548(9) 1 calc R U P D 2
  Si1_20 Si 0.0058(2) 0.4480(4) 0.6830(3) 0.061(2) Uani 0.452(9) 1 d D U P D 1
  C2_20 C -0.0375(6) 0.4509(9) 0.6469(4) 0.070(4) Uani 0.452(9) 1 d D U P D 1
  H2A_20 H -0.064221 0.472702 0.649218 0.105 Uiso 0.452(9) 1 calc R U P D 1
  H2B_20 H -0.050581 0.418782 0.641670 0.105 Uiso 0.452(9) 1 calc R U P D 1
  H2C_20 H -0.020594 0.462633 0.630826 0.105 Uiso 0.452(9) 1 calc R U P D 1
  C3_20 C 0.0029(10) 0.5078(7) 0.7021(5) 0.071(5) Uani 0.452(9) 1 d D U P D 1
  H3A_20 H -0.029813 0.512648 0.706942 0.106 Uiso 0.452(9) 1 calc R U P D 1
  H3B_20 H 0.010164 0.533377 0.688453 0.106 Uiso 0.452(9) 1 calc R U P D 1
  H3C_20 H 0.026755 0.508630 0.720695 0.106 Uiso 0.452(9) 1 calc R U P D 1
  C4_20 C -0.0139(7) 0.4015(7) 0.7084(5) 0.076(5) Uani 0.452(9) 1 d D U P D 1
  H4A_20 H -0.046072 0.409942 0.713057 0.114 Uiso 0.452(9) 1 calc R U P D 1
  H4B_20 H 0.009537 0.400034 0.727239 0.114 Uiso 0.452(9) 1 calc R U P D 1
  H4C_20 H -0.015610 0.370232 0.698370 0.114 Uiso 0.452(9) 1 calc R U P D 1
  Si1_201 Si 0.0047(2) 0.4585(4) 0.6736(2) 0.066(2) Uani 0.548(9) 1 d D U P D 2
  C2_201 C -0.0141(6) 0.4999(7) 0.6408(4) 0.078(4) Uani 0.548(9) 1 d D U P D 2
  H2A_201 H -0.048022 0.509487 0.640194 0.116 Uiso 0.548(9) 1 calc R U P D 2
  H2B_201 H -0.010721 0.483295 0.621915 0.116 Uiso 0.548(9) 1 calc R U P D 2
  H2C_201 H 0.006767 0.528377 0.643001 0.116 Uiso 0.548(9) 1 calc R U P D 2
  C3_201 C -0.0044(8) 0.4917(7) 0.7092(4) 0.067(4) Uani 0.548(9) 1 d D U P D 2
  H3A_201 H -0.037364 0.505063 0.706483 0.100 Uiso 0.548(9) 1 calc R U P D 2
  H3B_201 H 0.019381 0.517793 0.713050 0.100 Uiso 0.548(9) 1 calc R U P D 2
  H3C_201 H 0.000070 0.469494 0.726326 0.100 Uiso 0.548(9) 1 calc R U P D 2
  C4_201 C -0.0431(6) 0.4101(6) 0.6710(5) 0.080(4) Uani 0.548(9) 1 d D U P D 2
  H4A_201 H -0.073638 0.423928 0.675193 0.120 Uiso 0.548(9) 1 calc R U P D 2
  H4B_201 H -0.032232 0.384978 0.685906 0.120 Uiso 0.548(9) 1 calc R U P D 2
  H4C_201 H -0.048158 0.396234 0.650674 0.120 Uiso 0.548(9) 1 calc R U P D 2

loop_
 _atom_site_aniso_label
 _atom_site_aniso_U_11
 _atom_site_aniso_U_22
 _atom_site_aniso_U_33
 _atom_site_aniso_U_23
 _atom_site_aniso_U_13
 _atom_site_aniso_U_12
  Si1_1 0.0315(10) 0.0314(10) 0.0301(10) 0.0023(8) 0.0003(8) -0.0027(8)
  Sn1_1 0.0317(2) 0.0368(3) 0.0306(3) 0.0017(2) -0.00087(19) -0.0064(2)
  C1_1 0.035(4) 0.028(3) 0.034(4) 0.000(3) 0.005(3) 0.003(3)
  C2_1 0.030(4) 0.035(4) 0.034(4) 0.000(3) 0.003(3) -0.006(3)
  C3_1 0.045(4) 0.039(4) 0.040(5) 0.003(3) 0.000(3) -0.008(4)
  C4_1 0.036(4) 0.031(4) 0.031(4) 0.000(3) 0.004(3) -0.007(3)
  C5_1 0.049(5) 0.033(4) 0.037(4) -0.002(3) 0.002(4) 0.005(4)
  C6_1 0.074(6) 0.033(4) 0.033(4) 0.000(3) -0.005(4) 0.001(4)
  C7_1 0.094(7) 0.040(5) 0.032(5) 0.000(4) 0.016(5) -0.018(5)
  C8_1 0.061(6) 0.055(5) 0.045(5) -0.002(4) 0.020(4) -0.013(5)
  C9_1 0.039(4) 0.051(5) 0.036(4) -0.003(4) 0.006(3) -0.003(4)
  C1_2 0.030(3) 0.025(3) 0.028(4) -0.001(3) 0.005(3) -0.006(3)
  C2_2 0.032(4) 0.029(3) 0.025(4) 0.004(3) -0.004(3) 0.001(3)
  C3_2 0.040(4) 0.033(4) 0.034(4) -0.004(3) 0.002(3) 0.000(3)
  C4_2 0.041(4) 0.040(4) 0.033(4) -0.001(3) -0.007(3) 0.006(3)
  C5_2 0.035(4) 0.032(4) 0.041(4) 0.002(3) -0.002(3) 0.007(3)
  C6_2 0.027(3) 0.031(3) 0.031(4) 0.003(3) -0.001(3) 0.001(3)
  C7_2 0.030(3) 0.024(3) 0.032(4) -0.002(3) 0.001(3) 0.003(3)
  C8_2 0.036(4) 0.030(3) 0.027(4) -0.005(3) 0.005(3) 0.000(3)
  C9_2 0.036(4) 0.035(4) 0.033(4) -0.004(3) 0.008(3) -0.001(3)
  C10_2 0.036(4) 0.032(4) 0.040(4) -0.005(3) 0.003(3) 0.004(3)
  C11_2 0.044(4) 0.025(3) 0.043(5) 0.000(3) 0.002(3) 0.004(3)
  C12_2 0.039(4) 0.022(3) 0.032(4) -0.004(3) 0.001(3) 0.001(3)
  C13_2 0.051(5) 0.035(4) 0.037(4) 0.002(3) 0.008(4) -0.004(4)
  C14_2 0.033(4) 0.050(5) 0.046(5) -0.002(4) -0.001(3) 0.009(4)
  C15_2 0.034(4) 0.038(4) 0.047(5) 0.007(4) 0.000(3) 0.001(3)
  C16_2 0.024(3) 0.038(4) 0.032(4) -0.001(3) -0.004(3) 0.005(3)
  C17_2 0.022(3) 0.052(5) 0.037(4) -0.002(4) 0.002(3) 0.001(3)
  C18_2 0.036(4) 0.071(6) 0.036(5) 0.002(4) 0.007(3) 0.007(4)
  C19_2 0.036(4) 0.070(6) 0.051(5) -0.019(5) -0.001(4) 0.020(4)
  C20_2 0.018(3) 0.048(5) 0.073(6) -0.014(4) 0.002(4) 0.009(3)
  C21_2 0.025(4) 0.041(4) 0.049(5) -0.004(4) -0.004(3) -0.005(3)
  C22_2 0.032(4) 0.049(5) 0.049(5) 0.012(4) 0.006(3) 0.000(4)
  C23_2 0.077(7) 0.084(8) 0.061(7) -0.023(6) 0.014(5) 0.024(6)
  C24_2 0.046(5) 0.035(4) 0.056(5) 0.004(4) 0.000(4) 0.000(4)
  Si1_3 0.0387(11) 0.0452(12) 0.0405(12) 0.0049(10) -0.0075(9) -0.0075(10)
  C2_3 0.100(8) 0.049(5) 0.053(6) 0.006(5) -0.019(6) -0.024(6)
  C3_3 0.034(5) 0.122(10) 0.083(8) 0.031(7) -0.005(5) 0.000(6)
  C4_3 0.064(6) 0.076(7) 0.048(6) 0.001(5) -0.007(5) -0.009(5)
  Si1_4 0.031(3) 0.078(5) 0.042(5) -0.004(5) 0.009(3) -0.005(3)
  C2_4 0.037(8) 0.086(10) 0.049(8) -0.005(8) 0.012(7) -0.008(8)
  C3_4 0.033(8) 0.075(9) 0.048(10) -0.010(9) 0.016(9) 0.020(7)
  C4_4 0.046(7) 0.084(10) 0.049(9) -0.008(8) 0.009(7) 0.004(8)
  Si1_41 0.033(3) 0.069(4) 0.042(4) -0.002(3) 0.009(3) -0.002(3)
  C2_41 0.037(7) 0.076(8) 0.046(7) -0.010(7) 0.017(6) -0.004(7)
  C3_41 0.033(6) 0.080(7) 0.062(9) -0.006(8) 0.011(8) 0.015(6)
  C4_41 0.051(8) 0.076(10) 0.052(9) -0.004(8) 0.014(7) 0.006(8)
  Si1_5 0.080(6) 0.034(3) 0.063(5) 0.005(3) -0.014(4) -0.006(3)
  C2_5 0.078(8) 0.038(9) 0.064(8) 0.007(7) -0.009(8) 0.014(7)
  C3_5 0.083(10) 0.043(8) 0.069(8) -0.009(8) -0.009(8) 0.006(8)
  C4_5 0.087(10) 0.045(9) 0.072(11) 0.008(9) -0.014(9) -0.018(9)
  Si1_51 0.065(4) 0.038(3) 0.053(4) 0.002(2) -0.009(3) 0.009(3)
  C2_51 0.080(7) 0.041(9) 0.062(7) 0.006(7) -0.009(7) 0.006(7)
  C3_51 0.083(10) 0.048(9) 0.061(7) -0.013(7) 0.001(8) 0.015(8)
  C4_51 0.088(8) 0.046(7) 0.076(9) 0.000(7) -0.020(8) -0.005(7)
  Si1_6 0.0443(12) 0.0322(10) 0.0379(12) -0.0009(9) 0.0131(9) -0.0038(9)
  Sn1_6 0.0392(3) 0.0373(3) 0.0330(3) -0.0015(2) 0.0082(2) -0.0066(2)
  C1_6 0.033(4) 0.035(4) 0.038(4) 0.000(3) 0.011(3) 0.010(3)
  C2_6 0.030(4) 0.032(4) 0.047(5) 0.002(3) 0.008(3) 0.007(3)
  C3_6 0.048(5) 0.061(5) 0.045(5) -0.001(4) 0.010(4) -0.018(4)
  C4_6 0.031(4) 0.036(4) 0.032(4) 0.004(3) 0.005(3) -0.003(3)
  C5_6 0.030(4) 0.048(5) 0.045(5) 0.000(4) 0.006(3) 0.010(3)
  C6_6 0.032(4) 0.050(5) 0.050(5) 0.009(4) -0.003(4) 0.001(4)
  C7_6 0.048(5) 0.030(4) 0.043(5) 0.002(3) -0.002(4) -0.006(3)
  C8_6 0.051(5) 0.030(4) 0.044(5) 0.000(3) 0.012(4) 0.002(4)
  C9_6 0.032(4) 0.030(4) 0.039(4) 0.002(3) 0.004(3) 0.003(3)
  C1_7 0.030(3) 0.029(3) 0.022(3) -0.001(3) 0.006(3) -0.001(3)
  C2_7 0.035(4) 0.027(3) 0.029(4) -0.001(3) 0.004(3) -0.001(3)
  C3_7 0.039(4) 0.033(4) 0.039(4) -0.003(3) 0.005(3) 0.005(3)
  C4_7 0.046(4) 0.035(4) 0.035(4) 0.001(3) 0.010(3) 0.005(3)
  C5_7 0.048(4) 0.031(4) 0.035(4) -0.001(3) 0.001(3) 0.002(3)
  C6_7 0.026(3) 0.025(3) 0.037(4) -0.006(3) 0.000(3) 0.000(3)
  C7_7 0.030(4) 0.037(4) 0.034(4) -0.001(3) 0.004(3) 0.005(3)
  C8_7 0.023(3) 0.039(4) 0.048(5) -0.008(3) 0.000(3) 0.006(3)
  C9_7 0.043(5) 0.063(6) 0.040(5) -0.012(4) -0.011(4) 0.016(4)
  C10_7 0.047(5) 0.068(6) 0.039(5) 0.002(4) -0.006(4) 0.030(5)
  C11_7 0.048(5) 0.040(4) 0.047(5) 0.001(4) 0.004(4) 0.013(4)
  C12_7 0.029(4) 0.041(4) 0.038(4) -0.001(3) 0.005(3) 0.007(3)
  C13_7 0.035(4) 0.045(4) 0.053(5) -0.012(4) 0.003(4) 0.001(4)
  C14_7 0.114(9) 0.095(8) 0.046(6) -0.001(6) -0.020(6) 0.060(8)
  C15_7 0.043(4) 0.033(4) 0.046(5) -0.002(3) 0.005(4) 0.003(3)
  C16_7 0.031(3) 0.028(3) 0.027(4) 0.007(3) 0.001(3) -0.001(3)
  C17_7 0.038(4) 0.024(3) 0.027(4) 0.002(3) 0.000(3) -0.002(3)
  C18_7 0.029(4) 0.031(4) 0.036(4) 0.002(3) -0.004(3) -0.005(3)
  C19_7 0.038(4) 0.025(3) 0.043(4) 0.002(3) 0.006(3) 0.004(3)
  C20_7 0.035(4) 0.026(3) 0.037(4) -0.001(3) 0.003(3) -0.002(3)
  C21_7 0.033(4) 0.026(3) 0.030(4) 0.003(3) 0.001(3) 0.000(3)
  C22_7 0.044(4) 0.031(4) 0.035(4) -0.001(3) -0.005(3) 0.003(3)
  C23_7 0.038(4) 0.040(4) 0.051(5) -0.001(4) 0.002(4) 0.003(4)
  C24_7 0.033(4) 0.031(4) 0.044(5) -0.003(3) 0.006(3) -0.003(3)
  Si1_8 0.087(7) 0.052(5) 0.058(5) -0.004(4) 0.041(6) -0.015(6)
  C2_8 0.083(9) 0.071(10) 0.070(10) -0.002(9) 0.047(10) -0.017(9)
  C3_8 0.087(13) 0.059(10) 0.059(10) -0.009(9) 0.050(11) -0.015(12)
  C4_8 0.091(13) 0.054(9) 0.054(10) -0.004(9) 0.048(12) -0.017(11)
  Si1_81 0.094(6) 0.052(3) 0.064(4) -0.015(3) 0.049(4) -0.021(4)
  C2_81 0.077(8) 0.091(9) 0.094(10) -0.011(8) 0.061(8) -0.022(7)
  C3_81 0.112(11) 0.065(7) 0.065(7) -0.008(6) 0.054(9) -0.011(9)
  C4_81 0.102(10) 0.056(6) 0.064(7) -0.005(5) 0.045(9) -0.024(8)
  Si1_9 0.066(5) 0.072(6) 0.048(6) 0.003(5) -0.010(4) -0.011(4)
  C2_9 0.087(11) 0.076(12) 0.057(11) 0.004(10) -0.009(10) -0.008(11)
  C3_9 0.061(9) 0.077(9) 0.046(9) 0.001(9) -0.010(8) -0.006(9)
  C4_9 0.060(9) 0.067(8) 0.059(10) 0.007(9) -0.010(9) 0.003(8)
  Si1_91 0.051(2) 0.065(3) 0.043(4) 0.010(3) -0.0019(18) -0.0017(19)
  C2_91 0.091(8) 0.094(9) 0.065(8) 0.017(7) -0.008(7) -0.006(8)
  C3_91 0.057(7) 0.079(8) 0.043(6) -0.003(6) -0.007(6) -0.003(6)
  C4_91 0.051(6) 0.066(7) 0.065(8) 0.001(7) -0.005(7) 0.007(6)
  Si1_10 0.084(6) 0.039(4) 0.061(5) -0.010(4) 0.010(4) 0.008(4)
  C2_10 0.083(8) 0.041(8) 0.071(8) -0.005(8) 0.015(7) 0.001(7)
  C3_10 0.073(9) 0.043(10) 0.067(8) -0.008(8) 0.012(8) 0.006(8)
  C4_10 0.090(11) 0.043(10) 0.071(10) -0.003(10) 0.005(10) 0.028(10)
  Si1_101 0.052(2) 0.0347(16) 0.047(3) -0.0059(15) 0.0099(18) -0.0017(15)
  C2_101 0.067(7) 0.042(6) 0.068(7) -0.006(6) 0.011(6) -0.004(6)
  C3_101 0.072(7) 0.040(7) 0.069(7) -0.009(5) 0.015(6) 0.014(6)
  C4_101 0.084(7) 0.038(5) 0.063(6) 0.000(5) 0.015(5) 0.016(5)
  Si1_11 0.0291(9) 0.0367(10) 0.0299(10) 0.0032(8) 0.0024(8) -0.0034(8)
  Sn1_11 0.0359(3) 0.0364(3) 0.0320(3) 0.0044(2) 0.0007(2) -0.0069(2)
  C1_11 0.035(4) 0.032(4) 0.032(4) -0.003(3) 0.005(3) 0.003(3)
  C2_11 0.034(4) 0.034(4) 0.034(4) 0.001(3) 0.002(3) -0.002(3)
  C3_11 0.054(5) 0.060(5) 0.038(5) 0.003(4) 0.005(4) -0.014(4)
  C4_11 0.026(3) 0.037(4) 0.033(4) 0.002(3) 0.003(3) -0.003(3)
  C5_11 0.033(4) 0.053(5) 0.039(4) 0.005(4) 0.008(3) 0.008(4)
  C6_11 0.032(4) 0.089(7) 0.035(5) 0.009(5) 0.003(3) 0.008(4)
  C7_11 0.032(4) 0.103(8) 0.040(5) -0.017(5) 0.002(4) -0.022(5)
  C8_11 0.050(5) 0.059(6) 0.052(6) -0.012(5) 0.007(4) -0.017(5)
  C9_11 0.055(5) 0.043(4) 0.038(5) -0.003(4) 0.008(4) -0.012(4)
  C1_12 0.024(3) 0.030(3) 0.034(4) 0.006(3) 0.003(3) -0.005(3)
  C2_12 0.031(4) 0.039(4) 0.031(4) 0.008(3) 0.004(3) 0.006(3)
  C3_12 0.037(4) 0.051(5) 0.033(4) 0.002(4) 0.006(3) 0.004(4)
  C4_12 0.038(4) 0.047(5) 0.048(5) 0.016(4) 0.007(4) 0.006(4)
  C5_12 0.026(4) 0.045(4) 0.050(5) 0.011(4) 0.004(3) 0.005(3)
  C6_12 0.030(4) 0.033(4) 0.036(4) 0.009(3) 0.006(3) 0.003(3)
  C7_12 0.033(4) 0.035(4) 0.023(3) 0.001(3) 0.008(3) -0.003(3)
  C8_12 0.028(3) 0.035(4) 0.037(4) 0.000(3) 0.010(3) 0.005(3)
  C9_12 0.030(4) 0.033(4) 0.044(5) 0.002(3) 0.006(3) 0.002(3)
  C10_12 0.032(4) 0.035(4) 0.038(4) 0.002(3) 0.010(3) 0.007(3)
  C11_12 0.032(4) 0.038(4) 0.038(4) -0.005(3) 0.008(3) -0.004(3)
  C12_12 0.035(4) 0.043(4) 0.028(4) -0.001(3) 0.006(3) 0.002(3)
  C13_12 0.035(4) 0.039(4) 0.046(5) 0.004(4) 0.000(3) -0.004(3)
  C14_12 0.043(4) 0.039(4) 0.045(5) -0.001(4) 0.007(4) 0.011(4)
  C15_12 0.031(4) 0.052(5) 0.038(4) -0.002(4) 0.000(3) 0.002(4)
  C16_12 0.040(4) 0.027(3) 0.038(4) 0.008(3) 0.009(3) 0.001(3)
  C17_12 0.031(4) 0.033(4) 0.051(5) 0.011(3) 0.007(3) 0.006(3)
  C18_12 0.042(4) 0.027(4) 0.075(6) 0.003(4) 0.020(4) 0.001(3)
  C19_12 0.063(6) 0.040(4) 0.051(5) -0.001(4) 0.019(4) 0.011(4)
  C20_12 0.056(5) 0.032(4) 0.050(5) -0.007(4) 0.007(4) 0.004(4)
  C21_12 0.039(4) 0.026(4) 0.052(5) 0.000(3) 0.006(4) 0.006(3)
  C22_12 0.036(4) 0.041(4) 0.057(5) 0.005(4) 0.004(4) 0.004(4)
  C23_12 0.069(6) 0.060(6) 0.071(7) -0.011(5) 0.027(5) 0.008(5)
  C24_12 0.043(4) 0.037(4) 0.059(6) 0.001(4) 0.000(4) 0.003(4)
  Si1_13 0.0433(12) 0.0550(14) 0.0462(14) 0.0175(11) 0.0001(10) -0.0075(11)
  C2_13 0.039(5) 0.114(9) 0.067(7) 0.037(6) -0.002(5) -0.015(5)
  C3_13 0.064(6) 0.097(8) 0.055(6) 0.025(6) 0.000(5) -0.008(6)
  C4_13 0.108(10) 0.050(6) 0.107(10) 0.024(6) -0.023(8) -0.003(6)
  Si1_14 0.068(3) 0.040(3) 0.055(6) -0.009(3) 0.007(4) -0.002(3)
  C2_14 0.072(7) 0.050(7) 0.069(9) -0.005(9) 0.015(9) 0.010(7)
  C3_14 0.079(8) 0.036(8) 0.056(7) -0.012(7) 0.008(7) -0.004(7)
  C4_14 0.074(10) 0.055(8) 0.060(9) -0.012(8) 0.011(8) -0.001(9)
  Si1_141 0.065(4) 0.038(3) 0.046(5) -0.004(3) 0.022(4) -0.007(3)
  C2_141 0.067(8) 0.043(8) 0.061(10) -0.010(9) 0.021(9) 0.009(7)
  C3_141 0.083(8) 0.037(8) 0.058(8) -0.009(8) 0.005(8) -0.009(8)
  C4_141 0.079(9) 0.055(8) 0.064(9) -0.007(8) 0.011(8) -0.004(8)
  Si1_15 0.036(3) 0.097(5) 0.069(5) 0.027(4) 0.013(3) 0.015(3)
  C2_15 0.042(8) 0.100(9) 0.076(8) 0.021(8) 0.004(7) 0.010(8)
  C3_15 0.045(7) 0.114(9) 0.095(9) 0.030(8) 0.004(7) -0.008(7)
  C4_15 0.059(9) 0.117(10) 0.078(9) 0.009(9) 0.024(8) 0.032(8)
  Si1_151 0.035(3) 0.083(4) 0.072(5) 0.017(4) 0.011(3) 0.003(3)
  C2_151 0.038(8) 0.094(8) 0.076(9) 0.020(8) 0.001(7) 0.016(8)
  C3_151 0.038(8) 0.099(9) 0.101(10) 0.011(9) 0.005(9) -0.006(8)
  C4_151 0.055(8) 0.110(10) 0.079(8) 0.019(8) 0.018(7) 0.019(8)
  Si1_16 0.0326(10) 0.0376(10) 0.0337(11) -0.0057(9) 0.0061(8) -0.0069(9)
  Sn1_16 0.0379(3) 0.0378(3) 0.0320(3) -0.0041(2) 0.0050(2) -0.0085(2)
  C1_16 0.037(4) 0.026(3) 0.034(4) 0.000(3) 0.003(3) 0.007(3)
  C2_16 0.034(4) 0.030(4) 0.038(4) 0.002(3) 0.004(3) 0.007(3)
  C3_16 0.043(5) 0.063(5) 0.039(5) -0.003(4) -0.002(4) -0.019(4)
  C4_16 0.029(3) 0.032(4) 0.027(4) -0.002(3) -0.003(3) -0.001(3)
  C5_16 0.035(4) 0.033(4) 0.036(4) -0.001(3) -0.001(3) 0.006(3)
  C6_16 0.037(4) 0.048(5) 0.040(5) -0.008(4) 0.004(3) 0.000(4)
  C7_16 0.040(4) 0.052(5) 0.038(4) 0.001(4) 0.002(3) -0.011(4)
  C8_16 0.046(5) 0.042(4) 0.046(5) 0.008(4) 0.004(4) 0.003(4)
  C9_16 0.050(5) 0.034(4) 0.040(5) -0.003(3) 0.007(4) 0.003(4)
  C1_17 0.024(3) 0.028(3) 0.036(4) -0.002(3) 0.006(3) -0.006(3)
  C2_17 0.032(4) 0.032(4) 0.030(4) 0.000(3) 0.006(3) -0.002(3)
  C3_17 0.024(3) 0.045(4) 0.038(4) -0.003(3) 0.007(3) 0.006(3)
  C4_17 0.033(4) 0.041(4) 0.033(4) -0.007(3) 0.004(3) 0.002(3)
  C5_17 0.032(4) 0.045(4) 0.027(4) -0.003(3) 0.001(3) -0.003(3)
  C6_17 0.027(3) 0.035(4) 0.025(4) 0.004(3) 0.002(3) 0.002(3)
  C7_17 0.030(3) 0.029(3) 0.028(4) -0.002(3) -0.002(3) 0.002(3)
  C8_17 0.035(4) 0.029(4) 0.037(4) -0.003(3) 0.001(3) 0.005(3)
  C9_17 0.032(4) 0.037(4) 0.042(4) -0.001(3) 0.000(3) 0.009(3)
  C10_17 0.051(5) 0.038(4) 0.044(5) 0.004(4) 0.007(4) 0.012(4)
  C11_17 0.064(5) 0.035(4) 0.037(4) 0.007(3) 0.018(4) 0.008(4)
  C12_17 0.042(4) 0.029(3) 0.033(4) 0.001(3) 0.012(3) 0.005(3)
  C13_17 0.037(4) 0.046(4) 0.045(5) 0.008(4) 0.010(3) 0.007(4)
  C14_17 0.073(7) 0.077(7) 0.051(6) 0.014(5) -0.003(5) 0.029(6)
  C15_17 0.050(5) 0.028(4) 0.056(5) 0.009(4) 0.021(4) 0.003(3)
  C16_17 0.023(3) 0.028(3) 0.030(4) 0.001(3) -0.003(3) -0.002(3)
  C17_17 0.028(3) 0.031(4) 0.034(4) 0.004(3) -0.001(3) 0.003(3)
  C18_17 0.028(4) 0.033(4) 0.042(4) 0.004(3) 0.005(3) 0.001(3)
  C19_17 0.028(3) 0.029(4) 0.044(4) 0.003(3) 0.002(3) 0.006(3)
  C20_17 0.033(4) 0.032(4) 0.034(4) 0.008(3) 0.002(3) 0.002(3)
  C21_17 0.029(3) 0.036(4) 0.027(4) 0.006(3) -0.001(3) -0.002(3)
  C22_17 0.033(4) 0.033(4) 0.042(4) 0.001(3) 0.008(3) -0.003(3)
  C23_17 0.044(4) 0.028(4) 0.060(5) 0.002(4) 0.008(4) 0.008(3)
  C24_17 0.032(4) 0.044(4) 0.037(4) 0.007(3) 0.007(3) 0.001(3)
  Si1_18 0.072(5) 0.046(3) 0.043(5) 0.007(3) -0.004(4) -0.009(3)
  C2_18 0.075(10) 0.069(8) 0.053(9) 0.007(8) -0.007(8) 0.004(8)
  C3_18 0.072(9) 0.027(7) 0.050(10) 0.008(9) -0.006(9) 0.006(7)
  C4_18 0.079(10) 0.051(8) 0.043(8) 0.017(7) -0.006(8) -0.009(8)
  Si1_181 0.060(4) 0.050(3) 0.039(4) 0.013(3) -0.004(3) -0.009(3)
  C2_181 0.074(9) 0.071(8) 0.049(8) 0.016(7) -0.008(7) -0.010(8)
  C3_181 0.070(7) 0.039(7) 0.058(9) 0.014(8) -0.002(8) 0.004(6)
  C4_181 0.066(9) 0.048(8) 0.049(8) 0.015(7) -0.004(8) -0.013(8)
  Si1_19 0.053(5) 0.057(6) 0.048(5) -0.018(5) 0.017(4) -0.016(5)
  C2_19 0.069(11) 0.054(8) 0.053(10) -0.024(8) 0.010(8) -0.013(9)
  C3_19 0.059(8) 0.051(9) 0.048(8) -0.022(9) 0.010(6) -0.018(8)
  C4_19 0.058(8) 0.060(10) 0.047(8) -0.021(9) 0.007(7) -0.012(9)
  Si1_191 0.051(4) 0.052(5) 0.042(4) -0.016(4) 0.011(3) -0.017(4)
  C2_191 0.069(9) 0.058(7) 0.056(9) -0.019(7) 0.001(7) -0.019(8)
  C3_191 0.062(8) 0.068(10) 0.047(8) -0.018(10) 0.009(6) -0.015(9)
  C4_191 0.057(8) 0.051(10) 0.043(8) -0.018(8) 0.008(6) -0.008(9)
  Si1_20 0.033(3) 0.089(5) 0.065(6) -0.018(4) 0.019(3) -0.008(3)
  C2_20 0.040(7) 0.099(8) 0.072(8) -0.016(7) 0.010(6) 0.009(7)
  C3_20 0.047(8) 0.095(9) 0.075(9) -0.023(8) 0.021(8) 0.011(8)
  C4_20 0.044(8) 0.104(10) 0.082(10) -0.011(9) 0.017(8) -0.019(9)
  Si1_201 0.038(3) 0.094(5) 0.068(5) -0.022(4) 0.018(2) 0.003(3)
  C2_201 0.051(8) 0.105(10) 0.075(9) -0.001(8) 0.004(7) 0.027(8)
  C3_201 0.043(7) 0.092(9) 0.073(8) -0.017(7) 0.032(7) -0.001(7)
  C4_201 0.052(7) 0.104(8) 0.086(8) -0.021(7) 0.017(6) -0.007(7)

loop_
 _geom_bond_atom_site_label_1
 _geom_bond_atom_site_label_2
 _geom_bond_distance
 _geom_bond_site_symmetry_2
 _geom_bond_publ_flag
  Si1_1 C2_1 1.932(8) . ?
  Si1_1 Si1_41 2.356(5) . ?
  Si1_1 Si1_4 2.360(6) . ?
  Si1_1 Si1_3 2.369(3) . ?
  Si1_1 Si1_5 2.376(6) . ?
  Si1_1 Si1_51 2.380(5) . ?
  Sn1_1 C1_1 2.187(7) . ?
  Sn1_1 C1_2 2.204(7) . ?
  C1_1 C2_1 1.357(10) . ?
  C1_1 C4_1 1.488(10) . ?
  C2_1 C3_1 1.534(10) . ?
  C4_1 C5_1 1.390(10) . ?
  C4_1 C9_1 1.396(10) . ?
  C5_1 C6_1 1.406(11) . ?
  C6_1 C7_1 1.376(13) . ?
  C7_1 C8_1 1.374(13) . ?
  C8_1 C9_1 1.383(11) . ?
  C1_2 C2_2 1.395(9) . ?
  C1_2 C6_2 1.418(9) . ?
  C2_2 C3_2 1.405(10) . ?
  C2_2 C7_2 1.492(9) . ?
  C3_2 C4_2 1.381(10) . ?
  C4_2 C5_2 1.385(10) . ?
  C5_2 C6_2 1.403(10) . ?
  C6_2 C16_2 1.490(10) . ?
  C7_2 C8_2 1.404(10) . ?
  C7_2 C12_2 1.422(9) . ?
  C8_2 C9_2 1.381(10) . ?
  C8_2 C13_2 1.506(10) . ?
  C9_2 C10_2 1.408(10) . ?
  C10_2 C11_2 1.389(10) . ?
  C10_2 C14_2 1.510(10) . ?
  C11_2 C12_2 1.394(10) . ?
  C12_2 C15_2 1.515(10) . ?
  C16_2 C17_2 1.404(10) . ?
  C16_2 C21_2 1.431(10) . ?
  C17_2 C18_2 1.388(11) . ?
  C17_2 C22_2 1.511(11) . ?
  C18_2 C19_2 1.382(13) . ?
  C19_2 C20_2 1.389(13) . ?
  C19_2 C23_2 1.519(12) . ?
  C20_2 C21_2 1.376(11) . ?
  C21_2 C24_2 1.500(11) . ?
  Si1_3 C2_3 1.872(8) . ?
  Si1_3 C4_3 1.875(8) . ?
  Si1_3 C3_3 1.886(8) . ?
  Si1_4 C4_4 1.875(13) . ?
  Si1_4 C2_4 1.880(13) . ?
  Si1_4 C3_4 1.893(13) . ?
  Si1_41 C2_41 1.862(11) . ?
  Si1_41 C3_41 1.869(12) . ?
  Si1_41 C4_41 1.869(12) . ?
  Si1_5 C4_5 1.868(13) . ?
  Si1_5 C3_5 1.868(13) . ?
  Si1_5 C2_5 1.872(13) . ?
  Si1_51 C4_51 1.876(12) . ?
  Si1_51 C2_51 1.876(12) . ?
  Si1_51 C3_51 1.883(12) . ?
  Si1_6 C2_6 1.924(8) . ?
  Si1_6 Si1_9 2.366(7) . ?
  Si1_6 Si1_8 2.369(7) . ?
  Si1_6 Si1_81 2.370(4) . ?
  Si1_6 Si1_91 2.373(4) . ?
  Si1_6 Si1_101 2.377(4) . ?
  Si1_6 Si1_10 2.394(7) . ?
  Sn1_6 C1_6 2.204(7) . ?
  Sn1_6 C1_7 2.214(6) . ?
  C1_6 C2_6 1.354(10) . ?
  C1_6 C4_6 1.475(10) . ?
  C2_6 C3_6 1.535(10) . ?
  C4_6 C9_6 1.399(10) . ?
  C4_6 C5_6 1.401(10) . ?
  C5_6 C6_6 1.388(11) . ?
  C6_6 C7_6 1.380(11) . ?
  C7_6 C8_6 1.387(11) . ?
  C8_6 C9_6 1.390(11) . ?
  C1_7 C6_7 1.407(9) . ?
  C1_7 C2_7 1.411(9) . ?
  C2_7 C3_7 1.388(10) . ?
  C2_7 C7_7 1.499(10) . ?
  C3_7 C4_7 1.389(10) . ?
  C4_7 C5_7 1.378(10) . ?
  C5_7 C6_7 1.393(10) . ?
  C6_7 C16_7 1.501(9) . ?
  C7_7 C12_7 1.407(10) . ?
  C7_7 C8_7 1.417(10) . ?
  C8_7 C9_7 1.399(11) . ?
  C8_7 C13_7 1.521(11) . ?
  C9_7 C10_7 1.389(13) . ?
  C10_7 C11_7 1.368(12) . ?
  C10_7 C14_7 1.517(12) . ?
  C11_7 C12_7 1.391(11) . ?
  C12_7 C15_7 1.499(10) . ?
  C16_7 C17_7 1.408(9) . ?
  C16_7 C21_7 1.410(9) . ?
  C17_7 C18_7 1.382(10) . ?
  C17_7 C22_7 1.507(9) . ?
  C18_7 C19_7 1.405(10) . ?
  C19_7 C20_7 1.390(10) . ?
  C19_7 C23_7 1.500(10) . ?
  C20_7 C21_7 1.408(10) . ?
  C21_7 C24_7 1.506(9) . ?
  Si1_8 C2_8 1.864(14) . ?
  Si1_8 C4_8 1.880(14) . ?
  Si1_8 C3_8 1.883(14) . ?
  Si1_81 C2_81 1.871(11) . ?
  Si1_81 C3_81 1.875(11) . ?
  Si1_81 C4_81 1.882(10) . ?
  Si1_9 C4_9 1.853(14) . ?
  Si1_9 C2_9 1.864(14) . ?
  Si1_9 C3_9 1.869(14) . ?
  Si1_91 C4_91 1.873(11) . ?
  Si1_91 C2_91 1.879(11) . ?
  Si1_91 C3_91 1.880(10) . ?
  Si1_10 C4_10 1.872(14) . ?
  Si1_10 C2_10 1.890(14) . ?
  Si1_10 C3_10 1.894(14) . ?
  Si1_101 C4_101 1.857(10) . ?
  Si1_101 C2_101 1.863(10) . ?
  Si1_101 C3_101 1.886(10) . ?
  Si1_11 C2_11 1.934(8) . ?
  Si1_11 Si1_14 2.355(5) . ?
  Si1_11 Si1_141 2.357(6) . ?
  Si1_11 Si1_151 2.372(5) . ?
  Si1_11 Si1_15 2.373(5) . ?
  Si1_11 Si1_13 2.378(3) . ?
  Sn1_11 C1_11 2.204(7) . ?
  Sn1_11 C1_12 2.223(7) . ?
  C1_11 C2_11 1.352(10) . ?
  C1_11 C4_11 1.463(10) . ?
  C2_11 C3_11 1.530(10) . ?
  C4_11 C5_11 1.392(10) . ?
  C4_11 C9_11 1.417(11) . ?
  C5_11 C6_11 1.395(12) . ?
  C6_11 C7_11 1.375(14) . ?
  C7_11 C8_11 1.365(13) . ?
  C8_11 C9_11 1.403(12) . ?
  C1_12 C2_12 1.387(10) . ?
  C1_12 C6_12 1.417(9) . ?
  C2_12 C3_12 1.396(10) . ?
  C2_12 C7_12 1.505(10) . ?
  C3_12 C4_12 1.397(11) . ?
  C4_12 C5_12 1.381(11) . ?
  C5_12 C6_12 1.394(10) . ?
  C6_12 C16_12 1.494(10) . ?
  C7_12 C8_12 1.409(10) . ?
  C7_12 C12_12 1.417(10) . ?
  C8_12 C9_12 1.412(10) . ?
  C8_12 C13_12 1.503(10) . ?
  C9_12 C10_12 1.389(10) . ?
  C10_12 C11_12 1.380(10) . ?
  C10_12 C14_12 1.519(10) . ?
  C11_12 C12_12 1.390(10) . ?
  C12_12 C15_12 1.499(10) . ?
  C16_12 C17_12 1.414(10) . ?
  C16_12 C21_12 1.422(11) . ?
  C17_12 C18_12 1.385(11) . ?
  C17_12 C22_12 1.500(11) . ?
  C18_12 C19_12 1.371(13) . ?
  C19_12 C20_12 1.385(12) . ?
  C19_12 C23_12 1.514(12) . ?
  C20_12 C21_12 1.394(11) . ?
  C21_12 C24_12 1.504(11) . ?
  Si1_13 C4_13 1.869(9) . ?
  Si1_13 C2_13 1.872(8) . ?
  Si1_13 C3_13 1.882(8) . ?
  Si1_14 C2_14 1.856(12) . ?
  Si1_14 C4_14 1.871(12) . ?
  Si1_14 C3_14 1.878(12) . ?
  Si1_141 C4_141 1.874(13) . ?
  Si1_141 C2_141 1.880(13) . ?
  Si1_141 C3_141 1.883(12) . ?
  Si1_15 C3_15 1.866(13) . ?
  Si1_15 C4_15 1.873(13) . ?
  Si1_15 C2_15 1.881(12) . ?
  Si1_151 C4_151 1.857(13) . ?
  Si1_151 C2_151 1.885(13) . ?
  Si1_151 C3_151 1.886(13) . ?
  Si1_16 C2_16 1.924(8) . ?
  Si1_16 Si1_20 2.365(6) . ?
  Si1_16 Si1_181 2.366(5) . ?
  Si1_16 Si1_18 2.370(6) . ?
  Si1_16 Si1_191 2.374(5) . ?
  Si1_16 Si1_19 2.374(6) . ?
  Si1_16 Si1_201 2.375(5) . ?
  Sn1_16 C1_16 2.192(7) . ?
  Sn1_16 C1_17 2.216(7) . ?
  C1_16 C2_16 1.360(10) . ?
  C1_16 C4_16 1.481(10) . ?
  C2_16 C3_16 1.523(10) . ?
  C4_16 C5_16 1.395(10) . ?
  C4_16 C9_16 1.408(10) . ?
  C5_16 C6_16 1.391(11) . ?
  C6_16 C7_16 1.391(11) . ?
  C7_16 C8_16 1.384(11) . ?
  C8_16 C9_16 1.374(11) . ?
  C1_17 C6_17 1.405(9) . ?
  C1_17 C2_17 1.410(9) . ?
  C2_17 C3_17 1.389(10) . ?
  C2_17 C7_17 1.505(9) . ?
  C3_17 C4_17 1.392(10) . ?
  C4_17 C5_17 1.393(10) . ?
  C5_17 C6_17 1.392(10) . ?
  C6_17 C16_17 1.502(9) . ?
  C7_17 C8_17 1.393(9) . ?
  C7_17 C12_17 1.413(10) . ?
  C8_17 C9_17 1.404(10) . ?
  C8_17 C13_17 1.515(10) . ?
  C9_17 C10_17 1.396(11) . ?
  C10_17 C11_17 1.367(11) . ?
  C10_17 C14_17 1.530(12) . ?
  C11_17 C12_17 1.396(11) . ?
  C12_17 C15_17 1.503(10) . ?
  C16_17 C17_17 1.397(10) . ?
  C16_17 C21_17 1.421(9) . ?
  C17_17 C18_17 1.397(10) . ?
  C17_17 C22_17 1.525(9) . ?
  C18_17 C19_17 1.408(10) . ?
  C19_17 C20_17 1.397(10) . ?
  C19_17 C23_17 1.501(10) . ?
  C20_17 C21_17 1.379(10) . ?
  C21_17 C24_17 1.498(10) . ?
  Si1_18 C2_18 1.876(13) . ?
  Si1_18 C4_18 1.884(13) . ?
  Si1_18 C3_18 1.886(13) . ?
  Si1_181 C3_181 1.859(12) . ?
  Si1_181 C2_181 1.871(12) . ?
  Si1_181 C4_181 1.873(11) . ?
  Si1_19 C3_19 1.870(12) . ?
  Si1_19 C4_19 1.878(13) . ?
  Si1_19 C2_19 1.880(13) . ?
  Si1_191 C3_191 1.872(12) . ?
  Si1_191 C4_191 1.873(12) . ?
  Si1_191 C2_191 1.874(12) . ?
  Si1_20 C2_20 1.856(12) . ?
  Si1_20 C4_20 1.866(13) . ?
  Si1_20 C3_20 1.883(13) . ?
  Si1_201 C2_201 1.877(12) . ?
  Si1_201 C4_201 1.886(12) . ?
  Si1_201 C3_201 1.895(12) . ?

loop_
 _geom_angle_atom_site_label_1
 _geom_angle_atom_site_label_2
 _geom_angle_atom_site_label_3
 _geom_angle
 _geom_angle_site_symmetry_1
 _geom_angle_site_symmetry_3
 _geom_angle_publ_flag
  C2_1 Si1_1 Si1_41 110.4(5) . . ?
  C2_1 Si1_1 Si1_4 104.8(7) . . ?
  C2_1 Si1_1 Si1_3 109.2(2) . . ?
  Si1_41 Si1_1 Si1_3 104.1(5) . . ?
  Si1_4 Si1_1 Si1_3 105.7(6) . . ?
  C2_1 Si1_1 Si1_5 115.9(6) . . ?
  Si1_4 Si1_1 Si1_5 117.3(8) . . ?
  Si1_3 Si1_1 Si1_5 103.4(5) . . ?
  C2_1 Si1_1 Si1_51 111.0(4) . . ?
  Si1_41 Si1_1 Si1_51 119.7(6) . . ?
  Si1_3 Si1_1 Si1_51 101.4(4) . . ?
  C1_1 Sn1_1 C1_2 105.5(3) . . ?
  C2_1 C1_1 C4_1 119.8(6) . . ?
  C2_1 C1_1 Sn1_1 114.8(5) . . ?
  C4_1 C1_1 Sn1_1 125.0(5) . . ?
  C1_1 C2_1 C3_1 120.5(7) . . ?
  C1_1 C2_1 Si1_1 128.3(5) . . ?
  C3_1 C2_1 Si1_1 111.2(5) . . ?
  C5_1 C4_1 C9_1 118.0(7) . . ?
  C5_1 C4_1 C1_1 121.1(7) . . ?
  C9_1 C4_1 C1_1 120.8(7) . . ?
  C4_1 C5_1 C6_1 120.6(8) . . ?
  C7_1 C6_1 C5_1 119.6(8) . . ?
  C8_1 C7_1 C6_1 120.5(8) . . ?
  C7_1 C8_1 C9_1 119.8(8) . . ?
  C8_1 C9_1 C4_1 121.4(8) . . ?
  C2_2 C1_2 C6_2 118.4(6) . . ?
  C2_2 C1_2 Sn1_1 115.6(5) . . ?
  C6_2 C1_2 Sn1_1 125.1(5) . . ?
  C1_2 C2_2 C3_2 120.8(6) . . ?
  C1_2 C2_2 C7_2 118.0(6) . . ?
  C3_2 C2_2 C7_2 121.1(6) . . ?
  C4_2 C3_2 C2_2 120.3(7) . . ?
  C3_2 C4_2 C5_2 119.9(7) . . ?
  C4_2 C5_2 C6_2 120.8(7) . . ?
  C5_2 C6_2 C1_2 119.7(7) . . ?
  C5_2 C6_2 C16_2 119.8(6) . . ?
  C1_2 C6_2 C16_2 120.5(6) . . ?
  C8_2 C7_2 C12_2 119.2(6) . . ?
  C8_2 C7_2 C2_2 120.6(6) . . ?
  C12_2 C7_2 C2_2 120.2(6) . . ?
  C9_2 C8_2 C7_2 119.8(6) . . ?
  C9_2 C8_2 C13_2 119.3(6) . . ?
  C7_2 C8_2 C13_2 120.9(6) . . ?
  C8_2 C9_2 C10_2 121.6(7) . . ?
  C11_2 C10_2 C9_2 118.4(7) . . ?
  C11_2 C10_2 C14_2 120.9(7) . . ?
  C9_2 C10_2 C14_2 120.7(7) . . ?
  C10_2 C11_2 C12_2 121.5(7) . . ?
  C11_2 C12_2 C7_2 119.4(7) . . ?
  C11_2 C12_2 C15_2 119.0(6) . . ?
  C7_2 C12_2 C15_2 121.4(6) . . ?
  C17_2 C16_2 C21_2 118.8(7) . . ?
  C17_2 C16_2 C6_2 120.1(7) . . ?
  C21_2 C16_2 C6_2 121.1(7) . . ?
  C18_2 C17_2 C16_2 119.3(8) . . ?
  C18_2 C17_2 C22_2 119.2(7) . . ?
  C16_2 C17_2 C22_2 121.3(7) . . ?
  C19_2 C18_2 C17_2 122.2(8) . . ?
  C18_2 C19_2 C20_2 118.1(8) . . ?
  C18_2 C19_2 C23_2 121.8(9) . . ?
  C20_2 C19_2 C23_2 120.1(9) . . ?
  C21_2 C20_2 C19_2 122.3(8) . . ?
  C20_2 C21_2 C16_2 118.9(8) . . ?
  C20_2 C21_2 C24_2 120.3(8) . . ?
  C16_2 C21_2 C24_2 120.8(7) . . ?
  C2_3 Si1_3 C4_3 106.5(5) . . ?
  C2_3 Si1_3 C3_3 105.5(5) . . ?
  C4_3 Si1_3 C3_3 109.1(5) . . ?
  C2_3 Si1_3 Si1_1 116.9(3) . . ?
  C4_3 Si1_3 Si1_1 107.5(3) . . ?
  C3_3 Si1_3 Si1_1 111.1(4) . . ?
  C4_4 Si1_4 C2_4 104.7(11) . . ?
  C4_4 Si1_4 C3_4 107.0(11) . . ?
  C2_4 Si1_4 C3_4 106.1(12) . . ?
  C4_4 Si1_4 Si1_1 113.5(13) . . ?
  C2_4 Si1_4 Si1_1 119.2(14) . . ?
  C3_4 Si1_4 Si1_1 105.6(13) . . ?
  C2_41 Si1_41 C3_41 111.8(9) . . ?
  C2_41 Si1_41 C4_41 106.1(9) . . ?
  C3_41 Si1_41 C4_41 107.1(9) . . ?
  C2_41 Si1_41 Si1_1 111.1(10) . . ?
  C3_41 Si1_41 Si1_1 107.2(10) . . ?
  C4_41 Si1_41 Si1_1 113.4(10) . . ?
  C4_5 Si1_5 C3_5 111.0(12) . . ?
  C4_5 Si1_5 C2_5 106.0(12) . . ?
  C3_5 Si1_5 C2_5 107.0(13) . . ?
  C4_5 Si1_5 Si1_1 114.3(11) . . ?
  C3_5 Si1_5 Si1_1 109.3(11) . . ?
  C2_5 Si1_5 Si1_1 109.0(18) . . ?
  C4_51 Si1_51 C2_51 102.7(10) . . ?
  C4_51 Si1_51 C3_51 107.7(9) . . ?
  C2_51 Si1_51 C3_51 106.4(11) . . ?
  C4_51 Si1_51 Si1_1 118.4(8) . . ?
  C2_51 Si1_51 Si1_1 113.6(14) . . ?
  C3_51 Si1_51 Si1_1 107.4(8) . . ?
  C2_6 Si1_6 Si1_9 114.2(7) . . ?
  C2_6 Si1_6 Si1_8 111.8(11) . . ?
  Si1_9 Si1_6 Si1_8 97.2(13) . . ?
  C2_6 Si1_6 Si1_81 108.7(5) . . ?
  C2_6 Si1_6 Si1_91 106.5(3) . . ?
  Si1_81 Si1_6 Si1_91 106.9(5) . . ?
  C2_6 Si1_6 Si1_101 117.6(3) . . ?
  Si1_81 Si1_6 Si1_101 102.1(4) . . ?
  Si1_91 Si1_6 Si1_101 114.5(3) . . ?
  C2_6 Si1_6 Si1_10 103.3(4) . . ?
  Si1_9 Si1_6 Si1_10 123.9(8) . . ?
  Si1_8 Si1_6 Si1_10 106.0(11) . . ?
  C1_6 Sn1_6 C1_7 105.8(3) . . ?
  C2_6 C1_6 C4_6 120.6(7) . . ?
  C2_6 C1_6 Sn1_6 114.4(6) . . ?
  C4_6 C1_6 Sn1_6 124.8(5) . . ?
  C1_6 C2_6 C3_6 119.9(7) . . ?
  C1_6 C2_6 Si1_6 128.7(6) . . ?
  C3_6 C2_6 Si1_6 111.4(5) . . ?
  C9_6 C4_6 C5_6 117.2(7) . . ?
  C9_6 C4_6 C1_6 122.4(6) . . ?
  C5_6 C4_6 C1_6 120.3(7) . . ?
  C6_6 C5_6 C4_6 121.3(7) . . ?
  C7_6 C6_6 C5_6 120.7(7) . . ?
  C6_6 C7_6 C8_6 119.1(7) . . ?
  C7_6 C8_6 C9_6 120.4(7) . . ?
  C8_6 C9_6 C4_6 121.3(7) . . ?
  C6_7 C1_7 C2_7 118.6(6) . . ?
  C6_7 C1_7 Sn1_6 117.8(5) . . ?
  C2_7 C1_7 Sn1_6 123.0(5) . . ?
  C3_7 C2_7 C1_7 120.5(6) . . ?
  C3_7 C2_7 C7_7 119.5(6) . . ?
  C1_7 C2_7 C7_7 119.9(6) . . ?
  C2_7 C3_7 C4_7 119.9(7) . . ?
  C5_7 C4_7 C3_7 120.3(7) . . ?
  C4_7 C5_7 C6_7 120.7(7) . . ?
  C5_7 C6_7 C1_7 119.9(6) . . ?
  C5_7 C6_7 C16_7 121.8(6) . . ?
  C1_7 C6_7 C16_7 118.3(6) . . ?
  C12_7 C7_7 C8_7 118.8(7) . . ?
  C12_7 C7_7 C2_7 122.2(7) . . ?
  C8_7 C7_7 C2_7 118.9(6) . . ?
  C9_7 C8_7 C7_7 119.1(7) . . ?
  C9_7 C8_7 C13_7 118.4(7) . . ?
  C7_7 C8_7 C13_7 122.4(7) . . ?
  C10_7 C9_7 C8_7 121.6(8) . . ?
  C11_7 C10_7 C9_7 118.3(8) . . ?
  C11_7 C10_7 C14_7 120.4(9) . . ?
  C9_7 C10_7 C14_7 121.3(9) . . ?
  C10_7 C11_7 C12_7 122.6(8) . . ?
  C11_7 C12_7 C7_7 119.3(7) . . ?
  C11_7 C12_7 C15_7 120.0(7) . . ?
  C7_7 C12_7 C15_7 120.7(7) . . ?
  C17_7 C16_7 C21_7 119.6(6) . . ?
  C17_7 C16_7 C6_7 120.3(6) . . ?
  C21_7 C16_7 C6_7 120.0(6) . . ?
  C18_7 C17_7 C16_7 119.4(6) . . ?
  C18_7 C17_7 C22_7 120.1(6) . . ?
  C16_7 C17_7 C22_7 120.4(6) . . ?
  C17_7 C18_7 C19_7 122.4(7) . . ?
  C20_7 C19_7 C18_7 117.4(6) . . ?
  C20_7 C19_7 C23_7 121.6(7) . . ?
  C18_7 C19_7 C23_7 121.1(7) . . ?
  C19_7 C20_7 C21_7 122.1(7) . . ?
  C20_7 C21_7 C16_7 118.8(6) . . ?
  C20_7 C21_7 C24_7 118.2(6) . . ?
  C16_7 C21_7 C24_7 122.8(6) . . ?
  C2_8 Si1_8 C4_8 105.7(13) . . ?
  C2_8 Si1_8 C3_8 108.7(14) . . ?
  C4_8 Si1_8 C3_8 105.6(14) . . ?
  C2_8 Si1_8 Si1_6 121(2) . . ?
  C4_8 Si1_8 Si1_6 112(2) . . ?
  C3_8 Si1_8 Si1_6 104(2) . . ?
  C2_81 Si1_81 C3_81 108.4(8) . . ?
  C2_81 Si1_81 C4_81 105.1(8) . . ?
  C3_81 Si1_81 C4_81 105.8(8) . . ?
  C2_81 Si1_81 Si1_6 110.3(8) . . ?
  C3_81 Si1_81 Si1_6 108.3(9) . . ?
  C4_81 Si1_81 Si1_6 118.4(8) . . ?
  C4_9 Si1_9 C2_9 108.3(14) . . ?
  C4_9 Si1_9 C3_9 111.3(15) . . ?
  C2_9 Si1_9 C3_9 108.3(14) . . ?
  C4_9 Si1_9 Si1_6 105.7(16) . . ?
  C2_9 Si1_9 Si1_6 113.0(18) . . ?
  C3_9 Si1_9 Si1_6 110(2) . . ?
  C4_91 Si1_91 C2_91 106.5(8) . . ?
  C4_91 Si1_91 C3_91 108.7(7) . . ?
  C2_91 Si1_91 C3_91 104.3(7) . . ?
  C4_91 Si1_91 Si1_6 105.3(6) . . ?
  C2_91 Si1_91 Si1_6 113.7(7) . . ?
  C3_91 Si1_91 Si1_6 117.8(7) . . ?
  C4_10 Si1_10 C2_10 105.6(12) . . ?
  C4_10 Si1_10 C3_10 106.2(14) . . ?
  C2_10 Si1_10 C3_10 102.8(13) . . ?
  C4_10 Si1_10 Si1_6 113.8(10) . . ?
  C2_10 Si1_10 Si1_6 110.7(11) . . ?
  C3_10 Si1_10 Si1_6 116.7(16) . . ?
  C4_101 Si1_101 C2_101 110.2(6) . . ?
  C4_101 Si1_101 C3_101 105.0(7) . . ?
  C2_101 Si1_101 C3_101 107.6(7) . . ?
  C4_101 Si1_101 Si1_6 113.1(4) . . ?
  C2_101 Si1_101 Si1_6 111.0(4) . . ?
  C3_101 Si1_101 Si1_6 109.7(6) . . ?
  C2_11 Si1_11 Si1_14 110.4(5) . . ?
  C2_11 Si1_11 Si1_141 104.9(6) . . ?
  C2_11 Si1_11 Si1_151 117.6(5) . . ?
  Si1_141 Si1_11 Si1_151 116.0(6) . . ?
  C2_11 Si1_11 Si1_15 111.5(4) . . ?
  Si1_14 Si1_11 Si1_15 120.4(6) . . ?
  C2_11 Si1_11 Si1_13 108.8(2) . . ?
  Si1_14 Si1_11 Si1_13 101.9(5) . . ?
  Si1_141 Si1_11 Si1_13 106.3(5) . . ?
  Si1_151 Si1_11 Si1_13 102.5(4) . . ?
  Si1_15 Si1_11 Si1_13 102.5(4) . . ?
  C1_11 Sn1_11 C1_12 105.7(3) . . ?
  C2_11 C1_11 C4_11 121.5(7) . . ?
  C2_11 C1_11 Sn1_11 115.0(5) . . ?
  C4_11 C1_11 Sn1_11 123.0(5) . . ?
  C1_11 C2_11 C3_11 120.1(7) . . ?
  C1_11 C2_11 Si1_11 128.3(6) . . ?
  C3_11 C2_11 Si1_11 111.6(5) . . ?
  C5_11 C4_11 C9_11 117.2(7) . . ?
  C5_11 C4_11 C1_11 123.4(7) . . ?
  C9_11 C4_11 C1_11 119.3(7) . . ?
  C4_11 C5_11 C6_11 121.5(8) . . ?
  C7_11 C6_11 C5_11 119.7(8) . . ?
  C8_11 C7_11 C6_11 121.0(8) . . ?
  C7_11 C8_11 C9_11 119.9(9) . . ?
  C8_11 C9_11 C4_11 120.6(8) . . ?
  C2_12 C1_12 C6_12 119.0(6) . . ?
  C2_12 C1_12 Sn1_11 116.3(5) . . ?
  C6_12 C1_12 Sn1_11 123.6(5) . . ?
  C1_12 C2_12 C3_12 120.7(7) . . ?
  C1_12 C2_12 C7_12 118.4(6) . . ?
  C3_12 C2_12 C7_12 120.8(6) . . ?
  C2_12 C3_12 C4_12 120.1(7) . . ?
  C5_12 C4_12 C3_12 119.5(7) . . ?
  C4_12 C5_12 C6_12 121.1(7) . . ?
  C5_12 C6_12 C1_12 119.5(7) . . ?
  C5_12 C6_12 C16_12 119.6(6) . . ?
  C1_12 C6_12 C16_12 120.9(6) . . ?
  C8_12 C7_12 C12_12 119.8(6) . . ?
  C8_12 C7_12 C2_12 119.8(6) . . ?
  C12_12 C7_12 C2_12 120.3(6) . . ?
  C7_12 C8_12 C9_12 118.8(7) . . ?
  C7_12 C8_12 C13_12 122.0(6) . . ?
  C9_12 C8_12 C13_12 119.1(6) . . ?
  C10_12 C9_12 C8_12 121.2(7) . . ?
  C11_12 C10_12 C9_12 119.0(7) . . ?
  C11_12 C10_12 C14_12 120.8(7) . . ?
  C9_12 C10_12 C14_12 120.2(7) . . ?
  C10_12 C11_12 C12_12 122.3(7) . . ?
  C11_12 C12_12 C7_12 118.8(7) . . ?
  C11_12 C12_12 C15_12 120.5(7) . . ?
  C7_12 C12_12 C15_12 120.7(7) . . ?
  C17_12 C16_12 C21_12 119.0(7) . . ?
  C17_12 C16_12 C6_12 120.9(7) . . ?
  C21_12 C16_12 C6_12 120.2(7) . . ?
  C18_12 C17_12 C16_12 118.1(8) . . ?
  C18_12 C17_12 C22_12 121.0(7) . . ?
  C16_12 C17_12 C22_12 120.8(7) . . ?
  C19_12 C18_12 C17_12 123.9(8) . . ?
  C18_12 C19_12 C20_12 117.8(8) . . ?
  C18_12 C19_12 C23_12 120.8(9) . . ?
  C20_12 C19_12 C23_12 121.4(9) . . ?
  C19_12 C20_12 C21_12 121.6(8) . . ?
  C20_12 C21_12 C16_12 119.4(7) . . ?
  C20_12 C21_12 C24_12 119.4(8) . . ?
  C16_12 C21_12 C24_12 121.1(7) . . ?
  C4_13 Si1_13 C2_13 106.1(5) . . ?
  C4_13 Si1_13 C3_13 108.4(5) . . ?
  C2_13 Si1_13 C3_13 106.7(5) . . ?
  C4_13 Si1_13 Si1_11 111.7(4) . . ?
  C2_13 Si1_13 Si1_11 116.6(3) . . ?
  C3_13 Si1_13 Si1_11 107.0(3) . . ?
  C2_14 Si1_14 C4_14 107.7(10) . . ?
  C2_14 Si1_14 C3_14 110.9(10) . . ?
  C4_14 Si1_14 C3_14 106.5(10) . . ?
  C2_14 Si1_14 Si1_11 107.8(10) . . ?
  C4_14 Si1_14 Si1_11 114.0(10) . . ?
  C3_14 Si1_14 Si1_11 109.9(11) . . ?
  C4_141 Si1_141 C2_141 105.6(10) . . ?
  C4_141 Si1_141 C3_141 105.1(11) . . ?
  C2_141 Si1_141 C3_141 107.5(11) . . ?
  C4_141 Si1_141 Si1_11 113.0(11) . . ?
  C2_141 Si1_141 Si1_11 104.4(11) . . ?
  C3_141 Si1_141 Si1_11 120.3(13) . . ?
  C3_15 Si1_15 C4_15 109.7(10) . . ?
  C3_15 Si1_15 C2_15 103.8(10) . . ?
  C4_15 Si1_15 C2_15 106.1(10) . . ?
  C3_15 Si1_15 Si1_11 115.6(8) . . ?
  C4_15 Si1_15 Si1_11 107.8(7) . . ?
  C2_15 Si1_15 Si1_11 113.4(11) . . ?
  C4_151 Si1_151 C2_151 104.7(11) . . ?
  C4_151 Si1_151 C3_151 108.6(11) . . ?
  C2_151 Si1_151 C3_151 106.6(11) . . ?
  C4_151 Si1_151 Si1_11 115.7(9) . . ?
  C2_151 Si1_151 Si1_11 110.8(11) . . ?
  C3_151 Si1_151 Si1_11 110.0(8) . . ?
  C2_16 Si1_16 Si1_20 118.9(4) . . ?
  C2_16 Si1_16 Si1_181 111.7(5) . . ?
  C2_16 Si1_16 Si1_18 105.5(6) . . ?
  Si1_20 Si1_16 Si1_18 114.9(7) . . ?
  C2_16 Si1_16 Si1_191 110.8(6) . . ?
  Si1_181 Si1_16 Si1_191 101.0(6) . . ?
  C2_16 Si1_16 Si1_19 107.6(7) . . ?
  Si1_20 Si1_16 Si1_19 100.1(7) . . ?
  Si1_18 Si1_16 Si1_19 109.4(8) . . ?
  C2_16 Si1_16 Si1_201 107.4(3) . . ?
  Si1_181 Si1_16 Si1_201 119.8(5) . . ?
  Si1_191 Si1_16 Si1_201 105.7(6) . . ?
  C1_16 Sn1_16 C1_17 105.5(3) . . ?
  C2_16 C1_16 C4_16 119.9(7) . . ?
  C2_16 C1_16 Sn1_16 114.2(5) . . ?
  C4_16 C1_16 Sn1_16 125.6(5) . . ?
  C1_16 C2_16 C3_16 119.4(7) . . ?
  C1_16 C2_16 Si1_16 128.5(6) . . ?
  C3_16 C2_16 Si1_16 112.2(5) . . ?
  C5_16 C4_16 C9_16 116.9(7) . . ?
  C5_16 C4_16 C1_16 122.6(6) . . ?
  C9_16 C4_16 C1_16 120.4(6) . . ?
  C6_16 C5_16 C4_16 121.7(7) . . ?
  C5_16 C6_16 C7_16 120.3(7) . . ?
  C8_16 C7_16 C6_16 118.4(8) . . ?
  C9_16 C8_16 C7_16 121.6(8) . . ?
  C8_16 C9_16 C4_16 121.1(7) . . ?
  C6_17 C1_17 C2_17 118.6(6) . . ?
  C6_17 C1_17 Sn1_16 117.0(5) . . ?
  C2_17 C1_17 Sn1_16 123.5(5) . . ?
  C3_17 C2_17 C1_17 120.5(7) . . ?
  C3_17 C2_17 C7_17 119.2(6) . . ?
  C1_17 C2_17 C7_17 120.2(6) . . ?
  C2_17 C3_17 C4_17 120.2(7) . . ?
  C3_17 C4_17 C5_17 119.7(7) . . ?
  C6_17 C5_17 C4_17 120.5(7) . . ?
  C5_17 C6_17 C1_17 120.2(6) . . ?
  C5_17 C6_17 C16_17 122.0(6) . . ?
  C1_17 C6_17 C16_17 117.8(6) . . ?
  C8_17 C7_17 C12_17 119.2(6) . . ?
  C8_17 C7_17 C2_17 121.5(6) . . ?
  C12_17 C7_17 C2_17 119.2(6) . . ?
  C7_17 C8_17 C9_17 120.5(7) . . ?
  C7_17 C8_17 C13_17 121.9(7) . . ?
  C9_17 C8_17 C13_17 117.6(7) . . ?
  C10_17 C9_17 C8_17 119.7(7) . . ?
  C11_17 C10_17 C9_17 119.6(7) . . ?
  C11_17 C10_17 C14_17 121.4(8) . . ?
  C9_17 C10_17 C14_17 119.0(8) . . ?
  C10_17 C11_17 C12_17 121.9(7) . . ?
  C11_17 C12_17 C7_17 118.9(7) . . ?
  C11_17 C12_17 C15_17 119.7(7) . . ?
  C7_17 C12_17 C15_17 121.4(7) . . ?
  C17_17 C16_17 C21_17 119.3(6) . . ?
  C17_17 C16_17 C6_17 121.0(6) . . ?
  C21_17 C16_17 C6_17 119.7(6) . . ?
  C18_17 C17_17 C16_17 119.7(6) . . ?
  C18_17 C17_17 C22_17 117.8(6) . . ?
  C16_17 C17_17 C22_17 122.2(6) . . ?
  C17_17 C18_17 C19_17 121.8(7) . . ?
  C20_17 C19_17 C18_17 117.0(6) . . ?
  C20_17 C19_17 C23_17 121.6(7) . . ?
  C18_17 C19_17 C23_17 121.3(7) . . ?
  C21_17 C20_17 C19_17 122.8(7) . . ?
  C20_17 C21_17 C16_17 119.2(6) . . ?
  C20_17 C21_17 C24_17 120.0(6) . . ?
  C16_17 C21_17 C24_17 120.7(6) . . ?
  C2_18 Si1_18 C4_18 104.0(11) . . ?
  C2_18 Si1_18 C3_18 106.0(11) . . ?
  C4_18 Si1_18 C3_18 107.5(11) . . ?
  C2_18 Si1_18 Si1_16 114.3(12) . . ?
  C4_18 Si1_18 Si1_16 119.5(13) . . ?
  C3_18 Si1_18 Si1_16 104.7(12) . . ?
  C3_181 Si1_181 C2_181 107.8(9) . . ?
  C3_181 Si1_181 C4_181 111.5(10) . . ?
  C2_181 Si1_181 C4_181 106.4(9) . . ?
  C3_181 Si1_181 Si1_16 105.8(10) . . ?
  C2_181 Si1_181 Si1_16 112.9(10) . . ?
  C4_181 Si1_181 Si1_16 112.5(10) . . ?
  C3_19 Si1_19 C4_19 106.8(11) . . ?
  C3_19 Si1_19 C2_19 106.4(10) . . ?
  C4_19 Si1_19 C2_19 106.2(10) . . ?
  C3_19 Si1_19 Si1_16 119.0(12) . . ?
  C4_19 Si1_19 Si1_16 108.5(13) . . ?
  C2_19 Si1_19 Si1_16 109.3(11) . . ?
  C3_191 Si1_191 C4_191 106.9(9) . . ?
  C3_191 Si1_191 C2_191 105.4(9) . . ?
  C4_191 Si1_191 C2_191 108.5(9) . . ?
  C3_191 Si1_191 Si1_16 114.4(10) . . ?
  C4_191 Si1_191 Si1_16 106.1(10) . . ?
  C2_191 Si1_191 Si1_16 115.1(9) . . ?
  C2_20 Si1_20 C4_20 110.4(10) . . ?
  C2_20 Si1_20 C3_20 106.7(11) . . ?
  C4_20 Si1_20 C3_20 107.4(10) . . ?
  C2_20 Si1_20 Si1_16 112.1(8) . . ?
  C4_20 Si1_20 Si1_16 110.3(8) . . ?
  C3_20 Si1_20 Si1_16 109.8(10) . . ?
  C2_201 Si1_201 C4_201 106.7(9) . . ?
  C2_201 Si1_201 C3_201 107.5(10) . . ?
  C4_201 Si1_201 C3_201 102.2(8) . . ?
  C2_201 Si1_201 Si1_16 110.6(6) . . ?
  C4_201 Si1_201 Si1_16 116.7(7) . . ?
  C3_201 Si1_201 Si1_16 112.5(8) . . ?

loop_
 _geom_torsion_atom_site_label_1
 _geom_torsion_atom_site_label_2
 _geom_torsion_atom_site_label_3
 _geom_torsion_atom_site_label_4
 _geom_torsion
 _geom_torsion_site_symmetry_1
 _geom_torsion_site_symmetry_2
 _geom_torsion_site_symmetry_3
 _geom_torsion_site_symmetry_4
 _geom_torsion_publ_flag
  C4_1 C1_1 C2_1 C3_1 8.1(11) . . . . ?
  Sn1_1 C1_1 C2_1 C3_1 -165.3(5) . . . . ?
  C4_1 C1_1 C2_1 Si1_1 -173.6(5) . . . . ?
  Sn1_1 C1_1 C2_1 Si1_1 13.0(9) . . . . ?
  C2_1 C1_1 C4_1 C5_1 -109.5(8) . . . . ?
  Sn1_1 C1_1 C4_1 C5_1 63.2(9) . . . . ?
  C2_1 C1_1 C4_1 C9_1 70.6(10) . . . . ?
  Sn1_1 C1_1 C4_1 C9_1 -116.8(7) . . . . ?
  C9_1 C4_1 C5_1 C6_1 -2.1(11) . . . . ?
  C1_1 C4_1 C5_1 C6_1 178.0(7) . . . . ?
  C4_1 C5_1 C6_1 C7_1 0.4(12) . . . . ?
  C5_1 C6_1 C7_1 C8_1 1.8(13) . . . . ?
  C6_1 C7_1 C8_1 C9_1 -2.2(13) . . . . ?
  C7_1 C8_1 C9_1 C4_1 0.3(13) . . . . ?
  C5_1 C4_1 C9_1 C8_1 1.8(12) . . . . ?
  C1_1 C4_1 C9_1 C8_1 -178.3(7) . . . . ?
  C6_2 C1_2 C2_2 C3_2 3.2(10) . . . . ?
  Sn1_1 C1_2 C2_2 C3_2 172.9(5) . . . . ?
  C6_2 C1_2 C2_2 C7_2 -175.4(6) . . . . ?
  Sn1_1 C1_2 C2_2 C7_2 -5.7(8) . . . . ?
  C1_2 C2_2 C3_2 C4_2 -1.4(11) . . . . ?
  C7_2 C2_2 C3_2 C4_2 177.1(7) . . . . ?
  C2_2 C3_2 C4_2 C5_2 -0.2(11) . . . . ?
  C3_2 C4_2 C5_2 C6_2 -0.2(12) . . . . ?
  C4_2 C5_2 C6_2 C1_2 2.1(11) . . . . ?
  C4_2 C5_2 C6_2 C16_2 -175.6(7) . . . . ?
  C2_2 C1_2 C6_2 C5_2 -3.5(10) . . . . ?
  Sn1_1 C1_2 C6_2 C5_2 -172.2(5) . . . . ?
  C2_2 C1_2 C6_2 C16_2 174.2(6) . . . . ?
  Sn1_1 C1_2 C6_2 C16_2 5.5(9) . . . . ?
  C1_2 C2_2 C7_2 C8_2 -104.9(8) . . . . ?
  C3_2 C2_2 C7_2 C8_2 76.5(9) . . . . ?
  C1_2 C2_2 C7_2 C12_2 74.1(8) . . . . ?
  C3_2 C2_2 C7_2 C12_2 -104.4(8) . . . . ?
  C12_2 C7_2 C8_2 C9_2 -4.2(10) . . . . ?
  C2_2 C7_2 C8_2 C9_2 174.8(6) . . . . ?
  C12_2 C7_2 C8_2 C13_2 174.5(6) . . . . ?
  C2_2 C7_2 C8_2 C13_2 -6.4(10) . . . . ?
  C7_2 C8_2 C9_2 C10_2 2.2(11) . . . . ?
  C13_2 C8_2 C9_2 C10_2 -176.6(7) . . . . ?
  C8_2 C9_2 C10_2 C11_2 1.0(11) . . . . ?
  C8_2 C9_2 C10_2 C14_2 -179.1(7) . . . . ?
  C9_2 C10_2 C11_2 C12_2 -2.2(11) . . . . ?
  C14_2 C10_2 C11_2 C12_2 177.9(7) . . . . ?
  C10_2 C11_2 C12_2 C7_2 0.2(11) . . . . ?
  C10_2 C11_2 C12_2 C15_2 175.1(7) . . . . ?
  C8_2 C7_2 C12_2 C11_2 3.0(10) . . . . ?
  C2_2 C7_2 C12_2 C11_2 -176.0(6) . . . . ?
  C8_2 C7_2 C12_2 C15_2 -171.7(7) . . . . ?
  C2_2 C7_2 C12_2 C15_2 9.2(10) . . . . ?
  C5_2 C6_2 C16_2 C17_2 106.1(8) . . . . ?
  C1_2 C6_2 C16_2 C17_2 -71.6(9) . . . . ?
  C5_2 C6_2 C16_2 C21_2 -71.2(9) . . . . ?
  C1_2 C6_2 C16_2 C21_2 111.1(8) . . . . ?
  C21_2 C16_2 C17_2 C18_2 -3.6(10) . . . . ?
  C6_2 C16_2 C17_2 C18_2 179.1(6) . . . . ?
  C21_2 C16_2 C17_2 C22_2 172.9(6) . . . . ?
  C6_2 C16_2 C17_2 C22_2 -4.5(10) . . . . ?
  C16_2 C17_2 C18_2 C19_2 -1.4(12) . . . . ?
  C22_2 C17_2 C18_2 C19_2 -178.0(7) . . . . ?
  C17_2 C18_2 C19_2 C20_2 3.2(12) . . . . ?
  C17_2 C18_2 C19_2 C23_2 -177.9(8) . . . . ?
  C18_2 C19_2 C20_2 C21_2 0.2(12) . . . . ?
  C23_2 C19_2 C20_2 C21_2 -178.7(8) . . . . ?
  C19_2 C20_2 C21_2 C16_2 -5.1(11) . . . . ?
  C19_2 C20_2 C21_2 C24_2 175.3(7) . . . . ?
  C17_2 C16_2 C21_2 C20_2 6.7(10) . . . . ?
  C6_2 C16_2 C21_2 C20_2 -175.9(6) . . . . ?
  C17_2 C16_2 C21_2 C24_2 -173.6(7) . . . . ?
  C6_2 C16_2 C21_2 C24_2 3.7(10) . . . . ?
  C4_6 C1_6 C2_6 C3_6 7.0(10) . . . . ?
  Sn1_6 C1_6 C2_6 C3_6 -168.4(5) . . . . ?
  C4_6 C1_6 C2_6 Si1_6 -175.3(5) . . . . ?
  Sn1_6 C1_6 C2_6 Si1_6 9.3(8) . . . . ?
  C2_6 C1_6 C4_6 C9_6 -108.4(8) . . . . ?
  Sn1_6 C1_6 C4_6 C9_6 66.5(9) . . . . ?
  C2_6 C1_6 C4_6 C5_6 67.7(10) . . . . ?
  Sn1_6 C1_6 C4_6 C5_6 -117.5(7) . . . . ?
  C9_6 C4_6 C5_6 C6_6 1.4(11) . . . . ?
  C1_6 C4_6 C5_6 C6_6 -174.8(7) . . . . ?
  C4_6 C5_6 C6_6 C7_6 -1.1(12) . . . . ?
  C5_6 C6_6 C7_6 C8_6 0.2(12) . . . . ?
  C6_6 C7_6 C8_6 C9_6 0.3(11) . . . . ?
  C7_6 C8_6 C9_6 C4_6 0.0(11) . . . . ?
  C5_6 C4_6 C9_6 C8_6 -0.9(11) . . . . ?
  C1_6 C4_6 C9_6 C8_6 175.3(7) . . . . ?
  C6_7 C1_7 C2_7 C3_7 -3.7(10) . . . . ?
  Sn1_6 C1_7 C2_7 C3_7 -174.3(5) . . . . ?
  C6_7 C1_7 C2_7 C7_7 173.2(6) . . . . ?
  Sn1_6 C1_7 C2_7 C7_7 2.7(9) . . . . ?
  C1_7 C2_7 C3_7 C4_7 1.3(11) . . . . ?
  C7_7 C2_7 C3_7 C4_7 -175.6(7) . . . . ?
  C2_7 C3_7 C4_7 C5_7 1.3(11) . . . . ?
  C3_7 C4_7 C5_7 C6_7 -1.4(11) . . . . ?
  C4_7 C5_7 C6_7 C1_7 -1.1(11) . . . . ?
  C4_7 C5_7 C6_7 C16_7 177.8(7) . . . . ?
  C2_7 C1_7 C6_7 C5_7 3.6(10) . . . . ?
  Sn1_6 C1_7 C6_7 C5_7 174.6(5) . . . . ?
  C2_7 C1_7 C6_7 C16_7 -175.4(6) . . . . ?
  Sn1_6 C1_7 C6_7 C16_7 -4.3(8) . . . . ?
  C3_7 C2_7 C7_7 C12_7 -72.8(9) . . . . ?
  C1_7 C2_7 C7_7 C12_7 110.3(8) . . . . ?
  C3_7 C2_7 C7_7 C8_7 103.5(8) . . . . ?
  C1_7 C2_7 C7_7 C8_7 -73.5(9) . . . . ?
  C12_7 C7_7 C8_7 C9_7 -4.2(11) . . . . ?
  C2_7 C7_7 C8_7 C9_7 179.4(7) . . . . ?
  C12_7 C7_7 C8_7 C13_7 174.6(7) . . . . ?
  C2_7 C7_7 C8_7 C13_7 -1.9(11) . . . . ?
  C7_7 C8_7 C9_7 C10_7 0.0(13) . . . . ?
  C13_7 C8_7 C9_7 C10_7 -178.9(8) . . . . ?
  C8_7 C9_7 C10_7 C11_7 3.3(14) . . . . ?
  C8_7 C9_7 C10_7 C14_7 -175.9(9) . . . . ?
  C9_7 C10_7 C11_7 C12_7 -2.3(13) . . . . ?
  C14_7 C10_7 C11_7 C12_7 176.9(9) . . . . ?
  C10_7 C11_7 C12_7 C7_7 -2.0(12) . . . . ?
  C10_7 C11_7 C12_7 C15_7 177.6(8) . . . . ?
  C8_7 C7_7 C12_7 C11_7 5.2(11) . . . . ?
  C2_7 C7_7 C12_7 C11_7 -178.5(7) . . . . ?
  C8_7 C7_7 C12_7 C15_7 -174.3(7) . . . . ?
  C2_7 C7_7 C12_7 C15_7 2.0(11) . . . . ?
  C5_7 C6_7 C16_7 C17_7 71.9(9) . . . . ?
  C1_7 C6_7 C16_7 C17_7 -109.2(7) . . . . ?
  C5_7 C6_7 C16_7 C21_7 -106.2(8) . . . . ?
  C1_7 C6_7 C16_7 C21_7 72.8(8) . . . . ?
  C21_7 C16_7 C17_7 C18_7 -5.2(10) . . . . ?
  C6_7 C16_7 C17_7 C18_7 176.7(6) . . . . ?
  C21_7 C16_7 C17_7 C22_7 174.0(6) . . . . ?
  C6_7 C16_7 C17_7 C22_7 -4.1(10) . . . . ?
  C16_7 C17_7 C18_7 C19_7 2.2(11) . . . . ?
  C22_7 C17_7 C18_7 C19_7 -176.9(7) . . . . ?
  C17_7 C18_7 C19_7 C20_7 1.5(11) . . . . ?
  C17_7 C18_7 C19_7 C23_7 -177.0(7) . . . . ?
  C18_7 C19_7 C20_7 C21_7 -2.4(11) . . . . ?
  C23_7 C19_7 C20_7 C21_7 176.2(7) . . . . ?
  C19_7 C20_7 C21_7 C16_7 -0.6(11) . . . . ?
  C19_7 C20_7 C21_7 C24_7 175.0(7) . . . . ?
  C17_7 C16_7 C21_7 C20_7 4.4(10) . . . . ?
  C6_7 C16_7 C21_7 C20_7 -177.5(6) . . . . ?
  C17_7 C16_7 C21_7 C24_7 -170.9(6) . . . . ?
  C6_7 C16_7 C21_7 C24_7 7.1(10) . . . . ?
  C4_11 C1_11 C2_11 C3_11 -7.1(11) . . . . ?
  Sn1_11 C1_11 C2_11 C3_11 165.0(6) . . . . ?
  C4_11 C1_11 C2_11 Si1_11 174.7(5) . . . . ?
  Sn1_11 C1_11 C2_11 Si1_11 -13.2(9) . . . . ?
  C2_11 C1_11 C4_11 C5_11 107.3(9) . . . . ?
  Sn1_11 C1_11 C4_11 C5_11 -64.1(9) . . . . ?
  C2_11 C1_11 C4_11 C9_11 -70.0(10) . . . . ?
  Sn1_11 C1_11 C4_11 C9_11 118.6(7) . . . . ?
  C9_11 C4_11 C5_11 C6_11 1.0(11) . . . . ?
  C1_11 C4_11 C5_11 C6_11 -176.4(7) . . . . ?
  C4_11 C5_11 C6_11 C7_11 0.6(12) . . . . ?
  C5_11 C6_11 C7_11 C8_11 -1.9(13) . . . . ?
  C6_11 C7_11 C8_11 C9_11 1.5(13) . . . . ?
  C7_11 C8_11 C9_11 C4_11 0.1(13) . . . . ?
  C5_11 C4_11 C9_11 C8_11 -1.3(11) . . . . ?
  C1_11 C4_11 C9_11 C8_11 176.2(7) . . . . ?
  C6_12 C1_12 C2_12 C3_12 -3.3(11) . . . . ?
  Sn1_11 C1_12 C2_12 C3_12 -172.0(6) . . . . ?
  C6_12 C1_12 C2_12 C7_12 175.2(6) . . . . ?
  Sn1_11 C1_12 C2_12 C7_12 6.5(8) . . . . ?
  C1_12 C2_12 C3_12 C4_12 1.0(12) . . . . ?
  C7_12 C2_12 C3_12 C4_12 -177.5(7) . . . . ?
  C2_12 C3_12 C4_12 C5_12 1.2(12) . . . . ?
  C3_12 C4_12 C5_12 C6_12 -1.0(12) . . . . ?
  C4_12 C5_12 C6_12 C1_12 -1.3(11) . . . . ?
  C4_12 C5_12 C6_12 C16_12 176.5(7) . . . . ?
  C2_12 C1_12 C6_12 C5_12 3.4(10) . . . . ?
  Sn1_11 C1_12 C6_12 C5_12 171.3(5) . . . . ?
  C2_12 C1_12 C6_12 C16_12 -174.4(7) . . . . ?
  Sn1_11 C1_12 C6_12 C16_12 -6.6(9) . . . . ?
  C1_12 C2_12 C7_12 C8_12 -75.8(9) . . . . ?
  C3_12 C2_12 C7_12 C8_12 102.7(9) . . . . ?
  C1_12 C2_12 C7_12 C12_12 103.7(8) . . . . ?
  C3_12 C2_12 C7_12 C12_12 -77.8(9) . . . . ?
  C12_12 C7_12 C8_12 C9_12 -3.9(10) . . . . ?
  C2_12 C7_12 C8_12 C9_12 175.7(6) . . . . ?
  C12_12 C7_12 C8_12 C13_12 173.2(7) . . . . ?
  C2_12 C7_12 C8_12 C13_12 -7.2(10) . . . . ?
  C7_12 C8_12 C9_12 C10_12 1.3(11) . . . . ?
  C13_12 C8_12 C9_12 C10_12 -175.9(7) . . . . ?
  C8_12 C9_12 C10_12 C11_12 0.9(11) . . . . ?
  C8_12 C9_12 C10_12 C14_12 -177.3(7) . . . . ?
  C9_12 C10_12 C11_12 C12_12 -0.5(11) . . . . ?
  C14_12 C10_12 C11_12 C12_12 177.7(7) . . . . ?
  C10_12 C11_12 C12_12 C7_12 -2.1(11) . . . . ?
  C10_12 C11_12 C12_12 C15_12 176.1(7) . . . . ?
  C8_12 C7_12 C12_12 C11_12 4.3(10) . . . . ?
  C2_12 C7_12 C12_12 C11_12 -175.3(6) . . . . ?
  C8_12 C7_12 C12_12 C15_12 -173.9(6) . . . . ?
  C2_12 C7_12 C12_12 C15_12 6.5(10) . . . . ?
  C5_12 C6_12 C16_12 C17_12 72.8(9) . . . . ?
  C1_12 C6_12 C16_12 C17_12 -109.3(8) . . . . ?
  C5_12 C6_12 C16_12 C21_12 -106.5(8) . . . . ?
  C1_12 C6_12 C16_12 C21_12 71.3(9) . . . . ?
  C21_12 C16_12 C17_12 C18_12 -4.1(10) . . . . ?
  C6_12 C16_12 C17_12 C18_12 176.5(7) . . . . ?
  C21_12 C16_12 C17_12 C22_12 173.3(7) . . . . ?
  C6_12 C16_12 C17_12 C22_12 -6.0(10) . . . . ?
  C16_12 C17_12 C18_12 C19_12 1.7(12) . . . . ?
  C22_12 C17_12 C18_12 C19_12 -175.7(8) . . . . ?
  C17_12 C18_12 C19_12 C20_12 1.9(13) . . . . ?
  C17_12 C18_12 C19_12 C23_12 -178.4(8) . . . . ?
  C18_12 C19_12 C20_12 C21_12 -3.0(12) . . . . ?
  C23_12 C19_12 C20_12 C21_12 177.3(8) . . . . ?
  C19_12 C20_12 C21_12 C16_12 0.6(12) . . . . ?
  C19_12 C20_12 C21_12 C24_12 177.4(8) . . . . ?
  C17_12 C16_12 C21_12 C20_12 3.1(11) . . . . ?
  C6_12 C16_12 C21_12 C20_12 -177.6(7) . . . . ?
  C17_12 C16_12 C21_12 C24_12 -173.7(7) . . . . ?
  C6_12 C16_12 C21_12 C24_12 5.6(11) . . . . ?
  C4_16 C1_16 C2_16 C3_16 -6.7(10) . . . . ?
  Sn1_16 C1_16 C2_16 C3_16 167.8(5) . . . . ?
  C4_16 C1_16 C2_16 Si1_16 174.0(5) . . . . ?
  Sn1_16 C1_16 C2_16 Si1_16 -11.6(8) . . . . ?
  C2_16 C1_16 C4_16 C5_16 108.1(8) . . . . ?
  Sn1_16 C1_16 C4_16 C5_16 -65.6(8) . . . . ?
  C2_16 C1_16 C4_16 C9_16 -69.2(9) . . . . ?
  Sn1_16 C1_16 C4_16 C9_16 117.0(7) . . . . ?
  C9_16 C4_16 C5_16 C6_16 1.4(11) . . . . ?
  C1_16 C4_16 C5_16 C6_16 -176.0(7) . . . . ?
  C4_16 C5_16 C6_16 C7_16 -0.1(11) . . . . ?
  C5_16 C6_16 C7_16 C8_16 -1.6(12) . . . . ?
  C6_16 C7_16 C8_16 C9_16 1.8(12) . . . . ?
  C7_16 C8_16 C9_16 C4_16 -0.5(13) . . . . ?
  C5_16 C4_16 C9_16 C8_16 -1.2(11) . . . . ?
  C1_16 C4_16 C9_16 C8_16 176.3(7) . . . . ?
  C6_17 C1_17 C2_17 C3_17 5.9(10) . . . . ?
  Sn1_16 C1_17 C2_17 C3_17 174.6(5) . . . . ?
  C6_17 C1_17 C2_17 C7_17 -171.5(6) . . . . ?
  Sn1_16 C1_17 C2_17 C7_17 -2.9(9) . . . . ?
  C1_17 C2_17 C3_17 C4_17 -3.1(11) . . . . ?
  C7_17 C2_17 C3_17 C4_17 174.5(7) . . . . ?
  C2_17 C3_17 C4_17 C5_17 -0.2(11) . . . . ?
  C3_17 C4_17 C5_17 C6_17 0.4(11) . . . . ?
  C4_17 C5_17 C6_17 C1_17 2.6(11) . . . . ?
  C4_17 C5_17 C6_17 C16_17 -177.1(6) . . . . ?
  C2_17 C1_17 C6_17 C5_17 -5.7(10) . . . . ?
  Sn1_16 C1_17 C6_17 C5_17 -175.1(5) . . . . ?
  C2_17 C1_17 C6_17 C16_17 174.0(6) . . . . ?
  Sn1_16 C1_17 C6_17 C16_17 4.6(8) . . . . ?
  C3_17 C2_17 C7_17 C8_17 72.3(9) . . . . ?
  C1_17 C2_17 C7_17 C8_17 -110.2(8) . . . . ?
  C3_17 C2_17 C7_17 C12_17 -103.4(8) . . . . ?
  C1_17 C2_17 C7_17 C12_17 74.1(9) . . . . ?
  C12_17 C7_17 C8_17 C9_17 -5.0(10) . . . . ?
  C2_17 C7_17 C8_17 C9_17 179.3(7) . . . . ?
  C12_17 C7_17 C8_17 C13_17 174.1(7) . . . . ?
  C2_17 C7_17 C8_17 C13_17 -1.6(11) . . . . ?
  C7_17 C8_17 C9_17 C10_17 2.2(11) . . . . ?
  C13_17 C8_17 C9_17 C10_17 -176.9(7) . . . . ?
  C8_17 C9_17 C10_17 C11_17 1.6(12) . . . . ?
  C8_17 C9_17 C10_17 C14_17 -178.6(8) . . . . ?
  C9_17 C10_17 C11_17 C12_17 -2.7(12) . . . . ?
  C14_17 C10_17 C11_17 C12_17 177.6(8) . . . . ?
  C10_17 C11_17 C12_17 C7_17 -0.2(12) . . . . ?
  C10_17 C11_17 C12_17 C15_17 178.5(7) . . . . ?
  C8_17 C7_17 C12_17 C11_17 3.9(10) . . . . ?
  C2_17 C7_17 C12_17 C11_17 179.8(7) . . . . ?
  C8_17 C7_17 C12_17 C15_17 -174.7(7) . . . . ?
  C2_17 C7_17 C12_17 C15_17 1.2(10) . . . . ?
  C5_17 C6_17 C16_17 C17_17 107.5(8) . . . . ?
  C1_17 C6_17 C16_17 C17_17 -72.2(9) . . . . ?
  C5_17 C6_17 C16_17 C21_17 -71.6(9) . . . . ?
  C1_17 C6_17 C16_17 C21_17 108.7(7) . . . . ?
  C21_17 C16_17 C17_17 C18_17 -3.6(10) . . . . ?
  C6_17 C16_17 C17_17 C18_17 177.3(6) . . . . ?
  C21_17 C16_17 C17_17 C22_17 170.3(6) . . . . ?
  C6_17 C16_17 C17_17 C22_17 -8.8(10) . . . . ?
  C16_17 C17_17 C18_17 C19_17 0.9(11) . . . . ?
  C22_17 C17_17 C18_17 C19_17 -173.2(7) . . . . ?
  C17_17 C18_17 C19_17 C20_17 1.6(11) . . . . ?
  C17_17 C18_17 C19_17 C23_17 -177.4(7) . . . . ?
  C18_17 C19_17 C20_17 C21_17 -1.5(11) . . . . ?
  C23_17 C19_17 C20_17 C21_17 177.5(7) . . . . ?
  C19_17 C20_17 C21_17 C16_17 -1.1(11) . . . . ?
  C19_17 C20_17 C21_17 C24_17 176.8(7) . . . . ?
  C17_17 C16_17 C21_17 C20_17 3.7(10) . . . . ?
  C6_17 C16_17 C21_17 C20_17 -177.2(6) . . . . ?
  C17_17 C16_17 C21_17 C24_17 -174.2(6) . . . . ?
  C6_17 C16_17 C21_17 C24_17 4.9(10) . . . . ?


_shelx_res_file
;
TITL 095ammd25_a.res in C2/c
    095ammd25_a.res
    created by SHELXL-2019/3 at 18:58:14 on 10-Mar-2025
REM Old TITL 095ammd25 in C2/c
REM SHELXT solution in C2/c: R1 0.161, Rweak 0.025, Alpha 0.058
REM <I/s>   0.876 for  736 systematic absences,  Orientation as input
REM Formula found by SHELXT:  C164 Si16 Sn4

CELL  1.54184  27.8616  27.8832  44.8177   90.000   99.344   90.000
ZERR   32.000   0.0003   0.0003   0.0007    0.000    0.001    0.000
LATT  7
SYMM -X, Y, 1/2-Z
SFAC C H SI SN
UNIT 1344 1920 128 32
TEMP -173
SIZE 0.01 0.17 0.27
L.S. 10
BOND
LIST 4
ACTA 135.368
CONF
SHEL 999 .83
FMAP 2
PLAN 20
WGHT    0.058800  492.242432
FVAR       0.05604   0.43183   0.29283   0.53088   0.45227
RESI 1 MAIN
SI1   3    0.347731    0.670554    0.675106    11.00000    0.03153    0.03138 =
         0.03007    0.00232    0.00035   -0.00268
SN1   4    0.267169    0.626323    0.612349    11.00000    0.03170    0.03681 =
         0.03059    0.00172   -0.00087   -0.00640
C1    1    0.320685    0.682475    0.608641    11.00000    0.03503    0.02845 =
         0.03409    0.00048    0.00527    0.00297
C2    1    0.345072    0.698575    0.635441    11.00000    0.02966    0.03542 =
         0.03392    0.00031    0.00342   -0.00573
C3    1    0.374357    0.745336    0.636986    11.00000    0.04471    0.03905 =
         0.03978    0.00290   -0.00047   -0.00753
AFIX 137
H3A   2    0.370123    0.760163    0.616904    11.00000   -1.50000
H3B   2    0.408884    0.738351    0.643742    11.00000   -1.50000
H3C   2    0.362778    0.767373    0.651300    11.00000   -1.50000
AFIX   0
C4    1    0.327521    0.706645    0.580025    11.00000    0.03590    0.03116 =
         0.03054   -0.00017    0.00373   -0.00695
C5    1    0.290697    0.734085    0.563674    11.00000    0.04948    0.03296 =
         0.03650   -0.00221    0.00210    0.00491
AFIX  43
H5    2    0.260223    0.736724    0.570457    11.00000   -1.20000
AFIX   0
C6    1    0.298142    0.757976    0.537184    11.00000    0.07433    0.03277 =
         0.03313    0.00048   -0.00538    0.00072
AFIX  43
H6    2    0.272887    0.776828    0.526165    11.00000   -1.20000
AFIX   0
C7    1    0.342226    0.753899    0.527303    11.00000    0.09437    0.04014 =
         0.03178    0.00005    0.01606   -0.01785
AFIX  43
H7    2    0.347643    0.770768    0.509735    11.00000   -1.20000
AFIX   0
C8    1    0.378472    0.725625    0.542644    11.00000    0.06102    0.05470 =
         0.04509   -0.00154    0.01964   -0.01345
AFIX  43
H8    2    0.408412    0.722097    0.535312    11.00000   -1.20000
AFIX   0
C9    1    0.371228    0.702318    0.568795    11.00000    0.03878    0.05132 =
         0.03607   -0.00337    0.00640   -0.00346
AFIX  43
H9    2    0.396514    0.682966    0.579333    11.00000   -1.20000
AFIX   0
RESI 0
RESI 2 TERP
C1    1    0.215379    0.629120    0.569624    11.00000    0.02998    0.02453 =
         0.02848   -0.00082    0.00453   -0.00601
C2    1    0.226274    0.599472    0.546561    11.00000    0.03219    0.02899 =
         0.02451    0.00439   -0.00442    0.00121
C3    1    0.193318    0.594088    0.519508    11.00000    0.03998    0.03301 =
         0.03425   -0.00356    0.00205    0.00024
AFIX  43
H3    2    0.201540    0.574313    0.503829    11.00000   -1.20000
AFIX   0
C4    1    0.149035    0.617420    0.515619    11.00000    0.04143    0.03953 =
         0.03277   -0.00145   -0.00712    0.00576
AFIX  43
H4    2    0.126872    0.613772    0.497278    11.00000   -1.20000
AFIX   0
C5    1    0.136975    0.646150    0.538495    11.00000    0.03479    0.03241 =
         0.04145    0.00206   -0.00156    0.00716
AFIX  43
H5    2    0.106513    0.662228    0.535694    11.00000   -1.20000
AFIX   0
C6    1    0.169212    0.651791    0.565759    11.00000    0.02749    0.03051 =
         0.03073    0.00333   -0.00061    0.00114
C7    1    0.273330    0.572804    0.551795    11.00000    0.03025    0.02355 =
         0.03212   -0.00223    0.00075    0.00250
C8    1    0.312404    0.587595    0.537788    11.00000    0.03647    0.02951 =
         0.02738   -0.00457    0.00464   -0.00047
C9    1    0.356865    0.564919    0.544736    11.00000    0.03638    0.03462 =
         0.03334   -0.00368    0.00810   -0.00062
AFIX  43
H9    2    0.383395    0.575919    0.535682    11.00000   -1.20000
AFIX   0
C10   1    0.363860    0.525880    0.564917    11.00000    0.03626    0.03180 =
         0.04026   -0.00501    0.00332    0.00367
C11   1    0.324464    0.509824    0.577557    11.00000    0.04435    0.02477 =
         0.04347    0.00002    0.00229    0.00368
AFIX  43
H11   2    0.328364    0.482819    0.590651    11.00000   -1.20000
AFIX   0
C12   1    0.279309    0.532452    0.571458    11.00000    0.03872    0.02224 =
         0.03193   -0.00438    0.00130    0.00051
C13   1    0.306311    0.627341    0.514714    11.00000    0.05056    0.03454 =
         0.03701    0.00173    0.00771   -0.00377
AFIX 137
H13A  2    0.338338    0.637449    0.510692    11.00000   -1.50000
H13B  2    0.289918    0.654611    0.522503    11.00000   -1.50000
H13C  2    0.286713    0.615820    0.495936    11.00000   -1.50000
AFIX   0
C14   1    0.413000    0.502079    0.572541    11.00000    0.03340    0.05009 =
         0.04575   -0.00180   -0.00055    0.00861
AFIX 137
H14A  2    0.410023    0.467999    0.567216    11.00000   -1.50000
H14B  2    0.424950    0.505337    0.594248    11.00000   -1.50000
H14C  2    0.435920    0.517451    0.561107    11.00000   -1.50000
AFIX   0
C15   1    0.236649    0.510922    0.583840    11.00000    0.03376    0.03789 =
         0.04696    0.00670   -0.00025    0.00120
AFIX 137
H15A  2    0.247988    0.497522    0.603964    11.00000   -1.50000
H15B  2    0.221990    0.485426    0.570291    11.00000   -1.50000
H15C  2    0.212374    0.535892    0.585273    11.00000   -1.50000
AFIX   0
C16   1    0.153986    0.680038    0.590857    11.00000    0.02415    0.03757 =
         0.03168   -0.00139   -0.00428    0.00489
C17   1    0.142228    0.656478    0.616388    11.00000    0.02179    0.05183 =
         0.03660   -0.00190    0.00170    0.00135
C18   1    0.128793    0.683350    0.639771    11.00000    0.03566    0.07097 =
         0.03605    0.00182    0.00653    0.00739
AFIX  43
H18   2    0.120156    0.667151    0.656779    11.00000   -1.20000
AFIX   0
C19   1    0.127569    0.732889    0.639119    11.00000    0.03647    0.07002 =
         0.05067   -0.01912   -0.00094    0.02012
C20   1    0.137906    0.755901    0.613406    11.00000    0.01782    0.04761 =
         0.07346   -0.01438    0.00158    0.00932
AFIX  43
H20   2    0.137256    0.789951    0.612722    11.00000   -1.20000
AFIX   0
C21   1    0.149048    0.731068    0.588908    11.00000    0.02515    0.04082 =
         0.04937   -0.00364   -0.00383   -0.00531
C22   1    0.141108    0.602396    0.618179    11.00000    0.03239    0.04907 =
         0.04909    0.01168    0.00558   -0.00001
AFIX 137
H22A  2    0.112886    0.592300    0.627119    11.00000   -1.50000
H22B  2    0.170968    0.590930    0.630770    11.00000   -1.50000
H22C  2    0.138743    0.588877    0.597808    11.00000   -1.50000
AFIX   0
C23   1    0.114473    0.762050    0.665264    11.00000    0.07671    0.08427 =
         0.06113   -0.02331    0.01362    0.02352
AFIX 137
H23A  2    0.137310    0.788827    0.669655    11.00000   -1.50000
H23B  2    0.116318    0.741575    0.683187    11.00000   -1.50000
H23C  2    0.081339    0.774566    0.659824    11.00000   -1.50000
AFIX   0
C24   1    0.156150    0.757332    0.560734    11.00000    0.04639    0.03516 =
         0.05590    0.00434   -0.00018   -0.00020
AFIX 137
H24A  2    0.166440    0.790326    0.565888    11.00000   -1.50000
H24B  2    0.125478    0.757740    0.546499    11.00000   -1.50000
H24C  2    0.181172    0.741084    0.551411    11.00000   -1.50000
AFIX   0
RESI 0
RESI 3 TMS
SI1   3    0.413304    0.704886    0.708555    11.00000    0.03866    0.04517 =
         0.04045    0.00486   -0.00753   -0.00752
C2    1    0.413433    0.771717    0.712588    11.00000    0.09990    0.04947 =
         0.05346    0.00649   -0.01857   -0.02444
AFIX 137
H2A   2    0.437751    0.781130    0.729920    11.00000   -1.50000
H2B   2    0.381197    0.782543    0.715797    11.00000   -1.50000
H2C   2    0.421418    0.786461    0.694159    11.00000   -1.50000
AFIX   0
C3    1    0.473409    0.689408    0.696790    11.00000    0.03449    0.12227 =
         0.08295    0.03115   -0.00542    0.00000
AFIX 137
H3A   2    0.500009    0.700036    0.712443    11.00000   -1.50000
H3B   2    0.475963    0.705518    0.677677    11.00000   -1.50000
H3C   2    0.475495    0.654625    0.694135    11.00000   -1.50000
AFIX   0
C4    1    0.411756    0.679650    0.747159    11.00000    0.06394    0.07582 =
         0.04812    0.00078   -0.00668   -0.00890
AFIX 137
H4A   2    0.442715    0.663659    0.754585    11.00000   -1.50000
H4B   2    0.385136    0.656418    0.746083    11.00000   -1.50000
H4C   2    0.406607    0.705680    0.760988    11.00000   -1.50000
AFIX   0
RESI 0

SIMU 0.008 Si1_4 > C4_41
RIGU 0.008 Si1_4 > C4_41
SADI 0.008 Si1_1 Si1_4 Si1_1 Si1_41

SAME_TMS Si1 > C4

RESI 4 TMS
PART 1 21
SI1   3    0.276489    0.697805    0.691901    21.00000    0.03130    0.07801 =
         0.04182   -0.00371    0.00911   -0.00459
C2    1    0.227660    0.653358    0.696821    21.00000    0.03669    0.08573 =
         0.04901   -0.00545    0.01187   -0.00778
AFIX 137
H2A   2    0.198918    0.670483    0.701253    21.00000   -1.50000
H2B   2    0.239660    0.631681    0.713591    21.00000   -1.50000
H2C   2    0.218942    0.634735    0.678184    21.00000   -1.50000
AFIX   0
C3    1    0.247597    0.741918    0.662219    21.00000    0.03271    0.07525 =
         0.04849   -0.01029    0.01611    0.01982
AFIX 137
H3A   2    0.221996    0.759857    0.669977    21.00000   -1.50000
H3B   2    0.233444    0.724473    0.643910    21.00000   -1.50000
H3C   2    0.272392    0.764263    0.657404    21.00000   -1.50000
AFIX   0
C4    1    0.288628    0.731070    0.728721    21.00000    0.04565    0.08351 =
         0.04935   -0.00778    0.00936    0.00363
AFIX 137
H4A   2    0.258095    0.744361    0.733317    21.00000   -1.50000
H4B   2    0.311636    0.757198    0.727207    21.00000   -1.50000
H4C   2    0.302498    0.709036    0.744880    21.00000   -1.50000
AFIX   0
RESI 0
PART 0
RESI 41 TMS
PART 2 -21
SI1   3    0.278396    0.692331    0.695881   -21.00000    0.03347    0.06947 =
         0.04210   -0.00180    0.00863   -0.00184
C2    1    0.235467    0.641017    0.695154   -21.00000    0.03656    0.07605 =
         0.04605   -0.01043    0.01656   -0.00440
AFIX 137
H2A   2    0.206380    0.651402    0.703083   -21.00000   -1.50000
H2B   2    0.251292    0.614889    0.707690   -21.00000   -1.50000
H2C   2    0.226133    0.629751    0.674306   -21.00000   -1.50000
AFIX   0
C3    1    0.249771    0.744527    0.673600   -21.00000    0.03320    0.07954 =
         0.06187   -0.00638    0.01125    0.01517
AFIX 137
H3A   2    0.217449    0.750453    0.678790   -21.00000   -1.50000
H3B   2    0.246714    0.737462    0.651954   -21.00000   -1.50000
H3C   2    0.270140    0.773038    0.678373   -21.00000   -1.50000
AFIX   0
C4    1    0.292731    0.711943    0.736230   -21.00000    0.05075    0.07567 =
         0.05181   -0.00446    0.01392    0.00605
AFIX 137
H4A   2    0.263974    0.727079    0.742176   -21.00000   -1.50000
H4B   2    0.319613    0.735015    0.738528   -21.00000   -1.50000
H4C   2    0.302121    0.684016    0.749140   -21.00000   -1.50000
AFIX   0
RESI 0
PART 0

SIMU 0.008 Si1_5 > C4_51
RIGU 0.008 Si1_5 > C4_51
SADI 0.008 Si1_1 Si1_5 Si1_1 Si1_51

RESI 5 TMS
PART 1 21
SI1   3    0.364334    0.586977    0.678672    21.00000    0.08033    0.03433 =
         0.06257    0.00534   -0.01401   -0.00611
C2    1    0.414782    0.575994    0.710975    21.00000    0.07787    0.03768 =
         0.06378    0.00696   -0.00913    0.01351
AFIX 137
H2A   2    0.425002    0.542378    0.710814    21.00000   -1.50000
H2B   2    0.403365    0.583013    0.730071    21.00000   -1.50000
H2C   2    0.442387    0.596843    0.708949    21.00000   -1.50000
AFIX   0
C3    1    0.386432    0.566525    0.643589    21.00000    0.08309    0.04273 =
         0.06867   -0.00931   -0.00927    0.00626
AFIX 137
H3A   2    0.400311    0.534280    0.646780    21.00000   -1.50000
H3B   2    0.411409    0.588702    0.638828    21.00000   -1.50000
H3C   2    0.359166    0.565867    0.626758    21.00000   -1.50000
AFIX   0
C4    1    0.312112    0.549560    0.686378    21.00000    0.08699    0.04465 =
         0.07171    0.00813   -0.01402   -0.01809
AFIX 137
H4A   2    0.322880    0.516320    0.690079    21.00000   -1.50000
H4B   2    0.285996    0.550702    0.668876    21.00000   -1.50000
H4C   2    0.300057    0.562024    0.704222    21.00000   -1.50000
AFIX   0
RESI 0
PART 0

RESI 51 TMS
PART 2 -21
SI1   3    0.371865    0.588675    0.675209   -21.00000    0.06487    0.03754 =
         0.05310    0.00187   -0.00872    0.00926
C2    1    0.412376    0.569848    0.710887   -21.00000    0.07965    0.04119 =
         0.06206    0.00636   -0.00928    0.00637
AFIX 137
H2A   2    0.422940    0.536651    0.708858   -21.00000   -1.50000
H2B   2    0.394448    0.572164    0.727923   -21.00000   -1.50000
H2C   2    0.440899    0.590894    0.714518   -21.00000   -1.50000
AFIX   0
C3    1    0.408378    0.580706    0.643685   -21.00000    0.08275    0.04764 =
         0.06129   -0.01262    0.00077    0.01508
AFIX 137
H3A   2    0.420983    0.547862    0.644054   -21.00000   -1.50000
H3B   2    0.435595    0.603403    0.646365   -21.00000   -1.50000
H3C   2    0.387555    0.586706    0.624233   -21.00000   -1.50000
AFIX   0
C4    1    0.323317    0.541405    0.670658   -21.00000    0.08775    0.04594 =
         0.07565    0.00034   -0.01971   -0.00500
AFIX 137
H4A   2    0.336891    0.511325    0.679682   -21.00000   -1.50000
H4B   2    0.311221    0.536420    0.649103   -21.00000   -1.50000
H4C   2    0.296477    0.551775    0.680811   -21.00000   -1.50000
AFIX   0
RESI 0
PART 0

RESI 6 MAIN
SI1   3    0.612788    0.458272    0.675470    11.00000    0.04434    0.03222 =
         0.03791   -0.00090    0.01309   -0.00379
SN1   4    0.666547    0.500053    0.614579    11.00000    0.03925    0.03734 =
         0.03297   -0.00148    0.00820   -0.00658
C1    1    0.606558    0.447651    0.609101    11.00000    0.03283    0.03461 =
         0.03845   -0.00005    0.01133    0.00963
C2    1    0.593061    0.433160    0.635364    11.00000    0.02956    0.03161 =
         0.04744    0.00155    0.00760    0.00663
C3    1    0.558830    0.390076    0.635509    11.00000    0.04798    0.06141 =
         0.04453   -0.00145    0.01001   -0.01845
AFIX 137
H3A   2    0.551567    0.376475    0.615112    11.00000   -1.50000
H3B   2    0.528541    0.400559    0.641960    11.00000   -1.50000
H3C   2    0.574520    0.365681    0.649548    11.00000   -1.50000
AFIX   0
C4    1    0.584381    0.426040    0.580073    11.00000    0.03101    0.03633 =
         0.03215    0.00362    0.00535   -0.00308
C5    1    0.535219    0.434010    0.568587    11.00000    0.03044    0.04810 =
         0.04527    0.00012    0.00613    0.00978
AFIX  43
H5    2    0.517017    0.455551    0.578793    11.00000   -1.20000
AFIX   0
C6    1    0.512567    0.411068    0.542594    11.00000    0.03220    0.04978 =
         0.05026    0.00927   -0.00298    0.00142
AFIX  43
H6    2    0.479026    0.416648    0.535472    11.00000   -1.20000
AFIX   0
C7    1    0.538282    0.380224    0.526987    11.00000    0.04822    0.03036 =
         0.04254    0.00179   -0.00219   -0.00605
AFIX  43
H7    2    0.522707    0.364664    0.509158    11.00000   -1.20000
AFIX   0
C8    1    0.587192    0.372267    0.537704    11.00000    0.05135    0.03006 =
         0.04391    0.00014    0.01151    0.00217
AFIX  43
H8    2    0.605284    0.351225    0.527090    11.00000   -1.20000
AFIX   0
C9    1    0.609899    0.394870    0.563862    11.00000    0.03211    0.03049 =
         0.03850    0.00199    0.00449    0.00297
AFIX  43
H9    2    0.643426    0.389035    0.570875    11.00000   -1.20000
AFIX   0
RESI 0
RESI 7 TERP
C1    1    0.696308    0.498326    0.571688    11.00000    0.03033    0.02866 =
         0.02162   -0.00056    0.00637   -0.00127
C2    1    0.740553    0.475510    0.568823    11.00000    0.03465    0.02741 =
         0.02940   -0.00067    0.00394   -0.00099
C3    1    0.759625    0.479161    0.542162    11.00000    0.03878    0.03277 =
         0.03894   -0.00311    0.00509    0.00488
AFIX  43
H3    2    0.789069    0.463155    0.540243    11.00000   -1.20000
AFIX   0
C4    1    0.735630    0.506231    0.518298    11.00000    0.04603    0.03453 =
         0.03539    0.00099    0.01044    0.00460
AFIX  43
H4    2    0.748376    0.508181    0.499920    11.00000   -1.20000
AFIX   0
C5    1    0.693422    0.530270    0.521162    11.00000    0.04813    0.03067 =
         0.03531   -0.00092    0.00126    0.00201
AFIX  43
H5    2    0.677667    0.549257    0.504862    11.00000   -1.20000
AFIX   0
C6    1    0.673589    0.527052    0.547681    11.00000    0.02565    0.02530 =
         0.03668   -0.00613    0.00021    0.00034
C7    1    0.768534    0.449166    0.595213    11.00000    0.02996    0.03705 =
         0.03431   -0.00097    0.00437    0.00512
C8    1    0.793868    0.475926    0.619692    11.00000    0.02280    0.03853 =
         0.04762   -0.00783    0.00033    0.00609
C9    1    0.819630    0.451534    0.644515    11.00000    0.04339    0.06327 =
         0.04017   -0.01244   -0.01121    0.01636
AFIX  43
H9    2    0.836642    0.469448    0.660936    11.00000   -1.20000
AFIX   0
C10   1    0.820961    0.401766    0.645754    11.00000    0.04750    0.06761 =
         0.03860    0.00158   -0.00631    0.02973
C11   1    0.798308    0.376612    0.621234    11.00000    0.04817    0.04045 =
         0.04685    0.00144    0.00407    0.01262
AFIX  43
H11   2    0.800098    0.342589    0.621648    11.00000   -1.20000
AFIX   0
C12   1    0.772759    0.398893    0.595724    11.00000    0.02859    0.04088 =
         0.03795   -0.00115    0.00474    0.00674
C13   1    0.794976    0.530461    0.619791    11.00000    0.03494    0.04508 =
         0.05325   -0.01165    0.00251    0.00145
AFIX 137
H13A  2    0.827340    0.541544    0.629097    11.00000   -1.50000
H13B  2    0.770623    0.542668    0.631380    11.00000   -1.50000
H13C  2    0.787679    0.542312    0.598962    11.00000   -1.50000
AFIX   0
C14   1    0.846178    0.375568    0.673624    11.00000    0.11377    0.09501 =
         0.04598   -0.00065   -0.02009    0.05971
AFIX 137
H14A  2    0.871788    0.354902    0.668082    11.00000   -1.50000
H14B  2    0.822416    0.355916    0.682004    11.00000   -1.50000
H14C  2    0.860618    0.398966    0.688784    11.00000   -1.50000
AFIX   0
C15   1    0.750405    0.369395    0.569087    11.00000    0.04290    0.03343 =
         0.04568   -0.00163    0.00489    0.00297
AFIX 137
H15A  2    0.742805    0.337326    0.575958    11.00000   -1.50000
H15B  2    0.773344    0.366701    0.554748    11.00000   -1.50000
H15C  2    0.720458    0.384876    0.559144    11.00000   -1.50000
AFIX   0
C16   1    0.628630    0.554231    0.551782    11.00000    0.03072    0.02775 =
         0.02719    0.00678    0.00105   -0.00061
C17   1    0.582924    0.540465    0.535891    11.00000    0.03779    0.02440 =
         0.02713    0.00214   -0.00018   -0.00159
C18   1    0.541661    0.564412    0.541136    11.00000    0.02930    0.03098 =
         0.03605    0.00211   -0.00355   -0.00497
AFIX  43
H18   2    0.510878    0.554106    0.530842    11.00000   -1.20000
AFIX   0
C19   1    0.543560    0.603424    0.561127    11.00000    0.03846    0.02491 =
         0.04272    0.00245    0.00605    0.00427
C20   1    0.589242    0.618368    0.575272    11.00000    0.03534    0.02610 =
         0.03731   -0.00120    0.00263   -0.00155
AFIX  43
H20   2    0.591549    0.645439    0.588297    11.00000   -1.20000
AFIX   0
C21   1    0.632191    0.594673    0.570914    11.00000    0.03302    0.02580 =
         0.03024    0.00271    0.00130   -0.00026
C22   1    0.578937    0.500419    0.513026    11.00000    0.04356    0.03128 =
         0.03541   -0.00124   -0.00541    0.00270
AFIX 137
H22A  2    0.544623    0.492105    0.506677    11.00000   -1.50000
H22B  2    0.596657    0.472282    0.522132    11.00000   -1.50000
H22C  2    0.592939    0.510834    0.495403    11.00000   -1.50000
AFIX   0
C23   1    0.497914    0.627114    0.567442    11.00000    0.03760    0.03960 =
         0.05093   -0.00100    0.00228    0.00256
AFIX 137
H23A  2    0.503905    0.661436    0.570991    11.00000   -1.50000
H23B  2    0.488018    0.612594    0.585408    11.00000   -1.50000
H23C  2    0.472003    0.622788    0.550053    11.00000   -1.50000
AFIX   0
C24   1    0.680176    0.615963    0.585128    11.00000    0.03316    0.03055 =
         0.04430   -0.00342    0.00598   -0.00271
AFIX 137
H24A  2    0.679119    0.623775    0.606331    11.00000   -1.50000
H24B  2    0.686370    0.645212    0.574239    11.00000   -1.50000
H24C  2    0.706257    0.592754    0.584061    11.00000   -1.50000
AFIX   0
RESI 0

SIMU 0.008 Si1_8 > C4_81
RIGU 0.008 Si1_8 > C4_81
SADI 0.008 Si1_6 Si1_8 Si1_6 Si1_81

RESI 8 TMS
PART 1 31
SI1   3    0.571315    0.420367    0.711162    31.00000    0.08674    0.05183 =
         0.05846   -0.00373    0.04090   -0.01508
C2    1    0.504021    0.425944    0.708088    31.00000    0.08267    0.07056 =
         0.07049   -0.00246    0.04740   -0.01671
AFIX 137
H2A   2    0.494639    0.420472    0.727960    31.00000   -1.50000
H2B   2    0.488140    0.402100    0.693711    31.00000   -1.50000
H2C   2    0.493904    0.458193    0.700977    31.00000   -1.50000
AFIX   0
C3    1    0.600678    0.446429    0.748456    31.00000    0.08721    0.05851 =
         0.05914   -0.00940    0.05004   -0.01507
AFIX 137
H3A   2    0.585021    0.433219    0.764718    31.00000   -1.50000
H3B   2    0.596947    0.481382    0.747932    31.00000   -1.50000
H3C   2    0.635345    0.438248    0.752124    31.00000   -1.50000
AFIX   0
C4    1    0.584488    0.354251    0.713881    31.00000    0.09122    0.05446 =
         0.05365   -0.00373    0.04830   -0.01692
AFIX 137
H4A   2    0.574287    0.341380    0.732213    31.00000   -1.50000
H4B   2    0.619455    0.348932    0.714742    31.00000   -1.50000
H4C   2    0.566589    0.337971    0.696105    31.00000   -1.50000
AFIX   0
RESI 0
PART 0

RESI 81 TMS
PART 2 -31
SI1   3    0.563527    0.423369    0.708057   -31.00000    0.09421    0.05180 =
         0.06365   -0.01495    0.04901   -0.02067
C2    1    0.498202    0.439556    0.695444   -31.00000    0.07748    0.09092 =
         0.09385   -0.01074    0.06089   -0.02242
AFIX 137
H2A   2    0.478873    0.410229    0.691337   -31.00000   -1.50000
H2B   2    0.495209    0.458959    0.677002   -31.00000   -1.50000
H2C   2    0.486314    0.457958    0.711387   -31.00000   -1.50000
AFIX   0
C3    1    0.583158    0.447879    0.747079   -31.00000    0.11239    0.06495 =
         0.06451   -0.00793    0.05384   -0.01114
AFIX 137
H3A   2    0.560200    0.472683    0.751218   -31.00000   -1.50000
H3B   2    0.615738    0.461832    0.748527   -31.00000   -1.50000
H3C   2    0.583799    0.421937    0.761891   -31.00000   -1.50000
AFIX   0
C4    1    0.563945    0.356212    0.712291   -31.00000    0.10196    0.05619 =
         0.06403   -0.00480    0.04473   -0.02395
AFIX 137
H4A   2    0.549315    0.347442    0.729993   -31.00000   -1.50000
H4B   2    0.597541    0.344522    0.714945   -31.00000   -1.50000
H4C   2    0.545197    0.341702    0.694138   -31.00000   -1.50000
AFIX   0
RESI 0
PART 0

SIMU 0.008 Si1_9 > C4_91
RIGU 0.008 Si1_9 > C4_91
SADI 0.008 Si1_6 Si1_9 Si1_6 Si1_91

RESI 9 TMS
PART 1 31
SI1   3    0.692541    0.436415    0.697974    31.00000    0.06592    0.07155 =
         0.04823    0.00259   -0.01022   -0.01058
C2    1    0.696940    0.419191    0.738521    31.00000    0.08694    0.07613 =
         0.05711    0.00407   -0.00908   -0.00759
AFIX 137
H2A   2    0.728612    0.404242    0.745486    31.00000   -1.50000
H2B   2    0.670972    0.396407    0.740745    31.00000   -1.50000
H2C   2    0.693549    0.447870    0.750647    31.00000   -1.50000
AFIX   0
C3    1    0.735604    0.487073    0.695391    31.00000    0.06071    0.07688 =
         0.04635    0.00128   -0.00971   -0.00610
AFIX 137
H3A   2    0.769132    0.475558    0.700730    31.00000   -1.50000
H3B   2    0.729724    0.512592    0.709395    31.00000   -1.50000
H3C   2    0.730535    0.499631    0.674695    31.00000   -1.50000
AFIX   0
C4    1    0.708302    0.383356    0.676606    31.00000    0.05972    0.06724 =
         0.05888    0.00732   -0.01031    0.00281
AFIX 137
H4A   2    0.742222    0.374337    0.683731    31.00000   -1.50000
H4B   2    0.704077    0.391123    0.655012    31.00000   -1.50000
H4C   2    0.686939    0.356555    0.679777    31.00000   -1.50000
AFIX   0
RESI 0

RESI 91 TMS
PART 2 -31
SI1   3    0.693366    0.430783    0.691847   -31.00000    0.05077    0.06525 =
         0.04275    0.01038   -0.00189   -0.00172
C2    1    0.701113    0.396970    0.728594   -31.00000    0.09072    0.09351 =
         0.06532    0.01749   -0.00758   -0.00586
AFIX 137
H2A   2    0.733256    0.381786    0.732207   -31.00000   -1.50000
H2B   2    0.675884    0.372266    0.727602   -31.00000   -1.50000
H2C   2    0.698239    0.419227    0.745135   -31.00000   -1.50000
AFIX   0
C3    1    0.743472    0.476638    0.697451   -31.00000    0.05677    0.07939 =
         0.04320   -0.00287   -0.00674   -0.00277
AFIX 137
H3A   2    0.774271    0.460986    0.705697   -31.00000   -1.50000
H3B   2    0.736022    0.501316    0.711582   -31.00000   -1.50000
H3C   2    0.746248    0.491518    0.677995   -31.00000   -1.50000
AFIX   0
C4    1    0.705632    0.387002    0.662281   -31.00000    0.05069    0.06607 =
         0.06506    0.00128   -0.00460    0.00680
AFIX 137
H4A   2    0.733949    0.367336    0.670309   -31.00000   -1.50000
H4B   2    0.712167    0.404497    0.644404   -31.00000   -1.50000
H4C   2    0.677197    0.366271    0.656664   -31.00000   -1.50000
AFIX   0
RESI 0

SIMU 0.008 Si1_10 > C4_101
RIGU 0.008 Si1_10 > C4_101
SADI 0.008 Si1_6 Si1_10 Si1_6 Si1_101

RESI 10 TMS
PART 1 31
SI1   3    0.583714    0.539178    0.671400    31.00000    0.08443    0.03939 =
         0.06142   -0.00986    0.01020    0.00792
C2    1    0.635981    0.582752    0.672685    31.00000    0.08283    0.04144 =
         0.07136   -0.00460    0.01509    0.00069
AFIX 137
H2A   2    0.624848    0.615149    0.676585    31.00000   -1.50000
H2B   2    0.647845    0.582266    0.653265    31.00000   -1.50000
H2C   2    0.662349    0.573432    0.688870    31.00000   -1.50000
AFIX   0
C3    1    0.551536    0.561533    0.702844    31.00000    0.07260    0.04307 =
         0.06667   -0.00757    0.01176    0.00621
AFIX 137
H3A   2    0.549955    0.596638    0.702258    31.00000   -1.50000
H3B   2    0.569510    0.551148    0.722402    31.00000   -1.50000
H3C   2    0.518497    0.548377    0.700140    31.00000   -1.50000
AFIX   0
C4    1    0.541981    0.552134    0.635195    31.00000    0.09033    0.04334 =
         0.07050   -0.00317    0.00456    0.02809
AFIX 137
H4A   2    0.543728    0.586301    0.630355    31.00000   -1.50000
H4B   2    0.508557    0.543866    0.637417    31.00000   -1.50000
H4C   2    0.551806    0.533021    0.618854    31.00000   -1.50000
AFIX   0
RESI 0
PART 0

RESI 101 TMS
PART 2 -31
SI1   3    0.601244    0.541607    0.682945   -31.00000    0.05157    0.03468 =
         0.04689   -0.00591    0.00994   -0.00169
C2    1    0.653992    0.567764    0.708690   -31.00000    0.06725    0.04195 =
         0.06809   -0.00603    0.01130   -0.00427
AFIX 137
H2A   2    0.646852    0.601159    0.713193   -31.00000   -1.50000
H2B   2    0.682952    0.566598    0.698883   -31.00000   -1.50000
H2C   2    0.659914    0.549291    0.727532   -31.00000   -1.50000
AFIX   0
C3    1    0.545388    0.551030    0.701020   -31.00000    0.07237    0.04016 =
         0.06894   -0.00854    0.01542    0.01374
AFIX 137
H3A   2    0.538749    0.585446    0.702107   -31.00000   -1.50000
H3B   2    0.550884    0.537474    0.721466   -31.00000   -1.50000
H3C   2    0.517504    0.535066    0.688881   -31.00000   -1.50000
AFIX   0
C4    1    0.589530    0.576018    0.647020   -31.00000    0.08375    0.03776 =
         0.06278   -0.00018    0.01490    0.01603
AFIX 137
H4A   2    0.573954    0.606591    0.650452   -31.00000   -1.50000
H4B   2    0.568062    0.557451    0.631766   -31.00000   -1.50000
H4C   2    0.620394    0.582170    0.639885   -31.00000   -1.50000
AFIX   0
RESI 0
PART 0

RESI 11 MAIN
SI1   3    0.374490    0.197823    0.675414    11.00000    0.02914    0.03666 =
         0.02989    0.00315    0.00242   -0.00342
SN1   4    0.401813    0.263187    0.612614    11.00000    0.03588    0.03642 =
         0.03202    0.00442    0.00072   -0.00685
C1    1    0.345205    0.207297    0.608981    11.00000    0.03539    0.03200 =
         0.03210   -0.00253    0.00487    0.00290
C2    1    0.336292    0.189744    0.635665    11.00000    0.03396    0.03433 =
         0.03445    0.00147    0.00222   -0.00244
C3    1    0.290285    0.160392    0.636920    11.00000    0.05364    0.05967 =
         0.03803    0.00276    0.00453   -0.01443
AFIX 137
H3A   2    0.269120    0.161620    0.617206    11.00000   -1.50000
H3B   2    0.273035    0.173733    0.652421    11.00000   -1.50000
H3C   2    0.299221    0.127017    0.641938    11.00000   -1.50000
AFIX   0
C4    1    0.314685    0.194448    0.580386    11.00000    0.02555    0.03702 =
         0.03330    0.00242    0.00330   -0.00345
C5    1    0.281800    0.225923    0.563844    11.00000    0.03294    0.05312 =
         0.03915    0.00492    0.00756    0.00787
AFIX  43
H5    2    0.279989    0.258048    0.570633    11.00000   -1.20000
AFIX   0
C6    1    0.251452    0.211385    0.537534    11.00000    0.03151    0.08875 =
         0.03512    0.00896    0.00296    0.00785
AFIX  43
H6    2    0.229492    0.233541    0.526494    11.00000   -1.20000
AFIX   0
C7    1    0.253450    0.164871    0.527646    11.00000    0.03180    0.10291 =
         0.04013   -0.01675    0.00214   -0.02186
AFIX  43
H7    2    0.232049    0.154833    0.510060    11.00000   -1.20000
AFIX   0
C8    1    0.285722    0.132899    0.542720    11.00000    0.05007    0.05936 =
         0.05170   -0.01229    0.00748   -0.01701
AFIX  43
H8    2    0.287250    0.101084    0.535349    11.00000   -1.20000
AFIX   0
C9    1    0.316637    0.147109    0.569121    11.00000    0.05488    0.04342 =
         0.03847   -0.00295    0.00754   -0.01225
AFIX  43
H9    2    0.339096    0.124787    0.579552    11.00000   -1.20000
AFIX   0
RESI 0
RESI 12 TERP
C1    1    0.388196    0.303109    0.569131    11.00000    0.02385    0.02970 =
         0.03359    0.00621    0.00342   -0.00477
C2    1    0.412269    0.286505    0.546407    11.00000    0.03089    0.03874 =
         0.03060    0.00825    0.00357    0.00560
C3    1    0.411035    0.312401    0.519647    11.00000    0.03741    0.05121 =
         0.03310    0.00224    0.00593    0.00383
AFIX  43
H3    2    0.427233    0.300411    0.504109    11.00000   -1.20000
AFIX   0
C4    1    0.386003    0.355935    0.515689    11.00000    0.03781    0.04732 =
         0.04761    0.01639    0.00685    0.00607
AFIX  43
H4    2    0.384598    0.373341    0.497346    11.00000   -1.20000
AFIX   0
C5    1    0.363313    0.373497    0.538623    11.00000    0.02582    0.04454 =
         0.05027    0.01081    0.00442    0.00453
AFIX  43
H5    2    0.346734    0.403353    0.536030    11.00000   -1.20000
AFIX   0
C6    1    0.364347    0.348123    0.565511    11.00000    0.02974    0.03314 =
         0.03617    0.00922    0.00645    0.00264
C7    1    0.440744    0.240581    0.551625    11.00000    0.03280    0.03526 =
         0.02325    0.00082    0.00803   -0.00310
C8    1    0.486214    0.240361    0.570708    11.00000    0.02796    0.03510 =
         0.03674    0.00009    0.01042    0.00492
C9    1    0.510740    0.196289    0.576910    11.00000    0.02957    0.03297 =
         0.04397    0.00224    0.00625    0.00245
AFIX  43
H9    2    0.541107    0.195703    0.590084    11.00000   -1.20000
AFIX   0
C10   1    0.491257    0.153762    0.564093    11.00000    0.03199    0.03461 =
         0.03775    0.00173    0.01022    0.00709
C11   1    0.447471    0.155078    0.544660    11.00000    0.03236    0.03842 =
         0.03780   -0.00453    0.00783   -0.00424
AFIX  43
H11   2    0.434325    0.125992    0.535795    11.00000   -1.20000
AFIX   0
C12   1    0.421928    0.197478    0.537602    11.00000    0.03476    0.04314 =
         0.02832   -0.00107    0.00627    0.00170
C13   1    0.510394    0.285779    0.583460    11.00000    0.03478    0.03948 =
         0.04564    0.00377   -0.00045   -0.00352
AFIX 137
H13A  2    0.524131    0.280875    0.604792    11.00000   -1.50000
H13B  2    0.486359    0.311709    0.581740    11.00000   -1.50000
H13C  2    0.536458    0.294364    0.572162    11.00000   -1.50000
AFIX   0
C14   1    0.517258    0.106488    0.572201    11.00000    0.04329    0.03864 =
         0.04507   -0.00125    0.00659    0.01146
AFIX 137
H14A  2    0.499470    0.080508    0.560515    11.00000   -1.50000
H14B  2    0.518732    0.100213    0.593846    11.00000   -1.50000
H14C  2    0.550341    0.108254    0.567472    11.00000   -1.50000
AFIX   0
C15   1    0.376084    0.197780    0.514856    11.00000    0.03109    0.05169 =
         0.03771   -0.00196   -0.00004    0.00177
AFIX 137
H15A  2    0.364958    0.164758    0.510654    11.00000   -1.50000
H15B  2    0.382398    0.212847    0.496121    11.00000   -1.50000
H15C  2    0.350930    0.215934    0.522924    11.00000   -1.50000
AFIX   0
C16   1    0.341846    0.369464    0.590535    11.00000    0.03997    0.02707 =
         0.03836    0.00754    0.00893    0.00121
C17   1    0.290738    0.372384    0.588407    11.00000    0.03091    0.03320 =
         0.05086    0.01103    0.00750    0.00611
C18   1    0.272068    0.390124    0.613018    11.00000    0.04219    0.02662 =
         0.07525    0.00329    0.01974    0.00092
AFIX  43
H18   2    0.237722    0.391242    0.611777    11.00000   -1.20000
AFIX   0
C19   1    0.300193    0.406169    0.639067    11.00000    0.06288    0.04027 =
         0.05149   -0.00054    0.01941    0.01059
C20   1    0.350207    0.405798    0.640419    11.00000    0.05637    0.03159 =
         0.05012   -0.00684    0.00669    0.00433
AFIX  43
H20   2    0.370298    0.418202    0.657870    11.00000   -1.20000
AFIX   0
C21   1    0.371798    0.387685    0.616821    11.00000    0.03865    0.02624 =
         0.05246   -0.00021    0.00553    0.00567
C22   1    0.257822    0.358610    0.559792    11.00000    0.03639    0.04105 =
         0.05658    0.00510    0.00415    0.00389
AFIX 137
H22A  2    0.226332    0.348235    0.564573    11.00000   -1.50000
H22B  2    0.272578    0.332303    0.549953    11.00000   -1.50000
H22C  2    0.253056    0.386294    0.546161    11.00000   -1.50000
AFIX   0
C23   1    0.277048    0.423904    0.665318    11.00000    0.06876    0.06039 =
         0.07099   -0.01109    0.02747    0.00783
AFIX 137
H23A  2    0.301561    0.424791    0.683658    11.00000   -1.50000
H23B  2    0.250639    0.402199    0.668430    11.00000   -1.50000
H23C  2    0.263956    0.456204    0.660863    11.00000   -1.50000
AFIX   0
C24   1    0.426182    0.390091    0.618904    11.00000    0.04334    0.03716 =
         0.05938    0.00088   -0.00038    0.00262
AFIX 137
H24A  2    0.437996    0.420930    0.627679    11.00000   -1.50000
H24B  2    0.434762    0.386969    0.598636    11.00000   -1.50000
H24C  2    0.441214    0.363942    0.631754    11.00000   -1.50000
AFIX   0
RESI 0
RESI 13 TMS
SI1   3    0.348991    0.140101    0.708625    11.00000    0.04327    0.05501 =
         0.04618    0.01754    0.00006   -0.00755
C2    1    0.283275    0.141426    0.712943    11.00000    0.03886    0.11394 =
         0.06654    0.03716   -0.00210   -0.01470
AFIX 137
H2A   2    0.278927    0.124009    0.731309    11.00000   -1.50000
H2B   2    0.263719    0.126199    0.695333    11.00000   -1.50000
H2C   2    0.272787    0.174763    0.714448    11.00000   -1.50000
AFIX   0
C3    1    0.385063    0.151488    0.747247    11.00000    0.06351    0.09714 =
         0.05543    0.02532   -0.00042   -0.00830
AFIX 137
H3A   2    0.363153    0.151515    0.762283    11.00000   -1.50000
H3B   2    0.401321    0.182675    0.747400    11.00000   -1.50000
H3C   2    0.409499    0.126205    0.752167    11.00000   -1.50000
AFIX   0
C4    1    0.361591    0.077520    0.697095    11.00000    0.10822    0.05049 =
         0.10699    0.02364   -0.02277   -0.00303
AFIX 137
H4A   2    0.330793    0.061169    0.689773    11.00000   -1.50000
H4B   2    0.379147    0.060132    0.714524    11.00000   -1.50000
H4C   2    0.381438    0.078448    0.680944    11.00000   -1.50000
AFIX   0
RESI 0

SIMU 0.008 Si1_14 > C4_141
RIGU 0.008 Si1_14 > C4_141
SADI 0.008 Si1_11 Si1_14 Si1_11 Si1_141

RESI 14 TMS
PART 1 41
SI1   3    0.354267    0.270436    0.697180    41.00000    0.06798    0.03952 =
         0.05519   -0.00867    0.00679   -0.00166
C2    1    0.295120    0.291081    0.675917    41.00000    0.07188    0.04975 =
         0.06854   -0.00502    0.01544    0.01002
AFIX 137
H2A   2    0.287482    0.322907    0.683153    41.00000   -1.50000
H2B   2    0.269497    0.268444    0.679053    41.00000   -1.50000
H2C   2    0.297154    0.292791    0.654317    41.00000   -1.50000
AFIX   0
C3    1    0.403219    0.316114    0.695303    41.00000    0.07852    0.03580 =
         0.05644   -0.01159    0.00785   -0.00379
AFIX 137
H3A   2    0.394455    0.346305    0.704238    41.00000   -1.50000
H3B   2    0.406656    0.321515    0.674146    41.00000   -1.50000
H3C   2    0.434091    0.304360    0.706545    41.00000   -1.50000
AFIX   0
C4    1    0.347596    0.265319    0.737930    41.00000    0.07354    0.05497 =
         0.06029   -0.01230    0.01071   -0.00097
AFIX 137
H4A   2    0.330410    0.293547    0.743850    41.00000   -1.50000
H4B   2    0.379868    0.263382    0.750397    41.00000   -1.50000
H4C   2    0.329016    0.236349    0.740890    41.00000   -1.50000
AFIX   0
RESI 0
PART 0

RESI 141 TMS
PART 2 -41
SI1   3    0.351394    0.273279    0.692063   -41.00000    0.06536    0.03813 =
         0.04582   -0.00399    0.02184   -0.00693
C2    1    0.297982    0.291475    0.663047   -41.00000    0.06730    0.04304 =
         0.06148   -0.00961    0.02137    0.00862
AFIX 137
H2A   2    0.280855    0.318171    0.670904   -41.00000   -1.50000
H2B   2    0.275767    0.264210    0.658632   -41.00000   -1.50000
H2C   2    0.309484    0.301527    0.644478   -41.00000   -1.50000
AFIX   0
C3    1    0.395797    0.324687    0.696484   -41.00000    0.08288    0.03654 =
         0.05809   -0.00948    0.00546   -0.00895
AFIX 137
H3A   2    0.379672    0.353637    0.702334   -41.00000   -1.50000
H3B   2    0.407341    0.330320    0.677261   -41.00000   -1.50000
H3C   2    0.423489    0.316863    0.712159   -41.00000   -1.50000
AFIX   0
C4    1    0.327727    0.270238    0.728841   -41.00000    0.07928    0.05543 =
         0.06394   -0.00677    0.01136   -0.00362
AFIX 137
H4A   2    0.318272    0.302423    0.734486   -41.00000   -1.50000
H4B   2    0.353167    0.257723    0.744599   -41.00000   -1.50000
H4C   2    0.299364    0.248978    0.726672   -41.00000   -1.50000
AFIX   0
RESI 0
PART 0

SIMU 0.008 Si1_15 > C4_151
RIGU 0.008 Si1_15 > C4_151
SADI 0.008 Si1_11 Si1_15 Si1_11 Si1_151

RESI 15 TMS
PARt 1 41
SI1   3    0.457094    0.176761    0.675807    41.00000    0.03567    0.09722 =
         0.06930    0.02674    0.01284    0.01528
C2    1    0.483896    0.140408    0.709803    41.00000    0.04230    0.09995 =
         0.07558    0.02134    0.00391    0.01044
AFIX 137
H2A   2    0.514446    0.125785    0.706239    41.00000   -1.50000
H2B   2    0.460969    0.115171    0.713304    41.00000   -1.50000
H2C   2    0.490239    0.161324    0.727580    41.00000   -1.50000
AFIX   0
C3    1    0.500144    0.228070    0.675989    41.00000    0.04469    0.11390 =
         0.09550    0.02973    0.00439   -0.00849
AFIX 137
H3A   2    0.533342    0.217143    0.683490    41.00000   -1.50000
H3B   2    0.491318    0.253503    0.689185    41.00000   -1.50000
H3C   2    0.498381    0.240508    0.655389    41.00000   -1.50000
AFIX   0
C4    1    0.459949    0.137741    0.642115    41.00000    0.05949    0.11709 =
         0.07775    0.00873    0.02381    0.03233
AFIX 137
H4A   2    0.493647    0.127700    0.642079    41.00000   -1.50000
H4B   2    0.448197    0.155747    0.623589    41.00000   -1.50000
H4C   2    0.439495    0.109363    0.643051    41.00000   -1.50000
AFIX   0
RESI 0
PART 0

RESI 151 TMS
PART 2 -41
SI1   3    0.459365    0.183350    0.680753   -41.00000    0.03507    0.08278 =
         0.07240    0.01692    0.01062    0.00327
C2    1    0.476151    0.126354    0.702579   -41.00000    0.03783    0.09355 =
         0.07570    0.01998    0.00087    0.01568
AFIX 137
H2A   2    0.511644    0.123670    0.707311   -41.00000   -1.50000
H2B   2    0.463008    0.098763    0.690368   -41.00000   -1.50000
H2C   2    0.462528    0.126995    0.721407   -41.00000   -1.50000
AFIX   0
C3    1    0.493885    0.233354    0.703092   -41.00000    0.03760    0.09870 =
         0.10142    0.01139    0.00514   -0.00608
AFIX 137
H3A   2    0.528808    0.226378    0.705991   -41.00000   -1.50000
H3B   2    0.483298    0.236034    0.722836   -41.00000   -1.50000
H3C   2    0.487482    0.263626    0.692053   -41.00000   -1.50000
AFIX   0
C4    1    0.483925    0.175483    0.644934   -41.00000    0.05499    0.11018 =
         0.07923    0.01879    0.01820    0.01871
AFIX 137
H4A   2    0.511879    0.153693    0.648345   -41.00000   -1.50000
H4B   2    0.494211    0.206657    0.638088   -41.00000   -1.50000
H4C   2    0.458644    0.161947    0.629470   -41.00000   -1.50000
AFIX   0
RESI 0
PART 0

RESI 16 MAIN
SI1   3    0.086324    0.432765    0.675126    11.00000    0.03255    0.03763 =
         0.03373   -0.00566    0.00605   -0.00688
SN1   4    0.028597    0.364180    0.614109    11.00000    0.03785    0.03782 =
         0.03200   -0.00408    0.00496   -0.00851
C1    1    0.080080    0.421774    0.608753    11.00000    0.03701    0.02638 =
         0.03394    0.00036    0.00329    0.00667
C2    1    0.102201    0.441290    0.635263    11.00000    0.03366    0.03008 =
         0.03793    0.00211    0.00435    0.00743
C3    1    0.145805    0.474221    0.635284    11.00000    0.04306    0.06300 =
         0.03926   -0.00342   -0.00205   -0.01868
AFIX 137
H3A   2    0.155002    0.474551    0.615087    11.00000   -1.50000
H3B   2    0.173185    0.462515    0.650007    11.00000   -1.50000
H3C   2    0.137291    0.506790    0.640772    11.00000   -1.50000
AFIX   0
C4    1    0.094963    0.436718    0.579884    11.00000    0.02933    0.03182 =
         0.02723   -0.00190   -0.00279   -0.00112
C5    1    0.121331    0.406905    0.563475    11.00000    0.03472    0.03302 =
         0.03562   -0.00140   -0.00103    0.00634
AFIX  43
H5    2    0.128411    0.375039    0.570304    11.00000   -1.20000
AFIX   0
C6    1    0.137523    0.422628    0.537376    11.00000    0.03652    0.04752 =
         0.04023   -0.00823    0.00399    0.00038
AFIX  43
H6    2    0.155440    0.401535    0.526682    11.00000   -1.20000
AFIX   0
C7    1    0.127594    0.469104    0.526868    11.00000    0.03978    0.05243 =
         0.03780    0.00061    0.00174   -0.01078
AFIX  43
H7    2    0.139202    0.480378    0.509347    11.00000   -1.20000
AFIX   0
C8    1    0.100378    0.498517    0.542578    11.00000    0.04586    0.04150 =
         0.04596    0.00845    0.00366    0.00275
AFIX  43
H8    2    0.092519    0.530020    0.535309    11.00000   -1.20000
AFIX   0
C9    1    0.084465    0.483225    0.568432    11.00000    0.04965    0.03366 =
         0.03969   -0.00263    0.00674    0.00340
AFIX  43
H9    2    0.066064    0.504398    0.578757    11.00000   -1.20000
AFIX   0
RESI 0
RESI 17 TERP
C1    1    0.020060    0.322854    0.571335    11.00000    0.02422    0.02757 =
         0.03595   -0.00197    0.00623   -0.00600
C2    1    0.041509    0.277590    0.568618    11.00000    0.03168    0.03173 =
         0.03005   -0.00030    0.00639   -0.00183
C3    1    0.031390    0.251876    0.541786    11.00000    0.02449    0.04511 =
         0.03772   -0.00318    0.00680    0.00588
AFIX  43
H3    2    0.047226    0.222136    0.539836    11.00000   -1.20000
AFIX   0
C4    1   -0.001878    0.269535    0.517740    11.00000    0.03319    0.04149 =
         0.03280   -0.00713    0.00405    0.00159
AFIX  43
H4    2   -0.008696    0.251949    0.499385    11.00000   -1.20000
AFIX   0
C5    1   -0.025123    0.313098    0.520709    11.00000    0.03244    0.04477 =
         0.02748   -0.00336    0.00123   -0.00346
AFIX  43
H5    2   -0.047978    0.325057    0.504353    11.00000   -1.20000
AFIX   0
C6    1   -0.015118    0.339244    0.547463    11.00000    0.02689    0.03485 =
         0.02492    0.00389    0.00181    0.00176
C7    1    0.074063    0.255708    0.595227    11.00000    0.02960    0.02890 =
         0.02767   -0.00188   -0.00238    0.00208
C8    1    0.123991    0.251090    0.595778    11.00000    0.03466    0.02932 =
         0.03702   -0.00318    0.00074    0.00548
C9    1    0.153698    0.231053    0.620985    11.00000    0.03176    0.03727 =
         0.04185   -0.00095    0.00017    0.00853
AFIX  43
H9    2    0.187866    0.229002    0.621539    11.00000   -1.20000
AFIX   0
C10   1    0.132781    0.214148    0.645246    11.00000    0.05122    0.03768 =
         0.04423    0.00362    0.00674    0.01167
C11   1    0.083430    0.216187    0.643859    11.00000    0.06366    0.03491 =
         0.03702    0.00689    0.01787    0.00791
AFIX  43
H11   2    0.069398    0.203360    0.660093    11.00000   -1.20000
AFIX   0
C12   1    0.053068    0.236561    0.619292    11.00000    0.04172    0.02870 =
         0.03337    0.00097    0.01223    0.00490
C13   1    0.148122    0.266571    0.569384    11.00000    0.03695    0.04561 =
         0.04465    0.00835    0.01015    0.00683
AFIX 137
H13A  2    0.182308    0.274382    0.576677    11.00000   -1.50000
H13B  2    0.131436    0.294906    0.559786    11.00000   -1.50000
H13C  2    0.146228    0.240438    0.554617    11.00000   -1.50000
AFIX   0
C14   1    0.165790    0.193440    0.672848    11.00000    0.07324    0.07655 =
         0.05149    0.01372   -0.00340    0.02881
AFIX 137
H14A  2    0.145948    0.183084    0.687830    11.00000   -1.50000
H14B  2    0.188868    0.218057    0.681748    11.00000   -1.50000
H14C  2    0.183701    0.165912    0.666649    11.00000   -1.50000
AFIX   0
C15   1   -0.001064    0.236756    0.618599    11.00000    0.04984    0.02849 =
         0.05597    0.00912    0.02092    0.00272
AFIX 137
H15A  2   -0.010506    0.208234    0.629035    11.00000   -1.50000
H15B  2   -0.017605    0.236536    0.597561    11.00000   -1.50000
H15C  2   -0.010363    0.265626    0.628751    11.00000   -1.50000
AFIX   0
C16   1   -0.041143    0.385181    0.552028    11.00000    0.02341    0.02775 =
         0.02994    0.00096   -0.00341   -0.00211
C17   1   -0.075776    0.387167    0.571320    11.00000    0.02823    0.03063 =
         0.03378    0.00445   -0.00051    0.00280
C18   1   -0.097915    0.430820    0.576099    11.00000    0.02796    0.03334 =
         0.04231    0.00435    0.00455    0.00095
AFIX  43
H18   2   -0.121070    0.431895    0.589481    11.00000   -1.20000
AFIX   0
C19   1   -0.086850    0.473266    0.561624    11.00000    0.02767    0.02922 =
         0.04393    0.00317    0.00171    0.00605
C20   1   -0.053556    0.469659    0.541551    11.00000    0.03278    0.03224 =
         0.03413    0.00776    0.00159    0.00175
AFIX  43
H20   2   -0.046107    0.497664    0.531129    11.00000   -1.20000
AFIX   0
C21   1   -0.031033    0.427199    0.536210    11.00000    0.02907    0.03641 =
         0.02712    0.00615   -0.00072   -0.00154
C22   1   -0.094271    0.342237    0.585192    11.00000    0.03329    0.03325 =
         0.04199    0.00142    0.00764   -0.00315
AFIX 137
H22A  2   -0.095452    0.347963    0.606635    11.00000   -1.50000
H22B  2   -0.072289    0.315397    0.583231    11.00000   -1.50000
H22C  2   -0.126958    0.334479    0.574625    11.00000   -1.50000
AFIX   0
C23   1   -0.109280    0.520374    0.567936    11.00000    0.04394    0.02783 =
         0.05974    0.00159    0.00773    0.00763
AFIX 137
H23A  2   -0.116707    0.538814    0.549137    11.00000   -1.50000
H23B  2   -0.086444    0.538477    0.582693    11.00000   -1.50000
H23C  2   -0.139333    0.514587    0.576098    11.00000   -1.50000
AFIX   0
C24   1    0.002332    0.425375    0.513164    11.00000    0.03246    0.04446 =
         0.03749    0.00701    0.00747    0.00059
AFIX 137
H24A  2    0.008440    0.458013    0.506585    11.00000   -1.50000
H24B  2   -0.012804    0.406448    0.495721    11.00000   -1.50000
H24C  2    0.033181    0.410470    0.522113    11.00000   -1.50000
AFIX   0
RESI 0

SIMU 0.008 Si1_18 > C4_181
RIGU 0.008 Si1_18 > C4_181
SADI 0.008 Si1_16 Si1_18 Si1_16 Si1_181

RESI 18 TMS
PART 1 51
SI1   3    0.116976    0.356100    0.691149    51.00000    0.07159    0.04646 =
         0.04258    0.00696   -0.00405   -0.00859
C2    1    0.163382    0.356870    0.726524    51.00000    0.07498    0.06943 =
         0.05340    0.00746   -0.00737    0.00357
AFIX 137
H2A   2    0.174002    0.324012    0.731815    51.00000   -1.50000
H2B   2    0.148963    0.370845    0.743078    51.00000   -1.50000
H2C   2    0.191418    0.376156    0.723158    51.00000   -1.50000
AFIX   0
C3    1    0.150029    0.334885    0.660063    51.00000    0.07238    0.02695 =
         0.05033    0.00813   -0.00647    0.00599
AFIX 137
H3A   2    0.175203    0.311752    0.668309    51.00000   -1.50000
H3B   2    0.165183    0.362352    0.651606    51.00000   -1.50000
H3C   2    0.126881    0.319526    0.644117    51.00000   -1.50000
AFIX   0
C4    1    0.073418    0.307209    0.698104    51.00000    0.07897    0.05063 =
         0.04258    0.01681   -0.00600   -0.00908
AFIX 137
H4A   2    0.091436    0.277317    0.703103    51.00000   -1.50000
H4B   2    0.049243    0.302475    0.679866    51.00000   -1.50000
H4C   2    0.056923    0.316410    0.714959    51.00000   -1.50000
AFIX   0
RESI 0
PART 0

RESI 181 TMS
PART 2 -51
SI1   3    0.110747    0.356518    0.695262   -51.00000    0.05976    0.04970 =
         0.03876    0.01256   -0.00404   -0.00904
C2    1    0.144622    0.359638    0.734840   -51.00000    0.07415    0.07140 =
         0.04945    0.01612   -0.00791   -0.00963
AFIX 137
H2A   2    0.158642    0.328153    0.740780   -51.00000   -1.50000
H2B   2    0.122234    0.368964    0.748577   -51.00000   -1.50000
H2C   2    0.170731    0.383431    0.735893   -51.00000   -1.50000
AFIX   0
C3    1    0.152979    0.332331    0.670843   -51.00000    0.06973    0.03892 =
         0.05843    0.01397   -0.00237    0.00422
AFIX 137
H3A   2    0.168260    0.302963    0.679897   -51.00000   -1.50000
H3B   2    0.178158    0.356194    0.669005   -51.00000   -1.50000
H3C   2    0.134785    0.325085    0.650751   -51.00000   -1.50000
AFIX   0
C4    1    0.057954    0.315336    0.696318   -51.00000    0.06606    0.04763 =
         0.04892    0.01525   -0.00445   -0.01313
AFIX 137
H4A   2    0.069845    0.284309    0.704751   -51.00000   -1.50000
H4B   2    0.040292    0.310720    0.675760   -51.00000   -1.50000
H4C   2    0.036098    0.329428    0.708996   -51.00000   -1.50000
AFIX   0
RESI 0
PART 0

SIMU 0.008 Si1_19 > C4_191
RIGU 0.008 Si1_19 > C4_191
SADI 0.008 Si1_16 Si1_19 Si1_16 Si1_191

RESI 19 TMS
PART 1 51
SI1   3    0.128582    0.492538    0.706796    51.00000    0.05267    0.05743 =
         0.04817   -0.01847    0.01726   -0.01591
C2    1    0.106171    0.553432    0.692886    51.00000    0.06874    0.05415 =
         0.05297   -0.02419    0.01027   -0.01278
AFIX 137
H2A   2    0.133507    0.572460    0.688108    51.00000   -1.50000
H2B   2    0.091631    0.569706    0.708625    51.00000   -1.50000
H2C   2    0.081694    0.549868    0.674674    51.00000   -1.50000
AFIX   0
C3    1    0.196470    0.494769    0.711444    51.00000    0.05857    0.05138 =
         0.04770   -0.02219    0.01033   -0.01821
AFIX 137
H3A   2    0.209049    0.515444    0.728624    51.00000   -1.50000
H3B   2    0.206262    0.507688    0.693004    51.00000   -1.50000
H3C   2    0.209675    0.462345    0.715140    51.00000   -1.50000
AFIX   0
C4    1    0.112533    0.485988    0.745712    51.00000    0.05822    0.06016 =
         0.04667   -0.02055    0.00704   -0.01191
AFIX 137
H4A   2    0.142381    0.482663    0.760499    51.00000   -1.50000
H4B   2    0.092215    0.457443    0.746385    51.00000   -1.50000
H4C   2    0.094631    0.514440    0.750554    51.00000   -1.50000
AFIX   0
RESI 0
PART 0

RESI 191 TMS
PART 2 -51
SI1   3    0.134320    0.483931    0.710388   -51.00000    0.05143    0.05229 =
         0.04245   -0.01611    0.01059   -0.01683
C2    1    0.124458    0.549728    0.703313   -51.00000    0.06911    0.05832 =
         0.05586   -0.01883    0.00057   -0.01881
AFIX 137
H2A   2    0.145941    0.567990    0.718725   -51.00000   -1.50000
H2B   2    0.090506    0.557797    0.704269   -51.00000   -1.50000
H2C   2    0.131769    0.557798    0.683247   -51.00000   -1.50000
AFIX   0
C3    1    0.201479    0.474604    0.713441   -51.00000    0.06216    0.06842 =
         0.04685   -0.01766    0.00878   -0.01495
AFIX 137
H3A   2    0.218275    0.490913    0.731538   -51.00000   -1.50000
H3B   2    0.212599    0.487807    0.695480   -51.00000   -1.50000
H3C   2    0.208721    0.440211    0.714901   -51.00000   -1.50000
AFIX   0
C4    1    0.117971    0.469217    0.748266   -51.00000    0.05716    0.05138 =
         0.04328   -0.01765    0.00794   -0.00756
AFIX 137
H4A   2    0.124094    0.435121    0.752631   -51.00000   -1.50000
H4B   2    0.083467    0.476220    0.748129   -51.00000   -1.50000
H4C   2    0.137797    0.488613    0.763854   -51.00000   -1.50000
AFIX   0
RESI 0
PART 0

SIMU 0.008 Si1_20 > C4_201
RIGU 0.008 Si1_20 > C4_201
SADI 0.008 Si1_16 Si1_20 Si1_16 Si1_201

RESI 20 TMS
PARt 1 51
SI1   3    0.005821    0.447961    0.682991    51.00000    0.03332    0.08935 =
         0.06476   -0.01796    0.01921   -0.00848
C2    1   -0.037505    0.450862    0.646921    51.00000    0.03987    0.09881 =
         0.07192   -0.01554    0.00999    0.00919
AFIX 137
H2A   2   -0.064221    0.472702    0.649218    51.00000   -1.50000
H2B   2   -0.050581    0.418782    0.641670    51.00000   -1.50000
H2C   2   -0.020594    0.462633    0.630826    51.00000   -1.50000
AFIX   0
C3    1    0.002879    0.507833    0.702056    51.00000    0.04677    0.09453 =
         0.07492   -0.02336    0.02086    0.01066
AFIX 137
H3A   2   -0.029813    0.512648    0.706942    51.00000   -1.50000
H3B   2    0.010164    0.533377    0.688453    51.00000   -1.50000
H3C   2    0.026755    0.508630    0.720695    51.00000   -1.50000
AFIX   0
C4    1   -0.013925    0.401530    0.708435    51.00000    0.04447    0.10369 =
         0.08229   -0.01111    0.01717   -0.01923
AFIX 137
H4A   2   -0.046072    0.409942    0.713057    51.00000   -1.50000
H4B   2    0.009537    0.400034    0.727239    51.00000   -1.50000
H4C   2   -0.015610    0.370232    0.698370    51.00000   -1.50000
AFIX   0
RESI 0
PART 0

RESI 201 TMS
PARt 2 -51
SI1   3    0.004700    0.458490    0.673616   -51.00000    0.03821    0.09414 =
         0.06755   -0.02161    0.01829    0.00302
C2    1   -0.014060    0.499853    0.640756   -51.00000    0.05107    0.10460 =
         0.07490   -0.00140    0.00417    0.02748
AFIX 137
H2A   2   -0.048022    0.509487    0.640194   -51.00000   -1.50000
H2B   2   -0.010721    0.483295    0.621915   -51.00000   -1.50000
H2C   2    0.006767    0.528377    0.643001   -51.00000   -1.50000
AFIX   0
C3    1   -0.004402    0.491722    0.709160   -51.00000    0.04291    0.09203 =
         0.07283   -0.01683    0.03245   -0.00083
AFIX 137
H3A   2   -0.037364    0.505063    0.706483   -51.00000   -1.50000
H3B   2    0.019381    0.517793    0.713050   -51.00000   -1.50000
H3C   2    0.000070    0.469494    0.726326   -51.00000   -1.50000
AFIX   0
C4    1   -0.043067    0.410097    0.671038   -51.00000    0.05158    0.10421 =
         0.08599   -0.02131    0.01676   -0.00743
AFIX 137
H4A   2   -0.073638    0.423928    0.675193   -51.00000   -1.50000
H4B   2   -0.032232    0.384978    0.685906   -51.00000   -1.50000
H4C   2   -0.048158    0.396234    0.650674   -51.00000   -1.50000
RESI 0
PART 0

REM <hkl>
REM 095ammd25_a.hkl
REM </hkl>
AFIX   0
HKLF 4


REM  095ammd25_a.res in C2/c
REM wR2 = 0.1920, GooF = S = 1.042, Restrained GooF = 1.025 for all data
REM R1 = 0.0732 for 22389 Fo > 4sig(Fo) and 0.1007 for all 31387 data
REM 2151 parameters refined using 2536 restraints

END

WGHT      0.0588    492.2445

REM Highest difference peak  1.974,  deepest hole -1.847,  1-sigma level  0.116
Q1    1   0.2680  0.6267  0.6405  11.00000  0.05    1.97
Q2    1   0.0311  0.3639  0.6422  11.00000  0.05    1.87
Q3    1   0.6682  0.5003  0.6420  11.00000  0.05    1.81
Q4    1   0.4009  0.2625  0.5853  11.00000  0.05    1.79
Q5    1   0.4049  0.2630  0.6406  11.00000  0.05    1.78
Q6    1   0.0283  0.3626  0.5875  11.00000  0.05    1.74
Q7    1   0.6383  0.4979  0.6119  11.00000  0.05    1.70
Q8    1   0.6649  0.5001  0.5876  11.00000  0.05    1.66
Q9    1   0.2644  0.6267  0.5848  11.00000  0.05    1.60
Q10   1   0.3710  0.2630  0.6087  11.00000  0.05    1.40
Q11   1   0.6703  0.4709  0.6137  11.00000  0.05    1.24
Q12   1   0.4014  0.2334  0.6133  11.00000  0.05    1.20
Q13   1   0.5221  0.3702  0.6138  11.00000  0.05    1.18
Q14   1   0.2830  0.1074  0.6123  11.00000  0.05    1.07
Q15   1   0.4232  0.7422  0.6119  11.00000  0.05    1.07
Q16   1   0.2954  0.6299  0.6148  11.00000  0.05    1.05
Q17   1   0.0287  0.3319  0.6136  11.00000  0.05    1.04
Q18   1   0.2366  0.6353  0.6117  11.00000  0.05    1.03
Q19   1   0.1599  0.5040  0.6135  11.00000  0.05    1.01
Q20   1   0.0590  0.3614  0.6165  11.00000  0.05    0.99
;
_shelx_res_checksum               60487

_shelx_hkl_file
;
   0   0   2 1157.04   85.11
   0   0   3   -0.17    5.32
   0   0  -3    5.27    5.48
   0   0  -4 9999.00  734.00
   0   0   5   -0.28    2.05
   0   0  -5   -0.19    8.30
   0   0  -6 1196.77   86.02
   0   0  -6 1172.40   86.63
   0   0   6 1141.28   86.03
   0   0  -7    0.57    2.88
   0   0   7    0.32    2.96
   0   0  -7   -8.21   10.34
   0   0  -8 3687.05  260.72
   0   0  -8 3758.32  261.17
   0   0   8 3355.30  260.73
   0   0  -9    0.17    3.42
   0   0   9    0.28    3.40
   0   0  -9    0.92   12.06
   0   0 -10 1999.88  149.66
   0   0 -10 2032.38  148.95
   0   0 -11   -1.86   12.05
   0   0 -11   -1.13    3.69
   0   0 -11    3.64   12.76
   0   0 -12 5405.74  406.09
   0   0 -12 5427.83  406.13
   0   0  12 5693.49  405.75
   0   0 -12 5476.76  405.66
   0   0 -13    5.36   12.47
   0   0 -13    2.68   13.27
   0   0  13    0.47    3.90
   0   0 -13    1.63    3.69
   0   0 -14 2526.04  191.83
   0   0 -14 2452.93  191.76
   0   0  14 2712.42  191.27
   0   0 -14 2593.04  191.09
   0   0 -15   -5.51   13.78
   0   0 -15    4.73   12.96
   0   0  15    0.49    5.97
   0   0 -15   -5.25    4.14
   0   0 -16 4771.31  344.49
   0   0 -16 4546.60  344.42
   0   0  16 4682.80  343.99
   0   0 -16 4696.23  343.83
   0   0 -17    0.16   13.92
   0   0  17   -2.44    6.64
   0   0 -17   -2.53    4.60
   0   0 -18 1037.26   75.85
   0   0  18 1088.71   74.61
   0   0 -18  960.80   74.23
   0   0 -19    2.89   14.86
   0   0  19   -1.08    7.77
   0   0 -19   -5.43    5.79
   0   0 -20  982.02   77.13
   0   0  20 1032.97   75.68
   0   0 -21   -1.59   16.57
   0   0  21    4.22    8.31
   0   0 -22 5873.72  437.93
   0   0  22 5990.50  437.35
   0   0 -23   -7.24   17.10
   0   0  23    1.85    8.74
   0   0 -23   -4.04    7.97
   0   0  23    4.90    5.57
   0   0 -24   24.61   17.04
   0   0  24   19.96    8.70
   0   0  24   24.04    5.92
   0   0 -25    3.37   17.00
   0   0  25    0.97    8.34
   0   0  25   -1.33    5.74
   0   0 -26 1517.59  116.82
   0   0  26 1562.69  115.51
   0   0 -26 1573.45  115.31
   0   0 -27    6.40   16.69
   0   0  27    4.05    8.47
   0   0 -27    7.74    7.79
   0   0 -28 3758.87  287.85
   0   0  28 3938.10  287.10
   0   0 -28 3930.01  286.92
   0   0  29   10.84    8.98
   0   0 -29    1.44    8.43
   0   0 -30 1253.66   93.07
   0   0 -31    7.23   17.69
   0   0  31    4.62    9.23
   0   0 -31    5.23    8.97
   0   0  32 3692.09  283.32
   0   0 -32 4063.00  283.22
   0   0 -32 3687.44  284.15
   0   0 -33    5.75   18.93
   0   0  33   11.95    9.93
   0   0 -33    6.19    9.41
   0   0  34  874.69   70.75
   0   0 -34  999.02   70.64
   0   0 -34  949.24   73.21
   0   0 -35    4.14   19.98
   0   0  35    0.27   10.61
   0   0 -35   -1.13    9.99
   0   0  36  283.32   25.41
   0   0 -36  313.42   25.20
   0   0 -36  305.28   30.76
   0   0 -37   -3.04   19.97
   0   0  37    7.54   11.09
   0   0 -37   -1.10   10.70
   0   0  38 1435.91  115.80
   0   0 -38 1685.43  115.74
   0   0 -38 1515.25  117.53
   0   0 -39  -15.94   20.30
   0   0  39   11.80   11.54
   0   0 -39   11.04   10.97
   0   0  40 1220.90  100.40
   0   0 -40 1464.14  100.31
   0   0 -40 1322.75  102.27
   0   0 -41   -1.85   20.01
   0   0  41    4.71   11.42
   0   0 -41    8.93   11.07
   0   0  41   18.81   11.29
   0   0  42   74.36   13.26
   0   0 -42   90.34   21.24
   0   0  43   10.53   11.43
   0   0 -43    1.76   19.29
   0   0  43   -2.97    9.92
   0   0 -44 1532.03   99.73
   0   0  44 1216.82   97.72
   0   0 -45   -1.46   18.39
   0   0  45    1.47    9.71
   0   0  46  165.87   16.10
   0   0 -47   21.49   15.44
   0   0  47   -1.08    8.75
   0   0 -48  631.25   44.32
   0   0  48  518.22   42.30
   0   0 -49    4.82   14.29
   0   0  49    2.04    7.88
   0   0  50  111.50   12.43
   0   0  50  144.23   12.46
   0   0  51   -1.15    6.66
   0   0  51    1.78    6.56
   0   0  52  447.09   34.08
   0   0  53   -2.09    5.49
   0   0  54    3.34    4.87
   0   0  55    2.61    3.82
   0   2   0    8.32    1.42
   0  -2   1    5.34    1.76
   0   2   1    7.04    1.17
   0  -2   2    0.42    1.94
   0   2   2    0.63    1.04
   0  -2  -2    0.72    1.07
   0   2   2    0.82    0.93
   0  -2  -2    0.76    1.22
   0   2  -3   66.29    5.44
   0   2  -4  193.23   14.93
   0   2  -4  199.84   15.18
   0   2   4  217.69   14.98
   0   2  -5   78.39    7.53
   0  -2   5   76.40    7.39
   0   2   6   68.15    5.21
   0   2  -6   63.33    6.26
   0  -2   6   60.99    5.70
   0   2   7  257.67   18.52
   0  -2   7  229.09   18.71
   0   2  -7  257.81   18.94
   0  -2   8   81.72    7.50
   0   2  -8   97.67    8.16
   0  -2   9    8.73    4.02
   0   2  -9   15.63    5.29
   0   2 -10   26.50    6.14
   0   2  10   26.67    5.33
   0   2 -10   38.58   13.27
   0   2  10   11.17    3.58
   0  -2  10   18.74    4.57
   0  -2 -10   17.80    3.73
   0   2  11    5.48    3.66
   0  -2  11    9.18    8.02
   0   2 -11    6.88    6.59
   0   2  11   15.19    6.36
   0   2 -11   15.86   14.69
   0  -2  11    6.47    5.01
   0  -2 -11    4.21    3.59
   0   2  12   37.48    4.91
   0  -2  12   29.90    9.60
   0   2 -12   36.52    8.03
   0  -2 -12   27.37   14.81
   0   2  12   29.01    7.14
   0   2 -12   26.81   17.03
   0  -2  12   33.31    6.15
   0  -2 -12   31.87    4.77
   0   2  13   44.82    6.23
   0  -2  13   44.62    8.58
   0   2 -13   53.84   10.07
   0  -2 -13   48.10   15.35
   0   2  13   43.31    6.83
   0   2 -13   29.04   18.80
   0  -2  13   57.04    7.52
   0  -2 -13   51.14    5.96
   0   2  14   73.82    7.72
   0  -2  14   82.09    9.29
   0   2 -14   91.72   10.00
   0  -2 -14   87.18   15.73
   0   2  14   67.07    8.02
   0   2 -14  100.81   18.22
   0  -2  14   80.50    8.48
   0  -2 -14   80.00    7.11
   0   2  15    0.74    4.29
   0  -2  15    0.70    6.70
   0   2 -15    6.46    7.23
   0  -2 -15    3.25   14.63
   0   2  15    2.47    4.82
   0   2 -15   -3.88   16.05
   0  -2  15   -1.32    5.52
   0  -2 -15    0.86    3.64
   0   2  16   14.21    4.31
   0  -2  16   15.94    6.95
   0   2 -16    8.46    7.07
   0  -2 -16    7.84   14.21
   0   2 -16   21.52   15.67
   0  -2  16   11.97    5.46
   0   2  16   13.97    5.08
   0  -2 -16   12.50    3.85
   0   2  17    3.95    4.43
   0   2 -17    3.83    7.19
   0   2  17    3.07    5.12
   0   2 -17    4.77   15.45
   0  -2  17   -5.83    7.07
   0  -2  17    1.45    5.42
   0  -2 -17    4.02    3.84
   0   2  18    8.72    4.57
   0  -2  18    5.32    7.43
   0  -2  18    7.40    5.35
   0   2 -18   14.81   15.85
   0  -2 -18    8.23   14.51
   0   2 -18    7.50    7.46
   0  -2 -18    6.57    4.26
   0   2  18   14.70    5.61
   0   2 -19   17.03   16.69
   0  -2 -19   29.04   15.22
   0  -2  19   14.66    5.93
   0   2 -19   23.93    8.08
   0  -2 -19   36.38   15.32
   0   2  19   18.10    5.53
   0  -2  19   15.52    8.32
   0  -2 -20   25.72   16.04
   0   2 -20   19.03   17.06
   0  -2  20   20.24    6.14
   0   2 -20   29.29    8.38
   0  -2 -20   25.77   15.82
   0   2  20   17.31    6.26
   0  -2  20   22.22    8.68
   0  -2 -21    2.75   16.20
   0   2 -21   -3.97    8.41
   0   2 -21   -9.63   17.30
   0  -2 -21    3.16   15.72
   0   2 -21    5.32    7.90
   0  -2  21   -4.42    6.03
   0  -2  21   -5.78    8.50
   0   2  21    3.94    8.79
   0  -2 -22    7.05   16.36
   0   2 -22    9.85    8.41
   0  -2 -22    9.56   16.24
   0   2 -22    9.36   17.24
   0   2 -22    7.18    7.87
   0  -2  22   11.23    5.95
   0  -2  22   10.85    8.60
   0   2  22    0.68    8.73
   0  -2 -23  -10.37   16.71
   0   2 -23    5.95    8.49
   0  -2 -23   -2.48   15.78
   0   2 -23   12.11   17.32
   0   2 -23   -0.79    7.68
   0  -2  23    0.50    5.62
   0   2  23    5.47    8.54
   0  -2  23    2.51    8.46
   0   2 -24  115.65   11.77
   0  -2 -24  132.33   18.62
   0   2 -24  117.69   19.45
   0  -2 -24  105.56   18.93
   0  -2  24  104.50   12.20
   0   2  24  117.13   12.35
   0   2 -25   68.26    9.17
   0  -2  25   56.33    9.87
   0   2  25   65.41   10.06
   0   2 -25   78.01   17.84
   0  -2 -25   40.46   17.22
   0   2 -26   26.37    8.01
   0   2 -26   23.20   17.32
   0  -2 -26   24.08   16.52
   0  -2  26   16.99    8.42
   0   2  26   26.15    8.81
   0   2 -26   15.98    8.15
   0   2 -27  142.49   13.14
   0  -2 -27  127.82   20.36
   0   2 -27  140.94   20.33
   0  -2  27  138.38   13.61
   0   2  27  130.71   13.68
   0   2 -27  135.78   13.38
   0   2 -28   26.95    8.44
   0   2 -28   39.78    8.83
   0   2 -28   37.55   17.59
   0  -2 -28   19.53   16.94
   0  -2  28   19.00    9.01
   0   2  28   30.19    9.12
   0  -2 -29  117.58   11.59
   0   2 -29  115.93   12.02
   0  -2  29   86.10   12.15
   0   2 -30   28.29    9.06
   0  -2 -30   27.01    8.41
   0   2 -31   63.64   10.26
   0  -2 -31   55.51    9.61
   0   2 -31   40.56   18.37
   0  -2 -31   63.47   18.56
   0   2  31   56.82   10.37
   0  -2  31   65.12   10.39
   0   2 -32    0.84    9.43
   0  -2 -32    1.81    8.76
   0   2 -32    1.97   18.17
   0  -2 -32   -2.70   18.14
   0   2  32   10.24    9.43
   0  -2  32    0.84    9.31
   0  -2 -33    8.76    9.28
   0   2 -33   26.23    9.95
   0   2 -33   13.66   18.79
   0  -2 -33   22.55   18.52
   0   2  33   21.81   10.25
   0  -2  33    9.91    9.76
   0  -2 -34    7.33    9.66
   0   2 -34    7.18   10.10
   0   2 -34   14.43   19.38
   0  -2 -34   11.54   18.86
   0  -2  34   -3.94   10.30
   0   2  34   -1.95   10.15
   0   2 -35   19.42   10.54
   0  -2 -35   17.55   10.11
   0   2 -35   21.25   19.60
   0  -2 -35   22.55   19.56
   0   2  35    1.63   10.55
   0  -2  35    9.31   10.49
   0   2 -36  127.70   13.79
   0  -2 -36  108.23   13.23
   0   2 -36   70.91   21.56
   0  -2 -36  103.78   21.64
   0   2  36  105.61   13.96
   0  -2  36   86.53   13.68
   0  -2 -37   75.48   11.68
   0   2 -37   72.24   12.27
   0  -2 -37   59.43   21.35
   0   2 -37   47.96   21.17
   0  -2  37   54.71   12.39
   0   2  37   68.66   12.56
   0  -2 -38    5.43   10.36
   0   2 -38   -6.99   11.06
   0   2  38   -1.49   11.43
   0  -2  38    3.77   11.04
   0   2 -38    0.82   20.57
   0  -2 -38  -14.51   20.35
   0   2 -39   -7.94   11.39
   0  -2 -39    0.12   10.54
   0  -2  39   -4.54   11.17
   0   2  39    4.87   11.47
   0  -2  39   11.74   11.33
   0   2 -39   18.92   20.83
   0  -2 -39    5.42   20.07
   0  -2 -40    7.84   20.66
   0   2 -40   11.51   20.22
   0  -2 -40   36.12   10.85
   0   2 -40   12.22   11.55
   0   2  40   21.85   11.50
   0  -2  40   18.83   11.65
   0  -2  40   19.97   11.90
   0  -2 -41   33.81   20.30
   0  -2  41   36.46   12.12
   0   2  41   32.67   11.66
   0   2 -41   31.67   19.87
   0   2  42    2.20   11.27
   0  -2 -42  -18.21   19.74
   0   2 -42  -11.31   20.53
   0  -2 -43   40.58   19.19
   0   2  43   25.13    9.86
   0  -2  43   23.51   10.49
   0   2  43   23.49   11.63
   0   2 -43   27.23   19.50
   0  -2 -44    3.78   18.72
   0   2  44    1.23   11.31
   0  -2  44    9.92   10.03
   0   2  44   -0.93    9.39
   0   2 -44  -30.22   19.78
   0   2  45    2.11   11.20
   0   2  45    2.57    9.16
   0  -2  45   11.93    9.83
   0   2 -45   18.44   18.63
   0  -2 -45  -15.76   18.13
   0  -2  46   35.05    9.85
   0   2  46   18.69    9.18
   0   2  47   -8.34    8.64
   0  -2  47  -15.26    9.21
   0   2 -47  -10.58   15.39
   0  -2 -47   25.42   15.23
   0   2  48   -3.19    8.12
   0  -2  48   -3.88    8.37
   0  -2 -48  -15.21   14.57
   0  -2  48    5.77    8.16
   0  -2  49   12.75    8.09
   0   2  49   11.23    7.54
   0  -2  49    8.20    7.84
   0  -2 -49   11.13   13.96
   0   2  50   17.12    7.03
   0  -2  50    9.47    7.51
   0  -2  50   12.18    7.30
   0  -2 -50    1.39   13.01
   0  -2  51    8.20    6.61
   0   2  51   -2.75    6.17
   0   2  51   -3.43    6.48
   0  -2  51   -0.71    6.62
   0  -2  52   -3.77    6.14
   0   2  52   -0.61    5.95
   0  -2  53    1.15    5.44
   0   2  53    2.47    5.29
   0  -2  54    5.99    4.72
   0   2  54    1.75    4.56
   0  -2  55   -1.38    3.69
   0   4   0   39.13    3.95
   0   4  -1 4477.36  329.08
   0  -4   1 4605.84  329.09
   0   4   1 4385.07  329.06
   0   4   2    0.88    2.26
   0   4   2    2.56    1.98
   0  -4  -2    2.91    2.49
   0  -4   2    2.73    3.72
   0   4   3   14.76    2.61
   0  -4  -3   19.23    2.96
   0   4   3   16.52    2.37
   0  -4   3   18.83    4.24
   0  -4   4    3.54    2.56
   0  -4  -4    5.67    2.82
   0  -4   4    2.28    4.26
   0   4   4    3.29    2.03
   0  -4   5  418.97   32.46
   0  -4   5  540.16   32.86
   0   4   6   -0.30    2.52
   0   4   7    8.74    2.58
   0   4  -7    3.39    5.39
   0   4  -8    2.81    5.47
   0   4   8    3.09    2.46
   0  -4  -8    1.18    3.32
   0   4  -8   -7.73   10.59
   0   4  -8    2.05    2.68
   0   4  -9   46.95   11.32
   0   4  -9   43.50    6.64
   0  -4  -9   47.62    4.97
   0   4  -9   48.13    4.31
   0  -4  -9   35.10    4.94
   0   4   9   49.70    4.30
   0   4  10    0.40    2.37
   0   4 -10   -0.15    2.60
   0   4 -10    2.24    5.83
   0   4 -10    1.77   11.27
   0   4 -10   -6.71    5.49
   0  -4  11  250.73   20.77
   0  -4 -11  278.55   20.50
   0   4 -11  264.81   20.12
   0   4 -11  253.60   23.41
   0   4  11  293.71   20.23
   0   4 -11  257.74   20.92
   0   4 -11  258.95   20.98
   0  -4  12    3.46    5.64
   0   4 -12   -0.64    6.02
   0   4 -12   -5.70    6.01
   0   4 -12   14.44   12.18
   0   4  13   92.31    9.24
   0  -4  13  106.70    9.79
   0   4 -13  101.79   10.11
   0   4 -13   93.48   15.28
   0   4 -13   99.17    9.92
   0   4 -14    6.74   14.06
   0   4  14    3.40    5.64
   0  -4  14   -0.05    6.73
   0  -4  14    3.36    5.42
   0   4  14    0.34    3.46
   0   4 -14    1.03    6.93
   0   4 -14   -2.66    7.01
   0  -4 -15    5.50    3.93
   0   4 -15    5.04    8.02
   0   4  15    3.12    4.05
   0   4  15    4.10    5.27
   0  -4  15   -0.55    7.67
   0  -4  15   -2.14    5.93
   0   4  15    4.71    7.80
   0   4 -15    0.64    7.96
   0   4 -15   10.33   15.31
   0  -4 -16    3.37    4.26
   0  -4 -16    3.07   14.86
   0   4 -16    2.81   10.06
   0   4  16    2.96    5.86
   0  -4  16    1.90    9.89
   0  -4  16    1.43    7.11
   0   4  16    2.11    7.70
   0   4  16    5.71    4.39
   0   4 -16   12.13    9.17
   0   4 -16   -2.87   18.27
   0  -4 -17  217.35   15.57
   0   4 -17  274.18   19.60
   0   4  17  123.97   16.14
   0  -4  17  254.92   19.51
   0  -4  17  233.21   16.99
   0   4  17  201.84   16.41
   0   4  17  169.13   15.53
   0   4 -17  231.60   18.81
   0   4 -17  178.41   26.45
   0  -4 -18   19.65    5.94
   0   4  18   14.02    6.95
   0  -4  18   16.45   11.19
   0  -4  18   23.17    8.76
   0   4 -18    6.12   22.69
   0   4  18   11.33    7.79
   0   4  18    9.69    7.16
   0   4 -18   15.13   10.99
   0   4 -18   18.83   12.68
   0   4  19   96.17   10.61
   0  -4  19  141.92   13.40
   0  -4  19  143.00   12.22
   0   4 -19  136.08   22.97
   0   4  19   71.68   11.34
   0  -4 -19  131.66   18.39
   0   4  19  110.75   11.31
   0   4 -19  140.91   13.72
   0   4 -19  168.46   14.44
   0  -4  20    5.78    9.36
   0  -4  20   10.11    7.86
   0   4 -20   19.53   19.44
   0  -4 -20   11.33   15.98
   0   4  20    2.75    6.88
   0   4  20    7.19    5.69
   0   4 -20    2.32    9.52
   0   4 -20   11.96   10.25
   0  -4  21  371.28   26.83
   0   4 -21  351.22   31.71
   0   4 -21  378.81   26.88
   0   4  21  328.00   26.14
   0  -4 -21  332.74   30.07
   0   4 -21  354.42   27.00
   0   4  21  301.08   25.59
   0  -4  21  340.95   26.30
   0  -4  22   -0.53    8.85
   0  -4 -22    0.47   16.53
   0   4 -22   11.12   17.85
   0   4  22   -2.00    5.11
   0   4 -22    7.89    9.11
   0   4  22    7.69    6.51
   0   4 -22   -9.46    9.62
   0  -4 -22    9.10   16.32
   0   4 -23    3.40    8.84
   0   4  23    0.94    6.11
   0   4  23   -0.89    4.93
   0  -4 -23   -4.94   16.19
   0   4 -23    9.41   18.24
   0  -4  23    4.24    8.75
   0  -4 -23    6.28   15.60
   0   4 -24    1.77   17.51
   0  -4 -24    2.33   15.88
   0  -4 -24   12.86   15.81
   0   4 -24   12.10    8.65
   0   4  24   11.19    8.92
   0  -4  24    8.08    8.70
   0   4  24    2.54    5.72
   0  -4  25  246.76   20.42
   0   4  25  232.38   20.30
   0   4 -25  253.36   20.20
   0   4 -25  232.60   25.79
   0  -4 -25  209.82   24.56
   0  -4 -25  229.10   24.83
   0   4 -25  251.11   20.19
   0   4 -26    7.85    8.40
   0   4 -26    8.47    8.77
   0   4  26   -4.22    8.62
   0  -4  26   -1.12    8.36
   0  -4 -26    2.85   16.82
   0   4 -26   13.77   17.32
   0  -4 -26    7.69   15.73
   0   4  27  845.94   64.22
   0  -4  27  862.22   64.26
   0   4 -27  878.39   64.21
   0   4 -27  839.76   66.42
   0  -4 -27  821.32   66.14
   0  -4 -27  809.07   65.93
   0   4 -27  882.24   64.20
   0  -4  28  -14.79    8.85
   0   4 -28   -1.45   17.18
   0  -4 -28   -5.36   16.60
   0   4 -28    5.25    9.03
   0   4 -28    2.97    8.80
   0   4 -29   64.15   10.55
   0  -4  29   72.65   10.69
   0   4 -30    8.82    9.39
   0   4  30    3.06    8.99
   0   4 -30   -5.62   17.75
   0   4 -31  203.48   16.97
   0   4 -31  193.35   22.94
   0   4  31  167.18   16.94
   0  -4  31  169.72   16.83
   0  -4 -31  164.04   22.84
   0  -4  32   -2.61    9.60
   0   4  32    5.79    9.72
   0  -4 -32    7.08    8.49
   0   4 -32    2.10    9.89
   0  -4 -32    5.88   18.19
   0   4 -32  -11.58   18.54
   0  -4 -33    6.29   18.29
   0   4 -33    7.73   18.98
   0   4 -33   18.53   10.24
   0  -4 -33    0.10    9.00
   0  -4  33    8.81    9.96
   0   4  33    8.58   10.23
   0   4 -33   11.06   14.12
   0   4 -34    6.76   19.94
   0  -4 -34   -5.70   19.19
   0   4 -34   -3.14   10.57
   0  -4 -34   19.27    9.35
   0   4  34   -0.13   10.46
   0  -4  34   -5.40   10.18
   0   4 -34   10.26   14.44
   0  -4  35   81.03   13.29
   0   4 -35  108.83   13.61
   0   4 -35  102.92   21.51
   0  -4 -35   88.30   21.59
   0  -4 -35  100.56   12.43
   0  -4  35  115.75   13.41
   0   4  35   90.45   13.56
   0   4 -35   66.94   16.91
   0  -4 -36   14.65   19.71
   0  -4  36   15.28   11.54
   0  -4 -36    7.93    9.87
   0   4  36   18.37   11.29
   0  -4  36   -3.04   10.96
   0   4 -36  -22.87   20.08
   0  -4 -37    7.66   19.88
   0  -4  37   -3.44   11.85
   0  -4 -37   12.07   10.12
   0   4  37    1.02   11.35
   0   4 -37    1.83   20.38
   0  -4 -38    8.89   20.22
   0  -4  38  -14.70   11.87
   0  -4 -38    3.34   10.40
   0   4  38   -5.84   11.47
   0   4 -38    0.62   20.96
   0  -4 -39   -5.63   20.34
   0  -4  39    0.34   11.88
   0  -4 -39   -2.27   10.27
   0   4  39    8.42   11.47
   0   4 -39    8.51   20.94
   0  -4 -40   22.60   19.94
   0  -4  40    5.81   12.11
   0  -4 -40   14.73   10.41
   0   4  40    8.32   11.31
   0   4 -40   22.40   20.74
   0  -4 -41   74.13   20.59
   0   4  41   68.16   12.73
   0   4 -41   78.83   21.47
   0  -4 -42   10.88   18.88
   0   4  42    3.89   11.33
   0   4 -42    8.93   19.92
   0   4  43   -4.94   11.33
   0  -4 -43    5.60   18.88
   0  -4  43    4.97   10.41
   0   4 -43   23.84   19.88
   0   4  44   -5.02   11.09
   0  -4 -44   14.38   18.34
   0   4  44   -0.62    8.84
   0  -4  44    4.41    9.93
   0   4 -44    3.28   19.20
   0   4  45   28.91   11.49
   0   4  45   15.78    8.95
   0  -4  45   34.18   10.37
   0   4 -45   56.96   19.44
   0  -4  46    8.57    9.61
   0   4  46    9.43    8.53
   0   4  47   -6.43    9.38
   0  -4  47    1.35    8.93
   0   4  47    0.32    8.12
   0  -4  47    4.05    8.42
   0  -4 -47    0.40   14.49
   0  -4  48   10.69    8.56
   0   4  48    5.61    7.56
   0  -4  48  -21.41    8.14
   0  -4 -48   -8.36   14.07
   0  -4  49    2.54    8.02
   0  -4  49   -3.49    7.63
   0  -4 -49   -4.07   12.95
   0  -4  50   13.18    7.42
   0  -4 -50   16.46   12.39
   0  -4  50   -8.51    7.22
   0  -4  51    8.43    6.72
   0  -4  51   -2.22    6.56
   0  -4 -51   -6.63   11.22
   0   4  52   -1.21    5.69
   0  -4  52    0.91    5.96
   0  -4  53   38.44    6.20
   0   4  53   40.37    6.12
   0   4  54    5.14    4.15
   0  -4  54    5.54    4.53
   0   6   0  322.96   24.17
   0   6  -1   97.18    7.67
   0   6   1   86.67    7.57
   0   6   1   81.28    7.39
   0  -6   2   18.12    5.20
   0   6  -2   18.19    4.32
   0  -6  -2   16.99    3.59
   0   6   2   16.57    3.43
   0   6  -3   79.42   10.26
   0  -6  -3   55.45    6.85
   0  -6   3   79.10    7.84
   0  -6  -3   82.81    6.90
   0   6   3   89.23    6.73
   0   6   3   84.67    6.56
   0  -6   4  182.12   14.72
   0  -6  -4  182.17   14.13
   0  -6  -4  186.32   14.25
   0   6   4  178.38   13.95
   0   6  -4  197.71   16.66
   0   6   4  194.43   14.09
   0   6   5  110.71    8.78
   0   6   5  111.35    8.87
   0  -6   5  114.79    9.63
   0  -6   5  116.88   10.08
   0  -6  -5  102.41    9.23
   0  -6  -5  118.76    9.09
   0   6  -5  125.22   12.81
   0  -6   6   88.28    8.14
   0   6  -6   68.65   11.47
   0  -6  -6   70.65    6.65
   0  -6   6   73.41    7.59
   0   6   6   77.85    6.24
   0  -6  -7  134.35    9.72
   0   6  -7  139.45   13.30
   0  -6   7  140.68   10.34
   0  -6   7  148.66   10.56
   0  -6   8   16.00    5.56
   0  -6  -8   14.34    3.79
   0   6  -8   13.21    9.89
   0  -6  -8   17.04    3.82
   0   6  -8   16.37   10.92
   0   6   8   14.63    2.98
   0  -6   9   81.51    8.56
   0  -6  -9   76.18    7.29
   0   6  -9   77.33   12.35
   0  -6  -9   89.83    7.29
   0   6  -9   81.33   12.75
   0   6   9   85.86    6.90
   0  -6  10  335.09   23.10
   0   6  10  332.46   22.42
   0   6 -10  314.73   25.13
   0   6 -10  300.39   25.05
   0   6 -10  319.73   23.18
   0  -6 -10  267.77   22.55
   0  -6 -10  257.47   22.61
   0   6 -11   14.41   11.82
   0  -6 -11   15.46    4.10
   0   6  11   11.44    2.97
   0  -6 -11   15.14    4.14
   0   6 -11   18.91   11.15
   0  -6 -11   12.09    3.95
   0   6 -11   17.73    6.72
   0  -6  11   14.27    6.33
   0  -6 -12   69.47    6.43
   0   6  12   63.27    5.59
   0   6 -12   73.07    8.48
   0  -6 -12   61.14    6.15
   0   6 -12   74.35   13.08
   0  -6 -12   52.71    6.16
   0   6 -12   60.82   12.49
   0  -6 -13  116.95    8.31
   0   6 -13  117.01   14.67
   0   6 -13  110.27   10.10
   0   6 -14   20.20    7.56
   0  -6  14   16.45    6.91
   0   6 -14   34.99   13.21
   0   6  14   12.43    3.04
   0   6 -15   18.71   14.62
   0  -6  15   20.11    7.40
   0   6 -15   21.11    8.50
   0   6 -15   31.39    8.08
   0   6  15   20.67    6.91
   0  -6  16  166.52   14.78
   0   6  16  164.59   14.52
   0   6 -16  159.60   20.28
   0   6 -16  172.83   15.18
   0   6 -16  159.13   15.41
   0  -6  17    1.11    8.74
   0   6 -17    0.63   10.10
   0   6 -17    6.49   17.35
   0   6 -17   -2.47    9.26
   0   6  17   -5.12    8.95
   0   6  18   14.97   10.65
   0  -6  18    8.04    9.90
   0   6 -18    2.62   18.44
   0   6 -18    7.64   12.46
   0   6  18    3.83    4.72
   0   6 -18   12.63   10.31
   0  -6  19  146.55   14.73
   0   6 -19  131.74   23.35
   0  -6 -19  109.95   18.95
   0   6  19  125.80   13.78
   0   6  19  111.23   11.09
   0   6 -19  155.40   15.40
   0   6 -19  186.05   18.33
   0  -6  20  178.99   16.99
   0   6 -20  125.00   25.99
   0  -6 -20  124.59   21.72
   0   6  20  121.96   13.22
   0   6  20  131.20   11.96
   0   6 -20  156.41   17.42
   0   6 -20  148.88   19.14
   0   6  21  311.68   25.52
   0   6 -21  385.14   28.96
   0   6  21  270.90   25.17
   0   6 -21  396.66   27.97
   0   6 -21  307.04   34.84
   0  -6 -21  318.38   30.51
   0  -6  21  435.57   28.30
   0  -6  22  487.74   32.20
   0   6 -22  467.07   32.04
   0  -6 -22  326.25   34.23
   0   6 -22  397.35   37.82
   0   6  22  359.18   30.36
   0   6  22  388.44   30.66
   0   6  23   56.41    8.81
   0  -6  23   90.54   12.44
   0   6 -23  101.83   12.24
   0  -6 -23   96.99   17.10
   0   6 -23   83.78   20.67
   0   6  23   73.96    8.21
   0   6  24   31.96    6.90
   0   6 -24   39.42   10.12
   0  -6  24   41.34    9.84
   0   6 -24   35.75   10.10
   0  -6 -24   25.36   16.25
   0   6 -24   31.90   19.24
   0   6  24   23.45    5.63
   0  -6  25   47.00   10.08
   0   6 -25   39.07   10.41
   0   6  25   35.24    6.93
   0  -6 -25   42.37   16.32
   0   6 -25   43.69   18.45
   0   6 -25   30.22   10.03
   0  -6 -25   24.24   15.95
   0  -6  26    7.98    9.26
   0   6  26    0.86    8.97
   0   6 -26   13.89    9.68
   0   6 -26   -5.05   14.10
   0   6  26    1.99    5.99
   0   6 -26   20.21   18.20
   0  -6 -26    6.81   16.52
   0   6 -26    9.88    9.44
   0  -6 -26   -0.42   16.33
   0  -6  27   47.47    9.54
   0   6 -27   38.85   10.09
   0   6 -27   19.36   14.21
   0   6  27   27.98    6.93
   0  -6 -27   13.96   16.65
   0   6 -27   46.34   10.24
   0   6 -27   49.36   18.14
   0  -6 -27   33.81   17.06
   0  -6  28    5.68    9.30
   0   6 -28   -2.60   14.39
   0   6 -28   -8.85    9.71
   0  -6 -28    4.25   16.68
   0   6 -28    0.10    9.44
   0  -6 -29   44.41   17.60
   0   6  29   38.15   10.02
   0   6 -29   52.72   18.10
   0  -6  29   61.25   10.59
   0   6 -30   81.26   19.15
   0  -6 -30   67.07   18.75
   0  -6 -30   78.85   18.30
   0  -6  30   80.59   12.26
   0   6  30   88.59   11.51
   0   6 -31   36.97   18.67
   0   6  31   57.58   10.70
   0  -6 -31   46.33   17.68
   0   6 -31   17.17   14.90
   0  -6  31   35.69   10.74
   0  -6  32   -6.00   10.41
   0  -6 -32    8.52   18.18
   0   6 -32   21.81   15.29
   0   6 -32   19.36   19.16
   0   6  32    8.29   10.13
   0  -6  33   -2.88   11.09
   0  -6 -33    7.68   18.53
   0   6 -33  -13.32   15.66
   0   6 -33   13.68   19.92
   0   6  33   -8.40   10.64
   0  -6  34   19.21   11.18
   0   6 -34   20.62   15.53
   0  -6 -34    7.96   18.94
   0   6 -34   33.41   19.86
   0   6  34   23.65   10.75
   0  -6  35   49.73   12.59
   0   6 -35   49.33   21.17
   0   6 -35   50.07   16.05
   0  -6 -35   47.38   20.02
   0  -6 -35   47.94   10.43
   0   6  35   42.68   11.91
   0  -6  36  -10.93   11.54
   0   6 -36   17.96   20.61
   0   6 -36    6.76   15.47
   0  -6 -36   -5.57   19.90
   0   6  36   -7.21   11.32
   0  -6 -36  -15.14    9.83
   0   6 -37    5.63   21.22
   0  -6 -37  -10.04   20.14
   0  -6  37   -2.71   11.88
   0   6  37   -7.26   11.62
   0  -6 -37    1.01    9.75
   0   6 -38   40.14   21.38
   0  -6 -38   30.11   19.97
   0  -6  38   32.24   12.38
   0   6  38   37.25   12.09
   0  -6 -38   26.70   10.38
   0   6 -39   12.42   20.70
   0  -6 -39   -0.42   19.95
   0  -6  39   -8.81   12.16
   0   6  39    7.33   11.79
   0  -6 -39   11.46   10.15
   0  -6  40    9.33   11.84
   0  -6 -40    0.41   19.47
   0   6 -40   -7.35   20.82
   0   6  40    5.25   11.39
   0  -6 -41   -8.90   19.17
   0   6  41    3.55   11.42
   0   6 -41   -5.01   20.59
   0   6 -42   28.39   20.36
   0  -6  42    6.79   10.54
   0  -6 -42   17.21   18.68
   0  -6  42    1.94   10.56
   0   6  42   -2.00   11.57
   0  -6 -42    5.96    8.93
   0  -6 -43   38.38   18.85
   0  -6  43   52.69   11.18
   0   6  43   34.06   11.74
   0  -6  43   25.66   10.80
   0  -6 -44   35.01   18.28
   0  -6  44   28.61   10.52
   0   6  44   38.29   11.55
   0  -6  44   19.59   10.20
   0  -6  45    6.38    9.74
   0   6  46   22.26    9.50
   0  -6 -46    5.29   14.79
   0  -6  46    2.46    9.24
   0  -6 -47   35.95   14.51
   0   6  47   41.10    9.67
   0  -6  47   40.83    9.52
   0  -6  47   23.11    8.64
   0   6  48   10.82    8.80
   0  -6 -48   16.84   13.58
   0  -6  48    8.12    7.84
   0  -6  48   18.67    8.55
   0  -6  49    2.90    7.26
   0  -6 -49   10.47   12.38
   0  -6  49    4.76    7.69
   0  -6 -50  -14.26   11.34
   0  -6  50    3.27    6.87
   0  -6  50    7.28    7.03
   0  -6 -51    9.47   10.42
   0  -6  51   11.31    6.26
   0  -6  51    8.92    6.48
   0   6  52    7.58    5.21
   0  -6  52    2.01    5.55
   0  -6  53    4.39    4.99
   0   6  53    2.12    4.52
   0  -6  54    4.11    4.18
   0   8   0 5982.40  459.26
   0   8   0 6851.72  459.55
   0  -8   1    6.96    4.85
   0   8  -1    3.86    4.34
   0   8   1    2.95    6.63
   0   8  -1    3.71    7.16
   0   8   1    6.23    4.04
   0   8   1    6.14    3.58
   0   8  -2 3483.90  266.01
   0   8   2 3643.97  266.04
   0  -8  -2 3768.46  266.02
   0   8   2 3701.13  266.24
   0   8  -2 3527.48  266.31
   0  -8   2 3499.01  266.04
   0  -8  -2 3708.98  266.03
   0   8   3   10.71    3.01
   0   8   3   14.41    3.48
   0  -8  -3   16.12    3.74
   0  -8   3   18.10    5.41
   0   8  -3   17.72    4.38
   0  -8  -3    8.17    3.73
   0  -8   3   24.43    4.98
   0   8  -3   16.09    7.51
   0   8  -4 3428.13  258.50
   0  -8  -4 3587.11  258.18
   0  -8  -4 3764.44  258.17
   0  -8   4 3386.89  258.20
   0   8  -4 3367.19  258.17
   0   8   4 3506.66  258.12
   0   8   4 3566.77  258.16
   0  -8   4 3350.45  258.19
   0   8  -4 3704.37  258.56
   0   8   5    9.49    2.73
   0   8   5    8.28    3.20
   0  -8  -5    5.17    3.48
   0  -8   5   11.49    5.55
   0  -8  -5    3.34    3.66
   0  -8   5   16.02    5.16
   0   8  -5   17.99    9.30
   0  -8   6 6237.71  429.25
   0  -8  -6 6000.16  429.16
   0  -8  -6 5263.56  429.16
   0   8   6 5771.52  429.12
   0   8  -6 6089.58  429.57
   0  -8   6 5999.63  429.22
   0  -8   7   19.27    5.38
   0   8   7    9.37    2.74
   0  -8   7   11.56    6.05
   0   8  -7   24.40   10.25
   0  -8  -7   16.04    3.71
   0  -8  -8 4880.11  359.86
   0   8  -8 4591.01  360.28
   0  -8   8 4815.45  359.93
   0  -8   8 5140.08  359.98
   0  -8  -8 4945.69  359.90
   0  -8   9    1.09    6.32
   0  -8   9    1.22    5.57
   0  -8  -9    3.21    3.82
   0   8  -9    6.22   10.75
   0  -8  -9    6.52    3.94
   0   8   9   10.04    3.23
   0  -8  10 1373.20   95.32
   0  -8  10 1297.28   95.25
   0  -8 -10 1113.36   95.08
   0  -8 -10 1379.97   95.07
   0   8 -10 1274.56   95.96
   0  -8 -10 1257.91   95.08
   0   8  10 1344.79   95.03
   0  -8  11   26.56    6.99
   0   8 -11   36.46   12.02
   0  -8 -11   26.12    4.64
   0  -8  11   25.01    6.34
   0  -8 -11   14.51    4.43
   0   8  11   15.61    3.26
   0  -8 -11   19.85    4.51
   0   8 -12 2809.75  213.03
   0  -8 -12 2967.99  212.21
   0   8  12 3161.66  212.20
   0  -8  12 2842.98  212.39
   0  -8 -12 2559.77  212.23
   0  -8  12 3057.75  212.46
   0  -8 -12 2770.37  212.23
   0  -8 -13    3.66    4.92
   0   8 -13   -0.11   12.92
   0   8  13    5.98    3.48
   0   8 -13    7.56   13.97
   0  -8 -13    2.69    4.45
   0  -8  13    7.02    7.58
   0  -8 -13    8.25    4.55
   0  -8 -14  645.32   44.45
   0   8 -14  645.39   46.75
   0   8  14  615.60   44.26
   0   8 -14  671.85   46.90
   0  -8 -14  516.63   44.41
   0  -8  14  669.02   45.07
   0  -8 -14  551.29   44.39
   0   8  15    1.06    3.14
   0  -8  15    4.95    8.59
   0   8 -15  -11.00   14.32
   0  -8 -15    7.18    5.89
   0   8 -15    6.16   15.58
   0   8  16  306.38   24.44
   0   8 -16  367.96   29.16
   0  -8  16  364.62   26.27
   0   8 -16  422.15   29.76
   0  -8  17   13.17    9.84
   0   8 -17   32.66   16.01
   0   8  17   24.72    8.53
   0   8 -17   -3.42   17.19
   0  -8  18 4588.34  311.95
   0   8  18 4268.27  311.85
   0   8 -18 4082.16  312.36
   0   8 -18 3744.60  312.67
   0   8  19    8.54    9.17
   0   8 -19   10.03   17.99
   0   8 -19   -3.82   18.19
   0   8  20   16.00    4.89
   0   8  20   15.04   11.49
   0   8 -20   19.78   18.67
   0   8 -20   31.61   19.85
   0   8 -21   59.28   19.90
   0   8 -21   52.85   20.66
   0  -8  21   35.95   14.06
   0   8  21   23.86    5.68
   0   8  21   32.13   10.54
   0   8 -22 4248.80  337.78
   0   8  22 4843.98  336.81
   0   8 -22 4477.99  337.92
   0  -8  22 4907.11  337.36
   0  -8 -22 4058.98  337.24
   0   8  22 4625.94  336.31
   0  -8  23   11.26   11.82
   0   8 -23   24.46   25.57
   0  -8 -23   -2.29   17.52
   0   8 -23   12.19   17.02
   0   8  23    3.40    7.65
   0  -8  24   71.64   12.84
   0   8 -24   82.70   23.87
   0  -8 -24   60.32   18.46
   0   8 -24   76.48   17.09
   0   8  24   94.57   10.02
   0  -8  25   53.65   10.92
   0   8 -25   54.23   21.28
   0  -8 -25   37.12   16.64
   0   8 -25   51.62   16.53
   0   8  25   44.14    8.12
   0  -8  26 2627.03  171.38
   0  -8 -26 2275.65  171.83
   0   8 -26 2228.42  172.13
   0   8  26 2173.64  170.88
   0  -8 -27    3.65   16.06
   0  -8  27    4.84    9.68
   0  -8  28   71.30   11.29
   0   8  28   55.84   10.54
   0   8  28   44.29    8.23
   0   8 -28   64.86   19.15
   0  -8 -28   64.30   17.21
   0   8  29   -1.19    6.62
   0   8  29    1.58    9.65
   0  -8 -29    7.49   16.98
   0   8 -29   15.54   19.00
   0  -8  29    4.54   10.42
   0  -8 -29    1.62   16.66
   0   8 -29    4.33   14.91
   0   8  30  743.51   56.91
   0  -8 -30  699.94   59.03
   0   8 -30  784.40   59.97
   0  -8  30  864.74   57.55
   0  -8 -30  734.03   58.96
   0   8 -30  652.99   58.59
   0   8  31    2.08   10.29
   0  -8 -31    9.59   17.50
   0   8 -31   27.24   20.00
   0  -8  31    7.28   11.19
   0  -8 -31   14.59   17.56
   0   8 -31   -0.45   15.55
   0   8 -32  195.60   24.80
   0  -8 -32  176.47   22.48
   0   8  32  163.13   17.18
   0   8 -32  155.27   21.06
   0  -8  32  187.92   17.88
   0   8 -33    7.28   20.88
   0  -8 -33   -4.85   18.35
   0   8  33    2.78   10.69
   0   8 -33  -20.67   16.10
   0  -8  33    3.05   11.36
   0   8 -34  357.74   32.23
   0  -8 -34  302.76   30.74
   0   8  34  303.99   26.06
   0   8 -34  243.99   28.43
   0  -8  34  336.98   26.46
   0   8 -35   13.66   21.14
   0  -8 -35    1.83   19.61
   0   8  35   14.28   11.47
   0   8 -35   14.64   15.76
   0  -8  35   12.17   12.27
   0   8 -36  498.38   39.99
   0   8  36  431.18   35.09
   0  -8 -36  442.91   39.06
   0   8 -36  359.86   36.77
   0  -8  36  473.68   35.48
   0  -8 -37   -2.45    9.68
   0   8 -37    2.58   21.87
   0   8  37    1.19   11.63
   0  -8 -37  -12.92   20.02
   0   8 -37   -0.22   14.96
   0  -8  37    0.35   12.19
   0  -8 -38  220.91   17.97
   0  -8  38  154.20   18.78
   0   8  38  220.75   19.32
   0  -8 -38  206.57   25.42
   0   8 -38  124.59   21.19
   0  -8  38  214.22   19.58
   0  -8 -39   22.41   19.46
   0  -8  39   24.90   11.12
   0   8  39   17.27   12.03
   0  -8  39   22.28   12.33
   0  -8 -39   19.89    9.89
   0   8  40 1250.87   89.03
   0  -8 -40 1281.85   90.72
   0  -8  40 1075.47   88.90
   0  -8 -41    4.91   19.00
   0  -8  41   11.98   10.96
   0  -8 -41   -5.86    8.94
   0   8  41    5.33   11.39
   0  -8  41    5.03   10.75
   0  -8  42  101.48   14.26
   0  -8 -42  106.54   12.38
   0  -8 -42  132.58   20.92
   0   8  42  117.81   14.84
   0  -8  42  124.28   14.18
   0  -8  43   11.87   10.46
   0  -8 -43   28.28   17.91
   0  -8  43    7.65   10.26
   0   8  43   11.22   11.31
   0  -8  44  705.17   53.84
   0  -8 -45   14.20   15.05
   0  -8  45   18.31    9.61
   0  -8  46    6.31    8.91
   0   8  46   -2.35    8.95
   0  -8 -46   14.11   14.02
   0  -8  46    0.96    8.07
   0  -8  47    4.60    8.51
   0   8  47    2.78    8.90
   0  -8 -47   20.73   13.27
   0  -8  47    5.85    7.82
   0  -8  48  186.37   15.43
   0   8  48  176.71   15.58
   0  -8 -48  196.45   18.09
   0  -8  49   -2.32    6.87
   0  -8 -49    5.19   11.28
   0  -8  49    3.13    7.42
   0  -8  50   58.47    8.57
   0  -8 -50   90.88   11.97
   0  -8  50   78.22    9.01
   0  -8  51   -3.42    5.71
   0  -8  51   -0.30    6.01
   0   8  52   47.06    5.72
   0  -8  52   36.22    6.20
   0  -8  53   -1.02    4.23
   0  10   0  167.51   13.40
   0  10   0  145.02   11.73
   0  10   0  136.58   11.59
   0  10   1  378.32   28.26
   0  10  -1  374.57   28.35
   0  10  -1  354.93   27.51
   0  10   1  367.18   27.45
   0  10  -2   88.16    7.85
   0  10   2   87.35    7.42
   0  10   2   86.93    7.15
   0 -10   2   77.15    8.42
   0 -10  -2   88.39    7.46
   0  10   2   81.43    9.40
   0  10  -2   80.84   10.12
   0 -10  -2   67.80    7.51
   0 -10   3    7.63    5.43
   0  10   3   13.26    3.23
   0  10   3   14.71    3.75
   0 -10  -3   12.81    3.92
   0  10  -3    8.18    4.80
   0  10  -3    7.92    7.74
   0 -10  -3   11.60    4.16
   0 -10  -4    7.56    4.28
   0 -10   4   11.38    5.54
   0  10   4    4.94    3.57
   0  10   4    3.73    3.08
   0  10  -4    3.17    4.71
   0 -10  -4    3.71    3.69
   0  10  -4   -1.83    8.11
   0 -10  -4    9.72    3.97
   0 -10  -5  129.86    9.87
   0 -10  -5  120.64   10.06
   0  10   5  123.71    9.71
   0 -10   5  112.66   10.82
   0 -10  -5  122.52    9.78
   0  10  -5  115.51   10.23
   0  10  -5  112.42   12.51
   0  10   5  114.44    9.53
   0 -10   5  106.68   10.64
   0 -10  -6   -0.19    4.03
   0  10   6   -0.89    2.86
   0 -10  -6    2.71    4.36
   0  10  -6   -2.13    8.44
   0  10  -6    4.61    5.06
   0 -10   6    1.40    6.05
   0 -10  -6    2.16    3.83
   0 -10   6    2.04    5.59
   0  10   7   -1.27    2.96
   0 -10   7    0.25    6.25
   0  10  -7   -0.63   10.76
   0  10  -7    3.11    8.71
   0 -10  -7    1.62    4.35
   0 -10   7   -0.78    5.75
   0 -10   8    3.34    5.92
   0 -10  -8    3.07    4.24
   0  10   8   11.22    3.04
   0 -10   8    9.56    6.72
   0  10  -8    2.16   10.86
   0 -10   9   54.85    7.73
   0 -10  -9   47.44    6.43
   0 -10  -9   60.24    6.46
   0 -10   9   67.94    8.51
   0  10  -9   60.19   12.41
   0 -10  10    4.42    6.51
   0 -10 -10    1.85    4.88
   0  10  10    3.20    3.57
   0 -10 -10    4.65    4.57
   0 -10  10    5.00    7.37
   0  10 -10    7.05   12.51
   0 -10  11  149.56   12.02
   0 -10 -11  129.17   10.87
   0 -10  11  130.57   12.49
   0 -10 -11  113.33   10.77
   0  10  11  109.45   10.20
   0 -10 -11  150.45   10.97
   0  10 -11  156.35   16.42
   0 -10  12  114.53   10.43
   0 -10 -12  103.91    8.96
   0 -10  12  107.55   11.14
   0  10  12   77.36    8.05
   0 -10 -12   80.42    8.89
   0 -10 -12  114.83    9.05
   0  10 -12  118.64   15.05
   0  10 -13   74.61   15.31
   0 -10 -13   90.27    7.91
   0 -10 -13   50.59    7.61
   0 -10  13   86.55   10.39
   0 -10 -13   71.12    7.71
   0 -10  13   88.53    9.40
   0  10  13   64.42    6.77
   0 -10 -14  687.23   48.57
   0  10 -14  627.74   50.86
   0 -10 -14  605.56   48.57
   0 -10  14  695.43   49.32
   0 -10 -14  571.49   48.61
   0 -10  14  659.22   49.03
   0  10  14  704.50   48.42
   0  10 -15  607.37   45.24
   0 -10 -15  626.85   42.43
   0 -10 -15  495.00   42.39
   0 -10  15  658.60   43.23
   0 -10 -15  480.69   42.42
   0 -10  15  622.27   42.99
   0  10  15  579.68   42.17
   0 -10  16    5.17    7.77
   0  10 -16    7.87   15.00
   0 -10 -16    7.95    5.67
   0 -10 -16   13.70    5.43
   0  10  16    9.92    3.71
   0  10 -17  170.47   19.73
   0  10  17  149.51   12.26
   0 -10  17  172.88   14.56
   0  10 -18  157.74   19.10
   0 -10  18  166.56   13.43
   0  10  18  122.76   10.71
   0  10  18  142.69   13.60
   0  10 -19   19.21   15.70
   0 -10  19   13.81    9.50
   0  10  19    9.22    8.76
   0 -10  19   13.16    8.42
   0  10 -20   67.07   18.22
   0 -10  20   71.90   11.27
   0  10  20   65.99   11.25
   0 -10  20   68.41   10.31
   0  10 -21   19.69   19.72
   0  10  21    4.59   11.15
   0 -10  21   -9.29   10.93
   0 -10  21    1.56    8.65
   0 -10  22   -0.15   12.11
   0 -10  22    1.49    9.56
   0  10 -22   35.31   20.44
   0  10  22    0.80    4.54
   0  10  22    6.54   10.44
   0 -10 -23    3.32   16.05
   0 -10  23   26.55   15.03
   0 -10  23   17.42   10.64
   0  10 -23   -7.09   18.91
   0  10  23   -0.47    5.17
   0  10  23   -0.93    9.08
   0  10 -24   -0.24   16.99
   0 -10  24   30.71   14.45
   0  10  24   14.76    5.49
   0 -10 -24   10.83   19.18
   0 -10  25    2.19   12.55
   0  10  25    4.11    6.48
   0 -10 -25    4.46   17.45
   0  10  26   10.44    7.69
   0 -10  26   -6.47   11.42
   0 -10 -26   10.61   16.48
   0 -10  26    6.62   11.97
   0  10  27    7.88    7.44
   0 -10  27    7.25   10.95
   0 -10  27   -5.62   10.55
   0 -10 -27   12.25   16.82
   0  10 -27    2.47   15.44
   0  10  28    1.64    7.42
   0 -10  28   12.07   11.62
   0 -10  28    6.35   10.70
   0 -10 -28   -1.99   16.34
   0  10 -28    0.45   14.99
   0 -10  29    2.77   10.03
   0  10 -29   -2.93   15.51
   0  10  29   12.88   10.35
   0  10  29    5.94    7.40
   0 -10 -29   16.04   17.39
   0 -10 -29   -4.37   16.68
   0 -10  29    7.39   11.15
   0 -10  30   11.46   10.59
   0  10 -30    3.16   15.37
   0  10  30    1.48   10.14
   0  10  30    2.78    7.33
   0 -10 -30    3.96   17.39
   0 -10  30    0.16   11.12
   0 -10 -30  -14.14   17.85
   0 -10 -31   26.94   17.60
   0  10  31   25.36   11.01
   0 -10 -31   46.60   18.53
   0  10 -31   23.79   15.65
   0 -10  31   30.90   12.09
   0 -10  31   27.61   10.64
   0 -10 -32   42.17   18.04
   0  10  32   29.31   11.18
   0 -10 -32   26.58   18.37
   0  10 -32   19.68   15.85
   0 -10  32   28.83   12.10
   0 -10  32   14.62   10.45
   0 -10 -33   24.75   18.75
   0  10  33   40.46   11.73
   0  10 -33   49.93   16.49
   0 -10  33   40.00   11.36
   0 -10  33   31.72   12.44
   0 -10 -33   18.81   19.14
   0  10  34   -6.85   11.40
   0  10 -34   15.59   15.73
   0 -10  34    4.90   10.76
   0 -10  34   28.98   12.19
   0 -10 -34   -1.80   18.85
   0  10  35    1.43   11.40
   0  10 -35    4.76   15.50
   0 -10  35    2.16   10.73
   0 -10  35   13.64   11.86
   0 -10 -35   11.60   18.86
   0  10  36   45.05   12.33
   0 -10 -36   70.13   19.51
   0  10 -36   41.31   15.86
   0 -10  36   34.76   11.56
   0 -10  36   47.39   12.60
   0 -10 -37  102.05   21.40
   0  10 -37   79.01   16.95
   0 -10  37   78.34   13.38
   0 -10  37  122.21   14.93
   0  10  37  111.92   14.22
   0  10  38    3.61   11.58
   0 -10 -38   -0.82   19.23
   0  10 -38   14.70   14.44
   0 -10  38    8.02   11.00
   0 -10  38   13.77   11.68
   0  10 -39    6.38   13.98
   0 -10  39   18.15   10.74
   0 -10 -39   21.96   18.92
   0  10  39    9.06   11.61
   0 -10 -40   13.75    8.55
   0  10  40    2.84   11.27
   0 -10  40    1.46   10.51
   0 -10 -40   10.92   18.65
   0 -10  40   12.28   10.74
   0 -10 -41    3.71    8.39
   0  10  41    7.10   11.25
   0 -10  41    2.69   10.17
   0 -10 -41    5.88   18.19
   0 -10  41   -0.15   10.33
   0 -10 -42    7.08    8.15
   0 -10  42    0.58   10.00
   0 -10 -42   25.25   17.86
   0  10  42   -7.25   10.87
   0 -10  42   -3.87   10.03
   0 -10  43    1.11    9.68
   0 -10 -44   16.19   14.72
   0 -10  44    6.19    9.38
   0 -10  45   -4.35    9.14
   0 -10 -45   -2.59   13.92
   0 -10  45    8.98    7.99
   0  10  45   -1.51    8.89
   0 -10  46   14.75    7.80
   0 -10 -46   22.02   13.55
   0 -10  46    3.70    8.53
   0  10  46   15.94    8.82
   0 -10  47   35.18    8.36
   0 -10 -47   63.38   13.30
   0 -10  47   55.31    9.16
   0  10  47   55.79    9.38
   0 -10  48   -0.64    6.70
   0 -10 -48    2.96   11.55
   0  10  48   -9.48    7.87
   0 -10  48    9.38    7.51
   0 -10  49   13.07    6.32
   0  10  49   13.77    7.45
   0 -10  50   10.67    6.39
   0 -10  50    3.98    5.80
   0 -10  51    6.77    5.24
   0 -10  52    1.43    4.50
   0  12   0    9.05    4.64
   0  12   0   16.46    8.85
   0 -12  -1  876.76   58.75
   0 -12  -1  826.73   58.80
   0 -12  -1  733.21   58.86
   0  12  -1  757.88   58.84
   0  12   1  801.57   58.83
   0  12  -1  751.89   58.82
   0  12  -1  766.31   59.56
   0  12   1  790.83   59.49
   0 -12  -2    4.12    4.52
   0 -12  -2    6.91    4.61
   0 -12  -2    4.80    4.92
   0  12   2    9.56    4.50
   0  12   2    4.18    3.95
   0  12  -2    3.20    5.54
   0  12  -2    1.93    9.32
   0 -12  -3  387.03   27.66
   0 -12  -3  360.34   27.71
   0 -12  -3  321.23   27.82
   0  12   3  391.68   27.62
   0  12   3  371.96   27.68
   0  12  -3  368.91   27.92
   0  12  -3  340.56   29.16
   0 -12  -4   22.47    4.84
   0 -12  -4   12.29    4.72
   0  12  -4   18.21    5.88
   0 -12  -4   10.36    5.03
   0  12   4   12.71    4.35
   0  12   4   11.23    3.95
   0  12  -4   22.13    9.72
   0 -12   4   12.87    6.76
   0  12  -5  272.70   21.73
   0 -12  -5  285.92   21.42
   0  12  -5  248.65   23.39
   0 -12  -5  288.10   21.42
   0 -12   5  239.10   22.01
   0  12   5  292.47   21.38
   0 -12  -5  275.91   21.65
   0  12   5  291.94   21.22
   0  12  -6    6.28   10.17
   0 -12   6    0.12    6.73
   0  12  -6    2.15    5.98
   0 -12  -6    1.61    4.53
   0  12   6    0.15    4.09
   0  12   6    1.55    3.58
   0 -12  -6    2.07    5.28
   0 -12  -7  129.17   11.79
   0  12  -7  142.01   12.19
   0 -12   7  142.15   12.94
   0  12  -7  144.11   14.85
   0  12   7  136.51   11.04
   0 -12   7  141.56   12.67
   0 -12   8    3.06    7.80
   0  12  -8   12.97    6.51
   0 -12   8    3.93    7.32
   0 -12  -8    7.17    5.36
   0  12  -8   15.69   10.72
   0  12   8   11.09    3.61
   0 -12  -9  564.46   41.16
   0 -12   9  531.21   41.48
   0  12  -9  529.39   42.50
   0  12  -9  577.07   41.37
   0 -12   9  547.18   41.57
   0 -12  -9  538.04   41.17
   0  12 -10   40.03   11.14
   0 -12  10   43.28    8.74
   0 -12 -10   30.58    6.31
   0 -12  10   38.12    7.94
   0  12 -10   41.63   13.99
   0  12  10   44.18    5.33
   0 -12 -10   42.68    6.30
   0  12 -11  195.68   18.92
   0 -12  11  213.44   17.20
   0 -12 -11  178.98   16.07
   0 -12  11  210.05   16.93
   0  12 -11  228.19   20.73
   0 -12 -11  189.16   16.11
   0  12  11  218.17   15.81
   0  12  12   12.24    3.99
   0 -12  12   14.19    8.41
   0 -12 -12   14.45    5.46
   0  12 -12   19.37   10.78
   0  12 -12   13.52   13.58
   0 -12 -12    8.30    5.06
   0 -12  12   18.00    7.30
   0 -12 -13 1054.49   81.21
   0  12 -13 1149.27   82.87
   0  12  13 1174.40   81.11
   0 -12 -13 1018.20   81.24
   0 -12  13 1118.39   81.54
   0 -12  14   14.93    7.49
   0 -12 -14   15.58    5.52
   0  12 -14   15.76   13.43
   0 -12 -14   16.77    5.33
   0  12  14   17.67    4.18
   0 -12 -15  250.30   21.76
   0  12 -15  267.83   25.81
   0  12  15  321.86   21.52
   0 -12 -15  263.60   21.88
   0 -12  15  277.64   22.53
   0 -12  16    9.25    8.56
   0 -12 -16    6.50    5.27
   0  12 -16    7.13   14.07
   0  12  16    7.35    3.61
   0 -12  16   10.36    7.58
   0 -12 -16    4.28    5.07
   0 -12  17  105.16   10.61
   0 -12 -17   64.85    7.93
   0 -12  17   79.24    9.86
   0  12 -17   80.45   15.79
   0 -12  18   -4.12    7.73
   0 -12  18   -4.08    8.38
   0  12 -18   -7.88   14.96
   0 -12  19  284.61   24.32
   0 -12  19  331.32   24.76
   0  12  19  316.27   24.68
   0  12 -19  270.45   27.81
   0 -12  20    1.64    8.21
   0  12 -20   -2.10   16.21
   0 -12  20    6.60    9.21
   0  12  20    9.63    9.12
   0 -12  21    0.81    8.22
   0  12 -21    0.70   16.41
   0  12  21    7.92   10.47
   0 -12  21    8.85   10.03
   0 -12  22   15.44   10.60
   0 -12  23   33.41   12.00
   0  12  23   23.48    5.58
   0 -12 -24   31.33   16.38
   0 -12  24   16.43   10.79
   0  12  24    3.47    5.19
   0 -12  24   24.28   14.92
   0  12  24   20.42    9.10
   0  12 -25  235.90   27.24
   0 -12  25  278.14   24.54
   0  12  25  285.26   21.37
   0  12  25  228.89   22.26
   0 -12 -25  280.17   28.48
   0 -12  26   22.53   14.64
   0  12 -26   18.85   16.76
   0 -12  26   10.83   14.68
   0  12  26    7.83    7.76
   0 -12 -26   36.24   18.54
   0 -12  27  111.88   15.22
   0  12 -27   80.40   17.76
   0 -12  27  102.10   15.95
   0  12  27   76.47   10.48
   0 -12 -27   91.26   19.18
   0 -12  28   18.64   12.63
   0  12 -28    8.05   16.29
   0 -12  28   -2.07   12.51
   0  12  28    1.37    7.80
   0 -12 -28   13.72   17.18
   0 -12 -29  193.21   22.11
   0 -12  29  154.64   18.48
   0  12  29  181.55   17.57
   0  12 -29  173.30   21.84
   0 -12  29  204.96   18.94
   0  12  29  170.88   16.19
   0 -12  30    9.11   12.19
   0  12  30    5.93   10.86
   0  12 -30    1.65   15.87
   0 -12  30   -1.88   11.20
   0  12  30   -1.70    8.18
   0 -12 -30  -14.86   17.26
   0 -12 -31    0.90   17.56
   0 -12  31   13.33   11.78
   0  12  31    9.79    8.35
   0 -12  31   14.05   11.38
   0  12 -31   13.81   15.94
   0  12  31    8.58   11.12
   0 -12 -31   -2.00   18.40
   0  12  32    3.52   11.21
   0 -12 -32   14.87   18.29
   0 -12  32   -1.50   10.83
   0  12 -32  -14.09   15.75
   0 -12  32    7.53   12.19
   0 -12  33  227.91   20.75
   0 -12 -33  199.61   25.22
   0 -12  33  186.76   19.56
   0  12 -33  170.52   22.93
   0  12  33  234.17   19.80
   0  12  34   -1.84   11.30
   0 -12 -34   -7.46   18.39
   0 -12  34   -6.51   10.97
   0  12 -34   10.80   15.49
   0 -12  34    8.01   12.36
   0  12  35  118.31   14.62
   0 -12 -35  116.86   21.12
   0 -12  35   87.42   14.05
   0  12 -35  101.61   18.03
   0 -12  35  123.36   15.36
   0  12  36    3.78   11.53
   0 -12 -36   -0.40   18.50
   0 -12  36  -10.28   10.80
   0  12 -36    2.01   15.10
   0 -12  36   19.35   12.15
   0 -12  37  113.17   15.28
   0  12 -37  136.92   18.76
   0  12  37  160.86   15.88
   0 -12 -37  137.63   21.80
   0  12  38   -2.50   11.21
   0 -12 -38  -12.50   18.77
   0 -12  38   -4.70   10.33
   0 -12  39   15.17   10.28
   0  12  39    5.86   10.97
   0 -12 -39   15.01   18.30
   0 -12 -39   -2.33    8.08
   0 -12  39   11.24   10.34
   0 -12  40    4.41   10.25
   0  12  40    7.66   10.73
   0 -12 -40  -15.52   18.03
   0 -12 -40   -5.19    8.03
   0 -12  40  -11.35   10.08
   0 -12  41    2.41    9.78
   0 -12 -41   -1.50    7.97
   0 -12  41    5.23    9.88
   0  12  41    9.16   10.47
   0 -12 -42    2.83    7.81
   0 -12  42   18.82    9.52
   0 -12  43   29.99    8.68
   0 -12  43   44.34    9.74
   0 -12 -43   38.36   14.99
   0 -12  44   -6.00    7.75
   0 -12  44   -2.18    8.76
   0  12  44   -4.80    8.77
   0 -12 -44    1.77   13.94
   0 -12  45    1.17    7.55
   0 -12  45    2.94    8.32
   0  12  45    3.50    8.48
   0 -12 -45   19.06   12.94
   0 -12  46    1.28    7.09
   0 -12  46   16.09    7.81
   0  12  46    0.50    8.21
   0 -12 -46    9.95   12.22
   0 -12  47   59.21    8.89
   0 -12  47   86.09    9.67
   0  12  47   77.91    9.91
   0 -12 -47   69.86   12.45
   0  12 -48    2.63    5.51
   0  12  48   11.58    7.25
   0 -12  48    9.30    6.27
   0  12 -49   26.36    5.77
   0 -12  49   32.81    6.50
   0 -12  50    7.99    5.07
   0 -12  51   35.84    5.25
   0  14   0  757.92   58.39
   0 -14   0  827.13   58.49
   0 -14   0  779.80   58.33
   0 -14  -1  405.88   33.55
   0 -14  -1  448.86   33.40
   0  14   1  478.42   33.39
   0  14   1  472.66   33.52
   0  14  -1  440.42   33.49
   0  14  -1  374.47   34.57
   0 -14  -2   47.99    6.87
   0 -14  -2   62.22    6.41
   0  14  -2   43.99    6.63
   0  14   2   61.72    6.09
   0  14   2   58.73    6.48
   0  14  -2   32.56   10.38
   0  14  -3    5.17    9.83
   0 -14  -3    2.76    5.45
   0 -14  -3    5.28    4.68
   0  14  -3    5.13    5.08
   0  14   3    5.77    3.89
   0  14   3    8.73    4.59
   0  14  -3    5.67    5.72
   0  14  -4    0.34    9.77
   0 -14  -4    8.17    5.35
   0 -14  -4    6.57    4.64
   0  14   4   10.12    3.96
   0  14   4    9.57    4.44
   0  14  -4   16.66    5.92
   0  14  -5   -2.91    9.86
   0 -14  -5    2.53    4.69
   0 -14  -5    3.25    5.40
   0  14   5    1.54    3.68
   0  14   5   -0.18    4.27
   0  14  -5    1.86    5.94
   0 -14  -6  133.17   10.92
   0  14   6  141.43   10.56
   0 -14   6  125.48   12.18
   0  14  -6  125.74   11.58
   0 -14  -6  107.78   11.10
   0  14  -6  132.61   14.27
   0 -14   7  109.11   10.43
   0  14  -7  115.31   13.05
   0  14   7   84.98    8.21
   0 -14  -7  104.68    9.27
   0  14   8   31.62    4.15
   0  14  -8   34.69   10.62
   0 -14  -8   16.77    5.49
   0 -14   8   22.87    7.32
   0 -14  -9   75.40    7.79
   0  14  -9   55.82   11.97
   0 -14   9   60.17    9.08
   0 -14  -9   77.84    7.84
   0 -14 -10  484.23   39.66
   0  14 -10  525.31   41.21
   0 -14  10  567.78   40.08
   0 -14 -10  550.36   39.69
   0 -14 -11  757.97   54.92
   0  14 -11  669.96   56.02
   0 -14  11  725.99   55.17
   0 -14 -11  752.45   54.86
   0 -14 -12  678.21   54.21
   0  14 -12  694.91   55.52
   0 -14 -12  749.02   54.29
   0 -14  12  741.80   54.58
   0  14 -12  750.73   54.42
   0 -14  12  754.23   54.59
   0 -14  13   58.71    8.66
   0  14 -13   61.14    7.34
   0 -14 -13   33.34    6.36
   0  14 -13   41.64   11.35
   0 -14 -13   44.27    6.20
   0 -14  13   44.08    8.10
   0  14 -14   46.13    7.57
   0 -14  14   56.23    9.04
   0 -14 -14   49.15    6.69
   0  14 -14   51.12   11.58
   0  14  14   49.19    5.25
   0 -14  14   45.61    8.33
   0 -14 -14   49.50    6.29
   0 -14 -15   16.10    5.32
   0 -14  15   12.96    8.15
   0 -14 -15   12.97    5.31
   0 -14  15   14.48    7.48
   0  14 -15    6.73   10.47
   0  14  15   18.11    3.88
   0  14 -16    7.62   10.89
   0 -14  16    9.94    7.70
   0 -14 -16    3.15    5.14
   0  14 -16    2.81   13.72
   0  14  16    7.52    3.63
   0 -14 -16    6.13    5.12
   0 -14  16   12.63    7.60
   0  14 -17   71.09   12.32
   0 -14  17   76.93    9.75
   0 -14 -17   54.02    6.91
   0  14 -17   61.41   14.83
   0  14  17   50.30    5.72
   0 -14 -17   49.16    6.97
   0 -14  17   62.65    8.80
   0 -14  18   45.68    8.70
   0  14  18   49.08    5.34
   0 -14  18   48.29    9.67
   0  14 -18   38.41   12.18
   0  14 -18   49.90   15.24
   0 -14 -18   44.39    6.44
   0 -14  19    4.51    8.81
   0  14  19    2.48    3.27
   0  14 -20   36.66   14.88
   0  14  20   44.87    5.23
   0 -14  21  428.47   31.86
   0  14  21  378.01   31.91
   0  14 -21  377.24   34.86
   0 -14  22  447.08   37.27
   0 -14  22  556.01   38.00
   0  14  22  468.40   38.48
   0  14 -22  449.94   41.25
   0 -14  23   63.04   11.25
   0 -14  23   95.23   13.25
   0  14  23   82.09   13.04
   0 -14  24   94.30   14.89
   0  14 -24   90.25   22.16
   0  14  24   78.09    8.54
   0 -14  24   83.31   12.04
   0  14  24   93.33   12.51
   0  14 -24   68.88   13.49
   0 -14  25  125.06   17.71
   0  14 -25  113.06   21.00
   0 -14  25   93.59   13.94
   0  14  25  105.28   10.01
   0 -14 -25  109.99   19.57
   0  14 -25   80.57   14.09
   0  14  25   94.17   12.46
   0  14 -26  496.08   42.39
   0 -14  26  503.56   40.10
   0  14  26  464.71   38.48
   0 -14 -26  468.65   42.70
   0  14 -27   17.61   17.85
   0 -14  27    8.75   15.75
   0 -14  27   39.63   16.02
   0  14  27   21.44    8.88
   0 -14 -27   18.89   18.36
   0  14 -28    4.50   17.11
   0 -14  28   21.86   15.35
   0 -14  28    8.83   14.48
   0 -14 -28  -12.90   17.57
   0  14  28    8.43    8.83
   0  14  29  148.98   15.73
   0  14 -29  166.47   21.83
   0 -14  29  178.05   19.04
   0 -14  29  173.88   19.06
   0 -14  30  159.45   18.00
   0  14  30  177.96   17.25
   0  14  30  158.15   15.87
   0 -14  30  168.66   18.37
   0  14 -30  152.72   21.70
   0 -14  31   75.44   14.08
   0 -14  31   57.84   12.95
   0  14 -31   65.41   17.70
   0  14  31   62.63   10.43
   0  14  31   84.86   12.76
   0 -14 -32   83.09   20.84
   0  14  32  103.59   13.83
   0 -14  32   90.28   14.19
   0 -14  32  111.35   14.93
   0 -14 -33   27.93   18.53
   0  14  33   48.45   12.05
   0 -14  33   39.39   11.44
   0 -14  33   51.12   12.72
   0 -14 -34   41.42   18.85
   0  14  34   48.93   11.94
   0 -14  34   20.88   10.91
   0 -14  34   49.50   12.83
   0 -14 -35   45.30   18.47
   0 -14  35   36.88   11.30
   0  14  35   59.07   12.17
   0 -14 -36   23.34   18.18
   0 -14  36    8.81   10.40
   0  14  36   23.06   11.05
   0 -14  37    5.67   10.14
   0  14  37    3.26   10.90
   0 -14 -37    3.43   17.88
   0 -14  37   14.61   10.03
   0 -14  38    3.68    9.85
   0  14  38   19.04   10.80
   0 -14 -38    3.54   17.59
   0 -14  38    5.55    9.99
   0 -14  39  124.49   15.42
   0 -14 -39  190.76   21.59
   0 -14  39  146.84   15.62
   0  14  39  174.38   16.23
   0 -14  40  219.82   19.73
   0 -14 -40  208.52   18.45
   0  14  40  243.29   20.26
   0 -14 -41   31.13    8.03
   0 -14 -41   38.33   14.98
   0 -14  41   48.99   10.04
   0  14  42   11.26    8.88
   0 -14 -42   16.45   13.94
   0 -14  42   14.83    9.13
   0 -14  42   13.09    7.90
   0  14  43   33.48    9.09
   0 -14 -43   24.16   13.64
   0  14 -43   35.86    7.61
   0 -14  43   22.17    9.09
   0 -14  43   33.02    8.09
   0  14  44   19.26    8.22
   0 -14 -44   11.68   12.50
   0  14 -44    9.81    6.77
   0 -14  44   11.01    8.35
   0 -14  44   -5.45    7.28
   0  14  45    5.74    7.84
   0 -14 -45    1.44   11.89
   0 -14  45  -11.39    7.03
   0  14 -45   -7.64    6.10
   0 -14  46    7.29    6.42
   0  14  46   -3.85    7.49
   0  14 -46    5.69    5.66
   0 -14  47    4.62    5.85
   0  14  47   11.88    7.01
   0  14 -47    4.85    5.32
   0 -14  48    0.40    5.32
   0  14  48   11.42    6.56
   0 -14  49    0.17    4.63
   0 -14  50   -2.71    4.11
   0 -16   0 2282.33  164.31
   0  16   0 2361.91  164.33
   0  16   0 2091.72  164.16
   0 -16  -1   58.69    6.70
   0 -16   1   26.91    6.10
   0  16   1   41.28    5.56
   0  16  -1   21.50    4.85
   0  16   1   43.86    4.91
   0  16  -1   22.19    5.54
   0 -16  -2   30.16    6.13
   0 -16   2   22.47    5.92
   0  16   2   40.13    5.35
   0  16   2   36.87    4.67
   0  16  -2   32.81    5.61
   0 -16  -3   11.24    5.52
   0  16  -3   13.24    4.93
   0  16   3    5.53    3.71
   0  16   3   14.03    4.45
   0  16  -3    7.49    9.23
   0  16   4 1117.08   80.97
   0  16  -4 1075.93   81.09
   0  16   4 1114.66   80.88
   0 -16  -4 1090.99   81.09
   0  16  -4 1031.01   81.75
   0 -16  -5   13.94    5.54
   0  16  -5   27.33    9.74
   0  16   5   17.98    4.49
   0  16  -5   10.34    5.20
   0  16   5    9.92    3.69
   0  16  -5    9.72    5.54
   0 -16  -6  182.63   14.58
   0  16   6  163.62   13.85
   0  16  -6  192.98   14.72
   0  16  -6  196.06   17.05
   0 -16  -7   15.12    5.39
   0  16   7    6.02    3.44
   0  16  -7    5.35    5.63
   0  16  -7    6.97    9.57
   0 -16  -8  610.34   45.53
   0  16  -8  635.39   45.57
   0  16   8  565.81   45.18
   0 -16  -8  624.91   45.51
   0  16  -8  672.36   46.82
   0  16  -9    5.89    9.88
   0 -16  -9    8.28    5.23
   0 -16  -9    4.49    5.37
   0 -16   9    9.23    7.02
   0  16  -9    7.16    6.16
   0  16 -10 1382.41  107.45
   0 -16 -10 1377.90  106.63
   0 -16 -10 1465.22  106.63
   0  16  10 1533.74  106.57
   0  16 -10 1448.50  106.71
   0 -16  10 1400.27  106.82
   0 -16  11   13.52    7.21
   0 -16 -11    8.99    5.15
   0 -16 -11   12.32    5.32
   0  16  11    4.28    3.85
   0  16 -11    6.85    9.70
   0  16 -11    8.41    6.13
   0  16 -12  248.31   21.49
   0 -16 -12  221.99   18.97
   0 -16 -12  248.72   19.10
   0  16  12  257.10   18.75
   0  16 -12  242.48   19.45
   0 -16  12  231.37   19.72
   0  16 -13    6.18    6.24
   0  16 -13   -3.67   10.26
   0 -16 -13    5.33    5.24
   0  16  13    5.06    3.59
   0 -16  13    3.61    7.49
   0 -16 -13    8.46    5.43
   0 -16  14  657.71   51.42
   0  16 -14  648.28   52.41
   0  16  14  696.15   50.82
   0  16 -14  700.75   51.26
   0  16 -15    4.50    6.49
   0  16  15    4.09    3.61
   0 -16  16   98.13   11.48
   0  16 -16   91.61   10.17
   0  16  16   98.44    8.52
   0 -16 -17   10.19    5.28
   0  16 -17   15.26    6.97
   0 -16  17   16.56    8.74
   0  16  17    6.95    3.94
   0 -16 -18  224.69   20.49
   0  16  18  268.78   21.80
   0 -16  18  317.92   22.17
   0  16 -18  289.12   21.32
   0 -16  18  282.48   21.63
   0  16  18  251.60   20.09
   0 -16  19   -4.15    8.00
   0  16 -19    7.31    7.52
   0 -16  19    6.78    9.09
   0  16  19    2.44    3.85
   0  16  19   -1.26    9.26
   0  16 -19  -10.20   13.10
   0 -16  20    0.99    8.51
   0  16 -20    4.00    7.80
   0 -16  20    5.38    9.40
   0  16  20    2.97    3.69
   0  16 -20    2.85   14.44
   0  16  20   -9.67    9.59
   0 -16  21   39.28    9.55
   0  16 -21   32.91    8.68
   0 -16  21   29.10   10.56
   0  16 -21   44.46   15.87
   0  16  21   42.82   11.74
   0 -16  22  701.06   53.22
   0  16 -22  675.98   53.04
   0 -16  22  806.00   53.66
   0  16 -22  613.46   54.83
   0  16  22  678.35   54.82
   0 -16  23  -11.81    9.60
   0 -16  23   -0.63   10.93
   0  16 -23   -9.57   12.47
   0  16  23   -1.16   12.00
   0 -16  24    3.47   10.11
   0 -16  24    3.80   11.97
   0  16  24    1.31    5.64
   0  16 -24  -24.75   12.25
   0  16  24   -7.68   10.40
   0 -16  25   22.27   10.87
   0 -16  25   -0.39   14.19
   0  16  25   12.99    6.18
   0  16  25   16.59   10.43
   0  16 -25    8.48   11.47
   0 -16  26  539.69   41.51
   0  16  26  442.58   40.40
   0 -16  27   26.11   19.25
   0 -16  27   37.32   14.52
   0  16  27   12.88    8.81
   0 -16  28   64.60   17.11
   0 -16  28   50.10   17.11
   0  16  28   30.45    9.62
   0 -16  29   17.71   14.92
   0 -16  29   14.81   14.56
   0  16  29   18.40    9.31
   0  16  29   22.56   11.43
   0 -16  30  190.91   21.10
   0  16  30  178.91   18.49
   0  16  30  211.21   19.48
   0 -16  31   41.75   12.24
   0 -16  31   32.20   12.97
   0  16  31   27.51    9.11
   0  16  31   30.58   11.43
   0 -16  32  346.39   31.92
   0 -16  32  442.99   32.49
   0 -16 -32  359.60   35.22
   0  16  32  409.04   31.87
   0 -16  33   17.39   10.83
   0 -16 -33   16.85   18.19
   0  16  33   11.91   10.97
   0 -16  34   56.27   11.67
   0 -16 -34   35.61   18.19
   0  16  34   50.39   11.75
   0 -16  35    1.44   10.21
   0  16 -35    8.16    8.56
   0 -16  35   -0.30   10.17
   0 -16 -35    6.95   17.33
   0  16  35    6.71   10.67
   0 -16  36  202.78   20.45
   0 -16  36  249.94   20.48
   0  16 -36  202.16   19.57
   0 -16 -36  243.90   24.92
   0  16  36  268.43   20.89
   0 -16  37    6.02    9.81
   0 -16  37    0.71    9.72
   0  16 -37  -10.91    7.97
   0 -16 -37   -6.69   17.34
   0  16  37    6.42   10.49
   0  16 -38    6.29    7.84
   0 -16  38   15.18    9.81
   0  16 -39    6.74    7.58
   0 -16  39   -7.51    9.14
   0 -16 -39    5.27   14.41
   0 -16 -40  115.88   10.75
   0 -16  40   87.45   11.42
   0  16  40  114.91   12.07
   0  16 -40   86.85   11.01
   0 -16 -40  112.73   16.24
   0 -16  41    4.02    7.42
   0 -16 -41    4.01    6.79
   0 -16 -41    8.79   13.07
   0  16 -41   -1.70    6.79
   0  16  41   -5.40    8.38
   0  16  42    9.30    8.05
   0 -16 -42   -1.11   12.68
   0  16 -42    2.07    6.44
   0 -16  42   -3.23    7.01
   0  16  43    7.32    7.73
   0 -16 -43    3.76   11.49
   0 -16  43   -0.84    6.63
   0  16 -43    1.54    6.06
   0  16 -44   92.22   10.00
   0  16  44  122.59   11.13
   0 -16  44  102.73   10.45
   0  16  45   -3.90    6.93
   0  16 -45    6.30    5.28
   0 -16  45   -1.24    5.98
   0  16  46   -3.48    6.49
   0 -16  46   -6.06    5.37
   0 -16  47    1.78    4.84
   0  16  47   -3.30    6.00
   0 -16  48   95.89    8.64
   0 -18   0  215.09   18.53
   0  18   0  231.56   18.12
   0  18   0  250.56   18.36
   0 -18  -1  198.85   14.64
   0 -18   1  145.90   14.37
   0  18   1  193.09   13.90
   0  18   1  193.80   14.27
   0  18  -1  152.33   13.85
   0  18  -1  165.01   14.15
   0  18  -2    0.58    3.95
   0  18  -2    4.27    4.85
   0  18   2   -1.12    4.32
   0  18   2    1.58    3.66
   0  18   3    3.49    3.68
   0  18  -3    8.19    4.37
   0  18  -3   -0.77    4.96
   0  18   3    0.51    4.25
   0  18   4   37.74    5.03
   0  18   4   44.22    5.52
   0  18  -4   39.53    6.07
   0  18   5   65.86    6.51
   0  18  -5   66.90    7.48
   0  18   6    7.68    3.53
   0  18  -6    0.31    4.98
   0  18   7   38.17    4.88
   0  18  -7   44.48    6.93
   0  18  -7   43.99    6.51
   0  18  -8   28.42    6.55
   0  18  -8   46.43    6.47
   0  18  -9    6.93    6.12
   0  18  10    8.85    4.18
   0  18 -10   12.98    6.23
   0  18  11  207.76   15.92
   0 -18 -11  197.35   16.28
   0 -18 -11  180.18   16.30
   0  18 -11  224.40   16.85
   0 -18 -12   50.95    7.11
   0  18 -12   73.90    8.08
   0  18  12   59.53    6.30
   0  18 -12   54.23   11.29
   0 -18 -12   46.54    7.02
   0 -18 -13   -1.98    5.36
   0  18 -13   -6.03   10.33
   0 -18  13    5.47    7.50
   0  18 -13   -0.71    6.58
   0  18  13    6.17    4.22
   0 -18 -13    3.58    4.92
   0 -18 -14    2.18    5.51
   0  18 -14   12.44   10.37
   0 -18  14   16.03    7.88
   0  18  14    7.56    4.20
   0 -18 -14   10.55    5.53
   0  18 -14   10.12    6.80
   0  18 -15   -6.84    6.97
   0 -18 -15    6.71    5.62
   0 -18  15   -6.54    7.84
   0  18  15    1.68    3.92
   0  18 -15   15.44   10.72
   0 -18 -15    2.70    5.58
   0 -18 -16   17.90    5.94
   0 -18  16   13.68    7.85
   0  18 -16   20.90   11.43
   0  18  16   14.90    4.37
   0 -18 -16    9.41    5.60
   0  18 -16   14.58    7.38
   0 -18 -17   -1.84    5.71
   0 -18  17   -3.70    7.98
   0  18 -17    2.53   11.42
   0  18  17    0.83    8.98
   0  18  17   -0.46    4.15
   0 -18 -17    5.16    5.83
   0  18 -17    6.14    7.32
   0  18  18   -2.77    3.98
   0 -18  18   17.19    8.48
   0  18  18    6.83    8.92
   0  18 -18   14.40   12.72
   0  18 -18    0.83    7.48
   0 -18 -18    4.45    5.68
   0  18  19    8.58    4.15
   0  18 -19    4.80    7.69
   0 -18  19   18.21    8.73
   0  18 -19   16.08   13.91
   0  18  19    1.47   10.48
   0  18 -20   -2.16    7.85
   0 -18  20   10.03    8.73
   0  18 -20    7.48   14.99
   0  18  20   -3.35   11.39
   0  18 -21    4.09    8.12
   0 -18  21    8.76    9.05
   0  18  21   27.28   13.41
   0  18 -21    0.53   14.31
   0  18 -22   10.32    8.44
   0 -18  22   12.78    9.55
   0  18 -22   20.57   13.59
   0  18  22   24.15   13.55
   0  18 -23  182.86   17.33
   0  18  23  225.18   18.98
   0  18 -23  166.65   20.09
   0 -18  23  192.06   17.99
   0 -18  24    2.49   10.34
   0  18  24   -1.75   10.70
   0  18 -24  -10.93   11.75
   0  18 -24    6.79    9.10
   0 -18  25   27.87   10.98
   0  18  25   30.36    9.74
   0  18 -25   21.53   11.53
   0  18  25   25.41    6.76
   0  18 -25   39.66   10.09
   0  18 -26   11.76   10.48
   0  18 -26    7.76   11.25
   0  18  26    2.11    9.41
   0 -18  26   11.28   11.61
   0  18 -27  -10.07   11.36
   0  18  27    6.52    9.21
   0 -18  27    5.05   13.05
   0  18  28   32.25    9.05
   0  18 -28   28.43   13.46
   0  18  28   36.23   11.20
   0 -18  28   30.07   15.65
   0  18  29   13.93    8.65
   0  18 -29    9.37   13.76
   0 -18  29   11.33   15.36
   0  18  29   19.51   10.86
   0 -18  30    7.57   13.04
   0  18  30    7.13    8.89
   0  18  30   12.06   10.57
   0 -18  31   20.14   11.86
   0  18  31   16.69    8.80
   0  18  31   17.68   10.57
   0  18 -32   -1.65    8.81
   0 -18  32   -9.86   10.82
   0 -18 -32   12.79   17.46
   0  18  32   -7.06   10.32
   0  18 -33   -4.23    8.42
   0 -18  33    6.77   10.28
   0 -18 -33  -13.64   17.40
   0  18  33   -0.91   10.31
   0  18 -34   -9.89    8.00
   0 -18  34    0.15    9.79
   0 -18 -34  -13.30   16.78
   0  18  34   -8.00   10.11
   0 -18  35   11.17    9.52
   0  18 -35   12.76    7.94
   0  18  35    4.57   10.08
   0  18 -36    8.52    7.54
   0  18 -37   -5.18    7.30
   0 -18  37  -15.52    8.05
   0 -18 -37   -6.89   14.07
   0  18 -38  -13.18    6.95
   0 -18  38   -3.26    7.67
   0 -18 -38    1.95   13.47
   0  18  38   11.02    8.42
   0  18 -39    4.42    6.50
   0  18  39    5.44    8.15
   0 -18  39    1.90    7.39
   0 -18 -39    5.34   12.93
   0 -18 -40   10.56    6.30
   0 -18 -40   30.66   12.64
   0 -18  40   11.47    7.04
   0  18  40    6.94    7.89
   0  18 -40   15.85    6.54
   0 -18 -41    5.37   11.46
   0  18 -41   11.98    5.99
   0  18  41    8.52    7.48
   0 -18  41    9.70    6.67
   0  18  42   -1.07    7.03
   0 -18  42   11.46    6.20
   0  18 -42    3.64    5.57
   0 -18  43    1.95    5.77
   0  18  43   -1.60    6.74
   0  18 -43    6.28    5.19
   0 -18  44   -0.87    5.29
   0  18  44    4.72    6.32
   0  18  45    1.12    5.72
   0  18  46    5.33    5.14
   0  20   0    1.23    4.11
   0  20   0    0.71    4.83
   0 -20   0    3.58    5.64
   0  20  -1    9.29    5.10
   0  20   1   13.87    4.93
   0  20  -1    4.19    4.33
   0  20   1    7.66    4.11
   0 -20   1   12.54    5.80
   0 -20  -1   11.91    5.77
   0  20  -2    4.58    4.39
   0  20  -2    3.54    5.02
   0  20   2   11.77    3.99
   0  20   2    4.61    4.49
   0 -20  -2    2.35    5.71
   0 -20  -3  142.82   14.61
   0  20  -3  206.86   14.60
   0  20  -3  185.12   14.20
   0 -20   3  169.76   14.74
   0  20   3  167.80   13.99
   0  20  -4    2.20    5.35
   0  20  -4   -0.86    4.49
   0 -20   4    0.63    5.27
   0 -20  -4   16.02    5.52
   0  20   4    5.59    3.77
   0  20  -5    6.45    4.76
   0  20  -5    3.28    5.29
   0 -20   5    9.88    5.95
   0 -20  -5   -0.40    5.32
   0  20   5    2.74    3.82
   0 -20  -6    6.48    5.80
   0  20   6    6.34    3.85
   0  20  -6   -4.09    4.78
   0  20  -6   12.63    5.37
   0 -20  -6    1.32    5.67
   0 -20   6   16.36    5.93
   0 -20  -7  296.87   24.48
   0  20  -7  371.77   24.82
   0 -20   7  342.50   24.73
   0 -20  -7  268.32   24.43
   0  20  -8    4.16    5.59
   0 -20  -8    3.70    5.83
   0 -20  -8    6.30    5.70
   0 -20  -9   45.90    7.57
   0  20   9   70.60    6.80
   0  20  -9   62.69    7.73
   0 -20  -9   57.69    7.61
   0 -20 -10    5.21    5.78
   0 -20 -10    2.63    5.41
   0  20  10    1.15    4.83
   0  20 -10    4.27    5.57
   0  20 -11  293.98   22.20
   0 -20 -11  273.41   21.91
   0 -20 -11  272.52   21.95
   0  20 -11  288.30   22.18
   0  20  11  267.90   21.55
   0  20  12    1.27    4.30
   0  20 -12   -6.51   10.52
   0 -20 -12    3.85    5.49
   0 -20 -12   -1.51    5.75
   0  20 -12    4.53    5.96
   0  20 -12   -1.80    6.77
   0  20  13   17.79    4.58
   0  20 -13   29.59   11.30
   0 -20 -13   18.81    6.04
   0 -20 -13   13.98    6.24
   0  20 -13   20.34    6.47
   0  20 -13   22.84    7.26
   0 -20 -14   14.28    5.91
   0  20 -14   10.81   11.24
   0  20  14    4.18    4.29
   0 -20 -14    5.67    5.97
   0  20 -14   13.33    7.29
   0  20 -15   49.66   12.31
   0 -20 -15   38.63    7.28
   0 -20 -15   49.10    7.13
   0  20 -15   58.58    8.47
   0  20  15   47.92    5.96
   0  20 -16    8.11   12.12
   0  20  16    2.70    9.03
   0 -20 -16    3.75    6.09
   0 -20 -16   -1.70    6.25
   0  20 -16    8.30    7.56
   0  20  16    8.43    4.27
   0  20  17   82.74   12.07
   0  20 -17   80.17   14.16
   0 -20 -17   69.10    8.54
   0 -20 -17   55.55    8.29
   0  20 -17   81.84    9.76
   0  20  17   72.53    7.28
   0 -20 -18    0.10    6.10
   0  20 -18    0.25    7.82
   0  20 -18    9.14   13.70
   0  20  18    4.25   11.38
   0  20  18    2.95    4.33
   0  20  19   87.79   13.21
   0 -20  19   61.43   10.69
   0  20 -19   70.02    9.71
   0  20  20    3.96   14.80
   0  20 -20    2.49   15.50
   0 -20  20   -2.50    9.22
   0  20 -20   -9.49    8.03
   0 -20  21  165.60   17.03
   0  20  21  197.81   19.49
   0  20 -21  167.52   20.19
   0  20 -21  189.60   16.42
   0  20 -22    2.28   12.57
   0  20  22   33.40   11.29
   0 -20  22   20.66    9.95
   0  20 -22   24.66    8.63
   0  20  23   32.39   10.80
   0  20 -23   23.10   12.22
   0 -20  23   23.01   10.05
   0  20 -23   19.77    9.03
   0 -20  24    9.90   10.20
   0  20 -24    3.99    9.10
   0  20  24    6.76    9.46
   0  20 -24    7.99   11.20
   0  20  24    0.78    6.27
   0 -20  25  174.16   17.39
   0  20 -25  195.33   16.80
   0  20  25  184.01   16.81
   0  20  26   30.85    9.29
   0  20 -26   14.08   10.24
   0 -20  26   10.98   11.49
   0  20  27   29.92   10.62
   0  20  27   23.74    8.93
   0 -20  27   35.78   12.95
   0  20  28    1.12   10.02
   0  20  28    6.79    8.67
   0 -20  28    2.93   14.35
   0  20  29   82.60   11.78
   0  20  29   75.68   10.55
   0  20 -29   77.94   13.91
   0 -20  29   60.59   15.76
   0  20  30    4.29    9.80
   0  20  30    3.86    7.71
   0 -20  30   -2.30   12.14
   0  20 -30    1.19   10.09
   0 -20  31    8.14   10.83
   0  20 -31    5.37    8.94
   0  20  31    0.24    9.74
   0 -20  32   16.01   10.18
   0 -20 -32   13.55   16.25
   0  20  32    8.18    9.61
   0  20 -32    7.33    8.20
   0  20 -33   99.71   11.32
   0 -20 -34   -8.95   13.67
   0  20  34    5.60    8.16
   0  20 -34   -5.92    7.42
   0 -20 -35   23.09   13.40
   0 -20  35    1.37    7.72
   0  20  35   11.09    8.13
   0  20 -35   13.13    7.10
   0 -20 -36   -3.81   13.25
   0  20  36    1.15    7.98
   0 -20  36    1.92    7.43
   0  20 -36    9.82    6.69
   0  20  37   93.32   10.43
   0 -20  37   72.66    9.92
   0 -20 -37  105.91   14.63
   0  20 -37   88.80    9.62
   0  20  38    2.07    7.33
   0 -20 -38   -0.53   11.98
   0  20 -38    4.31    5.99
   0 -20 -39    4.63    5.80
   0  20 -39    5.53    5.66
   0  20  39   11.63    7.09
   0 -20 -39   15.66   11.13
   0  20  40   -5.75    6.72
   0  20 -40   18.15    5.39
   0  20  41   36.90    6.79
   0  20 -41   20.08    5.46
   0  20  42    6.62    5.97
   0  20  43   19.58    5.62
   0  20  44    0.10    4.76
   0  22   0  426.85   31.71
   0  22   0  401.23   31.48
   0 -22   0  423.19   31.98
   0  22   1  131.63   11.46
   0  22  -1  118.85   11.40
   0 -22  -1  162.20   12.63
   0  22  -1  144.92   11.94
   0 -22   1  127.02   12.27
   0  22   2   68.82    6.45
   0 -22  -2   78.69    8.03
   0  22  -2   49.17    7.02
   0  22  -2   33.08    6.28
   0 -22   2   58.06    7.90
   0  22   3   72.71    7.25
   0  22  -3   69.12    7.48
   0 -22  -3   61.96    8.52
   0  22  -3   74.23    8.12
   0 -22   3   81.46    8.77
   0  22   4  294.61   25.48
   0  22  -4  357.82   25.82
   0 -22   4  353.59   26.28
   0 -22  -4  325.46   26.08
   0  22  -4  364.70   26.03
   0 -22   5  144.63   13.84
   0 -22  -5  161.92   13.89
   0 -22  -5  178.38   13.97
   0  22  -5  156.08   13.25
   0  22  -5  150.04   13.69
   0 -22   6   29.94    6.90
   0 -22  -6   23.00    6.75
   0 -22  -6   36.21    6.69
   0  22  -6    6.55    6.06
   0  22  -6   10.50    5.32
   0  22   7  307.14   22.87
   0 -22   7  279.81   23.24
   0 -22  -7  246.02   22.94
   0 -22  -7  281.66   23.07
   0  22  -7  321.38   22.88
   0  22  -7  311.24   23.14
   0  22   8  307.33   23.35
   0 -22   8  289.12   23.81
   0 -22  -8  262.92   23.61
   0 -22  -8  317.57   23.72
   0  22  -8  321.37   23.86
   0  22  -8  303.57   23.50
   0  22   9    3.96    5.17
   0 -22   9    5.97    6.88
   0 -22  -9    4.14    6.27
   0 -22  -9    5.75    6.13
   0  22  -9    7.67    6.30
   0  22  -9   -0.35    5.34
   0  22  10  315.34   25.36
   0 -22  10  372.42   26.24
   0 -22 -10  312.59   25.80
   0 -22 -10  274.98   25.68
   0  22 -10  377.77   25.94
   0  22 -10  362.60   26.12
   0 -22 -11  269.11   20.57
   0 -22  11  243.54   20.76
   0  22  11  269.42   20.15
   0 -22 -11  236.22   20.50
   0 -22 -12  131.57   10.95
   0 -22 -12  113.62   10.83
   0  22  12  110.69    9.82
   0 -22 -13   37.92    7.24
   0 -22 -13   40.64    7.29
   0  22  13   33.53    5.62
   0  22  14  423.41   30.25
   0 -22 -14  366.07   28.73
   0 -22 -14  328.77   28.75
   0  22  14  384.82   28.34
   0  22  15  140.88   14.60
   0 -22 -15  116.29   11.52
   0 -22 -15  110.12   11.43
   0  22  15  123.95   10.65
   0  22  16  117.73    9.58
   0 -22 -16  103.55   10.62
   0  22 -16   78.87   10.48
   0  22  16  124.11   14.63
   0 -22 -16  104.50   10.77
   0 -22 -17   27.48    6.93
   0  22 -17   30.48    7.93
   0  22 -17   15.03    6.61
   0  22 -18  187.25   16.15
   0  22 -18  175.80   15.57
   0  22  18  172.98   19.67
   0  22 -19   97.38   11.22
   0  22 -19  103.02   10.50
   0  22  19   95.44   15.72
   0  22 -20   15.81    7.96
   0  22 -20    3.38    6.65
   0  22  20    5.34   11.79
   0  22 -21  185.73   15.47
   0  22 -21  139.09   14.57
   0  22  21  181.94   17.19
   0  22  22  232.59   20.62
   0  22  23    1.61    9.41
   0  22  24   29.66    6.09
   0  22  24   32.31    8.97
   0  22 -25  183.32   17.93
   0  22  25  233.27   18.45
   0  22  25  194.59   18.22
   0  22 -26  157.33   17.48
   0  22  26  202.13   17.63
   0  22  26  209.46   17.17
   0  22 -27   -4.15   10.34
   0  22  27    2.04    9.13
   0  22  27    8.93    8.48
   0  22 -28   28.22   12.38
   0  22  28   16.24    9.23
   0  22  28   19.75    7.98
   0  22  29   86.46   10.47
   0  22 -29   76.85   12.37
   0  22 -30  121.72   13.25
   0 -22 -31   -0.70   13.69
   0  22  31    5.18    7.74
   0  22 -31    0.12    7.42
   0  22  32   50.05    8.56
   0 -22 -32   59.30   13.97
   0  22 -32   42.00    8.14
   0  22 -32   37.74    7.12
   0  22  33   88.41   10.12
   0 -22 -33   95.48   14.34
   0  22 -33   81.33    9.50
   0  22 -33   77.71    8.88
   0  22  34  109.12   10.43
   0 -22 -34  103.70   14.42
   0  22 -34   80.89    9.59
   0  22 -34   82.04    9.06
   0  22  35    3.22    6.91
   0 -22 -35   -1.04   11.59
   0  22 -35   -3.73    5.79
   0  22 -35    7.10    5.00
   0  22  36   25.58    7.15
   0 -22 -36   37.19   11.63
   0  22 -36   31.40    6.03
   0  22 -36   27.14    5.44
   0  22 -37   38.54    6.15
   0  22  37   44.49    7.33
   0  22 -38   35.52    6.04
   0  22  38   59.43    7.28
   0  22  39    6.85    5.64
   0  22  40   46.21    6.42
   0  22  41   11.85    4.70
   0 -22  41    8.04    3.29
   0 -22  42   -1.55    2.74
   0 -24   0   99.23    9.92
   0  24   0   89.54    8.68
   0 -24  -1   12.17    6.52
   0 -24   1   12.92    6.68
   0  24   1    7.13    4.42
   0  24  -1    5.28    4.64
   0 -24  -2    4.39    6.12
   0 -24   2    3.06    6.14
   0  24  -2    3.98    4.63
   0  24   2   11.62    4.38
   0 -24  -2    5.58    6.70
   0  24  -3   -2.80    4.68
   0  24  -3    3.90    4.94
   0 -24  -3    3.34    6.36
   0 -24  -3    0.98    6.47
   0 -24  -4  156.18   14.12
   0 -24  -4  153.10   14.03
   0  24  -4  161.63   13.45
   0  24  -4  161.56   13.36
   0 -24   4  161.77   14.17
   0 -24  -5    4.30    6.56
   0 -24  -5   10.22    6.30
   0  24  -5    0.76    4.83
   0  24  -5    1.76    4.97
   0  24   5   14.52    5.77
   0 -24   5    6.12    6.46
   0 -24  -6    6.96    6.59
   0 -24  -6    7.89    6.17
   0  24  -6   14.94    5.35
   0  24  -6   14.85    5.01
   0  24   6    8.40    5.61
   0 -24   6   12.98    6.49
   0 -24  -7    2.55    6.50
   0 -24  -7    2.54    6.12
   0  24  -7    5.05    4.98
   0  24  -7    4.08    5.08
   0  24   7    9.03    5.40
   0 -24   7   14.72    6.70
   0 -24  -8  100.21   10.98
   0 -24  -8   92.13   10.84
   0  24  -8  120.80   10.50
   0  24  -8  130.12   10.40
   0  24   8  113.65   10.23
   0 -24   8  103.32   11.08
   0 -24  -9    4.88    6.45
   0 -24  -9    2.30    6.29
   0  24  -9    2.94    5.32
   0  24  -9    2.94    5.10
   0  24   9    8.21    4.61
   0 -24   9   -1.55    6.63
   0  24  10   36.79    5.88
   0 -24 -10   37.16    7.19
   0 -24 -10   37.58    7.05
   0  24 -10   34.13    6.17
   0  24 -10   31.75    6.48
   0  24  10   44.09    9.67
   0 -24  10   40.57    7.80
   0  24  11    1.22    4.70
   0 -24 -11    3.73    6.39
   0 -24 -11    2.33    6.28
   0  24 -11    5.51    5.44
   0  24 -11   13.17    5.36
   0  24  11   -4.16    9.03
   0 -24  11   12.08    6.84
   0  24  12   10.19    4.66
   0 -24 -12    6.05    6.31
   0 -24 -12   -5.17    6.31
   0  24 -12    1.86    5.27
   0  24 -12    9.38    5.87
   0  24  12    8.31    9.47
   0 -24  12   14.47    6.69
   0 -24 -13   37.72    7.38
   0  24  13   36.78    5.80
   0 -24 -13   45.81    7.39
   0  24 -13   40.13    6.72
   0  24 -13   43.53    6.98
   0  24  13   53.86   11.61
   0 -24  13   38.78    8.11
   0 -24 -14  322.72   28.13
   0  24  14  361.00   27.71
   0  24 -14  378.79   28.26
   0  24 -14  385.79   28.26
   0 -24  14  348.76   28.43
   0  24  14  384.00   30.51
   0 -24 -14  369.68   28.14
   0 -24 -15    7.68    6.30
   0 -24 -15   10.82    6.13
   0  24 -15   14.91    5.91
   0  24 -15   -4.50    5.75
   0 -24  15    5.90    6.52
   0  24  15    1.71   12.99
   0  24 -16   31.74    6.64
   0 -24 -16   17.66    6.50
   0  24  16   43.26   13.69
   0 -24  16   24.21    7.08
   0  24 -17   22.90    6.51
   0  24  17   27.89   12.15
   0 -24  17   19.00    7.30
   0  24 -18  184.86   15.14
   0  24  18  182.45   17.81
   0 -24  18  158.28   15.33
   0  24 -19    1.10    5.89
   0  24  19    3.85    9.56
   0 -24  19    5.30    6.72
   0  24 -20   29.70    6.78
   0  24  20   36.32    9.51
   0 -24  20   13.96    7.51
   0  24 -21    4.25    6.02
   0  24  21    6.54    8.21
   0  24 -22   -2.62    6.38
   0  24  22    4.45    8.38
   0  24  23    0.16    5.30
   0  24 -23    3.03    6.74
   0  24  23    8.80    8.34
   0  24  24   18.31    5.63
   0  24 -24    5.17    7.36
   0  24  24    7.44    7.63
   0  24  25   -1.09    5.74
   0  24  25    6.98    7.78
   0  24 -25    2.13    7.91
   0  24 -26   21.00    9.21
   0  24 -27    7.60    7.69
   0  24 -28   90.52   10.35
   0  24 -29   -1.17    5.96
   0  24 -30   41.29    6.68
   0 -24 -30   39.16   13.17
   0  24 -31    3.59    5.11
   0 -24 -31    2.32   11.81
   0  24 -32   62.15    7.38
   0 -24 -32   82.64   12.56
   0 -24  33    2.67    4.75
   0 -24  34   26.33    5.13
   0 -24  35    0.07    4.18
   0 -24  36    0.63    3.87
   0  24 -36    4.62    3.42
   0 -24  37    2.23    3.53
   0 -24  38    1.64    3.26
   0 -24  39   -0.09    2.85
   0 -26   0  110.38   10.98
   0 -26   0  111.03   11.02
   0 -26  -1  105.84    9.91
   0 -26   1   70.24    9.70
   0 -26   1   65.33    9.58
   0 -26  -1  125.78   10.08
   0 -26  -2   10.63    6.53
   0 -26  -2   21.55    6.40
   0 -26   2    1.95    6.28
   0 -26  -3    5.99    6.33
   0 -26  -3    8.38    6.30
   0 -26   3    0.12    6.29
   0 -26  -4   13.91    6.43
   0 -26  -4    0.12    5.85
   0 -26   4   11.57    6.50
   0 -26  -5   25.36    6.81
   0 -26  -5   25.28    6.63
   0 -26   5   28.64    7.09
   0 -26  -6    8.67    6.56
   0 -26  -6   13.73    6.07
   0 -26   6    6.55    6.49
   0  26  -7   16.07    5.09
   0 -26  -7   22.37    6.45
   0 -26  -7   10.67    5.88
   0 -26   7   22.74    6.92
   0  26  -8   -3.20    5.08
   0 -26   8    8.48    6.41
   0 -26  -8   -0.35    6.06
   0 -26  -8    4.32    6.22
   0 -26  -9   38.27    7.21
   0 -26  -9   43.18    7.00
   0  26  -9   36.55    6.22
   0  26   9   52.94   10.75
   0 -26   9   43.47    7.44
   0  26  10   24.60    4.69
   0 -26 -10   22.14    6.73
   0 -26 -10   25.84    6.41
   0  26 -10   26.01    4.98
   0  26 -10   30.59    5.81
   0  26  10   23.02   11.44
   0 -26  10   19.07    7.14
   0  26  11    4.28    3.96
   0 -26 -11   11.44    5.93
   0 -26 -11   13.19    6.30
   0  26 -11    5.84    4.46
   0  26 -11    3.23    5.17
   0  26  11   11.13   11.79
   0 -26  11    7.07    6.53
   0 -26 -12    4.98    5.70
   0  26  12   -1.58    3.99
   0  26 -12   -1.73    4.41
   0  26 -12    0.93    5.39
   0 -26  12    1.93    6.58
   0  26  12   -0.61   12.21
   0 -26 -12   -0.93    6.01
   0 -26 -13    9.10    6.00
   0 -26 -13    0.58    5.76
   0  26 -13    5.56    4.48
   0  26 -13    2.34    5.27
   0 -26  13   10.73    6.74
   0  26  13    4.30   10.88
   0  26 -14   18.28    5.52
   0  26 -14   19.63    4.81
   0 -26 -14   13.12    6.11
   0  26  14   15.85   10.06
   0 -26  14    2.07    6.53
   0  26 -15   15.23    5.62
   0  26 -15    4.97    4.70
   0  26  15    8.38    9.58
   0 -26  15   10.53    6.63
   0  26 -16   34.64    6.09
   0  26 -16   22.60    5.23
   0  26  16   10.45    9.08
   0 -26  16   19.57    7.02
   0  26 -17  120.75   10.33
   0  26 -17   93.82    9.72
   0  26  17  110.49   12.20
   0 -26  17  104.00   10.81
   0  26 -18    0.65    4.81
   0  26 -18   -2.20    5.43
   0  26  18    5.45    7.98
   0 -26  18    0.92    6.29
   0  26 -19   51.08    7.14
   0  26 -19   41.81    6.41
   0 -26  19   49.60    7.94
   0  26 -20   34.92    6.56
   0  26 -20   30.45    5.73
   0  26 -21    3.83    4.92
   0  26 -21   -8.21    5.80
   0  26  21    8.49    5.15
   0  26 -22   15.54    5.56
   0  26 -22   24.08    6.46
   0  26  22   20.79    5.35
   0  26  22   16.59    6.43
   0  26 -23    1.10    5.50
   0  26 -23   -9.25    6.48
   0  26  23   -3.66    6.01
   0  26  23    1.88    5.06
   0 -26  23    3.87    6.42
   0  26 -24    6.52    7.23
   0  26 -24    1.59    6.01
   0  26  24    1.15    6.16
   0  26  24    2.35    5.15
   0 -26  24    0.85    7.21
   0 -26  25    6.24    8.44
   0  26 -25   13.18    8.02
   0  26 -25   19.75    7.06
   0 -26  26   15.51    7.55
   0  26 -26   33.62    6.95
   0  26 -26   16.92    6.97
   0 -26  27    5.14    6.19
   0  26 -27    2.42    5.60
   0  26 -27   -2.52    5.39
   0 -26 -28   -4.56   11.55
   0 -26  28    3.29    5.57
   0  26 -28    2.35    4.93
   0  26 -28    1.19    4.65
   0 -26 -29    5.05   10.90
   0  26 -29    0.35    4.25
   0 -26  29    0.09    5.08
   0  26 -30    6.16    4.02
   0 -26  30    4.48    4.69
   0  26 -31    8.31    3.73
   0 -26  31    4.87    4.23
   0  26 -32    0.93    3.34
   0 -26  32    1.01    3.98
   0 -26  33   -0.60    3.62
   0 -26  34    0.38    3.35
   0 -26  35    6.19    3.06
   0 -26  36    0.12    2.76
   0  28   0   -0.37    4.68
   0 -28   0   -0.21    5.94
   0 -28   0   -1.34    5.73
   0  28   1   10.98    4.79
   0  28  -1   10.65    4.78
   0 -28  -1    2.06    6.00
   0 -28   1   16.80    6.18
   0 -28  -1    9.90    5.93
   0 -28   1    9.37    5.85
   0  28   2    5.87    4.63
   0 -28  -2    3.38    6.02
   0 -28   2   41.58    6.69
   0 -28   2   40.37    6.26
   0 -28  -2    7.83    5.66
   0  28   3  107.93    9.96
   0 -28   3  111.93   10.94
   0 -28  -3  110.94   10.88
   0 -28   3  112.86   10.82
   0 -28  -3  127.86   10.71
   0  28   4   15.65    4.46
   0 -28   4   19.29    6.50
   0 -28  -4   35.98    6.45
   0 -28  -4   46.51    6.39
   0 -28   4    4.51    6.02
   0 -28  -5   21.84    6.19
   0 -28   5   20.50    6.33
   0 -28   5   17.11    6.36
   0  28  -5   14.47    3.99
   0  28   5   15.22    4.40
   0 -28  -5   12.31    5.63
   0 -28  -6   11.35    6.05
   0 -28   6   40.78    6.82
   0 -28  -6   12.31    5.98
   0 -28   6   37.50    6.77
   0  28   6   12.59    4.46
   0  28  -6   11.48    4.22
   0  28   7  107.39    9.82
   0  28  -7  116.56    9.79
   0 -28  -7  116.39   10.84
   0 -28   7  130.83   10.94
   0 -28  -7  105.64   10.70
   0 -28  -8   13.96    5.84
   0 -28  -8   15.66    5.95
   0 -28   8   15.27    5.93
   0  28  -8   -1.02    3.92
   0  28   8   10.49    3.99
   0 -28  -9    8.93    5.84
   0 -28  -9   -0.65    5.26
   0  28   9    2.87    3.83
   0 -28   9    2.08    5.98
   0  28  -9    6.80    3.91
   0 -28 -10   -1.43    5.67
   0  28  10    0.07    3.78
   0 -28  10   -2.54    5.99
   0  28 -10    4.35    3.91
   0 -28 -10    1.62    5.41
   0  28  11    9.29    3.70
   0  28 -11    7.96    4.05
   0  28 -12    0.87    3.97
   0  28 -13   13.68    4.25
   0  28 -13   16.57    4.82
   0  28  13   11.51    6.45
   0  28 -14   -0.79    3.96
   0  28 -14    4.03    4.59
   0  28  14    5.22    6.13
   0  28 -15   39.23    5.78
   0  28 -15   43.82    5.36
   0  28  15   33.33    6.92
   0 -28 -15   20.81   13.45
   0  28 -16    0.71    4.65
   0  28 -16    2.04    4.11
   0  28  16    1.81    5.89
   0 -28  16   14.29   14.27
   0 -28  16   -4.07    5.32
   0  28 -17    6.34    4.70
   0  28 -17    5.42    4.12
   0  28  17    4.03    5.57
   0 -28  17    0.20    5.35
   0  28 -18    5.45    4.08
   0  28 -18    6.17    4.79
   0  28  18    7.77    5.72
   0 -28  18   10.06    5.51
   0  28 -19    8.84    5.00
   0  28 -19    8.18    4.17
   0  28  19   -6.09    5.65
   0  28  19    2.19    4.74
   0 -28  19    1.33    5.36
   0  28 -20    0.82    4.22
   0  28 -20    7.28    5.01
   0  28  20   -6.82    5.51
   0  28  20   -1.48    4.57
   0 -28  20    0.62    5.43
   0  28 -21    8.72    5.23
   0  28 -21    2.83    4.42
   0  28  21   -1.68    5.15
   0 -28  21    6.25    5.94
   0  28  21    7.28    4.76
   0 -28  22    2.90    6.31
   0  28  22    3.05    4.67
   0  28 -22    4.32    4.82
   0  28 -22   -6.62    5.79
   0 -28  23    5.56    7.32
   0  28  23    6.49    4.90
   0  28 -23    9.65    5.35
   0  28 -23   -1.05    6.28
   0 -28  24    3.40    6.92
   0  28 -24    2.87    5.49
   0 -28  25   41.37    7.20
   0  28 -25   59.68    6.60
   0  28 -26   -3.82    3.99
   0 -28  26   -0.59    4.92
   0  28 -27    4.16    3.59
   0 -28  27    4.45    4.52
   0 -28  28    0.46    4.04
   0 -28  29   -1.23    3.70
   0 -28  30   -0.74    3.38
   0 -28  31   -0.05    3.03
   0 -28  32    3.12    2.68
   0 -30   0  432.66   31.34
   0 -30   0  400.69   31.28
   0  30   0  408.87   31.13
   0 -30  -1  192.23    9.47
   0 -30   1   65.68    8.94
   0 -30  -1  182.25    9.52
   0  30   1  107.39    8.76
   0 -30   2   45.84    5.58
   0 -30  -2   26.62    5.43
   0  30   2   15.79    4.60
   0  30  -2   33.83    5.10
   0 -30  -2   29.98    5.53
   0 -30   2   48.63    5.82
   0 -30   3  143.51   10.03
   0 -30  -3   86.04    9.69
   0 -30  -3   81.92    9.62
   0 -30   3  159.08   10.09
   0  30  -3  109.90    9.54
   0  30   3   95.28    9.17
   0 -30   4  176.88   16.25
   0 -30  -4  230.11   16.33
   0 -30   4  186.94   16.23
   0 -30  -4  213.23   16.27
   0  30  -4  188.95   16.09
   0  30   4  226.80   16.01
   0 -30   5   25.53    5.93
   0 -30  -5   53.54    6.01
   0 -30  -5   49.14    5.80
   0 -30   5   24.61    5.65
   0  30  -5   19.24    5.35
   0  30   5   60.14    5.07
   0 -30   6   47.05    5.74
   0 -30  -6   16.60    5.29
   0 -30   6   42.31    5.52
   0 -30  -6   14.75    5.16
   0  30  -6   40.00    5.12
   0  30   6   16.48    4.21
   0 -30   7   59.12    6.66
   0 -30  -7   49.48    6.48
   0 -30  -7   53.42    6.32
   0 -30   7   68.57    6.53
   0  30  -7   51.40    6.34
   0  30   7   46.44    5.56
   0 -30  -8   80.40    7.47
   0 -30   8   59.88    7.51
   0 -30   8   68.68    7.58
   0 -30  -8   78.94    7.51
   0  30   8   74.47    6.68
   0 -30  -9   -1.43    4.57
   0 -30   9    4.37    4.85
   0  30   9    9.24    3.27
   0 -30  10   77.13    8.08
   0 -30  10   95.06    8.26
   0 -30 -11   40.80   14.53
   0 -30  11   27.93   15.58
   0 -30  11   74.44    7.47
   0 -30  11   77.42    7.59
   0 -30  12   61.63    6.67
   0  30 -12   56.47    5.60
   0 -30  12   49.20    6.66
   0 -30  13   12.42    5.25
   0  30 -13   12.87    3.55
   0 -30  13   18.09    5.14
   0 -30  14   97.58    9.55
   0  30 -14  112.29    8.78
   0 -30  14   91.08    9.59
   0 -30  15   79.60    8.72
   0 -30  15   77.99    8.99
   0 -30  16   43.86    6.74
   0  30 -16   58.21    5.43
   0 -30  16   43.24    6.36
   0 -30  17   16.86    5.92
   0  30 -17   19.98    3.91
   0  30  17   21.02    4.58
   0 -30  17   20.77    5.24
   0 -30  18  109.47   11.05
   0  30  18  126.93   10.59
   0 -30  18   98.20   11.72
   0  30  19   80.60    7.24
   0  30 -19   87.00    7.12
   0 -30  20   11.48    6.45
   0  30 -20   30.74    4.89
   0 -30  20   24.38    6.32
   0 -30  21   18.25    5.26
   0 -30  21   25.84    6.71
   0 -30  22  113.22    9.44
   0 -30  22   80.81    8.43
   0 -30  23    7.94    3.95
   0 -30  23   15.72    4.66
   0 -30  24   -1.37    3.45
   0 -30  24    2.11    3.86
   0 -30  25   18.59    3.64
   0 -30  25   21.18    3.92
   0 -30  26   34.49    3.83
   0 -30  26   23.93    3.99
   0 -30  27    4.32    2.73
   0 -32   0    1.28    4.06
   0 -32   0    7.61    3.81
   0  32   0    0.16    3.08
   0  32   1    0.64    3.16
   0 -32   1   30.22    4.41
   0 -32  -1    5.17    4.21
   0 -32  -1    2.39    3.92
   0 -32   1   37.16    4.26
   0  32  -1   12.89    3.48
   0  32  -2   58.49    5.80
   0  32   2   63.49    5.73
   0 -32  -2   69.49    6.33
   0 -32   2   48.96    6.33
   0 -32   2   54.68    6.21
   0 -32  -2   68.55    6.28
   0  32   3   27.49    3.39
   0 -32  -3   34.11    4.35
   0 -32   3    6.99    4.34
   0 -32  -3   32.61    4.36
   0 -32   3    2.72    4.11
   0  32   4    4.46    2.75
   0 -32   4    4.37    4.09
   0 -32  -4    3.77    3.94
   0 -32   4    6.04    3.83
   0 -32  -4    0.71    3.80
   0  32  -4    4.75    3.24
   0  32   5    2.29    2.78
   0 -32   5    5.87    4.14
   0 -32   5    5.87    3.85
   0  32  -5    8.35    3.33
   0  32   6    8.49    2.70
   0  32  -6    3.42    3.37
   0 -32   6    5.21    4.13
   0 -32   6    2.13    3.71
   0  32  -7    0.06    3.35
   0 -32   7    6.62    4.16
   0 -32   7   -0.19    3.83
   0  32  -8   14.20    3.58
   0 -32   8    9.04    4.18
   0 -32   8    9.41    3.93
   0  32  -9    4.45    3.55
   0 -32   9    8.93    4.20
   0 -32   9    9.34    3.88
   0  32 -10   13.20    3.74
   0 -32  10    8.77    4.14
   0 -32  10    9.15    3.91
   0  32 -11    4.42    3.52
   0 -32  11    4.43    4.16
   0 -32  11    2.94    3.70
   0  32 -12    2.29    3.53
   0 -32  12    0.60    4.00
   0 -32  12    6.23    3.88
   0  32  13    0.15    3.69
   0  32 -13   -1.76    3.57
   0 -32  13    4.80    4.26
   0 -32  13   -1.72    3.79
   0  32 -14   -1.87    3.70
   0 -32  14   -0.39    4.40
   0 -32  14    5.67    3.84
   0  32 -15   -1.76    3.96
   0 -32  15    0.07    4.93
   0 -32  15    2.25    3.90
   0 -32  16    4.28    5.60
   0 -32  16    2.53    4.01
   0 -32  17    3.42    4.66
   0 -32  17    2.23    4.30
   0 -32  18   -1.77    3.80
   0 -32  18   -0.61    4.88
   0 -32  19   -1.40    3.22
   0 -32  19   -0.75    3.91
   0 -32  20   -0.56    2.84
   0 -32  20   -1.63    3.27
   0 -32  21   -0.34    2.75
   0 -34   3   21.36    3.58
   0 -34   3   26.56    3.53
   0 -34   4    4.39    3.08
   0 -34   4    6.51    2.89
   0 -34   5    2.50    3.02
   0 -34   5    4.50    2.83
   0 -34   6   14.57    3.56
   0 -34   6   30.41    3.52
   0 -34   7   40.01    4.76
   0 -34   7   52.58    4.78
   0 -34   8    9.49    3.15
   0 -34   8    9.93    3.06
   0 -34   9    1.59    3.11
   0 -34   9    2.40    2.91
   0 -34  10    2.42    3.28
   0 -34  10   11.29    2.83
   0 -34  11   20.39    4.18
   0 -34  11   28.36    3.62
  -1  -1  55    2.24    4.13
  -1   1  55   -0.19    4.00
  -1   1  54    7.72    4.99
  -1  -1  54   -0.60    4.90
  -1   1  53    6.09    5.64
  -1  -1  53    8.30    5.79
  -1   1  52    2.19    6.32
  -1  -1  52   -2.20    6.40
  -1  -1  52   -1.60    6.30
  -1   1  51   -1.26    6.76
  -1  -1  51   -2.39    6.82
  -1   1  51    2.17    6.77
  -1  -1  51   -1.31    7.05
  -1  -1  50    0.30    7.43
  -1  -1  50    5.57    7.52
  -1   1  50    7.75    7.39
   1  -1 -49   13.58   14.07
  -1  -1  49    3.24    8.22
  -1   1  49   -7.61    8.06
   1  -1 -48    9.34   14.46
   1   1 -48   15.82   14.96
  -1   1  48   15.03    8.63
  -1  -1  48   17.82    8.83
   1   1 -47  -16.50   15.27
   1  -1 -47  -19.21   15.19
  -1   1  47    2.33    8.87
  -1  -1  47    3.15    9.13
  -1  -1  46   -7.14    9.56
  -1   1  46   -3.84    9.28
  -1  -1  45   22.11    9.75
  -1   1  45   10.31    9.69
  -1   1  45   13.16   11.09
   1  -1 -45   16.82   17.60
   1   1 -45    1.62   18.36
   1  -1 -44   26.01   10.00
  -1  -1  44   19.76   10.41
  -1   1  44   30.09   10.24
  -1   1  44   35.12   11.58
   1  -1 -44   34.53   18.64
   1   1 -44   33.27   19.36
   1  -1 -43   13.14    9.64
  -1   1  43    2.76    9.81
  -1  -1  43    4.48   10.26
   1  -1 -43   19.12   18.66
   1   1 -43   17.78   19.31
  -1   1  43    8.25   11.12
  -1  -1  43   20.83   11.33
   1  -1 -42    1.17   19.06
   1   1 -42    4.52   19.38
  -1   1  42    0.31   11.23
  -1  -1  42   11.69   11.10
  -1   1  41   -1.22   11.12
  -1  -1  41   -3.22   11.25
   1  -1 -41   -0.60   19.62
   1  -1 -41   -2.33   10.95
   1   1 -41   -2.28   11.32
   1   1 -41    2.39   19.48
  -1  -1  41    2.43   11.32
  -1  -1  40   34.03   11.61
  -1   1  40   19.67   11.62
   1  -1 -40   30.98   11.12
   1   1 -40   10.31   11.51
   1  -1 -40   23.79   19.63
   1   1 -40   12.61   20.23
  -1   1  39   42.25   11.89
  -1  -1  39   32.46   11.57
   1  -1 -39   24.16   11.28
   1   1 -39   45.73   11.66
   1   1 -39   25.97   20.23
   1  -1 -39   39.38   20.28
  -1   1  38   16.65   11.21
  -1  -1  38   18.73   11.11
   1  -1 -38   10.90   10.86
   1   1 -38   11.79   11.19
   1   1 -38   25.40   20.12
   1  -1 -38   27.70   19.59
  -1  -1  37   11.55   10.66
  -1   1  37   -9.85   10.72
   1  -1 -37    2.88   10.49
   1   1 -37   13.84   11.03
   1  -1 -37   -8.76   19.76
   1   1 -37    5.77   20.00
  -1   1  36   12.15   10.59
  -1  -1  36    4.50   10.51
   1   1 -36   14.50   10.64
   1  -1 -36   17.06   10.22
   1   1 -36    6.24   19.76
   1  -1 -36    8.79   19.53
  -1  -1  35    6.30   10.25
  -1   1  35   21.39   10.56
   1   1 -35   13.29   10.35
   1  -1 -35   13.33   10.04
   1  -1 -35   18.28   18.59
   1   1 -35   14.50   19.60
  -1   1  34   15.46    9.98
  -1  -1  34   22.54   10.16
   1   1 -34   26.76   10.30
   1  -1 -34   32.74    9.81
   1  -1 -34   -6.85   18.77
   1   1 -34   29.87   19.16
  -1   1  33   -6.01    9.66
  -1  -1  33   -4.09    9.55
   1   1 -33    4.67    9.63
   1  -1 -33    1.76    9.33
   1  -1 -33    5.01   18.14
   1   1 -33   -8.10   18.47
  -1  -1  32    6.75    9.20
  -1   1  32   11.70    9.48
   1   1 -32   -9.06    9.43
   1  -1 -32    5.79    9.08
   1  -1 -32   16.55   17.77
   1   1 -32   -1.92   18.09
  -1   1  31   10.24    9.01
   1  -1 -31   12.24    8.67
   1   1 -31    8.24    9.00
   1   1 -31   13.93   17.79
   1  -1 -31   20.71   16.95
   1   1 -30   19.23    8.14
   1  -1 -30   27.11    8.51
   1   1 -30   28.36    8.96
  -1   1  29   -1.60    8.75
  -1  -1  29   -1.30    8.57
   1   1 -29   -0.42    7.91
   1   1 -29   -4.20    8.73
   1  -1 -29    1.81    7.93
   1  -1 -29   -5.73   17.38
   1   1 -29   -5.24   16.76
  -1   1  28    9.98    8.61
  -1  -1  28   -5.95    8.37
   1   1 -28    8.29    7.94
   1  -1 -28   11.18    7.68
   1   1 -28   12.13    8.24
   1   1 -28   -0.90   16.61
   1  -1 -28   -4.40   16.98
  -1   1  27    5.13    8.42
  -1  -1  27    3.73    8.21
   1   1 -27    6.72    7.46
   1   1 -27   -2.96    8.18
   1  -1 -27    6.97    7.82
   1  -1 -27   -6.35   16.74
   1   1 -27    1.43   16.53
   1   1 -26   -2.25    7.74
  -1   1  26    7.38    8.35
  -1  -1  26    4.99    8.32
   1   1 -26   -3.69   17.20
   1  -1 -26   13.15   16.50
  -1  -1  25    1.17    8.23
  -1   1  25    0.47    8.39
   1  -1 -25   -3.11   16.25
   1   1 -25    4.56   16.59
  -1  -1  24   -5.32    8.34
  -1   1  24    3.35    8.37
   1   1 -24    6.60   16.87
   1  -1 -24   -4.14   15.95
  -1  -1  23   -0.87    5.43
   1   1 -23    8.09    8.07
  -1   1  23    3.29    8.50
  -1  -1  23    9.43    8.38
   1   1 -23    4.98   16.72
   1  -1 -23   -2.28   15.90
  -1  -1  22    0.38    5.21
   1   1 -22    9.25    7.88
  -1   1  22    7.01    8.66
  -1  -1  22    8.61    8.29
   1  -1 -22   -0.75   16.57
   1   1 -22    3.45   16.92
  -1  -1  21    3.07    5.48
   1  -1 -21   -1.01   16.40
   1   1 -21    7.60   16.59
   1   1 -21   -0.05    7.95
  -1   1  21    4.65    8.51
  -1  -1  21    0.65    8.10
  -1  -1  20   -1.79    5.40
   1   1 -20    6.31   16.55
   1  -1 -20    4.15   15.71
  -1   1  20    3.91    5.51
   1   1 -20    0.63    6.90
   1   1 -20    2.60    7.84
   1  -1 -20    5.09    5.16
  -1  -1  20   10.56    7.97
  -1  -1  19    2.51    5.12
  -1   1  19    2.80    5.08
   1  -1 -19   -1.15   15.10
   1   1 -19    3.85   16.23
   1  -1 -19    4.14    5.04
   1   1 -19    3.57    7.21
   1   1 -19    2.71    6.38
  -1  -1  19   11.87    7.65
  -1  -1  18    1.15    4.73
   1   1 -18    5.35   15.11
   1  -1 -18   -4.87   14.09
  -1   1  18    2.34    4.77
  -1  -1  18    2.05    6.84
   1  -1 -18    3.49    4.59
   1   1 -18   -1.20    5.56
   1   1 -17   -1.42   14.32
   1  -1 -17   10.96   13.22
  -1   1  17    1.53    4.65
  -1  -1  17    5.42    6.41
   1   1 -17    2.56    5.11
   1  -1 -17    3.42    4.35
   1  -1 -17    9.99   14.26
   1   1 -16    2.23   13.85
   1  -1 -16    6.13   13.04
  -1   1  16    9.31    4.23
  -1  -1  16    7.74    5.96
   1   1 -16    6.84    4.94
   1  -1 -16   16.10    4.40
   1  -1 -16    8.98   13.45
   1  -1 -15    5.98   13.04
   1   1 -15    5.81   14.02
  -1   1  15    2.21    4.20
  -1  -1  15    3.51    5.81
   1  -1 -15   -1.24    4.94
   1  -1 -15   -4.64   13.31
   1  -1 -15    5.49    4.01
   1   1 -15    2.54    4.89
   1   1 -14    9.93    4.87
  -1   1  14   10.39    4.68
   1   1 -14   17.33   14.52
   1  -1 -14   17.95   12.26
  -1  -1  14   12.82    5.92
   1  -1 -14   15.85   13.09
  -1   1  14    9.35    3.49
   1  -1 -14   14.28    4.20
   1   1 -13   -0.07   15.04
   1  -1 -13    3.36   12.43
  -1   1  13    3.55    5.06
   1   1 -13    1.64    4.69
   1  -1 -13    8.14   12.97
  -1   1  13   -1.12    3.38
   1  -1 -13   -2.92    4.13
   1   1 -12    2.02   15.53
  -1   1  12    0.51    5.67
  -1   1  12    1.13    3.43
   1  -1 -12   -5.64   12.85
   1   1 -12    1.34    4.55
   1  -1 -12    2.79    4.43
  -1   1  11    1.26    3.47
   1   1 -11    1.27   16.69
   1   1 -11   -2.27    4.51
   1  -1 -11   -2.19    5.20
   1  -1 -11    7.72   12.54
   1  -1 -10    5.77    5.00
   1  -1 -10    9.21   12.57
  -1   1  10    3.10    3.92
   1   1 -10   13.84    4.53
   1  -1  -9    1.92    4.18
   1  -1  -9    7.78   11.63
  -1   1   9    1.44    3.35
   1   1  -9   -0.93    4.66
  -1   1   8   -0.37    2.64
   1  -1  -8    0.12    3.61
   1   1  -8    1.61    4.31
   1  -1  -8    6.08   11.32
  -1   1   7    1.83    2.09
   1  -1  -7   10.23   11.04
   1  -1  -7    1.26    3.24
   1   1  -7    1.88    4.46
   1  -1  -6   -1.98    9.73
   1   1  -6   -1.10    4.80
   1   1  -5    7.32    3.99
   1   1  -4    1.68    2.16
   1   1  -4    3.03    2.81
   1   1  -3   -0.03    1.73
   1   1  -3   -0.05    2.03
   1   1  -2    2.53    1.57
   1  -1  -2    1.48    1.04
  -1  -1   1    2.22    1.15
   1   1  -1    3.23    1.23
  -1  -1   0   -0.10    0.68
   1   1   0    2.06    0.55
   1   1   0    1.65    0.66
   1  -1   0    0.65    0.77
  -1   1   0    0.30    0.75
  -1  -1   0    0.06    0.75
   1  -1   2   -0.05    1.56
   1  -1   2    0.46    1.51
   1  -1   2   -0.48    3.84
   1   1   2    0.44    0.83
  -1   1  -3   -0.52    5.44
   1  -1   3   -0.74    1.88
   1   1   3    0.37    1.06
  -1   1  -4    9.66    7.28
  -1   1  -4    7.41    2.18
   1  -1   4    9.31    2.15
   1   1   4    5.61    1.34
   1   1   5    1.54    2.06
  -1   1  -5    0.99    2.66
  -1   1  -5    2.44   10.00
   1   1   6    0.98    2.85
  -1   1  -6    0.66    3.41
  -1   1  -6   -0.54   12.85
  -1   1  -7    5.25   14.00
   1   1   7    1.23    3.33
  -1   1  -8    3.38   14.08
   1   1   8   -0.28    4.35
  -1   1  -9   -1.53   14.23
   1   1   9    3.11    5.05
  -1  -1 -10    5.85    2.62
   1   1  10    4.78    4.38
  -1   1 -10   15.10   13.52
  -1   1 -10   13.00   13.91
  -1  -1 -10   22.27   14.37
   1  -1  10    7.10    8.50
   1   1  10    9.10    4.70
  -1  -1 -11    0.30    2.66
   1   1  11   -2.17    4.25
  -1   1 -11    7.58   13.21
  -1   1 -11    1.32   13.73
  -1  -1 -11   10.42   14.70
   1  -1  11    4.10    9.61
   1   1  11    0.61    3.95
  -1  -1 -12    2.48    2.71
   1   1  12    3.47    4.14
   1  -1  12    3.53    8.11
  -1   1 -12    3.21   14.10
  -1  -1 -12    6.47   14.53
  -1   1 -12    3.11   13.14
   1   1  12    3.75    4.36
  -1  -1 -13    4.50    3.03
   1   1  13    2.52    3.98
   1  -1  13    6.47    7.07
  -1   1 -13    2.48   13.84
  -1  -1 -13    6.04   14.02
  -1   1 -13    2.03   13.28
   1   1  13    2.70    4.04
  -1  -1 -14    8.57    3.16
   1   1  14    6.99    4.20
   1  -1  14    7.60    6.91
   1   1  14   10.68    6.16
  -1  -1 -14    6.19   13.89
  -1   1 -14    4.58   14.34
  -1   1 -14    0.22   13.24
   1   1  14    6.74    4.02
  -1  -1 -15    0.90    3.32
   1   1  15   -0.66    4.32
   1  -1  15    0.09    6.73
   1   1  15    5.36    6.27
  -1   1 -15   -5.14   14.36
  -1  -1 -15    1.91   13.81
   1   1  15   -0.28    3.86
  -1  -1 -15   -8.76   13.17
  -1   1 -15    3.83   13.71
  -1  -1 -16    5.42   13.65
  -1   1 -16    1.47   14.19
  -1  -1 -16    3.91    3.62
  -1  -1 -16   23.25   14.05
   1  -1  16   -4.80    6.90
   1   1  16   12.29    6.52
  -1   1 -17    2.42    6.49
  -1  -1 -17    0.43    3.89
   1  -1  17   -2.04    7.11
   1   1  17    2.48    7.07
  -1  -1 -17    2.38   13.88
  -1   1 -17    6.73   14.42
   1   1  18    5.80    7.61
   1  -1  18    7.62    7.76
  -1  -1 -18   -0.36   14.78
  -1   1 -18    6.44   15.33
  -1   1 -18    9.96    6.84
   1  -1  18    5.36    5.35
   1  -1  19    0.06    8.14
   1   1  19    2.96    8.08
  -1  -1 -19    8.46   15.54
  -1   1 -19   12.37   15.95
  -1   1 -19   -0.05    7.39
  -1  -1 -19   -9.21   15.56
   1  -1  19    7.19    5.69
   1   1  20    6.84    8.34
   1  -1  20   -3.22    8.55
  -1   1 -20    7.55   17.10
  -1  -1 -20    7.55   15.70
  -1   1 -20    1.40    7.61
  -1  -1 -20   -1.72   16.28
   1  -1  20    4.56    6.00
   1  -1  21   -1.75    8.61
   1   1  21   -0.07    8.65
  -1   1 -21    8.43   16.79
  -1  -1 -21    0.43   16.41
  -1   1 -21    1.34    7.72
  -1  -1 -21    6.97   16.70
   1  -1  21   -0.60    6.01
   1  -1  22   12.20    8.75
   1   1  22   12.72    8.54
  -1  -1 -22    6.46   16.48
  -1   1 -22    2.97   17.09
  -1   1 -22    9.32    7.93
  -1  -1 -22   -2.05   16.87
   1  -1  22    1.83    5.96
  -1   1 -23   -1.90    8.06
  -1   1 -23    8.76   17.06
  -1  -1 -23   17.90   16.52
   1  -1  23   -1.91    8.62
   1   1  23    1.12    8.80
   1  -1  23    1.03    5.94
  -1   1 -24   -1.60   16.80
  -1  -1 -24   -4.69   16.34
  -1   1 -24    1.87    7.20
   1   1  24    2.55    8.92
   1  -1  24   -3.18    8.65
   1  -1  24   -0.26    5.83
  -1   1 -25    3.64   17.37
  -1  -1 -25    6.07   16.42
   1  -1  25    5.44    5.90
  -1   1 -25    2.50    7.24
   1   1  25    1.10    8.57
   1  -1  25   -5.53    8.70
  -1   1 -26  -14.41   17.34
  -1  -1 -26   15.38   17.05
  -1   1 -26    3.81    7.14
   1   1  26    4.70    8.56
   1  -1  26    2.83    8.47
  -1   1 -26   10.15    7.86
  -1  -1 -26   -0.07    7.42
  -1  -1 -27   15.35    7.58
  -1   1 -27    9.17    7.84
  -1  -1 -27   -6.32   17.27
  -1   1 -27   -2.61   17.31
   1  -1  27    5.14    8.82
   1   1  27    6.83    8.67
  -1  -1 -28   -0.92    7.70
  -1   1 -28   13.37    8.18
  -1   1 -28    0.48   17.10
  -1  -1 -28    5.03   17.35
   1   1  28    1.43    8.88
   1  -1  28    4.41    8.73
  -1   1 -29    2.31    8.36
  -1  -1 -29   -2.13    7.87
  -1   1 -30   20.72    8.75
  -1  -1 -30   22.69    8.67
  -1   1 -31   12.27    8.93
  -1  -1 -31   -0.84    8.74
  -1  -1 -31    5.75   18.34
  -1   1 -31   19.16   17.97
   1  -1  31   -1.77    9.45
   1   1  31   11.46    9.45
  -1  -1 -32    5.68    9.13
  -1   1 -32    6.27    9.33
  -1   1 -32   15.81   18.61
  -1  -1 -32   11.36   18.65
   1   1  32   10.69    9.94
   1  -1  32    6.55    9.86
  -1  -1 -33    8.76    9.49
  -1   1 -33   -1.38    9.70
  -1  -1 -33    9.44   18.65
  -1   1 -33   20.54   19.29
   1  -1  33    2.20   10.15
   1   1  33    9.79   10.29
  -1  -1 -34   25.80    9.98
  -1   1 -34   22.28   10.21
  -1   1 -34   38.75   20.01
  -1  -1 -34   33.14   19.74
   1   1  34   25.73   10.67
   1  -1  34   17.45   10.64
  -1   1 -35   20.73   10.28
  -1  -1 -35    1.32    9.81
  -1   1 -35    9.64   20.04
  -1  -1 -35    5.25   20.25
   1  -1  35   11.71   10.86
   1   1  35    4.77   10.74
  -1  -1 -36   22.54   10.18
  -1   1 -36   -5.96   10.57
  -1   1 -36   -3.90   20.02
  -1  -1 -36    2.07   20.15
   1   1  36   13.42   10.99
   1  -1  36    2.49   11.11
  -1  -1 -37    2.14   10.31
  -1   1 -37    0.12   10.59
   1   1  37   -3.28   11.44
   1  -1  37   -4.99   11.28
  -1   1 -37    2.51   20.58
  -1  -1 -37    7.37   20.92
  -1  -1 -38   41.76   11.12
  -1   1 -38   41.16   11.32
   1   1  38   27.05   12.12
   1  -1  38   37.02   11.93
   1  -1  38   35.82   11.74
  -1  -1 -38   59.44   21.06
  -1   1 -38   45.92   21.76
   1  -1  39   34.01   12.17
   1   1  39   25.46   12.05
   1  -1  39   31.35   11.62
  -1   1 -39   32.36   21.55
  -1  -1 -39   33.45   21.07
   1   1  40    6.87   11.61
   1  -1  40   10.28   11.96
   1   1  40   12.34   10.93
   1  -1  40   12.19   11.40
  -1  -1 -40   14.82   20.61
  -1   1 -40    6.38   20.31
   1  -1  41   -5.02   11.80
   1   1  41   -1.12   11.80
  -1  -1 -41  -23.56   20.83
  -1   1 -41  -10.18   20.60
   1   1  42    4.35   11.70
  -1   1 -42   13.30   20.10
  -1  -1 -42   21.45   20.07
  -1   1 -43  -10.21   20.37
   1   1  43   30.57   12.12
  -1  -1 -43   48.30   19.65
   1   1  43   18.03    9.77
   1  -1  43   15.33   10.06
  -1   1 -44   47.94   19.70
  -1  -1 -44    9.67   19.29
   1  -1  44   11.36   10.00
   1   1  44   16.15    9.67
  -1   1 -45   -3.16   18.64
  -1  -1 -45    6.23   18.53
   1  -1  45   -0.79    9.42
   1   1  45    3.31    9.11
   1  -1  46    2.73    9.00
   1   1  46   10.08    8.68
  -1  -1 -47    9.98   15.16
  -1   1 -47   -0.88   15.40
   1  -1  47   -3.75    8.74
   1   1  47    0.11    8.37
  -1   1 -48   15.21   15.00
   1  -1  48   13.94    8.06
  -1  -1 -48   17.21   14.66
   1  -1  48    2.26    8.13
   1   1  48    9.86    7.97
  -1  -1 -49   10.66   13.93
   1  -1  49   -5.55    7.47
   1  -1  49    5.60    7.59
   1   1  49   -5.97    7.34
   1  -1  50   -4.65    7.07
   1   1  50   -0.28    6.95
  -1  -1 -50   -2.33   13.47
   1   1  50   -3.84    6.78
   1  -1  50    0.52    7.03
   1   1  51    2.01    6.44
   1  -1  51    8.14    6.43
   1  -1  51    2.32    6.17
   1  -1  52    7.04    5.89
   1   1  52    7.26    5.81
   1   1  53    3.33    5.13
   1  -1  53   -3.23    5.28
   1  -1  54    1.28    4.34
   1   1  54   -6.26    4.21
  -1  -3  55   26.95    4.55
  -1   3  54   26.70    5.28
  -1  -3  54   17.76    5.32
  -1  -3  53    1.24    5.46
  -1   3  53   -0.67    5.46
  -1  -3  52   -3.03    6.27
  -1   3  52    4.22    5.96
  -1  -3  52   -5.89    6.26
  -1  -3  51   28.41    7.53
  -1   3  51   42.55    7.19
  -1  -3  51   33.07    7.80
  -1   3  50  143.19   12.23
  -1  -3  50  128.05   12.80
   1  -3 -49  142.15   16.30
  -1   3  49  129.69   12.02
  -1  -3  49  108.85   12.25
  -1  -3  48   14.89    8.98
  -1   3  48    5.36    8.18
  -1  -3  48   18.29    8.27
   1  -3 -48   26.65   13.94
  -1   3  47   74.13   11.12
  -1   3  47   72.84   10.33
  -1  -3  47   63.98   10.92
   1  -3 -47   72.00   15.80
  -1   3  46  128.08   13.81
   1  -3 -46  137.34   13.78
  -1  -3  46  128.86   14.32
  -1   3  45   82.85   12.82
  -1  -3  45   58.69   11.80
  -1   3  45   77.03   11.22
   1  -3 -45   76.43   11.15
   1   3 -45   79.37   19.49
   1  -3 -45  106.05   18.81
   1   3 -44   13.44   19.27
  -1   3  44    8.73   11.08
   1  -3 -44   27.52   17.99
   1  -3 -44   30.48    9.50
  -1  -3  44   13.57   10.36
   1   3 -43   46.70   19.79
  -1   3  43   43.35   11.58
   1  -3 -43   35.85   18.76
   1  -3 -43   27.86    9.83
  -1  -3  43   25.10   10.49
  -1   3  42   99.40   14.42
   1  -3 -42  129.65   21.05
   1   3 -42  100.94   21.83
   1   3 -41   18.07   19.93
  -1   3  41    1.52   11.15
   1  -3 -41   21.31   19.68
   1  -3 -41   11.22   10.73
  -1  -3  41    4.92   11.84
  -1   3  40  345.91   29.35
  -1  -3  40  336.54   29.53
   1  -3 -40  388.66   29.08
   1  -3 -40  327.57   33.80
   1   3 -40  345.00   33.79
   1   3 -39   -0.81   20.17
  -1   3  39   17.59   11.39
  -1  -3  39   -9.46   11.16
   1  -3 -39    7.71   19.56
   1  -3 -39    0.12   10.40
   1   3 -39  -11.61   11.63
  -1  -3  39   10.68   11.33
  -1   3  38   70.68   12.92
  -1  -3  38   58.33   12.43
   1  -3 -38   78.22   20.62
   1   3 -38   87.16   13.05
   1  -3 -38   82.96   12.33
   1   3 -38   68.92   20.97
  -1   3  37   97.62   14.03
  -1  -3  37   81.81   13.79
   1  -3 -37  135.60   21.80
   1   3 -37  102.46   14.18
   1  -3 -37  127.51   13.63
   1   3 -37  113.52   21.93
   1   3 -36  363.55   29.23
   1  -3 -36  387.23   28.93
  -1   3  36  340.67   29.31
  -1  -3  36  319.69   29.09
   1   3 -36  366.34   33.68
   1  -3 -36  376.13   33.89
   1   3 -35    8.75   10.89
   1  -3 -35   -7.97    9.84
  -1  -3  35    4.26   10.33
  -1   3  35   10.63   10.40
   1  -3 -35    4.22   19.28
   1   3 -35    5.32   19.04
   1   3 -34  174.66   17.01
   1  -3 -34  181.21   16.19
  -1   3  34  165.86   16.87
  -1  -3  34  163.32   16.60
   1   3 -34  146.94   23.15
   1  -3 -34  165.79   23.30
  -1   3  33  600.12   45.90
  -1  -3  33  558.01   45.77
   1  -3 -33  582.53   48.67
   1   3 -33  604.05   45.90
   1  -3 -33  649.13   45.64
   1   3 -33  555.50   48.89
  -1   3  32  285.41   24.06
  -1  -3  32  264.22   23.91
   1  -3 -32  317.60   28.90
   1   3 -32  293.06   24.09
   1  -3 -32  313.63   23.63
   1   3 -32  253.70   28.48
   1  -3 -31  159.28   14.17
   1   3 -31  141.64   14.77
  -1   3  31  136.31   14.58
   1  -3 -31  150.16   20.97
   1   3 -31  123.26   21.28
   1   3 -30  143.96   13.52
   1   3 -30  107.08   13.05
  -1  -3  29  402.21   32.26
   1  -3 -29  415.74   35.53
   1   3 -29  416.29   32.19
   1   3 -29  419.75   32.14
   1   3 -28  743.18   61.99
  -1  -3  28  763.24   59.82
  -1   3  28  832.07   59.96
   1  -3 -28  831.84   62.00
   1   3 -28  813.46   59.82
   1   3 -28  792.56   59.75
   1   3 -27  424.10   37.34
   1  -3 -27  458.24   37.09
   1   3 -27  438.12   34.01
   1   3 -27  431.02   34.06
  -1   3  27  469.47   34.21
  -1  -3  27  428.45   34.05
   1   3 -26  128.30   19.74
   1  -3 -26  144.10   18.95
   1   3 -26  127.33   12.94
   1   3 -26  116.96   12.81
  -1   3  26  132.00   13.11
  -1  -3  26  124.77   12.81
   1   3 -25  161.48   21.38
   1  -3 -25  166.06   19.94
  -1  -3  25  152.40   14.78
  -1   3  25  162.89   14.99
   1   3 -25  165.22   14.87
   1   3 -25  153.92   14.49
   1   3 -24 1094.35   90.48
  -1  -3  24 1165.17   88.90
   1  -3 -24 1228.08   90.31
   1   3 -24 1165.93   88.88
  -1   3  24 1256.24   88.77
   1  -3 -24 1263.98   90.32
   1   3 -23  316.26   30.55
   1  -3 -23  312.29   29.56
  -1  -3  23  326.58   25.89
   1   3 -23  322.17   25.89
   1  -3 -23  299.33   29.55
  -1   3  23  341.67   25.33
   1   3 -22  113.85   20.69
   1  -3 -22  114.50   18.57
  -1   3  22  120.44   11.62
  -1  -3  22  128.98   12.98
   1   3 -22  122.75   12.75
   1  -3 -22  163.81   18.64
   1   3 -22  132.87   13.24
  -1   3  21    9.52    4.75
  -1  -3  21    2.70    6.35
   1   3 -21    3.12   17.97
   1  -3 -21    5.57   15.93
  -1   3  21    7.70    6.46
  -1  -3  21    2.98    8.28
   1   3 -21   -1.07    8.70
   1  -3 -21   19.82   15.79
   1   3 -21    5.46    8.99
   1  -3 -20  311.03   27.84
   1   3 -20  311.23   24.48
  -1   3  20  280.37   23.31
   1   3 -20  317.44   29.58
   1  -3 -20  353.89   28.09
  -1  -3  20  337.23   24.45
   1   3 -20  314.16   24.72
  -1   3  20  343.66   24.02
  -1  -3  20  286.68   23.81
   1  -3 -19 1182.05   81.67
   1   3 -19 1191.64   82.10
   1   3 -19 1162.82   84.30
  -1   3  19 1126.44   81.96
  -1  -3  19 1181.28   82.10
   1   3 -19 1124.75   82.21
  -1   3  19  979.21   81.62
  -1  -3  19 1057.79   81.86
   1  -3 -18 1480.94  102.40
   1   3 -18 1381.04  102.67
  -1  -3  18 1330.38  102.64
  -1   3  18 1313.56  102.34
   1   3 -18 1284.47  104.48
  -1   3  18 1557.38  102.71
   1   3 -18 1371.35  102.79
  -1  -3  18 1345.95  102.54
   1  -3 -17  146.19   10.81
   1  -3 -17  139.03   17.15
   1   3 -17   88.68   12.35
   1  -3 -17  127.28   10.42
  -1  -3  17   99.94   11.75
   1   3 -17   88.29   21.90
   1   3 -17  119.60   12.95
  -1   3  17  128.55   10.26
  -1  -3  17   99.14   11.31
  -1   3  17  107.04   11.69
   1   3 -16  322.94   25.46
   1  -3 -16  316.38   27.98
  -1  -3  16  295.69   25.06
  -1   3  16  352.47   25.50
   1   3 -16  312.05   26.04
   1  -3 -16  336.88   24.62
  -1   3  16  335.00   24.60
   1   3 -16  251.05   31.28
  -1  -3  16  308.09   24.87
   1   3 -15 1758.85  121.39
   1  -3 -15 1649.60  122.02
  -1  -3  15 1607.44  121.13
  -1   3  15 1729.62  121.14
   1   3 -15 1633.79  121.45
   1  -3 -15 1625.77  120.88
  -1   3  15 1681.46  120.84
   1   3 -15 1417.17  122.28
  -1  -3  15 1575.42  120.94
   1   3 -14 2578.23  171.30
   1  -3 -14 2273.79  171.88
  -1   3  14 2251.38  170.83
  -1  -3  14 2531.48  171.24
  -1   3  14 2391.95  171.03
   1   3 -14 2360.77  171.21
   1  -3 -14 2403.85  170.87
   1   3 -14 2132.29  171.79
  -1  -3  14 2127.56  170.89
  -1   3  13    9.05    3.25
  -1  -3  13   -0.43    9.20
   1   3 -13    8.37   13.84
   1   3 -13    2.24    7.07
  -1  -3  13  -11.40    4.97
   1   3 -13   -8.40    7.57
   1  -3 -13    3.67   14.40
   1  -3 -13    5.36    4.19
  -1   3  13    6.35    4.69
  -1  -3  12 1615.15  125.38
   1   3 -12 1624.43  125.54
   1   3 -12 1636.53  126.19
  -1  -3  12 1948.81  125.66
   1   3 -12 1768.31  125.56
   1  -3 -11   80.80    6.81
  -1  -3  11   61.57    6.79
   1   3 -11   67.67    7.90
   1   3 -11   64.87   13.11
   1   3 -11   64.52    7.83
   1   3 -10 1200.33   90.52
   1   3 -10 1262.06   91.25
  -1  -3  10 1223.16   90.39
   1   3 -10 1253.75   90.54
  -1   3   9   25.54    2.88
   1   3  -9   22.92    5.67
  -1   3   8  173.81   12.84
   1   3  -8  160.26   13.72
  -1   3   7   45.14    3.89
   1   3  -7   44.49    6.00
  -1   3   6  979.11   63.04
   1   3  -6  757.84   63.03
   1   3  -6  814.44   63.21
   1   3  -5  621.32   45.72
   1   3  -5  620.18   45.88
   1  -3  -4   80.85    5.98
   1   3  -4   61.82    6.06
  -1   3   3  437.22   32.04
  -1   3   3  433.43   32.01
   1  -3  -3  434.16   32.14
  -1  -3   2 4113.90  316.47
  -1   3   2 4515.21  316.47
  -1   3   1 3214.23  210.89
  -1  -3   1 2666.11  210.89
   1   3  -1 2697.56  210.92
   1   3   0  980.00   74.75
  -1   3   0 1164.97   74.81
   1   3   0  944.27   74.83
   1   3   1   25.72    2.56
   1  -3   1   21.49    3.24
   1   3   2 1965.15  146.88
  -1  -3  -2 2152.16  146.84
   1  -3   2 2459.73  146.94
   1   3   2 1640.64  146.85
   1   3   3 2031.29  158.89
   1  -3   3 2395.66  158.96
   1   3   4  762.89   64.16
   1  -3   4 1099.43   64.31
   1   3   5   17.67    2.66
   1  -3   5   22.67    4.24
  -1   3  -6  451.59   28.82
   1   3   6  356.24   28.54
   1  -3   7   18.09    4.63
  -1   3  -7   19.08    4.88
   1   3   7   11.56    2.47
   1  -3   8  539.50   38.75
  -1   3  -8  574.99   38.81
   1   3   8  491.51   38.51
   1   3   9  402.27   34.68
   1   3   9  515.10   35.15
   1  -3   9  519.17   34.96
  -1   3  -9  522.66   36.60
  -1   3  -9  512.24   35.01
   1  -3  10  128.02   11.70
   1   3  10  167.35   12.36
   1  -3  10  157.44   12.03
  -1   3 -10  146.36   16.35
  -1   3 -10  131.04   12.08
   1  -3  11  231.97   19.23
  -1   3 -11  252.36   22.89
   1   3  11  279.91   20.25
   1  -3  11  266.58   19.52
  -1   3 -11  243.12   19.52
   1   3  12 2077.71  168.93
  -1   3 -12 2263.98  169.85
  -1   3 -12 2299.07  169.07
  -1   3 -12 2422.66  169.05
   1   3  12 2385.63  169.28
   1  -3  12 2461.30  169.13
   1  -3  12 2338.93  169.06
   1   3  13 1452.69  126.22
   1   3  13 1825.38  126.52
  -1   3 -13 1787.93  127.70
  -1   3 -13 1899.49  126.45
   1  -3  13 1906.47  126.42
  -1   3 -13 1988.87  126.43
   1  -3  13 1957.03  126.52
  -1  -3 -13 1553.02  126.13
  -1  -3 -14   93.47    7.71
  -1   3 -14   97.42    9.73
   1   3  14   85.73    8.15
   1   3  14   88.76    8.50
   1   3  14   47.56    8.84
   1  -3  14   98.19    9.33
   1  -3  14   98.80   10.54
  -1   3 -14   98.52   10.21
  -1   3 -14   83.50   20.01
  -1   3 -15  830.20   49.87
   1   3  15  588.67   49.15
   1   3  15  625.78   49.13
   1   3  15  488.36   49.28
   1  -3  15  818.26   49.58
  -1   3 -15  883.77   49.85
  -1  -3 -15  503.52   51.28
  -1  -3 -15  628.70   48.80
  -1   3 -15  750.27   53.01
   1  -3  15  842.41   50.16
  -1   3 -16 2879.26  160.59
   1   3  16 2111.51  159.98
   1   3  16 1850.99  160.02
   1  -3  16 2613.88  160.16
  -1  -3 -16 1995.74  159.65
   1   3  16 1853.65  159.89
   1  -3  16 2632.69  160.63
  -1   3 -16 2418.05  161.35
  -1   3 -16 3019.74  160.52
  -1   3 -17 1879.93  110.81
   1   3  17 1347.81  110.32
   1   3  17 1401.74  110.45
   1   3  17 1201.78  110.47
   1  -3  17 1549.28  110.51
   1  -3  17 1686.53  110.98
  -1   3 -17 1551.02  112.07
  -1   3 -17 1830.90  110.89
   1   3  18    0.94    5.40
   1   3  18    5.79    5.82
   1   3  18   -6.76    7.66
   1  -3  18    8.17    6.43
  -1   3 -18   -2.43   17.06
  -1  -3 -18    2.57   15.71
   1  -3  18   12.14    9.41
  -1   3 -18   11.57    9.05
  -1   3 -18    7.51    9.36
  -1   3 -19  234.94   16.59
   1  -3  19  207.49   17.03
   1   3  19  172.70   15.42
   1   3  19  139.04   15.71
   1  -3  19  198.08   15.53
   1   3  19  152.91   14.95
  -1   3 -19  248.22   16.83
  -1  -3 -19  208.93   21.61
  -1   3 -19  223.71   22.99
  -1  -3 -20  947.55   80.93
   1  -3  20 1261.70   79.78
   1   3  20 1138.78   79.62
   1   3  20 1104.23   79.35
  -1   3 -20 1168.46   81.48
  -1   3 -20 1250.12   79.55
   1   3  20  811.03   79.05
  -1   3 -20 1203.03   79.62
   1  -3  20 1084.60   79.31
   1   3  21   78.32    9.71
  -1   3 -21  115.59   11.49
  -1  -3 -21  101.33   18.20
  -1   3 -21  126.61   19.35
  -1  -3 -21   89.29   17.77
   1  -3  21  117.02   11.69
   1   3  21   87.02   11.61
   1  -3  21   93.07    9.87
  -1   3 -21  113.53   11.07
   1   3  21   77.60    8.89
  -1   3 -22  936.64   69.10
  -1   3 -22  993.31   66.97
  -1   3 -22 1001.85   66.88
   1   3  22  787.76   66.96
   1  -3  22  957.76   67.07
  -1  -3 -22  753.06   68.62
  -1  -3 -22  735.11   68.63
   1  -3  22  860.90   66.67
  -1   3 -23  301.39   29.09
  -1   3 -23  312.27   24.19
   1   3  23  307.61   24.49
   1  -3  23  328.08   24.55
  -1  -3 -23  270.33   28.14
  -1  -3 -23  297.41   28.27
   1  -3  23  290.50   23.66
  -1   3 -24  770.46   57.31
  -1   3 -24  792.73   54.78
   1  -3  24  783.81   54.96
   1   3  24  720.05   54.90
  -1  -3 -24  697.52   56.91
  -1  -3 -24  629.23   56.84
   1  -3  24  683.66   54.45
  -1   3 -25  463.03   32.71
  -1  -3 -25  375.87   35.94
  -1  -3 -25  381.45   35.98
  -1   3 -25  476.73   36.71
   1   3  25  370.45   32.81
   1  -3  25  449.52   32.96
  -1   3 -26  400.12   33.81
  -1   3 -26  417.29   29.91
  -1  -3 -26  338.90   33.53
   1   3  26  341.03   30.12
   1  -3  26  409.15   30.15
  -1   3 -26  394.93   29.88
  -1  -3 -26  313.61   33.16
  -1   3 -27  138.01   13.52
   1   3  27  145.53   14.08
   1  -3  27  129.59   13.82
  -1  -3 -27  123.07   20.06
  -1   3 -27  145.89   20.97
  -1   3 -28  496.53   37.38
   1  -3  28  502.59   37.60
  -1  -3 -28  415.24   40.32
  -1   3 -29  740.73   55.76
  -1  -3 -30  288.38   24.21
  -1   3 -30  333.44   24.68
  -1   3 -30  342.88   29.36
  -1  -3 -30  274.71   29.22
   1   3  30  285.49   24.74
  -1   3 -31  234.42   19.72
  -1  -3 -31  216.53   19.04
  -1   3 -31  252.29   25.63
   1  -3  31  232.53   19.88
   1   3  31  210.94   19.81
  -1  -3 -31  213.39   25.19
  -1  -3 -32   -7.05    8.71
  -1   3 -32    3.32    9.71
  -1   3 -32   -7.18   18.51
  -1  -3 -32   12.12   18.80
   1   3  32    9.30    9.96
   1  -3  32    6.99    9.92
  -1  -3 -33  132.45   14.33
  -1   3 -33  158.72   15.21
  -1   3 -33  171.52   22.60
  -1  -3 -33  141.06   22.49
   1   3  33  128.17   15.17
   1  -3  33  143.77   15.34
  -1   3 -34  624.29   43.27
  -1  -3 -34  525.45   42.83
  -1   3 -34  605.52   46.98
   1  -3  34  571.01   43.39
   1   3  34  515.58   43.31
  -1  -3 -34  527.08   46.80
  -1  -3 -35  154.24   15.86
   1  -3  35  152.16   16.56
  -1   3 -35  189.69   16.67
   1   3  35  141.54   16.71
   1  -3  35  158.07   16.67
  -1   3 -35  176.15   24.46
  -1  -3 -35  138.57   23.44
   1   3  36   44.24   12.24
   1  -3  36   55.98   12.30
   1  -3  36   75.09   12.36
  -1   3 -36   66.30   12.13
  -1  -3 -36   65.47   11.02
  -1   3 -36   27.99   16.15
  -1   3 -36   80.51   21.89
  -1  -3 -36   43.71   21.67
   1  -3  37  249.50   22.19
   1   3  37  224.43   22.11
  -1  -3 -37  242.87   28.25
  -1   3 -37  278.99   28.66
   1  -3  37  234.30   22.32
  -1  -3 -37  250.07   21.35
   1   3  38  372.02   33.12
  -1   3 -38  494.44   38.44
  -1  -3 -38  415.79   37.79
   1  -3  38  415.89   33.43
  -1  -3 -38  406.30   32.61
   1   3  39  150.15   18.01
  -1  -3 -39  181.51   25.43
  -1   3 -39  205.62   25.82
   1  -3  39  186.41   18.16
  -1  -3 -40   70.48   21.60
   1   3  40   69.60   13.47
  -1   3 -40   93.76   22.19
   1  -3  40   86.69   13.41
  -1   3 -41   19.68   20.42
  -1  -3 -41  -12.56   20.28
   1   3  41   -2.71   11.60
   1   3  42  278.42   24.52
  -1   3 -42  378.59   30.08
  -1  -3 -42  368.46   29.81
   1  -3  42  282.19   23.87
   1   3  42  225.23   23.04
  -1  -3 -43   85.60   20.50
   1   3  43   87.49   13.38
  -1   3 -43  125.20   21.49
   1   3  43   49.26   11.17
   1  -3  43   86.74   12.08
  -1  -3 -44  155.30   21.85
   1   3  44  129.70   15.33
   1  -3  44  119.42   14.23
   1   3  44  110.12   13.56
   1   3  45   57.77   11.93
  -1   3 -45   49.95   19.26
   1   3  45   29.03    9.18
   1  -3  45   20.65    9.94
   1   3  46  123.39   13.93
   1  -3  46  158.97   14.58
   1  -3  47   87.38   12.14
  -1  -3 -47  109.83   17.52
   1   3  47  101.50   11.81
   1  -3  47  136.84   12.61
  -1  -3 -48  164.23   18.73
   1  -3  48  141.58   14.08
   1   3  48  131.21   13.69
   1  -3  48  163.65   14.34
  -1  -3 -49   10.91   13.58
   1  -3  49   15.35    7.82
   1  -3  49   28.79    8.00
  -1  -3 -50  107.82   14.37
   1  -3  50  100.82    9.79
   1  -3  51   47.06    7.76
   1   3  51   40.42    7.44
  -1  -3 -51   59.14   12.60
   1  -3  51   56.57    7.66
   1  -3  52   54.81    7.26
   1   3  52   40.56    6.79
   1  -3  53   28.94    5.56
   1   3  53   25.04    5.47
   1   3  54    3.93    4.04
   1  -3  54   -2.70    4.22
  -1   5  54   14.06    4.53
  -1  -5  54   11.22    4.57
  -1   5  53    6.35    5.01
  -1  -5  53    7.60    5.43
  -1  -5  52    2.04    5.95
  -1  -5  52    3.29    6.23
  -1  -5  51   71.16    9.17
  -1  -5  51   85.61    9.51
  -1  -5  50   89.69   11.21
   1  -5 -50  105.71   14.63
  -1  -5  50  128.33   11.65
   1  -5 -49   63.72   13.37
  -1  -5  49   54.91    9.03
  -1   5  49   37.95    8.41
  -1  -5  49   79.69    9.75
  -1   5  48   65.22    9.43
  -1  -5  48   78.76   10.53
  -1  -5  48   55.70    9.71
   1  -5 -48   63.80   14.30
  -1   5  48   66.51   10.42
  -1   5  47   86.28   10.46
  -1  -5  47   87.26   11.51
  -1   5  47   82.05   11.47
  -1  -5  47   60.86   10.76
   1  -5 -47  102.61   16.01
   1  -5 -46   32.13   15.27
   1  -5 -46   45.75    9.36
  -1  -5  46   66.99   10.58
  -1   5  46   31.43    9.14
   1  -5 -45  156.99   15.55
  -1  -5  45  160.77   16.38
  -1   5  45  179.21   17.01
  -1  -5  45  159.80   16.50
   1  -5 -44   -0.36   17.83
  -1  -5  44   -2.74   10.05
  -1   5  44  -11.70   11.07
   1  -5 -44    5.68    8.99
   1  -5 -43    1.06    9.25
  -1  -5  43   -0.59   10.37
   1  -5 -43   -7.29   18.29
  -1   5  43    9.03   11.16
   1   5 -43   -4.15   19.88
   1  -5 -42   56.48   19.43
  -1   5  42   63.24   12.65
   1  -5 -42   57.13   10.79
   1  -5 -41  103.16   21.13
  -1   5  41   95.85   14.06
   1   5 -41  126.52   22.13
   1  -5 -40  118.71   14.40
  -1  -5  40  133.93   15.79
   1  -5 -40  100.99   22.03
  -1   5  40  123.87   15.44
   1   5 -40  163.97   23.09
   1  -5 -39   -7.50   10.37
  -1  -5  39    6.71   11.81
   1  -5 -39   -3.84   19.46
  -1   5  39   10.58   11.25
   1   5 -39   35.20   20.35
   1  -5 -38   -3.68   10.46
  -1  -5  38   19.82   11.96
   1  -5 -38   -9.63   19.37
  -1   5  38   -1.47   11.45
   1   5 -38    9.37   20.77
   1  -5 -37  434.17   33.31
  -1  -5  37  437.82   34.23
  -1   5  37  381.20   33.86
   1  -5 -37  392.37   37.58
   1   5 -37  472.97   38.51
   1  -5 -36  502.21   38.92
  -1  -5  36  538.54   39.71
   1  -5 -36  487.22   42.79
  -1   5  36  448.12   39.39
   1   5 -36  570.45   43.34
   1  -5 -35   55.34   10.56
  -1  -5  35   45.47   12.06
   1  -5 -35   46.20   19.63
   1   5 -35   50.85   20.57
  -1  -5  35   61.42   11.56
  -1   5  35   45.56   11.77
   1  -5 -34   14.92   19.24
   1  -5 -34   33.57    9.88
   1   5 -34   58.25   11.59
  -1  -5  34   35.72   10.68
  -1   5  34   30.78   10.90
   1   5 -34   68.22   19.78
   1   5 -33  363.74   38.08
   1   5 -33  512.83   36.76
   1  -5 -33  474.78   39.95
  -1  -5  33  502.18   36.57
  -1   5  33  426.58   36.39
   1   5 -33  515.87   40.39
   1   5 -32  460.16   48.44
  -1   5  32  588.44   47.15
  -1  -5  32  636.35   47.12
   1  -5 -32  554.36   49.68
   1   5 -32  764.90   47.42
   1   5 -32  614.51   49.91
  -1   5  31  210.53   20.04
   1   5 -31  262.28   20.56
   1  -5 -31  199.73   24.62
   1   5 -31  256.82   25.84
  -1   5  30   11.94    9.05
   1   5 -30    3.08    9.61
   1   5 -30   -7.05   17.59
   1   5 -29   37.67   14.41
   1   5 -29   55.65   10.61
  -1  -5  29   53.22    9.97
   1   5 -29   48.10   10.06
   1  -5 -28  285.91   31.36
   1   5 -28  371.93   28.16
   1   5 -28  384.26   28.07
   1   5 -28  284.82   30.12
  -1  -5  28  356.80   27.91
  -1   5  27 1022.72   84.19
  -1  -5  27 1202.61   84.50
  -1   5  27 1091.05   84.50
   1  -5 -27 1084.39   85.87
   1   5 -27 1280.34   84.55
   1   5 -27 1212.00   86.40
   1   5 -27 1275.64   84.63
   1   5 -27  921.29   85.37
   1  -5 -27 1086.08   85.73
  -1  -5  26  153.90   13.88
   1  -5 -26  122.39   19.58
   1   5 -26  156.75   20.91
   1   5 -26  149.64   14.19
  -1   5  26  115.20   12.55
   1  -5 -26  123.46   19.62
   1   5 -26  164.35   14.31
  -1  -5  25  466.43   34.07
   1  -5 -25  401.19   36.95
   1   5 -25  446.80   34.14
  -1   5  25  411.13   33.56
   1   5 -25  492.66   34.21
   1  -5 -25  364.03   36.77
   1   5 -25  441.44   37.99
  -1  -5  24  201.93   15.11
   1   5 -24  193.18   22.25
   1  -5 -24  133.80   20.46
  -1   5  24  123.20   13.78
   1   5 -24  187.95   15.65
   1  -5 -24  105.42   19.73
   1   5 -24  170.20   15.29
  -1  -5  23  760.23   48.80
  -1   5  23  643.90   48.36
   1   5 -23  771.34   48.98
   1   5 -23  723.97   52.13
  -1   5  23  559.42   47.83
   1  -5 -23  608.09   50.43
  -1  -5  22  725.48   45.42
   1   5 -22  712.39   49.44
  -1   5  22  493.26   44.44
  -1   5  22  568.57   44.95
   1  -5 -22  597.31   47.18
   1   5 -22  761.48   45.61
  -1   5  21  135.60   13.85
  -1  -5  21  201.83   16.05
   1   5 -21  177.85   26.18
   1   5 -21  207.59   16.34
   1  -5 -21  161.22   20.22
  -1   5  21  158.34   15.04
   1   5 -21  198.69   17.35
  -1   5  20  668.45   55.17
  -1  -5  20  837.89   55.40
   1   5 -20  850.18   56.03
   1   5 -20  827.23   55.62
   1   5 -20  612.58   60.01
   1  -5 -20  599.99   56.58
  -1   5  20  686.57   54.57
  -1   5  19  825.98   67.55
  -1  -5  19 1177.10   67.97
   1   5 -19 1149.01   68.58
   1   5 -19 1116.28   68.14
   1  -5 -19  778.68   66.61
   1   5 -19  850.17   70.49
   1  -5 -19  780.25   68.67
  -1   5  19  894.90   66.63
  -1   5  18 1179.70  102.22
   1   5 -18 1446.62  103.87
   1   5 -18 1851.93  103.24
   1  -5 -18 1268.75  101.59
   1   5 -18 1638.87  102.57
  -1   5  18 1275.48  101.56
  -1  -5  18 1861.95  102.80
  -1   5  17  374.95   29.51
  -1   5  17  468.17   30.44
   1   5 -17  468.73   31.10
  -1  -5  17  601.62   31.17
   1   5 -17  426.36   29.45
   1   5 -17  557.67   32.08
  -1   5  17  382.94   29.69
   1   5 -17  462.25   34.22
   1  -5 -17  394.77   29.64
   1   5 -16  879.06   63.16
  -1   5  16  687.20   63.58
  -1  -5  16  937.28   63.78
   1   5 -16  820.35   65.38
   1   5 -16  903.72   63.85
   1   5 -16  898.25   64.09
   1   5 -15 2115.28  144.98
  -1  -5  15 2173.77  144.84
   1   5 -15 1901.58  144.86
   1   5 -15 1955.59  145.58
   1   5 -15 1883.85  144.49
   1   5 -14 1045.72   75.76
   1   5 -14 1014.70   77.20
   1   5 -14 1088.64   76.29
  -1  -5  14 1077.26   76.12
   1   5 -14 1038.80   76.20
   1  -5 -14  926.04   75.97
   1  -5 -13  110.57    9.49
   1   5 -13  107.42   10.83
   1   5 -13  102.20   10.65
  -1  -5  13  112.34   10.07
   1   5 -13  109.36   15.24
   1   5 -13  110.70    8.86
   1   5 -12 1023.59   74.74
   1   5 -12  869.52   74.66
   1   5 -12 1021.86   73.89
  -1   5  12  968.93   73.52
  -1  -5  12 1056.33   73.77
   1   5 -12 1019.28   73.50
   1  -5 -12  952.50   73.68
   1   5 -12 1043.87   73.89
   1   5 -11  464.16   34.28
   1   5 -11  529.93   36.33
   1   5 -11  494.15   34.83
  -1   5  11  453.55   34.23
   1   5 -11  535.71   34.83
   1  -5 -11  393.72   34.40
   1   5 -11  484.11   36.02
   1  -5 -11  504.94   34.50
   1  -5 -11  446.90   34.45
   1   5 -10 4323.01  322.69
  -1   5  10 4339.56  322.74
   1  -5 -10 4280.85  322.81
   1   5 -10 4630.24  322.93
   1   5 -10 4550.95  322.89
   1  -5 -10 4221.41  322.84
   1  -5 -10 4542.41  322.82
   1   5 -10 4433.91  323.26
   1   5 -10 4575.76  323.17
   1   5  -9   19.11   10.84
   1  -5  -9   17.03    3.85
   1   5  -9   16.36    6.54
  -1   5   9   19.99    2.79
   1  -5  -9   18.83    3.74
   1   5  -9   11.47    9.74
   1   5  -8 2548.70  179.75
   1  -5  -8 2478.58  179.33
   1  -5  -8 2450.66  179.31
   1   5  -8 2566.08  179.44
  -1   5   8 2329.95  179.24
   1   5  -8 2431.46  179.77
   1   5  -7  985.85   69.39
   1  -5  -7  890.92   69.13
   1  -5  -7  946.11   69.15
   1   5  -7  967.31   69.97
   1   5  -7  979.75   69.97
  -1  -5   6 2537.32  165.21
   1  -5  -6 2151.97  165.13
   1  -5  -6 2110.13  165.10
   1  -5  -6 2284.52  165.14
  -1  -5   5 2295.70  160.69
   1  -5  -5 2232.66  160.64
  -1   5   5 2104.76  160.55
  -1  -5   4   45.60    6.23
   1  -5  -4   49.70    5.43
  -1   5   4   58.93    4.90
  -1   5   4   56.37    4.68
  -1   5   3   20.65    2.79
  -1   5   3   20.65    3.29
   1  -5  -3   27.22    3.75
  -1  -5   3   27.31    4.75
  -1  -5   2  422.62   32.00
   1   5  -2  454.93   31.99
  -1   5   2  418.74   31.87
  -1   5   1   22.69    3.63
   1   5  -1   21.06    3.96
  -1  -5   1   20.81    4.20
  -1   5   0    7.25    3.27
   1   5   0    8.91    3.56
   1  -5   1   22.63    2.29
   1   5   1   29.28    2.33
   1   5   1   22.23    3.88
   1   5   1   26.73    3.58
  -1   5  -1   16.70    3.87
   1   5   2  609.22   45.12
   1   5   2  570.82   45.08
   1  -5   2  591.22   45.29
  -1  -5  -2  662.46   45.08
   1   5   3   90.68    7.05
   1   5   3   86.73    7.15
  -1  -5  -3   92.14    7.07
   1  -5   3   68.00    8.20
   1   5   4 2065.30  145.86
   1  -5   4 1859.53  145.96
   1   5   5    2.10    2.46
   1  -5   5    6.60    5.32
   1  -5   6 1062.32   77.12
   1   5   6 1103.99   76.93
  -1   5  -6  995.77   77.62
   1  -5   6 1010.31   77.07
  -1   5  -6  909.66   77.67
  -1  -5  -7 4899.77  372.58
  -1   5  -7 4688.52  372.83
  -1  -5  -7 4929.89  372.59
   1   5   7 5500.52  372.59
   1  -5   7 5188.44  372.68
  -1   5  -8   42.15   11.04
   1   5   8   37.15    3.62
  -1  -5  -8   22.36    4.03
   1  -5   8   38.91    5.94
  -1  -5  -8   18.40    3.81
  -1   5  -9 2519.56  188.52
   1   5   9 2548.81  188.04
  -1  -5  -9 2452.89  188.06
   1  -5   9 2765.89  188.24
  -1  -5  -9 2584.50  188.10
  -1   5 -10  305.00   25.17
  -1   5 -10  306.12   23.30
  -1  -5 -10  297.95   22.57
   1   5  10  296.57   22.46
   1  -5  10  310.32   23.15
  -1  -5 -10  302.69   22.63
  -1   5 -11   77.36   13.23
  -1   5 -11   66.61    8.71
   1   5  11   75.90    6.14
  -1  -5 -11   69.08    6.74
   1  -5  11   80.50    8.08
  -1   5 -12 1445.13  110.41
   1  -5  12 1462.75  110.41
  -1   5 -12 1386.42  111.10
  -1   5 -12 1448.60  110.38
   1   5  12 1656.28  110.49
   1   5  12 1525.03  110.18
   1  -5  13 1086.23   79.39
   1   5  13 1200.50   79.58
  -1   5 -13 1039.87   79.41
  -1   5 -13 1029.61   79.38
  -1   5 -13  999.46   80.34
  -1   5 -14  109.91   11.93
  -1   5 -14  121.76   16.92
   1   5  14  157.35   12.51
   1  -5  14  130.81   11.85
  -1   5 -14  118.13   11.93
  -1   5 -15  440.62   34.64
   1   5  15  554.11   35.38
  -1   5 -15  416.22   37.24
  -1   5 -15  431.82   34.77
   1  -5  15  447.97   34.70
   1  -5  16 3379.24  253.22
  -1   5 -16 3243.66  253.15
   1   5  16 3877.81  253.42
   1   5  16 3657.91  253.00
  -1  -5 -16 3361.51  252.86
  -1   5 -16 3086.21  253.95
  -1   5 -16 3444.16  253.21
  -1   5 -17  644.09   53.99
   1  -5  17  735.34   50.62
  -1   5 -17  730.07   50.96
   1   5  17  769.41   50.38
   1   5  17  605.37   49.96
   1   5  17  618.84   49.75
  -1   5 -17  703.61   50.58
  -1   5 -18   40.16   23.72
   1  -5  18   24.36   11.51
  -1   5 -18   17.45   11.61
   1   5  18   30.64    7.71
   1   5  18   31.76    7.81
   1   5  18   24.27    6.35
  -1   5 -18   12.28   13.13
  -1  -5 -19   92.81   19.67
  -1   5 -19   74.57   24.37
   1   5  19   93.28    9.77
   1  -5  19  105.54   15.90
  -1   5 -19  106.66   15.70
   1   5  19   86.19    9.94
  -1   5 -19   93.36   16.78
   1   5  19   57.47   10.51
  -1  -5 -20  589.77   43.96
  -1   5 -20  592.63   42.33
   1  -5  20  589.13   42.06
  -1   5 -20  562.37   41.69
   1   5  20  538.72   40.21
   1   5  20  435.55   40.49
  -1   5 -20  499.93   45.30
   1   5  20  542.54   40.15
   1   5  21 1734.33  128.20
  -1   5 -21 1941.97  128.65
  -1   5 -21 1751.98  130.08
  -1   5 -21 1954.06  128.79
  -1  -5 -21 1633.46  129.48
   1   5  21 1510.37  128.00
   1  -5  21 1902.21  128.76
   1   5  22  278.26   20.59
   1  -5  22  259.79   22.16
  -1   5 -22  263.85   21.89
   1   5  22  237.64   20.01
  -1   5 -22  247.38   27.30
  -1  -5 -22  291.04   25.84
   1   5  23   -4.10    5.06
   1  -5  23   -2.66    9.60
   1   5  23    3.85    8.70
  -1   5 -23   -6.48   18.27
  -1  -5 -23   13.94   16.28
   1   5  23   -1.27    6.42
  -1   5 -23    1.40    9.49
   1   5  24   16.36    5.27
   1   5  24   11.54    6.39
  -1  -5 -24    9.81   15.88
  -1   5 -24    7.43   17.58
  -1  -5 -24    6.35   16.68
   1  -5  24    3.10    9.28
   1   5  24   16.44    8.81
  -1   5 -24   -3.37    9.35
   1   5  25  735.05   51.69
   1  -5  25  666.27   51.76
  -1   5 -25  694.20   51.70
  -1  -5 -25  669.67   53.69
  -1  -5 -25  667.76   53.81
  -1   5 -25  671.79   51.70
  -1   5 -25  634.73   54.11
   1   5  26  799.78   58.94
   1  -5  26  749.19   59.02
  -1   5 -26  818.60   58.95
  -1  -5 -26  813.92   60.85
  -1  -5 -26  780.11   60.90
  -1   5 -26  777.38   59.04
  -1   5 -26  727.69   61.21
  -1  -5 -27   83.33   17.43
   1   5  27   31.93    9.65
   1  -5  27   33.29    9.82
  -1  -5 -27   50.43   17.05
  -1   5 -27   42.82   18.02
  -1   5 -27   42.79    9.61
   1  -5  28  466.42   37.92
  -1   5 -28  493.89   37.76
  -1  -5 -28  534.65   40.96
  -1   5 -29  124.12   20.67
   1   5  29  150.97   14.54
  -1   5 -29  144.04   14.78
  -1  -5 -29  144.18   21.04
   1   5  30  555.75   41.84
  -1   5 -30  531.24   44.92
   1  -5  30  501.60   41.82
  -1   5 -30  567.95   41.80
  -1  -5 -30  552.42   44.52
  -1   5 -31   91.37   20.58
  -1  -5 -31  114.61   19.53
   1  -5  31   92.76   12.92
   1   5  31  116.89   13.03
  -1   5 -31  119.08   13.18
   1  -5  31   88.56   13.01
  -1   5 -32   52.60   19.66
  -1  -5 -32   82.06   19.34
  -1   5 -32   25.78   15.70
   1  -5  32   54.68   11.33
   1   5  32   57.39   11.21
   1  -5  32   68.73   12.02
   1  -5  33  243.86   22.22
  -1   5 -33  181.90   25.01
  -1  -5 -33  289.63   21.36
   1   5  33  251.28   22.25
  -1   5 -33  235.33   28.03
  -1  -5 -33  254.55   27.84
   1  -5  34  224.71   23.57
  -1   5 -34  181.75   25.90
  -1  -5 -34  308.46   22.46
   1   5  34  295.13   23.49
  -1   5 -34  255.10   28.82
  -1  -5 -34  293.45   29.10
   1  -5  35  565.90   45.42
  -1  -5 -35  649.45   44.73
   1   5  35  618.90   45.35
  -1   5 -35  596.25   48.93
  -1  -5 -35  617.57   48.69
   1  -5  36   -0.16   11.41
  -1   5 -36   -9.57   15.69
  -1  -5 -36   -7.37    9.67
   1   5  36    4.82   11.37
  -1   5 -36    7.61   20.88
  -1  -5 -36   13.56   20.12
   1  -5  37  142.70   17.35
  -1  -5 -37  193.97   15.94
   1   5  37  156.50   17.06
  -1   5 -37  159.12   24.28
  -1  -5 -37  138.37   24.19
   1  -5  38  124.16   16.75
  -1  -5 -38  167.32   15.47
  -1  -5 -38  164.43   24.03
   1   5  38  159.88   16.54
  -1   5 -38  159.21   24.19
   1   5  39  149.95   16.61
  -1  -5 -39  156.56   24.27
   1  -5  39  132.51   16.69
  -1   5 -39  140.89   24.47
   1   5  40    8.97   11.58
  -1  -5 -40  -17.07   20.50
   1  -5  40    8.69   11.67
  -1   5 -40   12.10   20.83
  -1  -5 -41    3.33   20.31
   1   5  41    1.11   11.56
  -1   5 -41   -0.63   20.76
   1   5  42  167.85   17.61
  -1  -5 -42  197.27   23.89
   1  -5  42  137.02   16.64
  -1   5 -42  206.95   24.56
   1   5  43   30.70   12.02
  -1  -5 -43   78.84   19.66
   1  -5  43   37.74   10.74
   1  -5  43   32.83   10.63
  -1   5 -43   40.65   20.58
   1   5  44   94.54   13.35
  -1  -5 -44   94.53   19.70
   1  -5  44   71.67   11.93
   1  -5  44   59.55   12.18
  -1   5 -44  103.01   21.19
   1  -5  45   14.83    9.53
   1  -5  46   76.36   11.70
  -1  -5 -46  105.26   16.93
   1   5  46   87.76   12.06
  -1  -5 -47  260.73   22.11
   1   5  47  229.66   18.75
   1  -5  47  231.25   18.46
   1  -5  48    9.03    7.91
   1  -5  48   17.22    8.43
   1  -5  49   12.43    7.39
  -1  -5 -49   23.18   12.93
   1  -5  49   20.00    7.72
   1  -5  50    8.47    6.84
  -1  -5 -50   13.94   11.82
   1  -5  50   16.55    7.16
   1  -5  51   40.66    7.22
   1   5  51   40.42    6.91
   1  -5  51   45.07    7.23
   1   5  52   22.79    5.49
   1  -5  52   14.79    5.77
   1   5  53   15.39    4.60
   1  -5  53   19.21    5.05
   1  -5  54    1.08    3.81
  -1  -7  54    5.50    3.91
  -1   7  53    0.31    4.42
  -1  -7  53    7.40    4.80
  -1  -7  52    4.38    5.47
  -1  -7  51    4.24    6.09
  -1  -7  51    9.25    6.56
  -1  -7  50    9.83    6.86
  -1  -7  50   26.03    7.47
  -1  -7  49   -6.35    7.89
   1  -7 -49   13.63   11.71
  -1  -7  49    6.30    7.11
  -1   7  49   -1.20    8.15
  -1  -7  48   13.63    8.46
  -1   7  48    8.88    8.52
   1  -7 -48   -8.03   12.43
  -1  -7  48    1.30    7.71
   1  -7 -47    6.88   13.33
  -1  -7  47    0.25    9.04
  -1  -7  47   -0.93    8.13
  -1   7  47    6.72    8.85
  -1   7  46    9.46    9.29
   1  -7 -46   -0.97    8.23
   1  -7 -46   19.76   14.34
  -1  -7  46   12.33    9.33
  -1   7  46    6.45    7.80
  -1  -7  46    5.38    8.50
  -1  -7  45   -4.52    9.65
   1  -7 -45    5.33    8.47
   1  -7 -44    8.68    8.69
  -1  -7  44   15.73   10.36
  -1  -7  44    9.10   10.31
  -1   7  44   14.29   10.78
  -1   7  43   13.35   11.28
   1  -7 -43   23.88    8.92
   1  -7 -43   25.03   17.99
  -1  -7  43    9.54   10.63
  -1  -7  43   23.96   10.38
  -1   7  42  114.81   14.05
   1  -7 -42   99.44   11.90
  -1  -7  42  107.72   13.35
   1  -7 -42  121.36   20.25
  -1  -7  42   61.99   13.37
   1  -7 -41  -12.91   18.60
  -1  -7  41    9.47   10.78
  -1   7  41   11.05   11.20
   1  -7 -40   30.22   19.23
  -1   7  40   23.09   11.72
  -1   7  39   12.13   11.47
   1  -7 -39    7.80   10.05
   1  -7 -39   15.31   19.28
   1   7 -39   28.28   20.89
  -1  -7  39    9.97   11.74
  -1   7  38   -1.19   11.69
   1  -7 -38   11.11    9.93
   1  -7 -38   -4.24   19.22
   1   7 -38  -14.30   21.11
  -1  -7  38   -4.35   12.00
  -1   7  37    8.83   11.45
   1  -7 -37    7.32    9.73
   1  -7 -37   39.15   19.28
   1   7 -37    7.92   21.31
  -1  -7  37    9.30   12.42
  -1   7  36   47.93   12.20
   1  -7 -36   64.83   10.65
  -1  -7  36   40.27   12.53
   1  -7 -36   43.33   19.99
   1   7 -36   72.33   21.28
   1   7 -35   21.59   20.70
  -1   7  35    9.88   11.13
   1   7 -35    6.22   15.08
   1  -7 -35   19.47   19.00
  -1  -7  35   14.71   11.93
   1   7 -34   60.71   21.06
  -1   7  34   59.77   12.23
   1   7 -34   36.62   16.02
   1  -7 -34   55.09   19.16
  -1  -7  34   80.87   12.50
   1   7 -33   25.87   19.47
  -1   7  33   28.05   10.57
   1   7 -33    3.18   14.51
   1  -7 -33    9.48   18.08
  -1  -7  33    1.24   11.35
   1   7 -32   31.18   19.22
  -1   7  32   43.44   10.78
   1  -7 -32   33.91   17.65
   1   7 -32   18.93   14.92
  -1  -7  32   37.94   11.37
   1   7 -31   19.16   14.81
   1   7 -31   20.35   18.78
   1  -7 -31   30.37   16.70
  -1   7  31   39.82   10.38
   1   7 -31   25.31   11.10
  -1  -7  31   18.42   10.47
  -1  -7  30   66.82   11.33
  -1   7  30   56.88   11.08
   1  -7 -30   59.32   17.85
   1   7 -30   60.46   19.17
   1  -7 -30   70.69   17.16
  -1  -7  29   10.51    9.77
  -1   7  29    9.01    9.24
   1   7 -29   20.90   18.28
   1  -7 -29    1.83   16.50
   1   7 -28    1.05   10.65
   1  -7 -28    7.46   15.92
   1   7 -28   14.17   14.57
  -1  -7  28    5.53    9.55
  -1   7  27    7.16    6.50
   1   7 -27    8.22   10.67
   1  -7 -27   17.15   15.49
   1   7 -27    9.86   14.00
   1  -7 -27   21.35   16.65
   1  -7 -26   68.70   17.28
   1  -7 -26   54.77   16.56
   1   7 -26   44.48   15.36
   1   7 -26   70.56   19.87
  -1   7  26   59.72    8.42
   1   7 -26   52.34   11.38
   1  -7 -25   50.92   15.55
   1   7 -25   54.66   19.89
   1   7 -25   54.47   15.39
  -1   7  25   46.98    8.10
   1   7 -25   40.30   10.96
  -1   7  24  129.77   12.59
   1   7 -24  119.53   24.14
   1   7 -24  126.34   18.59
   1  -7 -24  113.81   18.43
   1   7 -24  136.33   14.50
  -1  -7  23  123.66   14.66
   1  -7 -23  121.68   17.93
  -1   7  23  128.99   12.14
   1   7 -23  112.56   26.08
   1   7 -23  100.84   18.54
  -1   7  23   96.43   11.00
   1   7 -23  125.65   14.81
  -1   7  22   66.05    7.81
  -1  -7  22  103.45   14.85
  -1   7  22   82.52   11.04
   1   7 -22   61.90   13.93
   1  -7 -22   69.33   17.20
   1   7 -22   33.35   17.97
   1   7 -22   41.77   24.34
   1   7 -21  268.01   23.32
  -1   7  21  176.42   20.89
   1  -7 -21  246.52   24.92
   1   7 -21  154.89   26.37
  -1   7  21  248.24   18.14
   1   7 -21  200.00   27.75
   1   7 -20  276.63   29.77
  -1   7  20  309.34   25.04
   1   7 -20  234.54   29.91
   1  -7 -20  250.76   28.05
  -1   7  20  304.32   22.98
   1   7 -19   -5.67   13.71
   1   7 -19   11.76   18.28
   1   7 -19   21.23   17.44
  -1   7  19   -1.37    8.01
  -1   7  19    4.64    4.56
   1   7 -18    7.90   12.18
  -1   7  18   24.55    8.32
   1   7 -18   -7.57   16.59
   1   7 -18   12.42   17.33
   1   7 -17   34.41   15.32
   1   7 -17   39.48   16.83
   1   7 -17   51.56   11.31
   1  -7 -16  140.68   12.24
   1   7 -16  135.41   17.92
   1   7 -16  137.24   19.26
   1   7 -16  143.18   14.23
   1   7 -15   11.49   14.59
  -1   7  15   13.69    3.24
   1   7 -15    6.61    8.60
   1   7 -15   13.95   13.04
   1  -7 -15   13.03    5.71
   1   7 -14   47.44   14.44
   1  -7 -14   44.21    6.18
   1   7 -14   30.89   13.07
   1   7 -14   47.20    9.28
  -1   7  14   42.46    4.41
   1   7 -13   47.93   12.31
   1  -7 -13   63.83    6.34
   1   7 -13   41.64    8.31
   1  -7 -13   48.34    5.73
  -1  -7  13   39.08    7.56
   1   7 -13   50.96   13.52
  -1   7  13   48.41    4.66
   1  -7 -13   43.02    5.75
   1  -7 -12 1546.35  104.96
   1   7 -12 1342.79  105.88
   1  -7 -12 1392.11  104.93
   1   7 -12 1381.15  105.19
  -1  -7  12 1407.62  105.16
   1   7 -12 1366.68  105.82
  -1   7  12 1469.22  104.85
   1  -7 -12 1347.42  104.99
   1  -7 -11  639.13   44.39
   1   7 -11  552.05   45.89
   1   7 -11  575.30   45.96
   1  -7 -11  590.51   44.33
  -1  -7  11  586.92   44.64
   1  -7 -11  531.66   44.28
  -1   7  11  640.80   44.18
  -1  -7  10   43.15    7.52
  -1   7  10   64.53    5.36
   1  -7 -10   73.60    6.50
   1   7 -10   40.31   11.62
   1  -7 -10   62.01    6.03
   1  -7 -10   53.59    6.05
  -1  -7   9   95.31    9.12
  -1   7   9   94.01    7.55
   1  -7  -9   79.08    7.84
   1  -7  -9  101.66    8.07
  -1  -7   8   53.71    6.94
  -1  -7   8   37.65    6.59
   1   7  -8   49.41   10.42
   1  -7  -8   50.48    5.60
   1  -7  -8   67.47    5.66
   1  -7  -7  279.21   21.41
   1  -7  -7  289.90   21.39
   1   7  -7  295.98   23.28
  -1  -7   7  254.36   21.63
  -1   7   7  278.59   21.12
  -1  -7   7  270.47   21.80
   1  -7  -7  321.36   21.56
   1  -7  -7  288.19   21.43
  -1  -7   6  255.82   18.64
  -1   7   6  240.51   18.07
   1   7  -6  269.63   20.46
  -1  -7   6  263.35   18.82
   1  -7  -6  237.20   18.38
   1  -7  -6  220.16   18.37
  -1   7   5  528.78   37.93
  -1  -7   5  507.73   38.15
   1   7  -5  481.56   38.70
  -1  -7   5  497.57   38.20
   1  -7  -5  528.00   38.04
   1  -7  -5  478.10   38.02
  -1   7   5  520.49   37.87
   1   7  -5  557.33   39.12
   1   7  -4  225.94   18.80
  -1   7   4  283.94   18.39
  -1  -7   4  199.11   17.79
   1  -7  -4  250.67   17.64
  -1  -7   4  229.45   17.94
   1  -7  -4  210.85   17.57
  -1   7   4  233.73   17.35
  -1   7   4  235.68   17.47
   1  -7  -3  139.08   10.32
  -1  -7   3  130.86   10.93
   1   7  -3  132.43   10.57
   1   7  -3  132.99   12.11
  -1   7   3  147.50   11.67
   1  -7  -3  109.94   10.25
  -1   7   3  124.32    9.93
  -1   7   3  129.80   10.10
   1  -7  -2 1408.08   93.14
  -1   7   2 1346.00   93.43
   1   7  -2 1182.40   93.45
  -1   7   2 1342.74   93.11
  -1  -7   2 1117.76   93.13
   1   7  -2 1190.17   93.13
   1   7  -1   32.27    4.78
  -1   7   1   16.54    7.23
   1   7  -1   18.37    6.88
  -1   7   1   20.59    4.12
  -1   7   0 3377.34  228.54
   1   7   0 3085.01  228.44
  -1   7   0 3192.83  228.22
   1   7   0 2905.41  228.23
   1  -7   1  982.70   71.65
   1   7   1  922.51   71.58
  -1   7  -1 1045.07   72.07
   1   7   1  948.12   71.85
  -1   7  -1 1038.02   71.56
   1   7   1  923.42   71.57
   1   7   2  467.98   34.05
   1   7   2  488.73   34.39
   1   7   2  467.02   34.31
  -1   7  -2  472.78   35.37
  -1   7  -2  455.91   34.42
  -1  -7  -2  474.40   34.31
   1  -7   2  438.89   34.58
  -1  -7  -2  410.91   34.38
  -1  -7  -3   66.52    7.12
   1  -7   3  112.13    8.17
  -1  -7  -3   99.61    6.99
   1  -7   3   83.21    8.31
  -1   7  -3   80.26    7.44
  -1   7  -3  122.35   10.90
   1   7   3   70.15    6.83
   1   7   3   79.73    7.09
  -1  -7  -4  243.24   19.17
   1  -7   4  284.70   19.46
  -1  -7  -4  258.75   19.00
   1  -7   4  267.97   19.64
   1   7   4  231.27   18.98
   1   7   4  245.25   19.07
   1  -7   5  670.93   43.18
  -1   7  -5  712.95   44.18
   1   7   5  512.64   42.79
  -1  -7  -5  517.30   42.89
   1  -7   5  697.26   43.11
  -1   7  -6  161.24   15.40
  -1  -7  -6  139.99   12.25
   1  -7   6  165.97   12.81
   1  -7   6  176.44   13.16
   1   7   6  157.94   11.99
   1  -7   7  686.31   49.64
  -1  -7  -7  627.76   49.47
   1  -7   7  723.30   49.75
  -1   7  -7  658.08   50.59
   1  -7   8   71.84    7.02
  -1  -7  -8   38.98    5.33
   1  -7   8   73.66    6.36
  -1   7  -8   64.49   11.40
  -1  -7  -8   47.96    5.34
   1   7   8   38.59    4.84
   1  -7   9    5.85    6.25
  -1   7  -9   -1.07   11.76
   1  -7   9    1.34    5.22
  -1  -7  -9   -0.42    3.65
  -1   7  -9    3.25   10.99
  -1  -7  -9    4.94    3.67
   1   7   9    2.55    2.91
   1  -7  10   63.36    7.59
  -1   7 -10   71.76   13.05
  -1  -7 -10   64.06    6.41
  -1  -7 -10   49.64    6.33
   1   7  10   76.71    5.99
   1  -7  10   82.66    8.09
  -1   7 -10   74.59   12.29
  -1   7 -11    7.45   11.14
   1  -7  11    3.53    6.65
  -1   7 -11   10.52   12.30
  -1  -7 -11    2.22    3.89
  -1  -7 -11   10.59    3.96
  -1  -7 -11    5.63    4.00
   1   7  11    4.04    2.85
  -1   7 -12 2312.76  163.05
  -1  -7 -12 2114.91  162.33
  -1  -7 -12 2288.43  162.30
  -1   7 -12 2060.84  163.21
   1   7  12 2256.38  162.31
   1  -7  12 2496.47  162.62
  -1  -7 -12 1992.45  162.36
  -1   7 -13   33.44   13.53
   1   7  13   24.21    3.67
   1  -7  13   51.89    7.63
  -1  -7 -13   20.13    4.69
  -1   7 -13   33.63   12.64
   1   7  14   54.31    5.76
   1  -7  14   74.62    9.38
   1   7  14   72.51    8.05
  -1   7 -14   72.26   15.03
  -1   7 -14   51.30   14.37
   1   7  15  217.14   19.11
   1  -7  15  274.49   19.55
   1   7  15  225.76   17.75
  -1   7 -15  254.90   23.22
   1  -7  16    8.12    8.87
   1   7  16    5.65    9.30
  -1   7 -16    4.71   16.60
   1  -7  17   14.69    9.77
   1   7  17   -0.41   11.01
  -1   7 -17    0.10   17.39
   1   7  18   80.60   13.21
  -1   7 -18  124.74   19.80
   1   7  18   86.51    8.94
   1  -7  18  128.39   12.91
  -1   7 -19   29.90   20.35
   1   7  19   18.58    6.59
   1   7  19   12.82    5.26
   1   7  19   14.38    9.01
  -1   7 -20  612.82   41.67
   1   7  20  466.63   39.52
   1   7  20  530.28   38.92
  -1   7 -20  481.81   44.96
  -1   7 -21   29.38   24.58
  -1   7 -21   19.74   16.85
   1   7  21   17.85    7.31
  -1  -7 -21   11.85   17.02
   1  -7  21    7.60   15.18
   1   7  21    9.10    5.97
  -1   7 -22  539.02   46.67
  -1  -7 -22  541.81   44.58
   1   7  22  498.83   40.34
   1  -7  22  572.54   42.29
   1   7  22  498.75   40.42
   1   7  23    5.06    6.76
  -1  -7 -23    4.24   17.42
  -1   7 -23   21.40   21.20
   1  -7  23   -3.22   11.20
   1   7  24   77.77    9.58
  -1  -7 -24   75.50   18.13
  -1   7 -24   83.32   16.67
  -1   7 -24   90.59   20.72
   1  -7  24   94.49   12.18
   1   7  25  136.51   13.08
  -1   7 -25  128.94   20.74
   1   7  25  122.32   11.56
   1   7  25   98.42   10.62
  -1   7 -25  118.01   17.61
   1  -7  25  130.15   13.79
  -1  -7 -25  126.08   19.15
   1   7  26  236.25   17.76
   1  -7  26  242.95   19.16
  -1   7 -26  194.43   22.40
  -1  -7 -26  247.74   23.65
   1   7  26  188.44   16.96
  -1  -7 -27   -6.57   16.35
  -1   7 -27   -3.79   14.82
   1  -7  27   15.60   10.01
  -1  -7 -28   14.91   17.35
   1   7  28   33.80    9.45
   1  -7  28   37.00   10.56
  -1   7 -28   55.29   18.01
   1  -7  29   16.37   10.56
  -1   7 -29    4.11   18.00
   1   7  29    2.02    9.63
  -1  -7 -29   -2.02   17.50
  -1   7 -29    3.04   14.77
  -1  -7 -29   30.63   17.00
   1  -7  30   21.27   10.72
  -1   7 -30   23.83   18.46
   1   7  30   16.72    9.78
  -1  -7 -30   -7.31   17.84
  -1   7 -30   10.66   15.05
  -1  -7 -30   29.84   17.79
   1  -7  31   13.50   11.01
  -1   7 -31    0.23   15.70
  -1  -7 -31   17.59   17.91
  -1  -7 -31   -3.07   18.55
  -1   7 -31    5.89   19.18
   1   7  31    8.88   10.07
  -1  -7 -32  107.77   21.03
   1   7  32  126.73   14.15
  -1   7 -32   91.74   18.57
  -1   7 -32  127.31   22.00
   1  -7  32  122.26   14.88
  -1  -7 -33   17.90   19.05
   1   7  33    9.92   10.80
  -1   7 -33   -0.71   16.33
  -1   7 -33   12.01   20.67
   1  -7  33   14.00   11.10
  -1  -7 -34   44.28   20.29
   1   7  34   13.91   11.42
  -1   7 -34   38.68   16.76
   1  -7  34   34.32   11.99
  -1   7 -34   39.98   21.18
   1  -7  35   81.02   13.69
  -1  -7 -35   87.38   21.33
  -1   7 -35   60.15   17.83
   1   7  35   74.17   13.19
  -1  -7 -35   79.23   11.35
  -1   7 -35   99.97   22.24
   1  -7  36   38.93   11.98
  -1  -7 -36   41.98   20.72
  -1   7 -36    6.63   16.26
   1   7  36   31.87   11.89
  -1  -7 -36   11.37    9.52
  -1   7 -36   19.70   22.01
   1  -7  37   17.06   12.13
  -1  -7 -37   20.57   20.85
  -1   7 -37   22.97   15.95
   1   7  37   34.24   12.06
  -1  -7 -37   20.54    9.74
  -1   7 -37    7.91   21.45
   1  -7  38    2.43   12.28
  -1  -7 -38   28.21   20.84
  -1   7 -38    9.42   15.49
   1   7  38   11.33   11.72
  -1  -7 -38   10.06    9.80
  -1   7 -38  -15.04   21.89
  -1  -7 -39   68.51   21.20
   1   7  39   72.30   12.90
  -1   7 -39   34.13   15.94
   1  -7  39   44.61   11.76
  -1   7 -39   88.71   22.46
   1  -7  39   52.18   12.79
  -1   7 -40  173.93   25.04
   1  -7  40  131.77   16.30
   1   7  40  163.85   17.11
  -1  -7 -40  170.04   23.67
   1   7  41   31.65   12.00
   1  -7  41   26.85   11.28
   1  -7  41   48.35   11.13
  -1  -7 -41   42.50   19.92
   1   7  42   12.00   11.45
   1  -7  42   16.96   10.78
   1  -7  42    4.57   10.08
  -1  -7 -42    5.96   18.95
   1   7  43    5.31   11.15
  -1  -7 -43    4.93   18.67
   1  -7  43   -1.57   10.52
   1  -7  43   -0.14    9.89
   1   7  44  178.99   16.81
   1  -7  44  130.44   16.11
   1  -7  44  165.98   16.23
   1  -7  45    6.89    9.49
  -1  -7 -45   -3.26   15.18
   1   7  46   24.51    9.52
   1  -7  46   10.30    8.33
   1  -7  46   13.61    9.12
  -1  -7 -46   28.22   14.90
   1   7  47    0.92    8.91
  -1  -7 -47    4.05   13.82
   1  -7  47   -8.52    7.79
   1  -7  47    9.57    8.46
  -1  -7 -48    8.31   13.51
   1  -7  48    3.41    7.30
   1  -7  48  -20.94    7.95
   1  -7  49   13.42    6.99
  -1  -7 -49   20.15   12.27
   1  -7  49    4.96    7.48
  -1  -7 -50   17.69   11.08
   1  -7  50   11.04    6.48
   1  -7  50   17.64    6.79
   1  -7  51    3.45    5.72
  -1  -7 -51   -1.99    9.90
   1  -7  51   -7.77    6.10
   1   7  52    9.03    4.62
   1  -7  52   12.11    5.18
   1  -7  53    3.56    4.41
  -1  -9  53    4.78    4.10
  -1  -9  52   16.58    5.34
  -1  -9  51    0.91    5.57
  -1  -9  51   -8.50    6.12
  -1  -9  50    2.40    6.13
  -1  -9  50   -5.40    6.76
  -1  -9  49    9.86    6.72
  -1  -9  49    1.71    7.32
  -1   9  49   20.56    7.87
  -1   9  48   49.85    9.13
  -1  -9  48   49.58    8.92
  -1  -9  48   35.86    8.27
   1  -9 -48   51.55   12.29
   1  -9 -47   -2.83   12.66
  -1   9  47    3.42    8.40
  -1  -9  47   11.72    8.52
  -1  -9  47    8.18    7.57
   1  -9 -46    3.63   13.36
  -1  -9  46   -1.73    9.15
  -1   9  46   14.17    8.96
  -1  -9  46   -6.70    7.93
   1  -9 -45   82.29   10.25
  -1  -9  45   60.47   10.45
  -1  -9  45   95.05   11.61
   1  -9 -45   79.18   15.64
  -1  -9  44   17.92   10.37
   1  -9 -44   34.99    8.64
  -1  -9  43    4.18   10.42
   1  -9 -43   30.74    8.86
  -1   9  43   22.41   10.94
  -1  -9  43   10.47   10.28
   1  -9 -42   55.90   18.11
  -1  -9  42   38.41   10.93
   1  -9 -42   32.33    9.29
  -1   9  42   49.51   11.61
  -1  -9  42   36.57   10.82
   1  -9 -41   88.74   19.02
  -1  -9  41   62.50   12.12
   1  -9 -41   68.39   10.21
  -1  -9  41   49.96   11.92
  -1   9  41   70.35   12.77
  -1  -9  40  115.99   15.20
   1  -9 -40  136.01   21.64
  -1   9  40  146.75   15.87
  -1  -9  39   21.03   10.86
  -1   9  39   27.27   11.78
   1  -9 -39   10.33   18.78
   1  -9 -38   90.35   20.74
   1  -9 -38  122.05   12.59
  -1  -9  38   76.86   13.44
  -1  -9  38   98.27   14.84
  -1   9  38   93.46   14.05
  -1   9  37   -2.77   11.37
   1   9 -37   14.29   14.43
  -1  -9  37    2.32   10.68
   1  -9 -37   10.50   19.11
  -1  -9  37   -1.76   12.24
  -1   9  36  243.16   20.42
   1   9 -36  181.47   22.55
  -1  -9  36  163.69   19.88
   1  -9 -36  241.39   25.50
  -1  -9  36  251.46   20.83
  -1   9  35   26.55   11.62
   1   9 -35   22.06   14.99
  -1  -9  35    8.49   10.64
  -1  -9  35   25.04   12.22
   1  -9 -35   26.96   18.65
   1   9 -34   79.89   17.58
  -1  -9  34  129.61   15.70
  -1   9  34  122.00   14.71
   1  -9 -34  115.50   20.90
   1   9 -33   42.35   15.60
  -1  -9  33   37.84   12.36
  -1   9  33   33.64   11.54
   1  -9 -33   65.33   19.14
   1   9 -32   45.58   15.55
  -1  -9  32   44.24   11.91
  -1   9  32   31.98   11.15
   1  -9 -32   46.22   18.21
   1  -9 -31   30.18   17.53
  -1  -9  31   54.28   11.75
  -1   9  31   26.04   10.88
  -1   9  31   40.19    8.43
   1   9 -31   34.00   15.16
   1   9 -31   58.49   20.80
   1  -9 -31   42.22   17.38
   1  -9 -30  210.46   23.33
  -1  -9  30  234.29   19.70
  -1   9  30  218.10   19.04
   1  -9 -30  190.79   23.32
   1   9 -30  171.13   22.16
  -1   9  30  191.16   17.71
   1   9 -30  253.61   26.53
  -1  -9  29  118.41   13.41
   1   9 -29  121.10   21.28
   1  -9 -29   78.49   18.44
   1   9 -29  101.92   16.70
  -1   9  29   67.41   10.10
   1  -9 -29   95.92   18.09
   1   9 -28   -3.51   20.31
   1  -9 -28   23.17   16.56
  -1  -9  28   -3.73   10.61
   1  -9 -28    6.22   15.72
  -1   9  28   -4.78    6.88
   1  -9 -27  266.53   27.36
  -1  -9  27  307.34   24.76
   1   9 -27  298.66   30.85
  -1  -9  26  337.01   26.50
   1  -9 -26  324.14   28.57
   1   9 -26  266.65   29.19
   1   9 -25   10.67   15.72
   1   9 -25   30.78   24.92
  -1  -9  25   38.95   10.90
   1  -9 -25   32.56   15.94
  -1   9  25   13.21    7.83
   1   9 -24   -6.04   16.71
   1   9 -24   -9.36   24.45
  -1  -9  24    1.04   11.78
   1  -9 -24   -7.36   16.26
  -1   9  24    3.33    8.71
   1   9 -23   10.33   18.23
   1   9 -23    5.98   21.74
  -1  -9  23   15.98   13.76
   1  -9 -23   -7.18   17.55
  -1   9  23    8.03   10.20
   1   9 -22  134.56   23.00
   1   9 -22  142.50   22.37
  -1  -9  22  148.36   18.85
   1  -9 -22  118.19   18.79
  -1   9  22  118.41   15.20
   1   9 -21  270.83   31.37
  -1   9  21  300.71   26.54
   1   9 -21  356.12   31.32
  -1  -9  21  400.52   28.52
   1   9 -20    9.01   17.21
  -1   9  20   13.11    8.49
   1   9 -20   15.14   17.78
  -1  -9  20   21.00   10.85
  -1   9  19    9.75    8.27
   1   9 -19   21.38   15.67
   1   9 -19   22.19   17.23
   1   9 -18  328.76   29.64
   1   9 -18  336.65   30.30
  -1  -9  17  371.87   24.21
   1   9 -17  323.70   27.14
   1  -9 -17  314.08   22.77
  -1   9  17  266.20   22.02
  -1  -9  16    6.93    9.23
   1  -9 -16   -1.74    6.13
   1   9 -16   -7.37   14.92
  -1   9  16    2.05    3.32
  -1   9  15  375.85   23.98
  -1  -9  15  372.94   25.48
   1  -9 -15  254.64   24.25
   1   9 -15  284.87   28.12
   1  -9 -15  329.37   24.47
   1  -9 -15  268.75   24.30
   1  -9 -14  103.20    9.86
  -1   9  14  125.08    9.11
  -1  -9  14  111.91   12.18
  -1  -9  14  103.93   11.24
   1  -9 -14   89.81    9.94
   1  -9 -14  114.08   10.12
   1   9 -14   98.97   16.31
   1  -9 -13   59.92    7.28
  -1   9  13   81.99    6.27
  -1  -9  13   83.73    9.72
  -1  -9  13   65.07    8.90
   1  -9 -13   54.40    7.33
   1   9 -13   58.56   13.77
   1  -9 -13   62.12    7.64
   1  -9 -12  104.89   10.27
  -1  -9  12  122.18   11.30
  -1   9  12  119.17    9.60
   1  -9 -12  136.37   10.67
   1   9 -12  116.15   15.23
  -1  -9  12  142.76   12.11
   1  -9 -12  112.57   10.28
   1  -9 -11  149.44   13.14
  -1  -9  11  158.60   13.89
   1   9 -11  173.61   17.32
  -1   9  11  174.14   12.67
  -1  -9  11  185.55   14.19
   1  -9 -11  149.37   13.05
   1  -9 -10   12.67    4.47
  -1  -9  10   19.19    6.87
  -1   9  10   29.01    3.79
   1  -9 -10   18.09    4.69
   1   9 -10   26.06   11.31
  -1  -9  10   16.11    6.37
   1   9  -9  270.01   23.62
  -1  -9   9  341.25   21.85
  -1  -9   9  268.50   21.62
   1  -9  -9  248.79   21.20
   1  -9  -9  285.54   21.26
  -1  -9   8 1412.46   96.07
   1   9  -8 1220.47   96.39
   1   9  -8 1292.37   96.61
   1  -9  -8 1318.54   95.90
  -1  -9   8 1219.46   95.95
   1  -9  -8 1267.78   95.92
   1  -9  -8 1345.72   95.87
  -1   9   7   88.19    5.94
  -1  -9   7   68.47    7.96
   1  -9  -7   73.78    6.69
   1   9  -7   49.82   11.33
   1  -9  -7   68.43    6.85
   1   9  -7   44.58    9.51
   1  -9  -7   49.51    6.71
  -1  -9   7   49.11    7.42
  -1   9   6   54.65    4.98
  -1   9   6   55.09    5.22
   1  -9  -6   57.64    5.99
  -1  -9   6   52.51    7.11
   1  -9  -6   48.76    5.63
  -1  -9   6   56.50    6.64
   1   9  -6   49.45    8.92
   1  -9  -6   58.67    5.90
   1  -9  -5  255.38   19.96
   1   9  -5  251.93   20.13
   1  -9  -5  256.80   19.94
  -1  -9   5  243.12   20.26
  -1  -9   5  251.74   20.20
   1   9  -5  254.52   21.18
   1  -9  -5  292.50   20.00
  -1   9   5  269.24   19.66
  -1   9   5  264.47   19.77
  -1  -9   4 1385.78   92.14
   1   9  -4 1396.25   92.12
   1  -9  -4 1381.08   92.08
  -1   9   4 1389.46   92.04
  -1   9   4 1410.17   91.98
  -1  -9   4 1296.66   92.12
  -1   9   4 1461.96   92.42
   1   9  -4 1409.59   92.59
   1  -9  -4 1494.62   92.10
  -1   9   4 1065.14   91.73
   1  -9  -4 1431.23   92.10
  -1  -9   3  257.49   18.85
   1  -9  -3  231.85   18.57
  -1   9   3  250.44   19.53
   1   9  -3  261.65   19.77
  -1   9   3  238.68   18.51
  -1   9   3  240.72   18.37
   1  -9  -3  238.02   18.63
   1   9  -3  258.06   18.81
  -1  -9   2   72.69    7.37
  -1   9   2   82.28    8.85
   1   9  -2   80.83    8.93
   1  -9  -2   64.47    6.58
   1   9  -2   74.75    7.02
  -1   9   2   63.92    6.40
   1   9  -1  118.21   10.15
   1   9  -1  139.97   11.59
  -1   9   1  145.03   11.85
  -1   9   1  111.61    9.91
  -1   9   0  737.18   59.32
   1   9   0  799.69   59.38
   1   9   0  877.80   59.85
  -1   9   0  819.37   59.95
   1   9   0  848.54   59.43
   1   9   1   10.89    6.44
  -1   9  -1    4.45    7.43
   1   9   1    0.95    3.42
  -1  -9  -1    4.55    3.39
  -1   9  -1    3.38    4.29
   1  -9   2  499.00   38.38
  -1  -9  -2  526.27   38.11
  -1   9  -2  520.01   39.05
   1   9   2  544.24   38.23
   1   9   2  549.57   38.15
  -1  -9  -2  443.13   38.18
  -1   9  -2  515.42   38.22
   1  -9   3  326.94   24.17
  -1  -9  -3  333.95   23.71
  -1   9  -3  329.68   25.12
  -1  -9  -3  301.55   23.84
   1   9   3  321.06   23.79
   1   9   3  296.63   23.67
  -1   9  -3  320.78   23.90
   1   9   4 1038.11   69.70
   1  -9   4  951.74   69.82
  -1   9  -4  963.88   70.43
   1   9   4  972.47   69.39
   1  -9   4  873.66   69.37
   1   9   4 1038.64   69.66
  -1   9  -4  935.33   69.71
  -1  -9  -4 1026.88   69.64
   1  -9   4  933.41   69.85
  -1  -9  -4  976.99   69.72
   1   9   5   18.48    3.60
   1  -9   5   14.06    5.62
   1  -9   5   19.19    6.09
  -1   9  -5   16.27    4.93
  -1  -9  -5   16.34    3.69
   1   9   5   24.32    3.41
  -1   9  -5   22.94   10.01
  -1  -9  -5   17.24    4.20
   1   9   6   46.51    4.64
   1  -9   6   40.02    7.09
   1  -9   6   48.21    6.57
  -1  -9  -6   44.35    5.38
  -1   9  -6   51.55   10.64
   1   9   7  850.62   59.48
   1  -9   7  778.02   59.79
   1  -9   7  768.12   59.75
  -1   9  -7  779.43   60.66
  -1  -9  -7  801.47   59.61
  -1   9  -8    1.00   10.57
  -1  -9  -8   12.30    4.00
   1  -9   8    9.54    6.33
   1  -9   8    8.61    5.58
   1  -9   9  448.54   33.67
  -1  -9  -9  405.08   33.35
   1   9   9  492.19   33.27
   1  -9   9  486.64   33.88
  -1  -9  -9  360.53   33.31
  -1  -9  -9  502.41   33.29
  -1   9  -9  414.73   35.32
   1  -9  10  142.95   12.75
  -1  -9 -10  134.52   11.72
   1   9  10  133.95   11.37
   1  -9  10  144.37   13.00
  -1  -9 -10  134.74   11.71
  -1   9 -10  158.63   16.68
  -1  -9 -10  173.42   11.66
   1  -9  11   19.91    6.95
   1  -9  11   17.73    7.50
  -1  -9 -11   16.41    4.87
  -1   9 -11   21.39   13.26
  -1  -9 -11   28.07    4.78
  -1  -9 -11   20.06    4.85
   1   9  11   17.69    3.67
   1  -9  12    0.42    7.26
   1  -9  12    8.15    7.95
  -1  -9 -12    4.29    4.68
  -1   9 -12   17.51   13.75
  -1  -9 -12    4.30    4.79
  -1  -9 -12    4.04    4.71
   1   9  12    7.29    3.69
   1  -9  13    7.32    7.36
  -1  -9 -13    6.33    5.05
  -1   9 -13    7.29   13.73
   1  -9  13    1.53    8.51
  -1  -9 -13    3.70    4.82
   1   9  13    3.70    3.80
  -1  -9 -13   12.71    5.02
  -1   9 -14  196.66   23.98
   1   9  14  247.75   18.90
   1  -9  14  245.53   20.13
  -1  -9 -14  233.96   19.26
   1  -9  14  287.30   20.74
  -1  -9 -14  253.49   19.22
  -1  -9 -15    0.84    5.22
  -1   9 -15    5.21   15.19
   1   9  15   -0.80    3.44
  -1   9 -15   -1.18   16.47
   1  -9  15    2.62    7.84
   1  -9  15    6.11    8.62
  -1   9 -16  102.99   19.20
   1   9  16  121.12   13.43
   1   9  16  138.32   10.89
   1  -9  16  115.74   13.29
  -1   9 -16  149.78   19.79
   1  -9  16  157.23   14.03
   1   9  17  152.07   14.99
   1   9  17  141.71   12.01
  -1   9 -17  144.38   20.31
  -1   9 -17  165.61   20.49
   1  -9  17  180.51   14.34
  -1   9 -18    4.05   17.46
   1   9  18   23.29   10.71
  -1   9 -18   -0.48   16.96
  -1   9 -19   47.72   19.25
   1   9  19   41.33   12.63
  -1   9 -19   53.12   18.28
   1  -9  19   50.93   10.04
   1   9  20  148.74   15.15
  -1   9 -20  126.11   21.54
   1  -9  20  152.24   15.29
  -1   9 -21   26.38   20.20
   1   9  21   52.19    9.58
  -1   9 -21   75.60   20.22
   1  -9  21   51.46   12.37
  -1   9 -22    2.36   17.58
   1  -9  22   -4.36   13.32
   1   9  22   -0.66    7.32
  -1   9 -22   -4.86   21.57
   1   9  23   -0.66    6.76
  -1  -9 -23   -7.99   17.86
  -1   9 -23    2.73   16.76
   1  -9  23  -15.07   15.23
   1   9  23    2.08    5.59
  -1   9 -23    3.96   24.60
   1   9  24    4.58    7.02
  -1  -9 -24   12.61   19.51
  -1   9 -24   -1.79   16.47
   1  -9  24    1.01   12.61
   1   9  24    1.33    6.94
  -1   9 -24   16.44   24.45
  -1  -9 -25   -7.98   17.85
  -1   9 -25  -20.25   16.39
   1  -9  25   10.59   11.77
   1   9  25    8.04    6.94
   1   9  26  258.40   21.46
   1  -9  26  295.62   23.85
  -1  -9 -26  305.77   27.27
   1  -9  27   -1.62   10.54
  -1  -9 -27   -0.17   16.78
  -1   9 -27   14.00   19.97
   1   9  27   -2.49    9.22
   1   9  27    1.07    6.81
   1  -9  28   20.35   11.00
  -1  -9 -28   21.14   16.80
  -1   9 -28   14.84   16.14
  -1   9 -28   19.84   19.24
   1   9  28    8.93    9.86
   1   9  28   23.09    6.97
  -1   9 -29   30.87   20.26
  -1  -9 -29   19.14   17.50
  -1   9 -29   20.98   15.95
  -1  -9 -29   29.90   17.77
   1   9  29   20.30    9.95
   1  -9  29   27.36   11.24
  -1   9 -30    4.56   20.58
  -1  -9 -30   41.09   17.72
  -1   9 -30   17.20   16.18
  -1  -9 -30   27.87   18.07
   1   9  30   35.94   10.58
   1  -9  30    8.38   11.35
  -1   9 -31   28.96   20.43
   1  -9  31   14.41   10.10
  -1  -9 -31   34.06   18.61
  -1   9 -31   22.54   16.01
  -1  -9 -31   45.62   19.00
   1   9  31   24.20   10.78
   1  -9  31   28.10   11.25
  -1   9 -32   35.73   21.03
   1  -9  32   17.71   10.47
  -1  -9 -32   43.21   18.89
  -1   9 -32   22.18   16.24
  -1  -9 -32   -8.97   18.72
   1   9  32   26.08   10.85
   1  -9  32   17.70   11.51
  -1   9 -33    5.27   21.24
   1  -9  33    8.74   10.29
  -1  -9 -33   11.97   19.06
  -1   9 -33    5.00   16.16
   1   9  33    1.78   11.13
   1  -9  33   18.47   11.71
  -1  -9 -33  -13.37   18.95
   1  -9  34    7.27   11.98
  -1   9 -34   17.11   16.56
   1   9  34   13.72   11.28
  -1   9 -34  -15.44   22.07
   1  -9  34   -7.15   10.72
  -1  -9 -34    7.24   19.24
   1  -9  35   56.52   13.06
  -1   9 -35   29.35   16.61
   1   9  35   56.83   12.55
   1  -9  35   37.85   11.58
  -1  -9 -35   38.40   20.10
   1  -9  36   13.65   11.95
   1   9  36   10.28   11.66
  -1   9 -36   33.88   16.26
   1  -9  36   12.42   10.98
  -1  -9 -36   28.51   20.50
   1  -9  37   45.07   13.15
  -1  -9 -37   56.87   10.56
  -1   9 -37   44.41   16.28
  -1  -9 -37   88.50   21.24
   1  -9  37   46.27   12.18
   1   9  37   58.41   12.76
   1   9  38   -1.99   11.72
  -1   9 -38  -20.05   15.35
  -1  -9 -38    8.09   20.01
   1  -9  38  -14.37   10.85
   1  -9  38   15.72   11.71
  -1   9 -39   -2.40   14.74
  -1  -9 -39    1.04   19.61
   1  -9  39   10.62   10.97
   1   9  39    5.66   11.40
   1   9  40   36.75   11.89
  -1   9 -40   26.15   14.65
   1  -9  40   16.82   10.73
   1  -9  40   22.73   10.91
  -1  -9 -40   51.10   20.42
   1   9  41   24.21   11.49
   1  -9  41    6.62   10.41
   1  -9  41   11.60   10.33
  -1  -9 -41    7.49   18.68
   1   9  42    4.47   11.04
   1  -9  42    8.30   10.17
   1  -9  42   16.00   10.26
  -1  -9 -42   -1.32   18.56
   1  -9  43   25.22   10.24
   1  -9  43   31.18   10.24
   1   9  43   41.83   11.31
   1  -9  44    1.58    9.49
  -1  -9 -44   32.65   15.53
   1   9  45   12.52    9.33
   1  -9  45   -4.82    8.14
   1  -9  45    7.46    9.11
  -1  -9 -45   -0.83   14.44
   1   9  46   -2.17    8.89
   1  -9  46    0.35    8.46
   1  -9  46    6.68    7.71
  -1  -9 -46    6.74   13.86
   1  -9  47    6.73    8.06
  -1  -9 -47    5.40   12.87
   1  -9  47   10.28    7.33
   1   9  47    9.77    8.55
   1  -9  48    4.36    7.43
  -1  -9 -48    4.48   12.11
   1  -9  48   10.92    6.96
   1   9  48    8.91    8.27
   1  -9  49    6.06    6.76
  -1  -9 -49    8.82   11.14
   1  -9  49    4.77    6.47
   1  -9  50    3.01    6.19
  -1  -9 -50   -0.97    9.69
   1  -9  50    0.23    5.81
   1   9  51    4.18    4.39
   1  -9  51    0.20    5.35
   1  -9  52    2.50    4.52
   1  -9  53   13.02    3.90
  -1 -11  52    1.25    4.10
  -1 -11  51   15.37    5.08
   1  11 -50   70.80    7.17
  -1 -11  50   48.09    7.42
  -1 -11  49    1.11    6.82
  -1 -11  49   -2.46    6.09
  -1  11  49    5.08    7.20
  -1 -11  48    4.44    7.38
  -1 -11  48    0.35    6.48
  -1  11  48    3.28    7.62
  -1 -11  47   -7.16    7.78
   1 -11 -47   -0.84   11.40
  -1 -11  47    1.55    7.00
  -1  11  47   -6.79    8.03
  -1 -11  46   62.30    9.73
  -1  11  46   59.84    9.74
  -1 -11  46   43.64    8.78
   1 -11 -46   72.46   13.20
  -1 -11  45   55.24    9.83
  -1  11  45   46.55    9.70
   1 -11 -45   45.48    8.42
  -1 -11  45   34.30    8.71
   1 -11 -45   69.84   13.78
  -1 -11  44   10.58    9.35
  -1  11  44   14.10    9.10
   1 -11 -44    4.43    7.81
  -1 -11  44   10.81    8.12
   1 -11 -44   14.42   13.89
   1 -11 -43    6.56    8.04
  -1 -11  43   -4.21    9.59
   1 -11 -43  -19.37   14.90
  -1  11  42   81.13   12.16
  -1 -11  42   44.13   11.30
  -1 -11  42   67.11   11.74
   1 -11 -42   78.21    9.99
  -1 -11  41   70.21   12.85
  -1  11  41  102.04   13.47
   1 -11 -41  103.53   11.08
  -1 -11  41   72.90   12.44
   1 -11 -41   95.84   19.11
  -1 -11  40   80.25   12.64
   1 -11 -40   83.47   10.56
  -1 -11  40   72.58   12.63
   1 -11 -40   77.33   19.12
  -1  11  40   87.08   13.14
   1 -11 -39   -1.94    8.44
  -1  11  39   16.30   11.29
   1 -11 -39    8.02   18.32
  -1 -11  39   -3.10   10.40
  -1  11  38  194.12   17.69
   1 -11 -38  181.19   22.97
  -1 -11  38  140.67   17.16
  -1 -11  37   10.75   11.79
   1 -11 -37   25.13   18.54
  -1  11  37   22.34   11.49
   1  11 -37   19.30   14.32
  -1 -11  37    9.97   10.89
  -1 -11  36  121.13   14.55
  -1  11  36  113.98   14.21
   1  11 -36   58.08   16.75
   1 -11 -36  100.09   20.18
  -1 -11  36   86.63   13.47
  -1 -11  35    3.81   10.65
  -1  11  35    3.82   11.38
   1  11 -35   -5.45   14.90
   1 -11 -35   11.37   18.27
  -1 -11  35   -2.11   12.44
  -1 -11  34  120.23   14.64
  -1  11  34  136.64   15.12
   1  11 -34  108.88   18.14
   1 -11 -34  123.16   20.77
  -1 -11  34  104.35   15.85
  -1 -11  33   44.90   11.49
  -1  11  33   59.80   11.96
   1  11 -33   24.74   15.73
   1 -11 -33   44.98   18.25
  -1 -11  33   45.22   13.00
   1 -11 -32   83.31   19.09
  -1 -11  32   57.06   12.33
  -1  11  32   78.39   12.57
  -1  11  32   66.71    9.98
   1  11 -32   50.21   16.51
  -1 -11  32   71.31   13.65
   1 -11 -31    1.13   17.93
  -1 -11  31   14.96   11.91
  -1 -11  31   12.57   10.84
  -1  11  31    4.90   10.83
  -1  11  31   12.15    7.78
   1  11 -31   14.50   15.24
  -1  11  30    1.90    7.66
  -1 -11  30   23.01   11.54
  -1 -11  30   16.05   10.64
   1 -11 -30   25.30   16.55
   1 -11 -30    9.30   17.25
   1  11 -30   23.49   15.27
   1  11 -29   -9.13   15.27
  -1 -11  29   11.75   11.66
  -1 -11  29    4.37   11.03
   1 -11 -29  -10.04   16.11
  -1  11  29    2.93    7.34
   1  11 -28  406.08   39.03
  -1 -11  28  530.14   37.46
  -1 -11  28  473.90   37.37
   1 -11 -28  505.12   39.08
  -1  11  28  436.56   35.97
   1  11 -27    3.57   15.50
  -1 -11  27    9.53   11.96
  -1 -11  27   27.35   12.46
   1 -11 -27   15.53   16.46
  -1  11  27   10.77    7.63
   1  11 -26    0.69   15.82
  -1 -11  26  -16.38   12.48
   1 -11 -26    5.64   16.20
  -1  11  26   -0.27    7.66
  -1 -11  26    3.29   13.59
   1 -11 -25   20.45   17.07
  -1 -11  25    1.91   14.10
   1 -11 -24  763.68   65.98
  -1 -11  24  945.75   66.29
  -1 -11  23  522.89   43.02
  -1  11  23  576.98   41.64
  -1 -11  23  607.32   44.36
  -1 -11  22   16.67   11.19
   1  11 -22  -20.77   18.34
  -1  11  22    9.32    9.59
  -1 -11  22   -0.36    9.03
  -1 -11  21  242.66   20.72
   1  11 -21  191.91   24.49
  -1  11  21  252.97   19.99
  -1 -11  21  217.29   19.88
  -1 -11  20  509.20   38.68
   1  11 -20  443.82   41.11
  -1  11  20  550.20   38.49
  -1 -11  20  467.97   38.27
  -1 -11  19  230.80   19.24
   1  11 -19  211.55   22.74
  -1 -11  19  233.09   19.71
  -1  11  18  420.11   33.90
  -1 -11  18  474.12   35.06
   1 -11 -18  492.63   34.38
   1  11 -18  448.64   37.45
  -1 -11  18  499.61   35.35
   1  11 -17  172.34   22.50
   1 -11 -17  228.52   17.56
  -1 -11  17  167.06   18.35
  -1  11  17  235.64   16.86
  -1  11  16   71.11    6.13
   1 -11 -16   50.14    7.20
   1 -11 -16   63.63    7.42
  -1 -11  16   65.36    9.54
   1  11 -16   66.57   15.49
   1 -11 -16   70.80    7.75
  -1  11  15    2.29    3.69
  -1 -11  15    3.41    7.89
   1 -11 -15    5.30    5.40
   1 -11 -15    4.90    5.30
   1 -11 -15    6.51    5.83
   1  11 -15   18.28   13.46
  -1  11  14   31.56    4.60
  -1 -11  14   36.38    8.77
  -1 -11  14   45.17    8.29
   1 -11 -14   23.21    5.89
   1 -11 -14   40.53    6.14
   1 -11 -14   46.91    6.43
   1  11 -14   36.30   14.22
  -1  11  13  718.70   52.43
   1 -11 -13  684.81   52.64
  -1 -11  13  747.65   53.16
   1  11 -13  589.49   53.68
   1  11 -13  676.87   54.53
   1 -11 -13  772.91   52.69
  -1 -11  13  667.60   52.96
   1 -11 -13  712.00   52.69
   1 -11 -12  151.48   14.13
  -1 -11  12  185.39   15.16
   1  11 -12  163.51   17.11
   1 -11 -12  179.90   14.28
  -1 -11  12  190.37   15.81
  -1  11  12  160.07   13.63
   1  11 -12  200.38   19.12
   1 -11 -12  210.63   14.49
  -1  11  11   29.35    4.28
   1 -11 -11   25.88    5.30
  -1 -11  11   17.09    7.41
   1 -11 -11   21.39    5.69
   1  11 -11   12.38   13.31
  -1 -11  11   20.79    8.14
   1  11 -11   23.29   10.49
   1 -11 -10  633.22   45.98
  -1 -11  10  648.65   46.41
   1  11 -10  649.87   48.01
   1  11 -10  576.00   47.17
  -1 -11  10  595.09   46.25
   1 -11 -10  604.67   45.94
   1 -11  -9   11.22    5.28
   1  11  -9    9.97    9.89
  -1 -11   9   16.61    6.94
  -1 -11   9   13.91    7.82
   1 -11  -9   17.87    5.00
   1  11  -8  318.07   26.44
   1 -11  -8  345.05   24.71
   1  11  -8  318.90   25.05
  -1 -11   8  325.03   25.33
  -1 -11   8  343.46   25.13
   1 -11  -8  307.44   24.79
  -1  11   8  318.90   24.36
   1 -11  -7  207.35   14.92
   1  11  -7  162.55   15.22
  -1 -11   7  157.27   15.66
   1 -11  -7  201.61   14.85
   1 -11  -7  210.73   14.93
   1  11  -7  170.52   17.04
  -1  11   7  190.34   14.32
  -1 -11   7  147.19   15.37
   1  11  -6 1469.87  115.42
   1 -11  -6 1670.43  114.88
   1  11  -6 1434.53  114.90
   1 -11  -6 1630.15  114.89
  -1 -11   6 1452.06  114.96
   1 -11  -6 1720.62  114.93
  -1  11   6 1613.36  114.76
  -1 -11   6 1397.19  114.91
   1  11  -5   58.32    7.52
   1  11  -5   51.98   10.06
   1 -11  -5   74.25    6.92
   1 -11  -5   68.05    6.61
   1 -11  -5   60.49    6.96
  -1  11   5   66.03    5.88
  -1 -11   5   49.51    7.81
   1 -11  -4   64.37    6.92
   1 -11  -4   61.88    6.77
   1  11  -4   63.71    9.99
   1 -11  -4   67.57    6.93
  -1 -11   4   63.44    7.84
   1  11  -4   71.01    7.55
  -1  11   4   68.85    6.04
   1 -11  -3  171.87   13.03
   1 -11  -3  178.00   13.02
  -1 -11   3  123.60   13.44
  -1  11   3  145.53   14.47
   1  11  -3  150.67   14.80
  -1  11   3  183.07   12.68
   1 -11  -3  140.77   13.08
   1  11  -3  163.44   13.32
   1 -11  -2  231.05   17.20
   1  11  -2  206.78   17.39
   1 -11  -2  227.50   17.18
  -1  11   2  233.70   18.48
   1  11  -2  203.36   18.52
   1  11  -1  244.72   19.95
  -1  11   1  257.17   20.04
   1  11  -1  236.08   18.81
  -1  11   0   53.65    8.88
   1  11   0   28.15    8.23
  -1  11  -1   14.82    8.52
  -1  11  -1   21.07    4.94
  -1 -11  -1   20.03    4.31
  -1 -11  -2  579.78   42.26
  -1  11  -2  630.93   43.37
   1  11   2  597.16   42.29
  -1  11  -2  606.12   42.40
  -1 -11  -2  476.20   42.31
   1 -11   3   13.03    6.07
   1  11   3   11.33    3.53
  -1  11  -3   16.28    8.81
  -1  11  -3   18.04    5.14
  -1 -11  -3    4.11    3.84
  -1 -11  -3   11.28    4.71
  -1  11  -4  580.79   40.95
  -1 -11  -4  543.05   40.75
   1 -11   4  570.76   41.11
  -1  11  -4  579.00   42.05
   1  11   4  530.68   40.72
  -1 -11  -4  523.35   40.90
  -1  11  -5  538.79   37.88
  -1  11  -5  505.73   39.04
   1 -11   5  517.05   38.09
   1  11   5  461.75   37.69
   1  11   5  532.40   37.66
  -1 -11  -5  499.14   37.68
  -1 -11  -5  499.23   37.86
   1 -11   6  615.18   45.65
  -1 -11  -6  556.30   45.38
   1  11   6  655.94   45.27
   1 -11   6  602.05   45.75
  -1  11  -6  612.10   45.48
  -1  11  -6  604.06   46.58
   1 -11   7   71.95    8.94
  -1  11  -7   80.98    7.69
  -1 -11  -7   56.60    6.94
   1 -11   7   93.78    8.38
   1  11   7   44.53    5.92
  -1  11  -7   87.79   13.01
  -1  11  -8 1201.08   77.56
   1 -11   8 1146.03   76.50
   1 -11   8 1138.34   76.54
   1  11   8 1018.78   76.11
  -1 -11  -9  477.56   39.51
   1 -11   9  581.09   39.97
   1 -11   9  601.57   40.15
  -1 -11  -9  508.84   39.57
  -1  11  -9  548.09   41.80
  -1  11 -10  138.95   16.90
  -1 -11 -10  134.54   11.56
   1 -11  10  141.42   12.47
  -1 -11 -10  124.38   11.48
   1 -11  10  147.64   13.08
   1  11  10  131.85   11.20
  -1  11 -11   18.66   13.51
   1  11  11    5.48    3.99
  -1 -11 -11    0.71    5.32
   1 -11  11    7.49    8.41
  -1 -11 -11   -1.78    5.08
   1 -11  11    8.30    7.35
  -1  11 -12  816.14   57.21
  -1 -11 -12  719.73   55.14
   1 -11  12  848.77   55.69
   1  11  12  738.98   54.99
  -1 -11 -12  647.17   55.12
   1 -11  12  821.37   55.52
  -1  11 -13  244.61   24.37
  -1 -11 -13  201.31   19.81
   1 -11  13  295.05   21.17
   1  11  13  292.83   19.56
   1 -11  13  268.23   20.77
  -1 -11 -13  235.53   19.84
  -1 -11 -14   81.26    9.38
  -1 -11 -14   86.91    9.37
   1  11  14  113.63    8.83
  -1  11 -14  120.39   16.55
   1 -11  14  123.94   11.10
  -1 -11 -15   20.42    5.59
  -1 -11 -15   18.73    5.71
   1  11  15   26.00    4.44
   1  11  16  638.90   46.47
  -1 -11 -16  550.17   46.64
   1 -11  16  717.64   47.33
  -1  11 -16  691.14   49.53
   1 -11  17  122.00   12.38
  -1  11 -17  103.93   17.77
   1 -11  17  112.27   11.83
   1  11  17  104.35   12.23
   1 -11  18   48.76    9.61
  -1  11 -18   39.46   15.72
   1 -11  18   48.48    9.11
   1  11  18   54.35    9.89
   1 -11  19    6.52    9.06
  -1  11 -19    4.85   16.72
   1 -11  19    1.60    8.23
   1  11  19   15.13   10.19
   1 -11  20  771.26   57.75
  -1  11 -20  707.55   60.39
   1 -11  20  785.39   57.57
   1  11  20  749.49   58.54
   1 -11  21 1208.22   80.47
  -1  11 -21  877.09   82.85
   1 -11  21 1090.22   80.23
   1  11  21  996.88   80.57
   1  11  22  398.40   33.49
   1 -11  22  565.84   35.73
  -1  11 -22  431.23   40.04
   1 -11  22  525.39   34.96
   1  11  22  413.57   34.65
   1  11  23   37.07    6.42
   1 -11  23   58.37   14.20
   1 -11  24  902.67   59.72
  -1 -11 -24  706.33   59.08
   1  11  24  737.40   56.33
   1  11  25  129.22   12.64
  -1 -11 -25  162.74   22.96
  -1  11 -25  137.86   20.47
   1 -11  25  189.15   18.61
   1  11  25  113.41   13.47
   1  11  26  105.32   12.28
  -1 -11 -26  105.75   21.12
  -1  11 -26  147.20   19.52
   1 -11  26  152.43   17.17
   1 -11  26  161.30   18.18
   1  11  26  117.11   12.33
   1  11  27  115.50   12.12
  -1 -11 -27  136.93   20.89
  -1  11 -27  124.08   19.38
   1 -11  27  119.02   16.54
   1  11  27  122.45   12.26
   1 -11  27  144.38   15.93
   1 -11  28  448.86   33.25
  -1 -11 -28  390.78   35.64
  -1  11 -28  339.72   35.28
   1 -11  28  411.43   33.11
   1  11  28  375.86   31.56
   1  11  28  439.62   32.29
   1 -11  29   14.22   11.97
  -1 -11 -29    2.75   17.60
  -1  11 -29   20.68   16.56
   1 -11  29   16.04   10.94
   1  11  29   -1.48   10.17
   1  11  29    2.72    7.94
   1 -11  30   89.61   13.59
  -1 -11 -30   47.33   18.78
  -1  11 -30   68.32   17.99
   1  11  30   77.37   12.32
  -1 -11 -30   57.80   20.14
   1 -11  30   73.43   12.90
   1 -11  31    6.92   11.66
  -1 -11 -31   37.77   18.13
  -1  11 -31   19.47   17.08
   1  11  31    5.52   10.98
  -1 -11 -31   17.28   18.64
   1 -11  31   14.62   10.90
   1 -11  32   20.59   12.10
  -1 -11 -32   28.42   18.50
   1  11  32   54.47   11.52
  -1 -11 -32   33.89   19.58
  -1  11 -32   -4.85   17.02
   1 -11  32   14.08   10.90
   1 -11  33    3.47   11.89
  -1  11 -33   17.33   16.63
   1 -11  33    4.30   11.24
  -1 -11 -33    6.00   19.27
   1  11  33    9.65   11.49
   1  11  34  354.91   28.14
  -1 -11 -34  310.70   30.96
  -1  11 -34  323.90   31.02
  -1 -11 -34  352.00   32.38
   1 -11  34  383.27   28.68
   1 -11  34  284.41   28.01
   1 -11  35   53.67   12.04
  -1  11 -35   39.71   16.61
   1  11  35   45.22   12.31
  -1 -11 -35   64.47   20.13
   1 -11  35   64.01   12.90
   1 -11  36    9.05   11.11
  -1  11 -36   13.28   16.00
   1  11  36   22.55   11.92
  -1 -11 -36   30.35   19.64
   1 -11  36   22.15   11.92
   1 -11  37   -0.50   10.59
  -1  11 -37   -1.82   15.30
   1  11  37  -10.38   11.84
  -1 -11 -37  -24.73   19.47
   1 -11  37   -1.60   12.16
  -1  11 -38  353.90   35.15
   1  11  38  439.56   33.39
  -1 -11 -38  445.39   37.47
   1 -11  38  405.07   33.19
   1 -11  39  137.57   15.93
  -1  11 -39  136.52   19.12
   1  11  39  150.84   16.29
   1 -11  39  151.10   15.85
  -1 -11 -39  143.64   22.37
   1 -11  40    4.58   10.10
  -1  11 -40   -2.62   13.98
  -1 -11 -40  -15.67   18.99
   1 -11  40   -3.13   10.10
   1  11  40   -2.67   11.33
   1 -11  41    5.66   10.12
  -1 -11 -41    2.46   18.28
   1 -11  41   -2.88   10.01
   1  11  41   -4.22   10.94
   1 -11  42  301.18   28.09
   1  11  42  381.24   28.59
   1 -11  42  354.74   28.16
   1 -11  43   63.51   10.62
  -1 -11 -43   32.16   15.83
   1  11  44   19.88    9.24
  -1 -11 -44   21.01   14.68
   1 -11  44   16.56    8.93
   1 -11  44    0.35    8.00
   1  11  45    0.89    8.71
  -1 -11 -45   10.17   13.55
   1 -11  45   -9.02    8.52
   1 -11  45   -3.93    7.63
   1  11  46  129.14   13.44
   1 -11  46  147.53   13.14
  -1 -11 -46  157.12   16.60
   1 -11  46  101.88   12.56
   1  11  47   11.14    8.14
  -1 -11 -47   -4.23   11.94
   1 -11  47    8.81    7.61
   1 -11  47   12.33    6.93
   1  11  48   54.75    9.29
  -1 -11 -48   60.32   11.99
   1 -11  48   73.77    8.88
   1 -11  48   61.61    8.34
  -1  11 -49   61.51    7.09
   1 -11  49   32.85    7.43
   1 -11  50   47.59    6.60
   1 -11  51   -2.01    4.63
   1 -11  52   47.21    5.42
  -1 -13  51   23.90    4.45
  -1 -13  50   11.30    4.75
  -1  13  49   45.63    7.20
  -1 -13  49   28.08    6.10
  -1  13  48    7.35    7.05
   1  13 -48    7.65    5.41
  -1 -13  48   23.70    5.93
  -1  13  47   14.68    7.50
   1  13 -47   -6.59    5.82
  -1 -13  47    7.72    7.17
  -1 -13  47   10.93    6.43
  -1  13  46    6.87    7.96
  -1 -13  46    5.47    7.77
   1  13 -46   14.01    6.39
  -1 -13  46   16.44    7.01
  -1  13  45   56.39    9.19
  -1 -13  45   29.38    8.21
   1 -13 -45   58.86   12.54
  -1 -13  45   58.12    9.22
   1 -13 -44   48.40    8.67
  -1  13  44   64.81    9.86
  -1 -13  44   53.79    8.90
   1 -13 -44   64.98   13.81
  -1 -13  44   63.81    9.88
   1 -13 -43   10.72    7.44
  -1  13  43    9.99    8.85
  -1 -13  43    9.47    7.87
  -1 -13  43   11.57    9.01
   1 -13 -43    4.51   13.65
   1 -13 -42   25.56    7.93
  -1 -13  42   26.14    9.55
   1 -13 -42   18.61   14.42
  -1  13  41  126.81   13.63
  -1 -13  41  102.38   12.83
   1 -13 -41   87.03   11.29
   1 -13 -40   61.96    9.50
  -1  13  40   64.19   12.01
   1 -13 -40   68.77   17.89
  -1 -13  40   73.55   11.65
  -1 -13  40   56.10   11.10
  -1  13  39   -0.71   11.00
   1 -13 -39   -2.53   17.57
  -1 -13  39    2.23   10.12
  -1 -13  39    7.29    9.92
  -1  13  38   45.31   11.97
   1 -13 -38   70.17   18.50
  -1 -13  38   67.37   11.73
  -1 -13  38   52.21   11.53
   1 -13 -37  274.97   27.41
  -1  13  37  306.74   23.66
  -1 -13  37  230.64   23.22
   1 -13 -36   12.48   18.21
  -1  13  36   24.72   11.62
  -1 -13  36   29.69   10.87
  -1  13  35    1.84   11.16
   1 -13 -35   -2.90   17.69
  -1 -13  35    2.49   11.94
  -1 -13  35    0.50   10.66
  -1  13  34   -0.14   11.25
  -1 -13  34   -9.13   10.77
   1 -13 -34   -1.16   18.13
  -1 -13  34   -7.73   12.07
  -1 -13  33  254.78   24.68
  -1  13  33  298.44   24.76
  -1 -13  33  315.69   25.40
   1 -13 -33  271.21   28.61
  -1  13  32  179.93   18.06
  -1 -13  32  227.07   19.12
  -1  13  32  162.98   16.50
  -1 -13  32  168.54   18.13
   1  13 -32  172.22   21.59
   1 -13 -32  179.86   22.96
  -1 -13  31   37.73   12.98
  -1  13  31   24.39    9.01
  -1  13  31   31.27   11.78
  -1 -13  31   43.77   12.03
   1  13 -31   30.57   15.99
   1 -13 -31   22.85   18.10
  -1  13  30   94.38   12.08
  -1 -13  30  117.77   15.37
   1  13 -30  118.69   18.43
  -1 -13  30  108.35   14.60
  -1 -13  29  155.87   16.99
  -1  13  29  116.99   13.76
   1  13 -29  127.34   20.02
  -1 -13  29  153.70   16.88
  -1  13  28  106.75   13.54
   1  13 -28  123.43   19.80
  -1 -13  28  128.72   18.04
  -1 -13  27  307.60   25.48
  -1  13  27  223.60   21.98
   1  13 -27  244.70   26.64
  -1 -13  27  328.83   26.84
   1  13 -26   94.45   19.31
  -1  13  26   94.69   12.72
   1 -13 -26   86.21   20.01
  -1 -13  26  119.38   19.26
  -1 -13  26  116.36   15.98
   1  13 -25  125.40   22.26
  -1 -13  25  194.23   20.99
  -1  13  25  152.36   16.13
   1 -13 -25  133.99   22.22
  -1 -13  25  135.59   16.30
  -1 -13  24  404.95   27.30
   1  13 -24  311.35   33.05
  -1  13  24  310.93   28.19
  -1  13  24  285.73   25.17
   1 -13 -24  301.11   30.05
   1  13 -23  354.75   36.25
  -1  13  23  391.38   32.16
   1  13 -23  332.59   32.45
  -1 -13  22   44.36   10.96
   1  13 -22   40.98   13.91
  -1 -13  21    9.18    9.52
   1  13 -21    7.17   14.20
  -1 -13  20  269.29   22.03
  -1 -13  20  315.34   22.66
   1  13 -20  261.62   26.04
  -1  13  19  388.37   32.43
   1  13 -19  518.59   36.37
  -1 -13  19  514.54   34.02
   1  13 -19  417.84   35.09
  -1 -13  19  503.72   33.62
   1  13 -18  140.35   17.76
  -1 -13  18  140.28   13.24
  -1 -13  18  140.01   13.74
   1  13 -18  111.73   15.39
   1  13 -17   -2.37   13.79
   1  13 -17   -0.81   10.04
  -1 -13  17   -3.85    8.19
   1 -13 -17    3.52    5.15
   1 -13 -17   -1.05    5.22
  -1 -13  17    4.94    7.23
   1  13 -16  111.59   15.67
  -1 -13  16  106.81   11.26
   1  13 -16   85.82   12.97
   1 -13 -16  100.91    9.26
   1 -13 -16   82.86    9.33
  -1 -13  16  112.54   10.59
  -1 -13  15  180.59   13.38
   1 -13 -15  125.14   11.79
   1  13 -15  149.76   15.28
   1 -13 -15  116.11   11.88
  -1 -13  15  156.97   12.99
   1 -13 -14  205.39   18.48
  -1 -13  14  249.26   19.33
   1  13 -14  238.05   20.86
  -1  13  14  258.25   18.04
   1 -13 -14  218.94   18.43
  -1 -13  13  125.81   11.48
   1 -13 -13  103.48   10.15
   1  13 -13  127.24   13.64
  -1  13  13  115.83    9.40
   1 -13 -13  102.57   10.01
  -1 -13  12   -0.45    7.03
   1 -13 -12    8.02    5.24
   1 -13 -12    9.31    5.28
  -1  13  12    9.44    4.07
   1  13 -12   -4.17   10.36
  -1 -13  11  282.32   20.77
   1 -13 -11  254.32   20.10
   1  13 -11  283.16   22.31
  -1 -13  11  284.22   20.97
   1 -13 -11  220.17   19.96
  -1  13  11  262.24   19.73
  -1 -13  10 1196.33   84.77
   1  13 -10 1186.01   85.38
   1 -13 -10 1129.75   84.45
  -1 -13  10 1199.81   84.70
   1 -13 -10 1055.20   84.49
   1  13  -9  752.15   52.56
  -1 -13   9  726.10   52.71
   1  13  -9  743.46   53.49
   1 -13  -9  689.75   52.36
   1 -13  -9  636.38   52.35
  -1 -13   9  719.62   52.64
   1  13  -8    1.38    6.31
  -1 -13   8   -0.80    7.71
   1  13  -8    5.99    9.86
  -1 -13   8    2.91    6.98
   1 -13  -8   23.83    5.55
  -1  13   8   13.97    3.53
   1 -13  -7  203.87   16.17
  -1 -13   7  199.27   16.89
   1  13  -7  240.06   18.61
   1 -13  -7  211.67   16.21
  -1  13   7  197.23   15.66
   1  13  -7  212.41   16.59
   1 -13  -7  188.47   16.32
   1  13  -6  452.83   30.47
   1 -13  -6  375.76   30.13
  -1 -13   6  444.32   30.68
   1  13  -6  488.73   31.83
   1 -13  -6  397.68   30.16
  -1  13   6  375.46   29.99
  -1  13   6  403.42   29.92
   1 -13  -6  356.03   30.18
  -1  13   5  976.26   74.98
   1 -13  -5  979.44   75.04
  -1 -13   5 1033.67   75.25
   1 -13  -5 1039.95   75.04
   1  13  -5 1065.48   75.19
   1 -13  -5 1021.44   75.13
  -1  13   5  994.71   74.90
   1  13  -5 1061.71   75.92
   1 -13  -4  183.58   14.92
   1  13  -4  188.90   17.21
   1 -13  -4  198.03   14.95
  -1  13   4  181.49   14.48
   1 -13  -4  181.86   15.10
  -1  13   4  182.80   14.68
   1  13  -4  188.16   15.37
   1  13  -3   91.04   12.03
   1 -13  -3  107.26    8.81
   1 -13  -3   91.24    9.08
   1  13  -3   85.16    8.89
  -1  13   3   92.42    8.49
  -1  13   3   89.70    8.19
   1  13  -3   96.49    9.41
   1 -13  -3   95.45    8.84
  -1  13   2   16.28    4.25
   1  13  -2   14.02    5.30
  -1  13   2   17.18    4.75
  -1  13   2   28.78    9.23
   1  13  -2   15.06    9.43
   1 -13  -2   16.56    5.23
   1 -13  -2   16.09    5.24
   1 -13  -2   16.66    5.20
   1  13  -2   11.39    6.02
   1  13  -1   97.31   11.90
  -1  13   1   96.00   11.98
  -1 -13   1  100.88    8.50
   1 -13  -1   91.78    8.77
   1 -13  -1   82.73    9.04
   1  13  -1   96.37    8.81
  -1  13   1   91.01    8.62
  -1 -13   0   48.75    6.04
  -1  13   0   49.66   10.52
   1  13   0   49.40    6.35
  -1  13   0   49.61    6.24
  -1  13  -1  138.66   14.88
  -1  13  -1  131.18   12.09
   1  13   1  142.56   12.05
   1  13   1  159.50   11.95
  -1 -13  -1  155.24   11.98
  -1 -13  -1  138.80   12.36
  -1  13  -2    2.07    9.88
  -1  13  -2   15.35    5.84
   1  13   2   17.56    4.92
   1  13   2   20.06    4.36
  -1 -13  -2   14.69    4.68
  -1 -13  -2    9.32    5.25
  -1  13  -3  266.28   24.14
  -1  13  -3  267.43   22.37
   1  13   3  304.44   22.18
   1  13   3  314.38   22.05
  -1 -13  -3  262.65   22.32
  -1 -13  -3  293.90   22.04
  -1 -13  -4  513.62   36.57
  -1  13  -4  459.87   38.11
   1  13   4  512.47   36.56
   1  13   4  499.44   36.63
  -1  13  -4  463.03   36.80
  -1 -13  -4  451.89   36.74
  -1 -13  -5   44.26    7.24
  -1  13  -5   62.62    7.75
   1 -13   5   62.40    8.71
  -1  13  -5   40.76   11.75
  -1 -13  -5   59.82    6.54
   1  13   5   68.81    6.23
   1  13   5   64.74    6.50
  -1 -13  -6  329.74   24.32
   1  13   6  348.88   23.93
  -1  13  -6  273.60   26.16
   1 -13   6  269.21   24.63
  -1  13  -6  303.37   24.31
  -1 -13  -7  662.54   46.45
   1  13   7  633.96   46.17
  -1  13  -7  612.40   47.72
   1 -13   7  577.47   46.64
  -1  13  -7  602.15   46.42
  -1 -13  -8 1420.13   99.70
   1 -13   8 1274.29   99.81
   1  13   8 1437.04   99.53
  -1  13  -8 1221.12  100.52
  -1  13  -8 1282.24   99.69
  -1 -13  -9  317.80   23.62
  -1  13  -9  306.12   26.06
  -1 -13  -9  283.19   23.57
   1 -13   9  309.22   24.23
   1 -13   9  313.83   24.53
  -1  13  -9  319.31   23.91
  -1  13 -10  196.00   16.11
  -1 -13 -10  167.61   15.60
   1 -13  10  183.42   16.43
  -1 -13 -10  171.89   15.58
  -1  13 -10  161.17   18.67
  -1  13 -11  318.02   29.30
  -1 -13 -11  373.32   27.38
  -1 -13 -11  352.10   27.39
   1  13  11  376.54   27.23
   1 -13  11  342.40   27.92
  -1  13 -11  352.78   30.32
   1 -13  12  288.19   23.65
  -1 -13 -12  325.11   23.06
  -1 -13 -12  290.10   23.03
  -1  13 -12  307.18   26.66
  -1  13 -12  261.67   25.36
  -1  13 -13   32.99   14.13
   1 -13  13   27.43    7.73
  -1 -13 -13   26.19    5.66
  -1 -13 -13   22.67    5.57
   1 -13  13   31.88    7.92
  -1  13 -14   -0.62   13.28
   1 -13  14    4.58    7.37
  -1 -13 -14    5.88    5.15
  -1 -13 -14    5.10    4.79
   1 -13  14    0.87    7.70
  -1  13 -15  400.25   34.00
  -1 -13 -15  394.02   30.90
   1 -13  15  417.77   31.56
  -1 -13 -15  396.64   30.96
   1 -13  15  450.42   31.82
   1 -13  16    1.25    8.01
  -1 -13 -16    2.06    5.06
   1 -13  16    4.70    7.60
   1  13  16    7.94    3.76
  -1 -13 -16    6.91    5.23
  -1  13 -16   16.30   13.95
   1 -13  17   68.15    9.70
  -1 -13 -17   58.21    6.79
   1  13  17   42.46    5.64
   1  13  17   64.50    8.99
  -1  13 -17   66.54   15.29
   1 -13  17   71.04    8.75
   1  13  18  121.13   11.42
   1  13  18  170.20   14.55
   1 -13  18  193.07   14.38
  -1  13 -18  146.10   18.42
   1 -13  18  161.51   13.85
   1  13  19   15.52    3.92
   1 -13  19   15.63    8.39
   1  13  19   26.30    9.93
  -1  13 -19   11.65   15.95
   1 -13  19   16.01    9.15
   1 -13  20  355.49   28.63
   1 -13  21  267.33   22.86
   1 -13  22  173.53   17.49
   1  13  22  184.31   17.37
  -1  13 -23   74.55   22.65
   1  13  23  100.45    9.38
   1 -13  23   90.44   12.45
   1 -13  23  132.54   14.63
   1  13  23   81.40   12.05
  -1  13 -24  200.03   26.30
   1 -13  24  265.73   22.50
   1  13  24  217.49   17.59
   1  13  24  215.47   18.75
   1 -13  24  208.24   19.93
  -1  13 -25  253.46   28.21
  -1 -13 -25  274.03   28.09
   1 -13  25  305.46   27.76
   1  13  25  274.07   21.76
   1  13  25  281.08   22.77
   1 -13  25  262.58   24.56
  -1  13 -26  123.33   20.45
  -1 -13 -26  126.09   23.42
   1 -13  26  165.94   21.27
   1  13  26  118.91   12.23
   1  13  26  123.48   13.26
   1 -13  26  133.68   17.86
  -1  13 -27    8.25   17.38
  -1 -13 -27  -27.25   20.22
   1  13  27   13.25    8.11
   1  13  27    2.74    8.26
   1 -13  27   -1.92   16.15
   1 -13  27   19.02   15.28
   1 -13  28   41.26   14.20
   1  13  28   44.74    8.94
   1 -13  28   54.52   14.99
  -1 -13 -28   65.45   19.36
  -1  13 -28   38.26   17.22
   1  13  28   54.91   11.49
   1  13  29  228.79   19.58
   1 -13  29  202.30   20.73
  -1 -13 -29  232.14   24.68
   1 -13  29  172.26   20.67
   1  13  29  210.41   18.26
  -1  13 -29  184.32   23.43
   1 -13  30   82.84   14.28
   1  13  30   60.26   10.58
  -1 -13 -30   79.95   19.28
  -1  13 -30   55.58   17.92
   1  13  30   71.56   12.61
   1 -13  30   96.24   13.49
   1  13  31   22.79   11.20
  -1  13 -31   -6.34   16.98
  -1 -13 -31   -2.12   19.37
   1 -13  31    6.24   12.39
   1 -13  31   14.43   11.62
   1  13  32   12.02   11.22
   1 -13  32   14.77   11.33
  -1  13 -32   23.39   16.76
  -1 -13 -32    7.78   18.89
   1 -13  32   12.13   12.10
   1  13  33  113.21   14.01
   1 -13  33   76.49   13.69
  -1 -13 -33  109.09   18.39
   1 -13  33   99.46   14.74
  -1 -13 -33   83.41   20.97
  -1  13 -33  107.96   18.63
   1 -13  34   59.56   13.13
  -1 -13 -34   76.26   19.54
  -1  13 -34   65.59   16.86
   1 -13  34   27.75   11.80
   1  13  34   57.73   12.39
   1 -13  35   23.87   12.43
  -1 -13 -35   34.21   19.39
  -1  13 -35   29.48   16.16
   1 -13  35   28.74   10.90
   1  13  35   30.63   11.52
  -1 -13 -36   43.57   19.15
  -1  13 -36   75.86   16.92
   1 -13  36   52.80   11.78
   1  13  36   79.34   12.71
   1 -13  37    0.48   10.23
  -1 -13 -37   -9.87   18.91
   1  13  37   -5.72   11.16
   1 -13  38   87.36   13.57
   1 -13  38   95.86   13.56
   1  13  38  126.41   14.47
  -1 -13 -38  143.69   20.80
   1 -13  39   57.20   11.54
   1 -13  39   67.95   11.75
   1  13  39   98.14   13.05
  -1 -13 -39   93.11   19.79
   1  13  40   -6.19   10.56
   1 -13  40   -3.61    9.62
   1 -13  40   -5.75    9.46
   1 -13  41   10.32    9.39
   1 -13  42   43.46    9.58
   1 -13  42   56.77   10.44
   1  13  42   81.63   10.67
  -1 -13 -42   61.52   15.67
   1 -13  43   39.67    9.27
   1 -13  43   66.19   10.04
   1  13  43   69.67   10.21
  -1 -13 -43   68.83   15.04
   1 -13  44    1.07    7.44
   1 -13  44   11.78    8.35
   1  13  44   12.32    8.56
  -1 -13 -44   17.29   13.67
   1 -13  45   14.39    7.29
   1 -13  45   -5.16    7.88
   1  13  45   12.09    8.24
  -1 -13 -45   22.01   12.57
   1 -13  46    7.17    6.73
  -1  13 -46    4.53    6.04
   1  13  46   15.93    7.95
  -1 -13 -46   22.73   11.73
   1 -13  47   26.35    6.89
  -1  13 -47   26.14    6.00
   1  13  47   34.05    7.85
  -1 -13 -47   47.25   11.18
   1 -13  48   32.12    6.13
  -1  13 -48   22.52    5.48
   1  13  48   32.16    7.31
   1 -13  49    8.24    5.21
   1 -13  50   -0.05    4.49
  -1  15  49   10.04    5.37
  -1 -15  49    4.36    4.19
  -1 -15  48   15.59    5.24
  -1  15  48   29.90    6.35
  -1 -15  47   -2.40    5.42
   1  15 -47   10.25    4.97
  -1  15  47    1.33    6.54
  -1 -15  46   -5.35    5.97
   1  15 -46   -4.43    5.39
  -1  15  46   -1.62    6.97
  -1 -15  45    3.09    6.35
  -1  15  45    5.98    7.39
   1  15 -45    3.10    5.91
  -1 -15  44    7.56    6.79
  -1  15  44    9.98    7.90
   1  15 -44    3.40    6.24
   1 -15 -44   12.51    6.48
  -1 -15  43   13.09    7.13
  -1  15  43    6.63    8.09
  -1 -15  43    6.20    8.40
   1  15 -43    8.44    6.76
   1 -15 -43   15.62    6.95
   1 -15 -42    8.54    7.24
  -1 -15  42   15.52    7.64
  -1  15  42   15.45    8.59
  -1 -15  42    6.70    8.67
   1  15 -42    9.05    7.07
   1 -15 -42   12.31   13.27
   1 -15 -41    5.24    7.22
  -1 -15  41    1.64    7.84
  -1  15  41   -2.43    8.70
   1 -15 -41    1.15   13.61
   1  15 -41   -4.70    7.20
  -1 -15  41   -7.54    8.88
   1  15 -40    2.34    7.54
  -1 -15  40    3.30    9.27
   1 -15 -40   -0.58    7.50
   1 -15 -40    0.28   14.41
  -1 -15  39   17.31    9.57
  -1 -15  39   38.20   10.02
  -1  15  39   31.06   10.67
  -1 -15  38   18.02    9.71
  -1  15  38   32.53   10.82
  -1 -15  38   26.19   10.12
   1 -15 -38   26.52   17.16
  -1 -15  37    0.93    9.90
  -1  15  37    0.83   10.70
  -1 -15  37   19.09   10.17
   1 -15 -37  -13.91   16.98
  -1 -15  36   30.44   10.54
  -1  15  36   27.33   11.19
  -1 -15  36   27.60   10.75
   1 -15 -36   42.10   17.15
  -1 -15  35    9.19   10.21
   1 -15 -35   23.67   17.44
  -1  15  35    7.77   10.71
  -1 -15  34  124.96   16.31
  -1  15  34  184.44   16.85
   1 -15 -34  184.53   22.00
   1 -15 -33   32.53   17.70
  -1  15  33    9.55    8.36
  -1 -15  33    1.68   10.89
  -1 -15  33   12.07   12.13
  -1  15  33    8.95   11.19
   1 -15 -32   38.50   18.48
  -1 -15  32   54.88   12.81
  -1 -15  32   54.74   11.94
  -1  15  32   41.13   12.13
  -1  15  32   41.90    9.36
  -1 -15  31    0.74   12.76
  -1 -15  31    9.38   11.82
  -1  15  31   -8.23    8.83
  -1  15  31    1.77   11.47
  -1  15  30  138.27   14.29
  -1 -15  30  122.64   16.98
  -1 -15  30  160.95   17.28
  -1 -15  29  -11.87   14.10
  -1 -15  29   10.17   13.92
  -1  15  29   -6.87    8.77
  -1 -15  28   36.37   16.53
  -1 -15  28   50.50   15.70
  -1  15  28   25.19    9.09
  -1 -15  27    0.21   13.55
  -1 -15  27    8.10   17.20
  -1  15  27    3.47    8.89
  -1  15  26  153.03   15.83
  -1 -15  26  134.14   16.80
  -1 -15  26  178.92   20.91
  -1 -15  25    1.89   10.77
  -1 -15  25   -3.57   14.04
  -1  15  25   12.51   11.56
  -1 -15  24   -3.76    9.60
  -1 -15  24   -1.71   12.27
  -1  15  24    6.85   13.12
  -1 -15  23   67.37   11.04
  -1 -15  23   88.78   12.54
  -1  15  23   78.41   13.64
   1  15 -23   54.08   13.39
  -1 -15  22    5.98    8.78
  -1 -15  22   20.95   10.76
   1  15 -22   26.15   13.48
  -1  15  22   30.99   10.15
  -1 -15  21   35.53    8.99
  -1  15  21   43.28    9.51
  -1 -15  21   46.06   10.25
  -1  15  20  202.50   17.78
  -1 -15  20  200.64   18.14
  -1 -15  19   -3.69    8.73
  -1 -15  18  108.43   11.14
  -1  15  18   83.34    7.66
   1  15 -18   83.97   13.41
  -1 -15  17   31.94    8.66
   1  15 -17   28.11    7.31
  -1 -15  17   33.80    8.09
  -1  15  17   26.96    4.29
   1  15 -17   30.99   11.26
   1 -15 -16  185.04   16.06
   1  15 -16  184.03   16.74
  -1 -15  16  209.95   17.33
  -1 -15  16  184.79   17.09
   1 -15 -16  204.80   16.21
  -1  15  16  211.15   15.56
   1  15 -16  216.84   19.13
   1 -15 -15   51.87    6.62
   1  15 -15   51.86    7.90
  -1 -15  15   56.36    8.97
  -1 -15  15   60.87    8.60
   1 -15 -15   52.73    6.96
  -1  15  15   53.46    5.60
   1  15 -15   52.51   11.15
   1 -15 -14  575.82   45.76
  -1 -15  14  640.10   46.33
   1  15 -14  622.13   46.09
   1  15 -14  588.19   47.12
   1 -15 -14  644.35   45.82
  -1  15  14  591.34   45.49
  -1 -15  14  649.87   46.26
  -1  15  13   83.10    7.03
   1  15 -13   70.77   11.56
   1 -15 -13   71.19    7.70
   1 -15 -13   75.64    7.97
  -1 -15  13   76.68    9.65
   1  15 -13   81.32    8.87
  -1 -15  13   69.28    9.38
  -1 -15  12  117.85   12.02
  -1  15  12  134.34   10.41
   1  15 -12  127.55   14.30
   1 -15 -12  145.39   11.08
   1  15 -12  111.60   11.40
   1 -15 -12  112.53   10.85
  -1 -15  12  122.04   12.32
   1  15 -11   73.17    8.37
   1 -15 -11   73.57    7.61
   1 -15 -11   62.60    7.47
   1  15 -11   63.49   11.29
  -1 -15  11   73.76    9.06
   1  15 -10   79.81    8.44
   1 -15 -10   55.35    7.61
   1 -15 -10   75.40    7.79
  -1 -15  10   77.39    8.98
   1  15 -10   88.32   11.56
  -1 -15   9   -9.41    6.98
   1 -15  -9   -0.95    5.20
   1  15  -9    8.49    9.38
   1 -15  -9    7.63    5.18
   1  15  -9    6.42    6.02
  -1 -15   8  119.40   12.40
   1 -15  -8  136.76   11.63
   1 -15  -8  141.75   11.60
   1  15  -8  130.85   11.93
   1  15  -8  133.24   14.17
   1  15  -7  125.70   14.10
   1  15  -7  126.52   11.74
   1 -15  -7  127.76   11.60
   1 -15  -7  144.08   11.26
   1  15  -6  174.78   19.02
  -1  15   6  220.49   16.89
   1 -15  -6  223.14   17.22
   1 -15  -6  222.35   17.09
   1  15  -5   82.12   12.12
  -1  15   5  100.06    8.62
   1  15  -5   87.17    9.20
   1 -15  -5   89.15    9.29
   1 -15  -5  107.11    8.98
  -1  15   5   99.61    8.30
   1  15  -4  202.03   16.95
  -1  15   4  171.02   14.30
   1  15  -4  156.95   14.65
  -1  15   4  183.91   14.11
   1 -15  -4  199.16   14.49
   1 -15  -4  176.42   14.79
  -1  15   3  184.43   14.04
   1  15  -3  169.82   14.28
  -1  15   3  177.46   13.77
   1 -15  -3  163.22   14.40
   1 -15  -3  173.74   14.11
   1 -15  -2  339.05   25.48
   1  15  -2  295.18   25.29
  -1  15   2  345.80   25.10
  -1  15   2  347.74   25.24
   1 -15  -2  326.10   25.29
  -1 -15   1   32.28    5.81
   1 -15  -1   21.82    5.85
   1 -15  -1   22.89    5.40
  -1  15   1   24.94    4.42
  -1  15   1   20.68    5.08
   1  15  -1   25.75    5.32
   1 -15   0  189.74   14.16
  -1 -15   0  164.29   13.98
   1 -15   0  191.86   13.87
  -1  15   0  159.00   13.46
  -1  15   0  160.35   13.73
   1  15   0  148.68   13.78
  -1  15   0  200.31   16.18
   1 -15   1  276.58   22.28
  -1 -15  -1  276.98   22.28
   1 -15   1  299.93   22.14
  -1  15  -1  296.64   22.15
   1  15   1  296.82   22.13
  -1  15  -1  252.35   23.67
  -1 -15  -2   48.11    6.33
  -1  15  -2   16.70    5.53
   1  15   2   34.28    5.48
  -1  15  -2   63.40   10.36
  -1 -15  -3   34.90    6.32
   1  15   3   37.96    5.43
  -1  15  -3   39.08    5.90
  -1  15  -3   32.72   10.08
  -1 -15  -4  718.17   53.95
   1  15   4  716.23   53.82
  -1  15  -4  758.41   54.96
  -1 -15  -5   35.68    6.40
   1  15   5   53.74    5.74
  -1  15  -5   33.37   10.52
  -1 -15  -6   15.95    5.50
  -1  15  -6   -1.59    9.86
  -1 -15  -7    9.43    4.97
   1 -15   7    5.37    6.85
  -1  15  -7    1.37    9.89
  -1 -15  -8   67.57    7.50
  -1  15  -8   55.03   11.25
   1 -15   8   69.81    8.77
  -1 -15  -9   67.22    7.33
  -1  15  -9   66.74    7.74
  -1 -15  -9   60.52    7.23
  -1  15  -9   50.08   11.49
   1 -15   9   51.29    8.47
   1  15  10  298.71   23.27
  -1 -15 -10  321.78   23.57
  -1  15 -10  325.22   23.67
  -1 -15 -10  258.02   23.45
   1 -15  10  328.77   24.09
  -1  15 -10  336.24   25.79
  -1  15 -11    9.90   10.56
  -1 -15 -11   17.09    5.32
   1  15  11   12.35    4.07
  -1 -15 -11   12.00    5.07
  -1  15 -11   18.12    6.11
   1 -15  11   13.92    7.05
  -1  15 -12    3.72   10.76
  -1 -15 -12    2.22    5.06
   1  15  12    1.36    4.08
  -1 -15 -12    2.35    5.07
  -1  15 -12    2.03    5.96
   1 -15  12    1.89    7.17
  -1  15 -13   12.62   11.07
  -1 -15 -13    8.75    5.17
   1  15  13    7.41    3.81
  -1 -15 -13    3.30    5.00
  -1  15 -13    9.67    5.94
   1 -15  13    6.87    7.14
   1  15  14 1094.38   77.68
  -1 -15 -14  980.82   77.79
  -1  15 -14 1134.74   78.04
   1 -15  14 1131.09   78.27
  -1 -15 -14  952.48   77.83
   1 -15  14 1052.14   78.17
  -1  15 -14 1037.91   79.14
   1 -15  15   11.77    7.54
  -1 -15 -15    3.43    5.20
  -1  15 -15   18.81   11.27
  -1 -15 -15    6.13    5.10
   1 -15  15   17.50    8.09
  -1  15 -15   12.60    6.49
   1  15  15   11.64    3.95
   1 -15  16   46.20    8.60
  -1 -15 -16   45.33    6.66
  -1  15 -16   51.97    7.62
   1 -15  16   48.87    9.31
  -1  15 -16   41.58   11.99
  -1 -15 -16   48.26    6.66
   1  15  16   48.90    5.56
   1 -15  17   17.55    8.46
  -1  15 -17   19.24   11.69
   1  15  17   11.43    3.78
   1 -15  18  459.35   31.24
   1  15  18  376.59   29.84
   1 -15  19  214.57   17.21
  -1  15 -19  202.41   21.70
   1  15  19  188.18   18.08
   1  15  19  180.91   14.81
   1  15  20    6.71    3.97
   1 -15  20    7.22    8.07
   1  15  20   24.62   11.48
  -1  15 -20    0.93   16.05
   1 -15  20    7.59    9.27
   1 -15  21    3.81    8.56
  -1  15 -21    1.66   14.82
   1  15  21   -3.83   11.22
  -1  15 -21   -8.66   17.63
   1 -15  21    5.71    9.57
   1 -15  22   66.51   10.45
  -1  15 -22   63.76   15.09
   1  15  22   72.16   12.30
  -1  15 -22   62.90   20.46
   1 -15  22   56.69   11.88
   1 -15  23  159.38   16.00
   1 -15  23  193.28   17.07
   1  15  23  160.22   15.78
  -1  15 -23  116.99   18.53
  -1  15 -23  156.49   26.45
   1 -15  24   37.34   10.72
   1  15  24   38.89    6.80
   1 -15  24   58.98   13.16
  -1  15 -24   36.06   12.74
   1  15  24   36.80    9.88
  -1  15 -24   49.75   22.51
   1 -15  25   84.50   13.28
   1 -15  25  106.85   16.68
   1  15  25   67.53    8.84
   1  15  25   92.27   11.45
  -1  15 -25   61.10   13.97
  -1  15 -25   99.25   21.58
   1 -15  26   67.16   13.60
   1 -15  26   62.63   19.02
  -1 -15 -26   66.32   20.48
   1  15  26   57.09    8.47
   1  15  26   61.41    9.80
  -1  15 -26   45.56   12.76
  -1  15 -26   77.51   19.57
   1 -15  27  -17.49   14.98
   1 -15  27   -8.39   17.95
  -1 -15 -27   13.52   20.21
   1  15  27   -1.37    7.76
  -1  15 -27  -15.69   18.41
  -1  15 -27    2.29   11.49
   1  15  27    2.85    8.76
   1  15  28   77.75   12.04
  -1 -15 -28   87.38   20.61
   1 -15  28   97.40   18.10
   1  15  28  102.74   13.57
   1 -15  28  131.00   17.97
  -1  15 -28  130.30   20.05
   1 -15  29   83.11   15.16
   1  15  29   60.76   10.44
   1  15  29   71.46   12.38
   1 -15  29   77.99   14.98
  -1  15 -29   91.52   19.06
   1 -15  30   14.95   12.54
   1  15  30    7.52    8.33
   1  15  30   -2.28   11.20
   1 -15  30   14.37   12.61
   1  15  31   19.60   11.33
   1 -15  31    0.18   11.60
   1 -15  31   11.23   12.75
  -1 -15 -32  145.59   22.55
   1  15  32  144.63   16.03
   1 -15  32  138.44   16.27
   1 -15  32  158.25   17.02
  -1 -15 -33   61.10   19.61
   1  15  33   64.37   12.37
   1 -15  33   46.61   11.90
   1 -15  33   62.24   12.81
   1 -15  34   72.10   12.17
   1  15  34   60.91   12.31
  -1 -15 -34   48.36   19.16
   1 -15  35   18.89   10.42
   1  15  35   10.30   11.03
  -1 -15 -35   15.74   18.15
  -1 -15 -36  147.61   21.99
   1  15  36  171.37   16.61
   1 -15  36  150.18   16.09
   1 -15  36  151.12   16.20
  -1 -15 -37   26.92   17.84
   1  15  37   20.39   11.01
   1 -15  37   15.52    9.94
   1 -15  37   33.45   10.10
  -1 -15 -38    9.71   17.80
   1  15  38    6.01   10.44
   1 -15  38    0.15    9.64
   1 -15  38   -8.04    9.60
   1 -15  39   12.46    9.73
  -1  15 -40   42.82    8.34
   1 -15  40   51.33   10.08
  -1 -15 -40   38.78   15.72
  -1 -15 -41   -7.40   14.47
   1  15  41   20.48    8.77
   1 -15  41    0.92    7.90
  -1  15 -41    2.45    7.10
   1 -15  41    7.30    8.87
  -1 -15 -42   53.71   14.41
   1  15  42   43.58    9.09
   1 -15  42   36.45    8.34
  -1  15 -42   30.87    7.56
  -1 -15 -43    5.57   12.85
   1  15  43   -6.14    8.05
   1 -15  43    6.62    7.23
  -1  15 -43   -4.53    6.25
  -1 -15 -44    2.81   11.87
   1  15  44    4.92    7.71
   1 -15  44   11.59    6.81
  -1  15 -44   -2.19    5.94
  -1 -15 -45    3.34   10.89
   1  15  45    7.40    7.34
   1 -15  45    4.20    6.28
  -1  15 -45    9.76    5.51
   1  15  46   25.02    7.10
   1 -15  46   12.16    5.95
  -1  15 -46   13.99    5.26
   1 -15  47   12.49    5.39
   1  15  47    0.07    6.42
   1 -15  48   26.52    5.26
   1 -15  49    8.90    4.12
  -1  17  48   52.45    6.32
  -1  17  47    9.11    5.42
  -1 -17  46    1.60    4.85
  -1  17  46    8.31    5.96
  -1 -17  45    3.07    5.42
  -1  17  45    6.32    6.53
   1  17 -45    4.52    4.96
   1  17 -44   69.41    8.46
  -1 -17  44   72.46    8.74
  -1 -17  43   -5.63    6.48
   1 -17 -43   -0.86    6.18
   1  17 -43    0.09    5.75
  -1  17  43    3.52    7.20
  -1 -17  42    6.32    6.68
   1 -17 -42    6.75    6.34
   1  17 -42    0.84    6.18
  -1  17  42    9.01    7.64
  -1 -17  41   28.81    7.62
  -1  17  41   34.95    8.42
   1  17 -41   35.56    7.05
   1 -17 -41   22.51    7.04
   1 -17 -40  161.90   16.53
  -1  17  40  143.62   13.08
  -1 -17  40   97.33   12.40
   1  17 -40  106.42   12.11
   1 -17 -40  140.14   11.95
  -1  17  39   42.17    9.18
   1 -17 -39   29.61   14.29
   1  17 -39   31.73    7.67
  -1 -17  39   32.22    8.22
   1 -17 -38   39.83   14.55
   1  17 -38   54.65    8.64
  -1  17  37  243.28   19.69
  -1 -17  37  228.33   19.49
   1  17 -37  188.86   18.39
   1 -17 -36  228.12   21.95
  -1 -17  36  145.42   17.33
  -1  17  36  215.20   17.78
  -1 -17  36  203.10   17.51
   1  17 -36  158.23   16.38
  -1  17  35    8.32   10.36
   1 -17 -35  -11.53   16.74
  -1 -17  35   13.00   10.12
   1  17 -35    1.53    8.18
  -1 -17  35    3.70    9.75
  -1  17  34   62.84   11.88
   1 -17 -34   41.82   17.56
   1  17 -34   72.16   10.32
  -1 -17  34   72.48   11.80
  -1 -17  34   54.98   11.71
  -1  17  33   86.31   12.64
   1 -17 -33   65.93   18.19
  -1 -17  33   76.16   12.77
  -1  17  32   17.03   10.74
   1 -17 -32   -4.41   17.56
  -1 -17  32   -5.08   11.06
  -1  17  32    9.00    8.45
  -1  17  31    5.64   11.05
  -1 -17  31    5.45   12.21
   1  17 -31   10.44   11.32
  -1 -17  31   18.97   12.93
  -1  17  31   -0.93    8.83
  -1  17  30  357.14   27.29
  -1 -17  30  295.87   28.60
   1  17 -30  327.10   28.51
  -1 -17  30  358.02   28.67
  -1  17  30  293.12   26.51
  -1 -17  29  -31.79   15.85
  -1 -17  29    6.35   14.57
   1  17 -29    4.54   14.58
  -1  17  29   -3.47    9.32
  -1 -17  28    7.58   14.77
   1  17 -28  -10.68   13.18
  -1 -17  28   -1.26   16.91
  -1  17  28    2.07    9.25
  -1 -17  27  272.61   25.04
   1  17 -27  265.24   24.20
  -1 -17  27  342.26   28.49
  -1  17  27  252.90   23.06
  -1 -17  26  487.16   42.95
   1  17 -26  535.41   42.75
  -1  17  26  541.32   42.65
  -1 -17  25   -0.16   10.66
   1  17 -25    0.81    9.85
  -1 -17  25   16.13   12.83
  -1  17  25    0.74   11.36
  -1 -17  24   23.83   10.33
   1  17 -24   12.35    9.29
  -1 -17  24    9.32   12.11
  -1  17  24   30.18   12.91
   1  17 -24   12.58   11.32
   1  17 -23  379.07   29.92
  -1 -17  23  440.09   30.85
  -1 -17  23  351.93   30.13
  -1  17  23  412.22   31.99
   1  17 -23  302.53   31.34
   1  17 -22  493.71   36.52
  -1 -17  22  529.02   37.25
  -1 -17  22  442.10   36.58
   1  17 -22  400.82   38.14
  -1  17  22  465.75   37.62
  -1  17  21   39.52   11.16
   1  17 -21   26.14   14.28
  -1 -17  21   38.88   10.63
   1  17 -21   41.99    8.98
  -1 -17  21   21.74    9.28
  -1  17  20    2.06    9.30
   1  17 -20    6.53   13.69
   1  17 -20    8.37    7.86
  -1 -17  20    0.27    9.57
  -1 -17  20   -5.65    8.42
   1  17 -19   40.01   13.26
  -1  17  19   54.96    9.57
  -1 -17  19   51.25    9.41
   1  17 -19   50.25    8.69
  -1 -17  19   50.61   10.34
   1  17 -18  446.11   38.07
   1 -17 -18  428.66   35.89
   1  17 -18  514.36   36.54
  -1 -17  18  555.47   37.04
  -1 -17  18  463.81   36.57
   1 -17 -17    5.30    5.55
   1  17 -17    1.92   10.79
  -1  17  17    2.62    3.82
   1 -17 -17   -3.75    5.51
   1  17 -17   -3.46    7.07
  -1 -17  17    0.56    7.91
   1  17 -16  401.21   28.85
  -1  17  16  399.52   27.99
   1 -17 -16  340.08   28.33
   1 -17 -16  334.36   28.27
   1 -17 -15   21.12    5.33
  -1  17  15   14.37    3.93
   1  17 -15   15.10    6.92
   1 -17 -15   24.33    5.74
   1  17 -14  772.11   54.59
  -1  17  14  704.14   54.05
  -1  17  13   78.64    6.78
   1  17 -13   63.87    8.57
  -1  17  12  592.47   45.28
   1  17 -12  639.68   45.74
  -1 -17  12  598.86   45.89
  -1  17  11   66.87    6.53
   1  17 -11   60.46    8.07
  -1 -17  11   52.16    8.74
   1  17 -11   58.06   10.90
   1  17 -10  203.09   17.90
   1  17 -10  184.14   15.78
   1 -17  -9  126.86   10.45
   1  17  -9   84.29   12.90
   1  17  -9   97.18   10.70
   1 -17  -9  124.60   10.46
   1 -17  -8  937.25   71.50
   1 -17  -8  963.28   71.55
   1  17  -8  957.10   72.36
   1  17  -8  996.31   71.61
   1  17  -7  202.38   15.47
   1 -17  -7  165.39   15.11
   1  17  -7  197.95   15.42
   1  17  -7  171.68   17.27
  -1  17   7  188.83   14.56
   1  17  -6   78.17    8.17
   1 -17  -6   68.95    8.07
   1  17  -6   83.86    8.47
  -1  17   6   80.09    7.03
  -1  17   5  184.98   15.36
   1 -17  -5  223.71   16.13
   1  17  -5  187.71   15.91
  -1  17   5  203.20   15.60
  -1  17   4  359.76   27.47
   1 -17  -4  341.09   27.88
   1  17  -4  406.23   27.96
  -1  17   4  359.77   27.65
  -1  17   3  123.59    9.82
  -1 -17   3  103.76   10.57
   1 -17  -3   95.12   10.43
  -1  17   3  127.18   10.19
   1  17  -3  134.38   10.56
   1 -17  -2   10.17    5.43
  -1 -17   2    5.37    5.41
   1  17  -2   13.04    4.33
  -1  17   2   11.44    4.50
  -1  17   2    8.39    3.72
   1  17  -2   12.09    5.16
   1 -17  -1  171.17   13.93
  -1 -17   1  155.77   13.84
  -1  17   1  172.52   13.53
   1  17  -1  157.90   13.29
  -1  17   1  169.44   13.21
   1  17  -1  164.00   13.56
  -1 -17   0  506.92   37.74
   1 -17   0  525.10   37.75
  -1  17   0  503.34   37.59
   1  17   0  529.89   37.64
  -1  17   0  464.66   37.40
   1  17   0  490.13   37.45
  -1 -17  -1   14.65    5.60
   1 -17   1   -0.25    4.99
   1  17   1   -1.99    4.45
   1  17   1    3.03    3.99
  -1  17  -1   -0.09    4.65
  -1  17  -1   -1.11    3.84
   1  17   2   94.27    8.61
  -1  17  -2  104.79   12.34
  -1 -17  -2   93.73    9.52
   1 -17   2   88.55    9.52
   1  17   2  104.94    9.05
  -1  17  -2  107.37    9.16
   1  17   3  109.99    9.76
  -1  17  -3  116.93   13.23
  -1 -17  -3  101.40   10.54
   1 -17   3  136.00   10.77
  -1  17  -3  130.78   10.46
   1  17   3  112.05   10.04
   1  17   4  431.90   33.16
  -1  17  -4  495.43   34.85
  -1 -17  -4  412.39   33.47
  -1  17  -4  442.39   33.50
   1  17   4  461.34   33.32
   1  17   5   21.42    4.21
  -1  17  -5   23.97    5.46
  -1 -17  -5   14.49    5.39
  -1  17  -5   29.38    9.65
  -1  17  -6  317.52   24.34
   1  17   6  342.75   23.90
  -1  17  -6  269.23   25.83
  -1  17  -6  296.66   24.19
  -1 -17  -6  307.39   24.25
   1  17   7  356.09   26.92
  -1  17  -7  376.17   27.36
  -1 -17  -7  337.64   27.30
  -1  17  -7  358.18   29.02
  -1 -17  -8  326.42   24.95
  -1 -17  -8  320.18   24.91
  -1  17  -8  324.30   24.95
  -1  17  -8  317.90   26.78
  -1 -17  -9    6.77    5.28
  -1 -17  -9    1.12    5.53
   1  17   9    4.73    4.21
  -1  17  -9    6.64    5.80
  -1  17  -9   -2.26   10.09
  -1  17 -10  203.16   16.53
  -1 -17 -10  183.49   16.35
   1  17  10  218.04   16.11
   1 -17  11  405.09   30.24
   1  17  11  371.10   29.33
  -1  17 -11  401.32   29.81
   1  17  12  152.65   12.69
  -1  17 -12  161.08   13.62
   1  17  13  132.77   11.52
  -1  17 -13  154.02   12.76
   1  17  14  407.11   29.59
  -1  17 -14  366.38   30.08
  -1 -17 -15  367.39   28.49
  -1 -17 -15  346.05   28.52
  -1  17 -15  374.98   30.80
  -1  17 -15  403.88   28.91
   1  17  15  375.04   28.25
   1 -17  15  378.93   29.19
  -1 -17 -16   16.81    5.68
  -1 -17 -16   14.56    5.93
   1  17  16   28.14    8.83
  -1  17 -16   12.25   11.51
   1 -17  16   17.67    8.12
  -1  17 -16   26.16    7.12
   1  17  16   27.37    4.67
  -1 -17 -17   77.30    8.58
  -1 -17 -17   61.04    8.69
   1  17  17   90.72   11.04
  -1  17 -17   69.83   13.96
   1  17  17   82.11    7.70
  -1  17 -17   94.49    9.76
   1 -17  17   93.48   10.37
  -1  17 -18  119.50   18.49
   1  17  18  181.70   16.82
  -1  17 -18  170.12   14.62
  -1 -17 -18  168.89   13.80
   1 -17  18  135.40   15.12
   1  17  18  165.11   13.06
   1 -17  19   55.53    9.36
  -1  17 -19   46.31   15.11
   1  17  19   35.76   11.49
  -1  17 -19   53.26    8.40
   1  17  19   46.57    5.72
   1 -17  20    6.69    8.75
  -1  17 -20    6.27   15.48
   1  17  20   13.33   13.69
  -1  17 -20   18.18    7.80
   1  17  20    5.75    4.24
  -1  17 -21   94.02   10.91
   1 -17  21   95.34   13.05
  -1  17 -21   87.33   17.33
   1  17  21   76.65   13.71
   1 -17  21   78.91   11.61
   1 -17  22  369.13   32.97
  -1  17 -22  365.19   35.41
   1  17  22  456.22   34.00
   1 -17  22  476.86   33.59
  -1  17 -22  418.25   32.72
   1 -17  23   37.35   10.69
  -1  17 -23   29.94    9.19
   1 -17  23   41.49   12.07
  -1  17 -23   19.65   13.49
   1  17  23   32.58    9.88
   1 -17  24   -3.16   10.21
  -1  17 -24   -0.45    9.26
   1 -17  24    7.85   12.02
   1  17  24    5.88    6.09
  -1  17 -24  -16.36   12.49
   1  17  24    0.64    9.62
  -1  17 -25  160.85   15.98
   1  17  25  161.41   13.85
   1 -17  25  164.37   17.19
   1  17  25  147.66   15.55
  -1  17 -25  107.81   17.49
   1 -17  26  449.35   32.24
  -1  17 -26  373.77   29.09
   1  17  26  364.40   27.23
   1  17  26  330.05   28.23
  -1  17 -26  253.66   29.34
   1 -17  26  350.44   29.63
  -1  17 -27   19.40   11.86
   1  17  27   29.10    9.55
   1 -17  27   42.37   20.10
  -1  17 -27   44.78   12.67
   1 -17  27   19.75   14.11
   1  17  27   23.16   11.19
   1  17  28    5.62    8.39
   1 -17  28   24.08   16.92
  -1  17 -28   -7.85   14.21
   1 -17  28   14.81   16.64
   1  17  28    3.39   10.80
   1  17  29   93.38   11.72
  -1  17 -29   86.18   15.96
   1 -17  29   96.46   16.74
   1 -17  29   79.35   17.04
   1  17  29  101.80   13.16
   1  17  30   13.70    9.04
   1  17  30   -7.30   10.73
   1 -17  30   -0.20   12.73
  -1  17 -30   -2.02   11.85
   1 -17  30    4.28   12.85
   1 -17  31   12.72   11.73
   1  17  31    8.84   10.61
   1 -17  32   47.27   11.96
   1  17  32   42.95   11.41
  -1 -17 -32   43.72   19.07
  -1 -17 -33   -7.99   17.69
   1  17  33    2.02   10.38
   1 -17  33    7.66   10.64
   1 -17  33    3.41   10.58
  -1  17 -33    0.72    8.48
  -1 -17 -34   14.11   17.72
   1  17  34   -9.11   10.46
   1 -17  34    6.26    9.99
  -1  17 -34   -4.52    8.02
  -1 -17 -35   38.87   17.40
   1  17  35   13.93   10.49
   1 -17  35   33.09   10.21
  -1  17 -35   15.81    8.20
  -1  17 -36  140.58   14.80
   1  17  36  191.87   16.46
   1 -17  36  145.04   16.08
  -1 -17 -36  203.09   21.63
  -1  17 -37    5.52    7.40
  -1  17 -38   57.45    8.89
   1  17  38   66.41   10.36
  -1 -17 -38   76.23   15.45
  -1 -17 -39   18.51   14.34
   1  17  39   27.12    8.61
   1 -17  39   19.61    7.91
  -1  17 -39    5.04    6.94
   1  17  40   51.44    9.18
   1 -17  40   32.27    8.39
  -1  17 -40   45.71    7.59
  -1 -17 -41   15.74   13.00
   1  17  41   17.50    7.98
   1 -17  41    2.88    7.01
  -1  17 -41    7.07    6.18
  -1 -17 -42   10.20   11.84
   1  17  42    8.49    7.47
   1 -17  42    8.27    6.69
  -1  17 -42    9.47    5.92
  -1 -17 -43   33.14   11.27
   1 -17  43   17.04    6.52
   1  17  43   29.06    7.50
  -1  17 -43   15.86    5.76
   1 -17  44   -0.60    5.76
  -1  17 -44    3.56    5.01
   1  17  44   -0.69    6.74
   1  17  45    2.84    6.30
   1 -17  45   -2.14    5.34
   1  17  46   16.68    5.93
  -1  19  46   29.23    5.18
  -1  19  45   -4.71    5.25
  -1  19  44    0.61    5.70
  -1  19  43    3.69    6.15
   1  19 -43    0.40    4.73
  -1  19  42   63.32    8.18
   1  19 -42   48.76    6.97
   1  19 -41   -4.28    5.69
  -1 -19  41    7.68    6.01
  -1  19  41    6.46    6.95
   1 -19 -41    1.71    5.82
   1  19 -40   24.13    6.37
  -1 -19  40   19.42    6.67
  -1  19  40   18.73    7.61
   1 -19 -40   19.33    6.31
  -1  19  39   18.46    7.80
  -1 -19  39    5.44    6.78
   1  19 -39    7.29    6.48
  -1 -19  38   80.28   10.58
   1  19 -38   97.72   10.49
  -1 -19  37   20.18    7.67
   1  19 -37   15.75    7.22
  -1  19  37   22.68    8.55
  -1 -19  36   45.76    8.94
   1  19 -36   50.98    8.58
  -1  19  36   51.27    9.56
   1 -19 -36   56.60   13.96
   1 -19 -35   11.94   13.72
   1  19 -35    8.20    7.53
  -1 -19  34   46.11   10.84
   1  19 -34   61.09    9.57
  -1  19  34   68.94   11.27
  -1 -19  33   11.43   10.00
   1  19 -33    1.67    8.19
   1 -19 -33   23.81   16.09
  -1  19  33   16.12   10.01
  -1  19  32  103.03   12.29
  -1 -19  32   67.56   12.58
   1  19 -32   61.11   11.05
   1 -19 -32   82.13   17.70
  -1  19  32   89.39   10.41
  -1  19  31    2.17   10.18
  -1 -19  31   18.27   11.79
   1  19 -31    0.66    9.57
  -1  19  31    2.40    7.91
  -1  19  30   28.32   10.85
  -1 -19  30   19.46   13.29
  -1  19  30   35.83    9.03
  -1  19  29   38.79   11.07
  -1 -19  29   38.14   15.63
  -1  19  29   35.57    9.57
  -1 -19  28  163.91   19.78
   1  19 -28  161.52   18.69
  -1  19  28  176.79   16.42
   1  19 -27    6.84   10.60
  -1 -19  27    6.30   12.26
  -1  19  27    8.29    8.94
   1  19 -26   84.15   12.17
  -1 -19  26   69.84   12.94
  -1  19  26   84.39   12.18
   1  19 -25   56.79   10.66
  -1 -19  25   45.52   11.62
  -1  19  25   56.45   12.09
  -1 -19  24  206.90   19.08
   1  19 -24  212.15   18.71
  -1  19  24  233.09   20.05
   1  19 -24  174.39   19.72
   1  19 -23   19.23    9.01
  -1 -19  23   23.26   10.03
  -1  19  23   24.57   14.14
   1  19 -23   19.17   11.80
   1  19 -22    6.99    8.82
  -1 -19  22    3.67    9.29
   1  19 -22   31.61   12.78
  -1  19  22   12.35   13.84
   1  19 -21   23.04    9.00
  -1 -19  21   21.64    9.41
  -1  19  21   31.57   11.99
   1  19 -21   35.48   14.07
  -1 -19  20  127.52   14.03
  -1  19  20  155.17   15.77
   1  19 -20  105.92   18.51
   1  19 -20  141.65   13.81
   1  19 -19   52.60   15.00
  -1  19  19   91.32   11.45
  -1 -19  19   56.42   10.45
   1  19 -19   75.14    9.90
  -1 -19  18   38.37    9.39
   1 -19 -18   41.38    7.18
   1  19 -18   52.62    8.76
   1  19 -18   23.63   13.24
  -1  19  18   60.41   10.51
  -1 -19  17   17.59    8.52
   1 -19 -17   17.08    6.21
   1  19 -17    7.55   11.91
   1 -19 -17   15.57    6.28
   1  19 -17   21.28    7.76
  -1 -19  16  174.49   16.29
   1 -19 -16  174.70   15.18
   1  19 -16  191.08   18.48
  -1  19  16  174.70   14.50
   1 -19 -16  168.27   15.24
   1  19 -16  230.33   16.20
   1  19 -15   41.64   11.22
   1 -19 -15   21.21    6.33
  -1  19  15   30.60    4.94
   1 -19 -15   14.92    6.22
   1  19 -15   34.99    7.74
   1  19 -14   18.48   10.74
   1 -19 -14   11.34    5.51
  -1  19  14   16.64    4.39
   1 -19 -14   16.87    5.99
   1  19 -14   15.59    7.21
   1  19 -13   14.93   10.25
   1 -19 -13   22.51    6.06
  -1  19  13   25.02    4.54
   1 -19 -13   18.74    6.00
   1  19 -13   29.53    7.33
   1  19 -12  315.96   25.92
   1 -19 -12  292.30   24.01
   1 -19 -12  279.36   23.93
  -1  19  12  323.21   23.68
   1  19 -12  344.22   24.50
   1 -19 -11   77.62    8.65
   1 -19 -11   69.64    8.73
   1  19 -11  100.55    9.31
  -1  19  11   81.48    7.97
   1  19 -11   93.64    9.45
   1 -19 -10  227.10   19.52
   1 -19 -10  223.19   19.49
   1  19 -10  256.81   19.95
  -1  19  10  268.38   19.35
   1  19 -10  261.69   19.92
   1  19  -9   40.07    6.49
   1 -19  -9   34.00    6.28
   1  19  -9   27.83    6.86
   1 -19  -9   26.55    6.07
   1  19  -8  159.87   12.69
   1 -19  -8  124.64   12.32
   1 -19  -8  152.46   12.49
   1  19  -7   26.07    5.88
   1 -19  -7   31.29    6.02
   1 -19  -7   14.07    5.81
  -1  19   6  791.08   55.59
   1  19  -6  768.74   55.97
   1 -19  -6  671.35   55.81
   1  19  -5    8.51    4.85
   1  19  -5   10.95    5.46
   1 -19  -5    3.01    5.41
  -1  19   5    3.79    3.72
   1  19  -4   38.01    6.10
   1  19  -4   43.77    5.59
   1 -19  -4   34.55    6.10
  -1 -19   4   32.03    6.21
  -1  19   4   36.48    4.87
   1  19  -3   -0.64    4.39
  -1  19   3   12.93    4.81
  -1  19   3    6.45    3.93
   1  19  -3    3.78    5.13
   1  19  -2 1002.48   78.71
   1  19  -2 1084.66   78.87
  -1  19   2 1098.20   78.78
  -1  19   2 1069.88   78.62
  -1  19   1   67.53    6.96
   1  19  -1   56.72    7.01
  -1  19   1   72.35    6.41
   1  19   0   87.74    8.75
  -1  19   0  109.04    8.85
  -1  19   0   90.32    8.28
   1  19   0   87.16    8.41
  -1  19  -1  104.62    9.51
  -1  19  -1  102.73    9.06
   1  19   1  114.90    9.56
   1  19   1   91.03    9.04
   1  19   2  709.96   51.70
  -1  19  -2  657.58   51.53
  -1  19  -2  731.54   51.79
   1 -19   2  670.67   51.77
   1  19   2  699.49   51.57
  -1  19  -3   37.71    6.05
  -1  19  -3   40.75    5.34
   1 -19   3   42.48    6.61
   1  19   3   25.24    5.04
  -1  19  -4  194.91   15.00
  -1  19  -4  196.14   15.34
   1  19   4  167.30   14.70
   1 -19   4  196.03   15.48
  -1  19  -5  302.04   20.73
  -1 -19  -5  256.54   20.63
   1 -19   5  225.78   20.46
   1  19   5  266.00   20.15
  -1  19  -6  524.72   44.33
  -1 -19  -6  554.06   43.24
  -1  19  -6  597.75   43.33
   1 -19   6  549.35   43.27
   1  19   6  611.24   42.99
  -1 -19  -7   33.68    6.09
  -1 -19  -7   30.84    6.27
  -1  19  -7   26.43    6.16
  -1  19  -7   40.58   10.43
  -1 -19  -8  265.37   22.72
  -1 -19  -8  261.16   22.75
  -1  19  -8  336.93   24.86
  -1  19  -8  345.64   23.10
   1  19   9   18.60    4.80
  -1  19  -9   13.18    5.85
  -1 -19  -9   11.14    5.76
  -1 -19  -9   10.22    5.66
  -1  19  -9   15.78   10.44
  -1  19  -9   18.29    6.26
  -1 -19 -10  123.28   11.89
   1  19  10  148.60   11.46
  -1 -19 -10  124.38   11.72
  -1  19 -10  130.17   14.97
  -1  19 -10  141.39   12.17
  -1 -19 -11  168.14   15.02
   1  19  11  197.15   14.73
  -1 -19 -11  169.02   15.06
  -1  19 -11  169.03   17.73
  -1  19 -11  194.26   15.40
  -1 -19 -12  346.04   29.52
   1  19  12  391.78   29.34
  -1 -19 -12  385.70   29.58
  -1  19 -12  395.92   31.48
  -1  19 -12  421.90   29.85
  -1 -19 -13   -1.92    5.70
   1  19  13   -0.16    4.42
  -1 -19 -13   -0.50    5.24
  -1  19 -13    1.34   10.84
  -1  19 -13   -3.88    6.77
  -1 -19 -14    9.55    5.94
  -1 -19 -14    5.89    5.82
   1  19  14    9.34    4.59
  -1  19 -14   10.08   11.22
   1  19  14   16.06    8.14
  -1  19 -14    3.43    6.90
  -1 -19 -15   47.62    7.39
  -1  19 -15   41.44   12.82
   1  19  15   57.88   10.42
  -1  19 -15   63.24    8.67
   1  19  15   70.73    6.73
  -1 -19 -15   51.43    7.68
  -1 -19 -16  388.22   32.38
  -1 -19 -16  366.47   32.50
  -1  19 -16  466.20   35.05
   1  19  16  478.47   33.95
   1  19  16  430.71   32.13
   1 -19  16  424.91   33.20
  -1  19 -16  485.99   32.90
  -1 -19 -17   59.07    8.02
  -1 -19 -17   48.75    8.04
   1  19  17   72.19    7.07
  -1  19 -17   64.60   14.21
   1  19  17   67.75   11.98
  -1  19 -17   93.61    9.49
   1 -19  17   63.70   10.16
   1  19  18    3.06    4.36
  -1  19 -18   11.44    7.60
   1  19  18    7.64   12.21
  -1  19 -18   -8.20   13.77
   1 -19  18    9.79    8.84
  -1 -19 -18   10.44    6.20
   1 -19  19   20.10    9.08
  -1  19 -19   20.74    8.02
   1  19  19   11.53    4.29
   1  19  19   10.45   14.16
  -1  19 -19   11.75   14.92
   1  19  20  296.41   25.16
  -1  19 -20  308.97   30.85
   1  19  20  408.50   28.66
   1 -19  20  361.26   26.97
  -1  19 -20  362.59   26.56
  -1  19 -21    2.28    8.19
  -1  19 -21   11.37   14.52
   1  19  21    2.99   11.26
   1 -19  21    9.99    9.47
  -1  19 -22  102.32   17.51
   1  19  22  114.47   14.41
   1 -19  22  136.55   13.92
  -1  19 -22  125.72   13.08
  -1  19 -23   14.01   12.96
   1  19  23   13.50    9.52
  -1  19 -23    9.11    8.75
   1 -19  23   14.23   10.23
  -1  19 -24  148.53   18.21
   1  19  24  186.98   16.70
   1  19  24  169.47   14.45
   1 -19  24  144.91   17.02
  -1  19 -24  182.88   16.22
  -1  19 -25   22.36   12.19
   1  19  25   52.59    9.83
   1  19  25   53.00    7.70
  -1  19 -25   53.14   10.78
   1 -19  25   54.79   11.95
  -1  19 -26   97.16   14.89
   1  19  26  127.03   13.31
   1  19  26  102.16   11.32
   1  19  26  126.21   13.99
   1 -19  26  131.32   15.40
  -1  19 -26  120.90   13.99
   1 -19  27  123.01   16.90
  -1  19 -27  137.63   15.49
   1  19  27  127.81   14.08
  -1  19 -27   96.76   14.86
   1  19  27  121.52   13.18
   1  19  28  101.72   13.71
   1  19  28  116.60   12.75
   1 -19  28  119.17   18.42
   1  19  29   73.22   11.86
   1  19  29   69.67   10.63
   1 -19  29   70.44   15.90
  -1  19 -30   69.07   12.62
   1  19  30  103.49   12.59
   1 -19  30  107.86   14.98
  -1  19 -31   81.71   11.38
   1  19  31   90.60   12.23
   1 -19  31   71.83   13.27
  -1 -19 -32   50.53   17.95
  -1  19 -32   41.99    9.30
   1  19  32   56.37   10.78
   1 -19  32   45.16   11.39
  -1 -19 -33   15.06   17.07
  -1  19 -33    1.81    7.89
   1 -19  33   -1.54    9.74
   1  19  33   15.81    9.80
  -1  19 -34  186.33   16.46
  -1 -19 -35  -10.44   14.50
  -1  19 -35   -3.60    7.14
  -1  19 -36   38.11    7.87
   1  19  36   45.11    9.12
   1 -19  36   26.72    8.60
   1 -19  37   44.44    8.83
  -1  19 -37   49.77    8.15
   1  19  37   65.19    9.41
  -1  19 -38  173.70   16.12
   1  19  38  223.31   16.90
   1 -19  38  168.41   16.50
  -1 -19 -38  243.51   20.27
  -1  19 -39   -3.21    5.98
   1 -19  39    2.00    6.77
   1  19  39    0.98    7.36
  -1 -19 -39   -1.69   12.65
  -1  19 -40    5.48    5.61
  -1 -19 -40    4.20   11.77
   1 -19  40    2.55    6.44
   1  19  40   -1.41    7.05
  -1  19 -41   10.78    5.47
   1  19  41   19.61    6.87
  -1  19 -42   74.66    8.15
   1  19  42   97.19    9.41
   1  19  43    3.21    5.96
   1  19  44   13.05    5.59
  -1  21  43   10.18    4.73
  -1  21  42   17.92    5.54
  -1  21  41   24.18    6.11
   1  21 -40   -4.01    4.80
  -1  21  40    1.94    6.05
   1 -21 -39    1.29    5.46
  -1  21  39   -0.95    6.44
   1  21 -39   -4.69    5.33
  -1  21  38   -6.25    6.91
   1  21 -38    2.58    5.65
  -1  21  37   21.49    7.31
   1  21 -37   14.01    5.10
   1  21 -37   18.59    6.23
  -1  21  36   38.44    8.10
   1  21 -36   32.64    7.04
  -1  21  35   -1.19    7.67
   1  21 -35    6.58    6.57
  -1  21  34   -1.90    7.91
   1  21 -34    4.46    6.92
  -1  21  33   -0.69    8.08
   1 -21 -33   -7.97   13.17
   1  21 -33    0.84    7.36
   1 -21 -32  113.06   16.79
   1  21 -32  121.27   12.54
   1  21 -31   72.30   10.78
  -1  21  31   71.71    9.66
   1  21 -30   22.74   10.29
  -1  21  30   38.27    9.83
  -1  21  30   19.40    8.20
  -1  21  29  137.27   14.19
  -1  21  29  153.86   14.87
  -1 -21  29  136.03   17.77
   1  21 -29  139.43   16.55
   1  21 -28   30.34   11.51
  -1  21  28   30.43   10.34
  -1  21  28   22.51    8.75
  -1  21  27   19.87    8.44
   1  21 -27    7.09   10.02
  -1  21  26   -0.79    9.13
  -1  21  25  248.70   21.56
   1  21 -24    6.44    9.08
  -1  21  24    3.51   10.11
   1  21 -23   16.31    8.66
  -1  21  23   -4.75   11.27
   1  21 -22  184.48   16.48
  -1  21  22  166.43   19.52
   1  21 -21    8.03    8.24
  -1  21  21   13.13   13.92
   1  21 -20   45.28    9.24
  -1  21  20   46.77   13.82
   1  21 -19  444.95   35.06
  -1  21  19  459.91   36.16
   1  21 -18  247.08   20.28
  -1  21  18  231.44   21.72
   1 -21 -17  107.03   11.28
   1  21 -17  139.49   12.54
   1 -21 -17  105.53   11.42
  -1  21  17  138.94   13.91
   1  21 -16   42.81    8.39
   1 -21 -16   34.42    7.00
   1 -21 -16   25.33    6.92
   1 -21 -15  357.14   27.82
  -1  21  15  347.23   27.31
   1  21 -15  375.37   28.26
   1 -21 -15  327.29   27.81
   1  21 -15  410.78   28.35
   1  21 -14   43.19    7.95
   1 -21 -14   24.04    6.74
   1  21 -14   36.58    7.13
   1 -21 -14   29.61    6.97
  -1  21  14   34.65    5.36
   1 -21 -13   14.41    6.32
   1  21 -13   14.83    6.48
   1 -21 -13    6.03    5.89
  -1  21  13   18.05    4.69
   1 -21 -12   29.91    6.96
   1 -21 -12   30.62    6.63
  -1  21  12   42.07    5.78
   1 -21 -11   16.11    6.17
   1  21 -11   20.57    6.28
   1 -21 -11   21.07    6.11
  -1  21  11   12.36    4.85
   1 -21 -10   29.56    6.68
  -1  21  10   31.82    5.44
   1 -21 -10   32.12    6.58
   1  21 -10   36.05    6.71
   1 -21  -9   92.16    9.76
  -1  21   9  104.03    9.11
  -1 -21   9   83.55   10.01
   1 -21  -9   88.05    9.70
   1  21  -9  117.59   10.12
  -1 -21   8   35.36    7.12
   1  21  -8   40.92    6.83
   1  21  -8   37.42    6.28
   1 -21  -8   29.51    6.65
   1 -21  -8   46.53    6.87
  -1 -21   7   14.86    6.46
   1  21  -7   13.33    5.14
   1  21  -7   14.40    5.94
   1 -21  -7    1.90    5.72
   1 -21  -7   15.06    6.20
  -1 -21   6  127.91   11.68
   1  21  -6  145.41   11.12
   1  21  -6  149.57   11.58
   1 -21  -6   97.84   11.37
   1 -21  -6   96.45   11.31
   1 -21  -5   47.01    7.17
  -1 -21   5   58.33    7.49
  -1  21   5   42.78    5.57
   1  21  -5   47.99    6.33
   1  21  -5   58.87    6.94
   1 -21  -5   36.98    7.12
  -1  21   4   67.91    6.51
   1 -21  -4   74.19    8.04
   1  21  -4   53.34    7.01
   1  21  -4   54.02    7.41
  -1 -21   4   66.03    8.16
  -1  21   3   74.54    7.64
   1  21  -3   86.89    8.18
   1 -21  -3   67.43    8.86
   1  21  -3   99.42    8.69
  -1 -21   3   84.20    9.10
  -1  21   2   85.90    8.21
   1  21  -2   99.45    8.64
   1 -21  -2   69.58    9.38
  -1  21   2   86.23    8.71
   1  21  -2  107.07    8.99
  -1 -21   2   86.11    9.47
   1  21  -1   40.78    6.41
  -1  21   1   42.18    6.20
  -1  21   1   39.63    5.51
   1  21  -1   44.61    5.94
  -1 -21   1   60.87    7.18
   1 -21  -1   40.25    7.05
   1  21   0    9.70    4.58
   1  21   0   14.80    5.34
  -1  21   0   16.20    5.19
  -1  21   0   15.10    4.34
   1 -21   0   13.35    6.15
  -1 -21   0   16.31    6.06
   1  21   1   -0.42    5.01
  -1  21  -1    9.08    4.27
  -1  21  -1    9.30    5.17
   1  21   1    8.79    4.49
   1 -21   1    6.28    5.76
  -1 -21  -1   -2.83    6.03
  -1  21  -2    3.90    4.33
  -1  21  -2   10.04    5.17
   1  21   2   -0.83    4.26
  -1 -21  -2    1.83    5.87
   1 -21   2   14.70    6.16
   1  21   3  204.56   16.02
  -1 -21  -3  177.82   16.57
  -1  21  -3  212.81   16.45
  -1  21  -3  203.49   16.11
   1 -21   3  205.08   16.74
   1  21   4   64.38    6.13
  -1 -21  -4   39.60    7.15
  -1  21  -4   56.61    7.12
  -1  21  -4   46.41    6.29
   1 -21   4   44.17    7.25
   1 -21   5   13.77    6.32
  -1 -21  -5    8.91    5.85
  -1  21  -5    3.42    4.75
  -1  21  -5    4.79    5.32
   1  21   5    7.72    4.13
   1 -21   6   31.02    7.08
  -1  21  -6   37.17    6.61
  -1  21  -6   35.72    5.76
  -1 -21  -6   45.22    6.83
  -1 -21  -6   30.91    6.77
  -1 -21  -7  127.06   11.55
   1  21   7  130.59   11.22
   1 -21   7  112.41   11.55
  -1 -21  -7  121.24   11.56
  -1  21  -7  123.66   11.06
  -1  21  -7  130.71   11.55
  -1 -21  -8  117.70   11.02
   1  21   8  125.33   10.67
   1 -21   8  107.36   10.98
  -1 -21  -8  102.96   10.80
  -1  21  -8  126.03   11.02
  -1 -21  -9    6.36    6.12
   1  21   9   12.75    4.92
   1 -21   9   16.27    6.36
  -1 -21  -9   13.53    5.83
  -1  21  -9   21.10    6.17
  -1 -21 -10    6.32    5.87
  -1 -21 -10   -0.79    6.05
   1  21  10    1.86    4.89
  -1  21 -10    7.53    6.00
  -1 -21 -11    3.43    5.66
  -1 -21 -11    1.77    6.00
   1  21  11    9.14    4.74
  -1  21 -11   11.61    6.03
   1  21  12   31.97    9.37
  -1  21 -12   17.36   11.35
  -1 -21 -12   10.36    6.18
  -1 -21 -12   20.56    6.40
   1  21  12   21.11    4.98
  -1  21 -12   22.53    6.56
  -1  21 -13   33.98   12.20
   1  21  13   56.31   10.37
  -1 -21 -13   43.50    7.33
  -1 -21 -13   49.12    7.32
  -1  21 -13   33.42    7.49
   1  21  13   45.33    6.15
   1  21  14  206.16   16.63
  -1  21 -14  215.11   20.52
   1  21  14  237.27   19.37
  -1 -21 -14  181.72   17.07
[truncated: 3,799,072 more chars]
