# Supplementary material for: Reversible and Irreversible Regioselective Alkyne Insertion into a Silyl‐Substituted Stannylene
Source: Chemistry. 2025 Jul 28;31(45):e02103. doi: 10.1002/chem.202502103 (PMC12351429; doi:10.1002/chem.202502103)
Supplement: Supplementary file 4 — Supporting Information [file CHEM-31-e02103-s001.cif]

data_192amme22_mp_num
_audit_creation_date               2022-05-03
_audit_creation_method
;
Olex2 1.5
(compiled 2022.04.07 svn.rca3783a0 for OlexSys, GUI svn.r6498)
;
_shelx_SHELXL_version_number       '2018/3'
_audit_contact_author_address      ?
_audit_contact_author_email        ?
_audit_contact_author_name         ''
_audit_contact_author_phone        ?
_publ_contact_author_id_orcid      ?
_publ_section_references
;
Dolomanov, O.V., Bourhis, L.J., Gildea, R.J, Howard, J.A.K. & Puschmann, H.
 (2009), J. Appl. Cryst. 42, 339-341.

Sheldrick, G.M. (2015). Acta Cryst. A71, 3-8.

Sheldrick, G.M. (2015). Acta Cryst. C71, 3-8.
;
_chemical_name_common              ?
_chemical_name_systematic          ?
_chemical_formula_moiety           'C37 H58 Si4 Sn'
_chemical_formula_sum              'C37 H58 Si4 Sn'
_chemical_formula_weight           733.88
_chemical_melting_point            ?
_chemical_oxdiff_formula           'C37 H57 Sn1 Si4'
_chemical_oxdiff_usercomment       ' '
loop_
  _atom_type_symbol
  _atom_type_description
  _atom_type_scat_dispersion_real
  _atom_type_scat_dispersion_imag
  _atom_type_scat_source
 'C' 'C' 0.0181 0.0091 'International Tables Vol C Tables 4.2.6.8 and 6.1.1.4'
 'H' 'H' 0.0000 0.0000 'International Tables Vol C Tables 4.2.6.8 and 6.1.1.4'
 'Si' 'Si' 0.2541 0.3302 'International Tables Vol C Tables 4.2.6.8 and 6.1.1.4'
 'Sn' 'Sn' 0.0259 5.4591 'International Tables Vol C Tables 4.2.6.8 and 6.1.1.4'

_shelx_space_group_comment
;
The symmetry employed for this shelxl refinement is uniquely defined
by the following loop, which should always be used as a source of
symmetry information in preference to the above space-group names.
They are only intended as comments.
;
_space_group_crystal_system        'monoclinic'
_space_group_IT_number             11
_space_group_name_H-M_alt          'P 1 21/m 1'
_space_group_name_Hall             '-P 2yb'
loop_
  _space_group_symop_operation_xyz
 'x, y, z'
 '-x, y+1/2, -z'
 '-x, -y, -z'
 'x, -y-1/2, z'

_cell_length_a                     10.21050(10)
_cell_length_b                     16.39260(10)
_cell_length_c                     12.28210(10)
_cell_angle_alpha                  90
_cell_angle_beta                   104.2190(10)
_cell_angle_gamma                  90
_cell_volume                       1992.76(3)
_cell_formula_units_Z              2
_cell_measurement_reflns_used      28199
_cell_measurement_temperature      150.01(15)
_cell_measurement_theta_max        76.0610
_cell_measurement_theta_min        3.6730
_shelx_estimated_absorpt_T_max     0.180
_shelx_estimated_absorpt_T_min     0.123
_exptl_absorpt_coefficient_mu      6.408
_exptl_absorpt_correction_T_max    0.609
_exptl_absorpt_correction_T_min    0.053
_exptl_absorpt_correction_type     gaussian
_exptl_absorpt_process_details
;
CrysAlisPro 1.171.41.117a (Rigaku Oxford Diffraction, 2021)
Numerical absorption correction based on gaussian integration over
a multifaceted crystal model
Empirical absorption correction using spherical harmonics,
implemented in SCALE3 ABSPACK scaling algorithm.
;
_exptl_absorpt_special_details     ?
_exptl_crystal_colour              'clear violet'
_exptl_crystal_colour_lustre       clear
_exptl_crystal_colour_modifier     .
_exptl_crystal_colour_primary      violet
_exptl_crystal_density_diffrn      1.223
_exptl_crystal_density_meas        ?
_exptl_crystal_density_method      ?
_exptl_crystal_description         block
_exptl_crystal_F_000               772
loop_
  _exptl_crystal_face_index_h
  _exptl_crystal_face_index_k
  _exptl_crystal_face_index_l
  _exptl_crystal_face_perp_dist
 1 0 0 0.2322
 -1 0 0 0.2520
 -1 0 2 0.2206
 2 1 -2 0.2936
 -2 -1 2 0.2517
 -2 0 -1 0.2610
 2 0 1 0.2375
 2 -1 2 0.2327
 2 1 -1 0.2910
 -2 -1 1 0.2564
 -1 -1 1 0.2535
 1 2 -2 0.2393
 0 -1 1 0.2639
 -1 -2 2 0.2714
 0 2 -1 0.2197
 0 -2 1 0.2940
 2 1 0 0.2559
 -2 -1 0 0.2301
 2 -1 1 0.2170
 2 -2 1 0.2169
 -1 -1 0 0.2273
 0 1 0 0.2160
 0 -1 0 0.2791
 1 -1 0 0.2033
 -2 -2 -1 0.2193
 0 -2 -1 0.1704
 2 -1 0 0.2116
 -1 2 1 0.2677
 1 -2 -2 0.1627
 -1 2 2 0.2456
 2 1 1 0.2605
 0 0 1 0.2369

_exptl_crystal_size_max            0.564
_exptl_crystal_size_mid            0.499
_exptl_crystal_size_min            0.408
loop_
  _exptl_oxdiff_crystal_face_indexfrac_h
  _exptl_oxdiff_crystal_face_indexfrac_k
  _exptl_oxdiff_crystal_face_indexfrac_l
  _exptl_oxdiff_crystal_face_x
  _exptl_oxdiff_crystal_face_y
  _exptl_oxdiff_crystal_face_z
 1.0000 0.0000 -0.0000 0.0017 0.0271 0.1533
 -1.0000 -0.0000 0.0000 -0.0017 -0.0271 -0.1533
 -1.0000 0.0000 2.0000 0.0608 -0.2555 -0.0489
 2.0000 1.0000 -2.0000 -0.1502 0.2600 0.2072
 -2.0000 -1.0000 2.0000 0.1502 -0.2600 -0.2072
 -2.0000 -0.0000 -1.0000 -0.0346 0.0599 -0.3588
 2.0000 0.0000 1.0000 0.0346 -0.0599 0.3588
 2.0000 -1.0000 2.0000 0.1568 -0.1515 0.4060
 2.0000 1.0000 -1.0000 -0.1190 0.1458 0.2594
 -2.0000 -1.0000 1.0000 0.1190 -0.1458 -0.2594
 -1.0000 -1.0000 1.0000 0.1206 -0.1187 -0.1061
 1.0000 2.0000 -2.0000 -0.2429 0.2102 0.0590
 -0.0000 -1.0000 1.0000 0.1223 -0.0915 0.0472
 -1.0000 -2.0000 2.0000 0.2429 -0.2102 -0.0590
 0.0000 2.0000 -1.0000 -0.2133 0.0689 -0.0422
 -0.0000 -2.0000 1.0000 0.2133 -0.0689 0.0422
 2.0000 1.0000 -0.0000 -0.0877 0.0316 0.3116
 -2.0000 -1.0000 0.0000 0.0877 -0.0316 -0.3116
 2.0000 -1.0000 1.0000 0.1256 -0.0373 0.3538
 2.0000 -2.0000 1.0000 0.2166 -0.0146 0.3488
 -1.0000 -1.0000 0.0000 0.0894 -0.0045 -0.1583
 0.0000 1.0000 0.0000 -0.0910 -0.0227 0.0050
 -0.0000 -1.0000 -0.0000 0.0910 0.0227 -0.0050
 1.0000 -1.0000 -0.0000 0.0927 0.0498 0.1483
 -2.0000 -2.0000 -1.0000 0.1475 0.1053 -0.3688
 0.0000 -2.0000 -1.0000 0.1508 0.1595 -0.0622
 2.0000 -1.0000 -0.0000 0.0943 0.0769 0.3016
 -1.0000 2.0000 1.0000 -0.1525 -0.1867 -0.0911
 1.0000 -2.0000 -2.0000 0.1212 0.3009 0.0389
 -1.0000 2.0000 2.0000 -0.1212 -0.3009 -0.0389
 2.0000 1.0000 1.0000 -0.0565 -0.0826 0.3638
 -0.0000 0.0000 1.0000 0.0313 -0.1142 0.0522

_exptl_transmission_factor_max     ?
_exptl_transmission_factor_min     ?
_diffrn_reflns_av_R_equivalents    0.0452
_diffrn_reflns_av_unetI/netI       0.0165
_diffrn_reflns_Laue_measured_fraction_full  1.000
_diffrn_reflns_Laue_measured_fraction_max  0.990
_diffrn_reflns_limit_h_max         12
_diffrn_reflns_limit_h_min         -11
_diffrn_reflns_limit_k_max         20
_diffrn_reflns_limit_k_min         -20
_diffrn_reflns_limit_l_max         15
_diffrn_reflns_limit_l_min         -15
_diffrn_reflns_number              37303
_diffrn_reflns_point_group_measured_fraction_full  1.000
_diffrn_reflns_point_group_measured_fraction_max  0.990
_diffrn_reflns_theta_full          67.684
_diffrn_reflns_theta_max           76.288
_diffrn_reflns_theta_min           3.713
_diffrn_ambient_environment        N~2~
_diffrn_ambient_temperature        150.01(15)
_diffrn_detector                   'CCD plate'
_diffrn_detector_area_resol_mean   10.4102
_diffrn_detector_type              Atlas
_diffrn_measured_fraction_theta_full  1.000
_diffrn_measured_fraction_theta_max  0.990
_diffrn_measurement_details
;
List of Runs (angles in degrees, time in seconds):

  # Type    Start    End  Width  t~exp~   \w     \q     \k     \f   Frames
--------------------------------------------------------------------------
  1  \w     -2.00  35.00   1.00    1.00    --  -42.66  19.00  90.00   37
  2  \w     -4.00  27.00   1.00    1.00    --  -42.66  19.00 -30.00   31
  3  \w      0.00  33.00   1.00    1.00    --  -42.66  19.00 120.00   33
  4  \w    -22.00   8.00   1.00    1.00    --  -42.66  38.00  30.00   30
  5  \w     -5.00  28.00   1.00    1.00    --  -42.66  19.00  60.00   33
  6  \w     13.00  61.00   1.00    1.00    --   42.66 -99.00 -30.00   48
  7  \w     80.00 128.00   1.00    1.00    --   42.66 178.00 -90.00   48
  8  \w     66.00  91.00   1.00    2.00    --  111.00 -61.00  30.00   25
  9  \w     98.00 175.00   1.00    2.00    --  111.00 125.00  60.00   77
 10  \w     80.00 106.00   1.00    2.00    --  111.00 -95.00 -30.00   26
 11  \w    112.00 138.00   1.00    2.00    --  111.00  77.00-120.00   26
 12  \w     32.00 105.00   1.00    2.00    --  111.00 -95.00  30.00   73
 13  \w     41.00  71.00   1.00    2.00    --  111.00 -45.00  30.00   30
 14  \w     43.00  68.00   1.00    2.00    --  111.00 -45.00-150.00   25
 15  \w     98.00 131.00   1.00    2.00    --  111.00 125.00-180.00   33
 16  \w     71.00 104.00   1.00    2.00    --  111.00 -95.00  90.00   33
 17  \w     82.00 111.00   1.00    2.00    --  111.00-125.00   0.00   29
 18  \w     53.00  92.00   1.00    2.00    --  111.00 -61.00 -60.00   39
 19  \w    140.00 165.00   1.00    2.00    --  111.00  15.00  90.00   25
 20  \w     67.00  92.00   1.00    2.00    --  111.00  15.00  90.00   25
 21  \w    135.00 161.00   1.00    2.00    --  111.00 125.00-180.00   26
 22  \w    106.00 151.00   1.00    2.00    --  111.00  77.00 150.00   45
 23  \w     40.00  69.00   1.00    2.00    --  111.00 -45.00   0.00   29
 24  \w     85.00 173.00   1.00    2.00    --  111.00  61.00 120.00   88
 25  \w    -20.00  30.00   1.00    1.00    --  -42.66  38.00 -90.00   50
 26  \w     -4.00  29.00   1.00    1.00    --  -42.66  19.00-180.00   33
 27  \w      4.00  32.00   1.00    1.00    --  -42.66  19.00-150.00   28
 28  \w      9.00  36.00   1.00    1.00    --  -42.66  19.00 -30.00   27
 29  \w     72.00  98.00   1.00    1.00    --   42.66 178.00 -60.00   26
 30  \w     51.00 107.00   1.00    1.00    --   42.66-143.00 166.00   56
 31  \w     73.00 100.00   1.00    2.00    --  111.00-125.00 -90.00   27
 32  \w     40.00  65.00   1.00    2.00    --  111.00-125.00 -90.00   25
 33  \w     40.00  72.00   1.00    2.00    --  111.00 -45.00 120.00   32
 34  \w     76.00 102.00   1.00    2.00    --  111.00 -95.00 -90.00   26
 35  \w     44.00  71.00   1.00    2.00    --  111.00 -45.00 150.00   27
 36  \w     30.00  56.00   1.00    2.00    --  111.00 -95.00 120.00   26
 37  \w     65.00 105.00   1.00    2.00    --  111.00 -95.00 120.00   40
 38  \w    130.00 177.00   1.00    2.00    --  111.00  45.00 -60.00   47
 39  \w    138.00 175.00   1.00    2.00    --  111.00  45.00  60.00   37
 40  \w     41.00  71.00   1.00    2.00    --  111.00 -45.00-180.00   30
 41  \w    110.00 136.00   1.00    2.00    --  111.00  45.00  60.00   26
 42  \w     42.00  86.00   1.00    2.00    --  111.00-125.00-120.00   44
 43  \w     40.00  65.00   1.00    2.00    --  111.00 -45.00  90.00   25
 44  \w     83.00 112.00   1.00    2.00    --  111.00-125.00 -60.00   29
 45  \w     57.00  87.00   1.00    2.00    --  111.00 -61.00-150.00   30
 46  \w    121.00 147.00   1.00    2.00    --  111.00 125.00  90.00   26
 47  \w     40.00  65.00   1.00    2.00    --  111.00 -45.00-120.00   25
 48  \w     66.00 106.00   1.00    2.00    --  111.00 -95.00-180.00   40
 49  \w    129.00 176.00   1.00    2.00    --  111.00  45.00  30.00   47
 50  \w     65.00  92.00   1.00    2.00    --  111.00 -61.00  90.00   27
 51  \w    101.00 126.00   1.00    2.00    --  111.00-143.00 166.00   25
 52  \w     31.00  72.00   1.00    2.00    --  111.00   0.00 -60.00   41
 53  \w      2.00  27.00   1.00    1.00    --   38.00  90.00-162.93   25
 54  \w      4.00  29.00   1.00    1.00    --   38.00  86.00 -68.31   25
 55  \w      3.00  28.00   1.00    1.00    --   38.00  87.00 105.14   25
 56  \w   -111.00 -63.00   1.00    1.00    --  -42.66 -38.00   0.00   48
 57  \w    -94.00 -54.00   1.00    1.00    --  -42.66 -19.00  60.00   40
 58  \w    -73.00 -26.00   1.00    1.00    --  -42.66 -38.00-120.00   47
 59  \w    -57.00 -22.00   1.00    1.00    --  -42.66 -38.00   0.00   35
 60  \w    -51.00 -13.00   1.00    1.00    --  -42.66 -19.00  60.00   38
 61  \w     14.00  39.00   1.00    1.00    --   46.00  81.00-157.27   25
 62  \w     14.00  39.00   1.00    1.00    --   46.00  80.00 -69.85   25
 63  \w     14.00  41.00   1.00    1.00    --   46.00  82.00  16.28   27
 64  \w     30.00  56.00   1.00    1.00    --   58.00  71.00 -27.99   26
 65  \w     33.00  58.00   1.00    1.00    --   62.00  70.00-172.67   25
 66  \w     32.00  58.00   1.00    1.00    --   62.00  70.00 139.77   26
 67  \w    100.00 126.00   1.00    1.00    --   66.00  62.00 -49.31   26
 68  \w    101.00 127.00   1.00    1.00    --   66.00  71.00  -0.25   26
 69  \w     36.00  64.00   1.00    1.00    --   66.00  71.00  -0.25   28
 70  \w    106.00 131.00   1.00    1.00    --   66.00  69.00 -95.93   25
 71  \w     39.00  65.00   1.00    1.00    --   66.00  69.00 -95.93   26
 72  \w     36.00  63.00   1.00    1.00    --   66.00  70.00  62.82   27
 73  \w     39.00  64.00   1.00    1.00    --   66.00  62.00 -49.31   25
 74  \w     37.00  62.00   1.00    1.00    --   66.00  69.00-133.95   25
 75  \w     40.00  65.00   1.00    1.00    --   70.00  70.00  42.76   25
 76  \w     40.00  81.00   1.00    1.00    --   70.00  70.00  97.59   41
 77  \w     48.00 115.00   1.00    1.00    --   74.00  70.00 162.62   67
 78  \w     48.00  74.00   1.00    1.00    --   74.00  58.00 -27.03   26
 79  \w     57.00  86.00   1.00    2.00    --   86.00  68.00-147.24   29
 80  \w     57.00  83.00   1.00    2.00    --   86.00  68.00 142.06   26
 81  \w     59.00  89.00   1.00    2.00    --   86.00  60.00  -2.17   30
 82  \w     62.00  88.00   1.00    2.00    --   90.00  61.00  35.85   26
 83  \w     61.00  87.00   1.00    2.00    --   90.00  71.00  75.29   26
 84  \w     65.00  91.00   1.00    2.00    --   94.00  67.00 -43.31   26
 85  \w     73.00 110.00   1.00    2.00    --  102.00  69.00  38.35   37
 86  \w    121.00 170.00   1.00    2.00    --  111.00  61.00 -90.00   49
 87  \w     83.00 108.00   1.00    2.00    --  111.00  61.00 -90.00   25
 88  \w    126.00 152.00   1.00    2.00    --  111.00  61.00   0.00   26
 89  \w     83.00 118.00   1.00    2.00    --  111.00  61.00   0.00   35
;
_diffrn_measurement_device         'four-circle diffractometer'
_diffrn_measurement_device_type    'SuperNova, Dual, Cu at home/near, Atlas'
_diffrn_measurement_method         '\w scans'
_diffrn_orient_matrix_type        
 'CrysAlisPro convention (1999,Acta A55,543-557)'
_diffrn_orient_matrix_UB_11        0.0016519000
_diffrn_orient_matrix_UB_12        -0.0910433000
_diffrn_orient_matrix_UB_13        0.0312501000
_diffrn_orient_matrix_UB_21        0.0271338000
_diffrn_orient_matrix_UB_22        -0.0226659000
_diffrn_orient_matrix_UB_23        -0.1142054000
_diffrn_orient_matrix_UB_31        0.1533067000
_diffrn_orient_matrix_UB_32        0.0050154000
_diffrn_orient_matrix_UB_33        0.0521917000
_diffrn_radiation_monochromator    mirror
_diffrn_radiation_probe            x-ray
_diffrn_radiation_type             'Cu K\a'
_diffrn_radiation_wavelength       1.54184
_diffrn_source                     'micro-focus sealed X-ray tube'
_diffrn_source_type                'SuperNova (Cu) X-ray Source'
_reflns_Friedel_coverage           0.000
_reflns_Friedel_fraction_full      .
_reflns_Friedel_fraction_max       .
_reflns_number_gt                  4239
_reflns_number_total               4288
_reflns_special_details
;
 Reflections were merged by SHELXL according to the crystal
 class for the calculation of statistics and refinement.
 
 _reflns_Friedel_fraction is defined as the number of unique
 Friedel pairs measured divided by the number that would be
 possible theoretically, ignoring centric projections and
 systematic absences.
;
_reflns_threshold_expression       'I > 2\s(I)'
_computing_cell_refinement         'CrysAlisPro 1.171.41.117a (Rigaku OD, 2021)'
_computing_data_collection         'CrysAlisPro 1.171.41.117a (Rigaku OD, 2021)'
_computing_data_reduction          'CrysAlisPro 1.171.41.117a (Rigaku OD, 2021)'
_computing_molecular_graphics      'Olex2 1.5 (Dolomanov et al., 2009)'
_computing_publication_material    'Olex2 1.5 (Dolomanov et al., 2009)'
_computing_structure_refinement    'SHELXL 2018/3 (Sheldrick, 2015)'
_computing_structure_solution      'SHELXT 2018/2 (Sheldrick, 2018)'
_refine_diff_density_max           0.628
_refine_diff_density_min           -0.574
_refine_diff_density_rms           0.055
_refine_ls_extinction_coef         .
_refine_ls_extinction_method       none
_refine_ls_goodness_of_fit_ref     1.081
_refine_ls_hydrogen_treatment      constr
_refine_ls_matrix_type             full
_refine_ls_number_parameters       215
_refine_ls_number_reflns           4288
_refine_ls_number_restraints       0
_refine_ls_R_factor_all            0.0272
_refine_ls_R_factor_gt             0.0270
_refine_ls_restrained_S_all        1.081
_refine_ls_shift/su_max            0.000
_refine_ls_shift/su_mean           0.000
_refine_ls_structure_factor_coef   Fsqd
_refine_ls_weighting_details      
 'w=1/[\s^2^(Fo^2^)+(0.0459P)^2^+0.6002P] where P=(Fo^2^+2Fc^2^)/3'
_refine_ls_weighting_scheme        calc
_refine_ls_wR_factor_gt            0.0750
_refine_ls_wR_factor_ref           0.0751
_refine_special_details            ?
_olex2_refinement_description
;
1. Fixed Uiso
 At 1.2 times of:
  All C(H) groups, All C(H,H,H,H,H,H) groups
 At 1.5 times of:
  All C(H,H,H) groups
2. Others
 Sof(H13A)=Sof(H13B)=Sof(H13E)=1-FVAR(1)
 Sof(H13D)=Sof(H13C)=Sof(H13F)=FVAR(1)
 Sof(H34C)=Sof(H34D)=Sof(H34A)=1-FVAR(2)
 Sof(H34E)=Sof(H34B)=Sof(H34F)=FVAR(2)
 Sof(H30B)=Sof(H30E)=Sof(H30C)=1-FVAR(3)
 Sof(H30F)=Sof(H30D)=Sof(H30A)=FVAR(3)
 Sof(H12A)=Sof(H12F)=Sof(H12C)=1-FVAR(4)
 Sof(H12D)=Sof(H12E)=Sof(H12B)=FVAR(4)
 Sof(H11B)=Sof(H11A)=Sof(H11F)=1-FVAR(5)
 Sof(H11E)=Sof(H11D)=Sof(H11C)=FVAR(5)
 Fixed Sof: H20C(0.5) H20B(0.5) H20A(0.5) H23C(0.5) H23B(0.5) H23A(0.5)
 H33A(0.5) H33B(0.5) H33C(0.5)
3.a Aromatic/amide H refined with riding coordinates:
 C3(H3), C4(H4), C7(H7), C9(H9)
3.b Disordered Me refined with riding coordinates:
 C11(H11E,H11D,H11C,H11B,H11A,H11F), C12(H12D,H12E,H12B,H12A,H12F,H12C),
 C13(H13D,H13A,H13C,H13B,H13E,H13F), C30(H30F,H30D,H30A,H30B,H30E,H30C),
 C34(H34E,H34B,H34F,H34C,H34D,H34A)
3.c Idealised Me refined as rotating group:
 C20(H20C,H20B,H20A), C23(H23C,H23B,H23A), C31(H31A,H31B,H31C), C32(H32A,H32B,
 H32C), C33(H33A,H33B,H33C)
;
_atom_sites_solution_hydrogens     geom
_atom_sites_solution_primary       dual
_atom_sites_solution_secondary     ?
loop_
  _atom_site_label
  _atom_site_type_symbol
  _atom_site_fract_x
  _atom_site_fract_y
  _atom_site_fract_z
  _atom_site_U_iso_or_equiv
  _atom_site_adp_type
  _atom_site_occupancy
  _atom_site_site_symmetry_order
  _atom_site_calc_flag
  _atom_site_refinement_flags_posn
  _atom_site_refinement_flags_adp
  _atom_site_refinement_flags_occupancy
  _atom_site_disorder_assembly
  _atom_site_disorder_group
 Sn1 Sn 0.19498(2) 0.250000 0.30200(2) 0.03892(8) Uani 1 2 d S T P . .
 Si1 Si 0.39109(6) 0.250000 0.09897(5) 0.02828(13) Uani 1 2 d S T P . .
 Si2 Si 0.27164(5) 0.12598(3) 0.04891(4) 0.03554(11) Uani 1 1 d . . . . .
 Si3 Si 0.56185(7) 0.250000 -0.00270(5) 0.03430(14) Uani 1 2 d S T P . .
 C1 C 0.1605(2) 0.250000 0.47192(19) 0.0299(4) Uani 1 2 d S T P . .
 C2 C 0.14173(16) 0.32373(10) 0.52463(14) 0.0311(3) Uani 1 1 d . . . . .
 C3 C 0.10871(18) 0.32342(10) 0.62816(15) 0.0358(4) Uani 1 1 d . . . . .
 H3 H 0.097553 0.373541 0.663661 0.043 Uiso 1 1 calc R U . . .
 C4 C 0.0921(3) 0.250000 0.6796(2) 0.0394(5) Uani 1 2 d S T P . .
 H4 H 0.069282 0.249999 0.750066 0.047 Uiso 1 2 calc R U P . .
 C5 C 0.15943(16) 0.40297(10) 0.46866(14) 0.0309(3) Uani 1 1 d . . . . .
 C6 C 0.27303(17) 0.45221(10) 0.51137(14) 0.0327(3) Uani 1 1 d . . . . .
 C7 C 0.28885(18) 0.52434(10) 0.45641(15) 0.0355(3) Uani 1 1 d . . . . .
 H7 H 0.365375 0.557671 0.486197 0.043 Uiso 1 1 calc R U . . .
 C8 C 0.19593(19) 0.54921(10) 0.35906(16) 0.0367(4) Uani 1 1 d . . . . .
 C9 C 0.08303(18) 0.50078(11) 0.31914(15) 0.0374(4) Uani 1 1 d . . . . .
 H9 H 0.018611 0.516930 0.252856 0.045 Uiso 1 1 calc R U . . .
 C10 C 0.06099(17) 0.42911(10) 0.37318(15) 0.0345(3) Uani 1 1 d . . . . .
 C11 C 0.37579(19) 0.43028(12) 0.61876(15) 0.0402(4) Uani 1 1 d . . . . .
 H11E H 0.350985 0.378139 0.647208 0.048 Uiso 0.25(2) 1 calc R U P . .
 H11D H 0.465370 0.425542 0.603648 0.048 Uiso 0.25(2) 1 calc R U P . .
 H11C H 0.377575 0.472970 0.674966 0.048 Uiso 0.25(2) 1 calc R U P . .
 H11B H 0.444968 0.472962 0.636674 0.048 Uiso 0.75(2) 1 calc R U P . .
 H11A H 0.330583 0.425559 0.680233 0.048 Uiso 0.75(2) 1 calc R U P . .
 H11F H 0.418379 0.378130 0.608915 0.048 Uiso 0.75(2) 1 calc R U P . .
 C12 C 0.2180(2) 0.62715(12) 0.30034(17) 0.0470(5) Uani 1 1 d . . . . .
 H12D H 0.302781 0.652585 0.340956 0.056 Uiso 0.31(3) 1 calc R U P . .
 H12E H 0.222629 0.614736 0.223328 0.056 Uiso 0.31(3) 1 calc R U P . .
 H12B H 0.142787 0.664684 0.298640 0.056 Uiso 0.31(3) 1 calc R U P . .
 H12A H 0.142684 0.635418 0.234327 0.056 Uiso 0.69(3) 1 calc R U P . .
 H12F H 0.222835 0.673267 0.351955 0.056 Uiso 0.69(3) 1 calc R U P . .
 H12C H 0.302678 0.623319 0.276643 0.056 Uiso 0.69(3) 1 calc R U P . .
 C13 C -0.07269(19) 0.38537(12) 0.33465(18) 0.0440(4) Uani 1 1 d . . . . .
 H13D H -0.072442 0.336473 0.380601 0.053 Uiso 0.45(2) 1 calc R U P . .
 H13A H -0.145964 0.421707 0.342654 0.053 Uiso 0.55(2) 1 calc R U P . .
 H13C H -0.086344 0.369572 0.255695 0.053 Uiso 0.45(2) 1 calc R U P . .
 H13B H -0.130725 0.415361 0.272032 0.053 Uiso 0.55(2) 1 calc R U P . .
 H13E H -0.057203 0.330127 0.309980 0.053 Uiso 0.55(2) 1 calc R U P . .
 H13F H -0.116823 0.382263 0.396938 0.053 Uiso 0.45(2) 1 calc R U P . .
 C20 C 0.4941(3) 0.250000 0.4647(2) 0.0425(6) Uani 1 2 d S T P . .
 H20C H 0.433772 0.237219 0.513291 0.064 Uiso 0.5 1 calc R U P A -1
 H20B H 0.534434 0.303932 0.484157 0.064 Uiso 0.5 1 calc R U P A -1
 H20A H 0.565699 0.208850 0.475108 0.064 Uiso 0.5 1 calc R U P A -1
 C21 C 0.4135(2) 0.250000 0.3423(2) 0.0332(5) Uani 1 2 d S T P . .
 C22 C 0.4766(2) 0.250000 0.25801(19) 0.0336(5) Uani 1 2 d S T P . .
 C23 C 0.6294(3) 0.250000 0.2870(3) 0.0775(14) Uani 1 2 d S T P . .
 H23C H 0.660949 0.221331 0.228194 0.116 Uiso 0.5 1 calc R U P B -1
 H23B H 0.663860 0.222308 0.359058 0.116 Uiso 0.5 1 calc R U P B -1
 H23A H 0.662379 0.306361 0.292491 0.116 Uiso 0.5 1 calc R U P B -1
 C30 C 0.0831(2) 0.13153(16) 0.0248(2) 0.0643(7) Uani 1 1 d . . . . .
 H30F H 0.046952 0.170768 -0.035305 0.077 Uiso 0.82(3) 1 calc R U P . .
 H30D H 0.043972 0.077606 0.002962 0.077 Uiso 0.82(3) 1 calc R U P . .
 H30A H 0.060030 0.149125 0.093984 0.077 Uiso 0.82(3) 1 calc R U P . .
 H30B H 0.053684 0.094231 0.076398 0.077 Uiso 0.18(3) 1 calc R U P . .
 H30E H 0.056664 0.187393 0.038132 0.077 Uiso 0.18(3) 1 calc R U P . .
 H30C H 0.040606 0.115875 -0.052890 0.077 Uiso 0.18(3) 1 calc R U P . .
 C31 C 0.2990(2) 0.08244(12) -0.08525(16) 0.0471(4) Uani 1 1 d . . . . .
 H31A H 0.250375 0.030602 -0.101715 0.071 Uiso 1 1 calc R U . . .
 H31B H 0.395762 0.073148 -0.077135 0.071 Uiso 1 1 calc R U . . .
 H31C H 0.265224 0.120858 -0.146880 0.071 Uiso 1 1 calc R U . . .
 C32 C 0.3442(3) 0.05144(13) 0.16332(18) 0.0584(6) Uani 1 1 d . . . . .
 H32A H 0.324533 0.069674 0.233621 0.088 Uiso 1 1 calc R U . . .
 H32B H 0.442243 0.048044 0.173123 0.088 Uiso 1 1 calc R U . . .
 H32C H 0.303831 -0.002401 0.143107 0.088 Uiso 1 1 calc R U . . .
 C33 C 0.4861(3) 0.250000 -0.1588(2) 0.0446(6) Uani 1 2 d S T P . .
 H33A H 0.549985 0.274678 -0.197044 0.067 Uiso 0.5 1 calc R U P C -1
 H33B H 0.402029 0.281546 -0.175513 0.067 Uiso 0.5 1 calc R U P C -1
 H33C H 0.466970 0.193776 -0.184963 0.067 Uiso 0.5 1 calc R U P C -1
 C34 C 0.6735(2) 0.34272(16) 0.0275(2) 0.0566(5) Uani 1 1 d . . . . .
 H34E H 0.617704 0.392035 0.012433 0.068 Uiso 0.66(3) 1 calc R U P . .
 H34B H 0.723769 0.342211 0.106545 0.068 Uiso 0.66(3) 1 calc R U P . .
 H34F H 0.737120 0.342211 -0.020582 0.068 Uiso 0.66(3) 1 calc R U P . .
 H34C H 0.768024 0.325602 0.053165 0.068 Uiso 0.34(3) 1 calc R U P . .
 H34D H 0.661960 0.375427 -0.040948 0.068 Uiso 0.34(3) 1 calc R U P . .
 H34A H 0.648609 0.375427 0.086179 0.068 Uiso 0.34(3) 1 calc R U P . .

loop_
  _atom_site_aniso_label
  _atom_site_aniso_U_11
  _atom_site_aniso_U_22
  _atom_site_aniso_U_33
  _atom_site_aniso_U_23
  _atom_site_aniso_U_13
  _atom_site_aniso_U_12
 Sn1 0.02882(10) 0.06091(13) 0.02595(10) 0.000 0.00465(7) 0.000
 Si1 0.0276(3) 0.0315(3) 0.0247(3) 0.000 0.0044(2) 0.000
 Si2 0.0397(3) 0.0342(2) 0.0318(2) -0.00155(17) 0.00694(18) -0.00563(18)
 Si3 0.0329(3) 0.0404(3) 0.0302(3) 0.000 0.0089(2) 0.000
 C1 0.0252(10) 0.0340(11) 0.0299(11) 0.000 0.0056(8) 0.000
 C2 0.0269(7) 0.0321(8) 0.0334(8) -0.0003(6) 0.0058(6) -0.0009(6)
 C3 0.0365(9) 0.0354(8) 0.0370(9) -0.0047(7) 0.0118(7) 0.0013(7)
 C4 0.0420(13) 0.0457(13) 0.0341(12) 0.000 0.0163(10) 0.000
 C5 0.0300(8) 0.0299(7) 0.0329(8) -0.0019(6) 0.0083(6) 0.0009(6)
 C6 0.0325(8) 0.0341(8) 0.0314(8) -0.0022(6) 0.0079(6) 0.0002(6)
 C7 0.0360(8) 0.0329(8) 0.0378(9) -0.0041(7) 0.0097(7) -0.0042(6)
 C8 0.0412(9) 0.0309(8) 0.0401(9) 0.0014(7) 0.0138(7) 0.0034(7)
 C9 0.0366(9) 0.0357(8) 0.0370(9) 0.0016(7) 0.0034(7) 0.0067(7)
 C10 0.0306(8) 0.0335(8) 0.0379(9) -0.0029(6) 0.0053(7) 0.0022(6)
 C11 0.0370(9) 0.0462(9) 0.0339(9) 0.0011(7) 0.0022(7) -0.0068(7)
 C12 0.0554(11) 0.0343(9) 0.0518(12) 0.0073(7) 0.0145(9) 0.0017(8)
 C13 0.0314(9) 0.0425(9) 0.0524(11) -0.0001(8) -0.0006(8) 0.0004(7)
 C20 0.0363(13) 0.0598(16) 0.0295(12) 0.000 0.0042(10) 0.000
 C21 0.0310(11) 0.0376(11) 0.0287(11) 0.000 0.0030(9) 0.000
 C22 0.0297(11) 0.0402(12) 0.0283(11) 0.000 0.0022(9) 0.000
 C23 0.0308(15) 0.165(4) 0.0347(15) 0.000 0.0042(12) 0.000
 C30 0.0402(11) 0.0689(15) 0.0828(17) -0.0321(13) 0.0131(11) -0.0187(10)
 C31 0.0651(13) 0.0394(9) 0.0363(9) -0.0065(8) 0.0112(9) -0.0034(9)
 C32 0.0942(18) 0.0383(10) 0.0418(11) 0.0070(8) 0.0154(11) -0.0043(11)
 C33 0.0507(15) 0.0549(15) 0.0301(12) 0.000 0.0133(11) 0.000
 C34 0.0491(12) 0.0682(14) 0.0530(12) -0.0024(10) 0.0134(10) -0.0210(10)

_geom_special_details
;
 All esds (except the esd in the dihedral angle between two l.s. planes)
 are estimated using the full covariance matrix.  The cell esds are taken
 into account individually in the estimation of esds in distances, angles
 and torsion angles; correlations between esds in cell parameters are only
 used when they are defined by crystal symmetry.  An approximate (isotropic)
 treatment of cell esds is used for estimating esds involving l.s. planes.
;
loop_
  _geom_bond_atom_site_label_1
  _geom_bond_atom_site_label_2
  _geom_bond_distance
  _geom_bond_site_symmetry_2
  _geom_bond_publ_flag
 Sn1 C1 2.200(2) . ?
 Sn1 C21 2.164(2) . ?
 Si1 Si2 2.3729(5) 4_565 ?
 Si1 Si2 2.3729(5) . ?
 Si1 Si3 2.3810(9) . ?
 Si1 C22 1.934(2) . ?
 Si2 C30 1.876(2) . ?
 Si2 C31 1.879(2) . ?
 Si2 C32 1.872(2) . ?
 Si3 C33 1.882(3) . ?
 Si3 C34 1.881(2) . ?
 Si3 C34 1.881(2) 4_565 ?
 C1 C2 1.406(2) . ?
 C1 C2 1.406(2) 4_565 ?
 C2 C3 1.393(2) . ?
 C2 C5 1.501(2) . ?
 C3 H3 0.9500 . ?
 C3 C4 1.389(2) . ?
 C4 H4 0.9500 . ?
 C5 C6 1.405(2) . ?
 C5 C10 1.411(2) . ?
 C6 C7 1.390(2) . ?
 C6 C11 1.513(2) . ?
 C7 H7 0.9500 . ?
 C7 C8 1.392(3) . ?
 C8 C9 1.386(3) . ?
 C8 C12 1.511(3) . ?
 C9 H9 0.9500 . ?
 C9 C10 1.395(2) . ?
 C10 C13 1.511(2) . ?
 C11 H11E 0.9800 . ?
 C11 H11D 0.9800 . ?
 C11 H11C 0.9800 . ?
 C11 H11B 0.9800 . ?
 C11 H11A 0.9800 . ?
 C11 H11F 0.9800 . ?
 C12 H12D 0.9800 . ?
 C12 H12E 0.9800 . ?
 C12 H12B 0.9800 . ?
 C12 H12A 0.9800 . ?
 C12 H12F 0.9800 . ?
 C12 H12C 0.9800 . ?
 C13 H13D 0.9800 . ?
 C13 H13A 0.9800 . ?
 C13 H13C 0.9800 . ?
 C13 H13B 0.9800 . ?
 C13 H13E 0.9800 . ?
 C13 H13F 0.9800 . ?
 C20 H20C 0.9800 . ?
 C20 H20B 0.9800 . ?
 C20 H20A 0.9800 . ?
 C20 C21 1.526(3) . ?
 C21 C22 1.347(3) . ?
 C22 C23 1.512(4) . ?
 C23 H23C 0.9800 . ?
 C23 H23B 0.9800 . ?
 C23 H23A 0.9800 . ?
 C30 H30F 0.9800 . ?
 C30 H30D 0.9800 . ?
 C30 H30A 0.9800 . ?
 C30 H30B 0.9800 . ?
 C30 H30E 0.9800 . ?
 C30 H30C 0.9800 . ?
 C31 H31A 0.9800 . ?
 C31 H31B 0.9800 . ?
 C31 H31C 0.9800 . ?
 C32 H32A 0.9800 . ?
 C32 H32B 0.9800 . ?
 C32 H32C 0.9800 . ?
 C33 H33A 0.9800 . ?
 C33 H33B 0.9800 . ?
 C33 H33C 0.9800 . ?
 C34 H34E 0.9800 . ?
 C34 H34B 0.9800 . ?
 C34 H34F 0.9800 . ?
 C34 H34C 0.9800 . ?
 C34 H34D 0.9800 . ?
 C34 H34A 0.9800 . ?

loop_
  _geom_angle_atom_site_label_1
  _geom_angle_atom_site_label_2
  _geom_angle_atom_site_label_3
  _geom_angle
  _geom_angle_site_symmetry_1
  _geom_angle_site_symmetry_3
  _geom_angle_publ_flag
 C21 Sn1 C1 100.34(9) . . ?
 Si2 Si1 Si2 117.92(3) . 4_565 ?
 Si2 Si1 Si3 105.08(2) 4_565 . ?
 Si2 Si1 Si3 105.07(2) . . ?
 C22 Si1 Si2 109.73(4) . 4_565 ?
 C22 Si1 Si2 109.73(4) . . ?
 C22 Si1 Si3 108.81(8) . . ?
 C30 Si2 Si1 116.19(8) . . ?
 C30 Si2 C31 104.34(11) . . ?
 C31 Si2 Si1 112.03(7) . . ?
 C32 Si2 Si1 106.33(8) . . ?
 C32 Si2 C30 110.60(14) . . ?
 C32 Si2 C31 107.08(10) . . ?
 C33 Si3 Si1 111.32(10) . . ?
 C34 Si3 Si1 112.50(8) . . ?
 C34 Si3 Si1 112.50(8) 4_565 . ?
 C34 Si3 C33 106.17(9) 4_565 . ?
 C34 Si3 C33 106.17(9) . . ?
 C34 Si3 C34 107.78(17) 4_565 . ?
 C2 C1 Sn1 120.56(10) 4_565 . ?
 C2 C1 Sn1 120.56(10) . . ?
 C2 C1 C2 118.5(2) 4_565 . ?
 C1 C2 C5 119.17(15) . . ?
 C3 C2 C1 120.53(16) . . ?
 C3 C2 C5 120.30(15) . . ?
 C2 C3 H3 119.9 . . ?
 C4 C3 C2 120.15(16) . . ?
 C4 C3 H3 119.9 . . ?
 C3 C4 C3 120.1(2) 4_565 . ?
 C3 C4 H4 119.9 4_565 . ?
 C3 C4 H4 119.9 . . ?
 C6 C5 C2 120.49(15) . . ?
 C6 C5 C10 119.36(15) . . ?
 C10 C5 C2 120.14(15) . . ?
 C5 C6 C11 121.41(15) . . ?
 C7 C6 C5 119.41(16) . . ?
 C7 C6 C11 119.13(15) . . ?
 C6 C7 H7 119.0 . . ?
 C6 C7 C8 122.01(16) . . ?
 C8 C7 H7 119.0 . . ?
 C7 C8 C12 120.50(17) . . ?
 C9 C8 C7 117.90(16) . . ?
 C9 C8 C12 121.59(17) . . ?
 C8 C9 H9 118.9 . . ?
 C8 C9 C10 122.11(16) . . ?
 C10 C9 H9 118.9 . . ?
 C5 C10 C13 121.37(16) . . ?
 C9 C10 C5 119.09(16) . . ?
 C9 C10 C13 119.31(16) . . ?
 C6 C11 H11E 109.5 . . ?
 C6 C11 H11D 109.5 . . ?
 C6 C11 H11C 109.5 . . ?
 H11E C11 H11D 109.5 . . ?
 H11E C11 H11C 109.5 . . ?
 H11D C11 H11C 109.5 . . ?
 H11B C11 H11A 109.5 . . ?
 H11B C11 H11F 109.5 . . ?
 H11A C11 H11F 109.5 . . ?
 C8 C12 H12D 109.5 . . ?
 C8 C12 H12E 109.5 . . ?
 C8 C12 H12B 109.5 . . ?
 H12D C12 H12E 109.5 . . ?
 H12D C12 H12B 109.5 . . ?
 H12E C12 H12B 109.5 . . ?
 H12A C12 H12F 109.5 . . ?
 H12A C12 H12C 109.5 . . ?
 H12F C12 H12C 109.5 . . ?
 C10 C13 H13D 109.5 . . ?
 C10 C13 H13A 109.5 . . ?
 C10 C13 H13C 109.5 . . ?
 H13D C13 H13A 109.5 . . ?
 H13D C13 H13C 109.5 . . ?
 H13A C13 H13C 109.5 . . ?
 H13B C13 H13E 109.5 . . ?
 H13B C13 H13F 109.5 . . ?
 H13E C13 H13F 109.5 . . ?
 H20C C20 H20B 109.5 . . ?
 H20C C20 H20A 109.5 . . ?
 H20B C20 H20A 109.5 . . ?
 C21 C20 H20C 109.5 . . ?
 C21 C20 H20B 109.5 . . ?
 C21 C20 H20A 109.5 . . ?
 C20 C21 Sn1 120.07(17) . . ?
 C22 C21 Sn1 119.05(17) . . ?
 C22 C21 C20 120.9(2) . . ?
 C21 C22 Si1 126.41(18) . . ?
 C21 C22 C23 118.7(2) . . ?
 C23 C22 Si1 114.93(19) . . ?
 C22 C23 H23C 109.5 . . ?
 C22 C23 H23B 109.5 . . ?
 C22 C23 H23A 109.5 . . ?
 H23C C23 H23B 109.5 . . ?
 H23C C23 H23A 109.5 . . ?
 H23B C23 H23A 109.5 . . ?
 Si2 C30 H30F 109.5 . . ?
 Si2 C30 H30D 109.5 . . ?
 Si2 C30 H30A 109.5 . . ?
 H30F C30 H30D 109.5 . . ?
 H30F C30 H30A 109.5 . . ?
 H30D C30 H30A 109.5 . . ?
 H30B C30 H30E 109.5 . . ?
 H30B C30 H30C 109.5 . . ?
 H30E C30 H30C 109.5 . . ?
 Si2 C31 H31A 109.5 . . ?
 Si2 C31 H31B 109.5 . . ?
 Si2 C31 H31C 109.5 . . ?
 H31A C31 H31B 109.5 . . ?
 H31A C31 H31C 109.5 . . ?
 H31B C31 H31C 109.5 . . ?
 Si2 C32 H32A 109.5 . . ?
 Si2 C32 H32B 109.5 . . ?
 Si2 C32 H32C 109.5 . . ?
 H32A C32 H32B 109.5 . . ?
 H32A C32 H32C 109.5 . . ?
 H32B C32 H32C 109.5 . . ?
 Si3 C33 H33A 109.5 . . ?
 Si3 C33 H33B 109.5 . . ?
 Si3 C33 H33C 109.5 . . ?
 H33A C33 H33B 109.5 . . ?
 H33A C33 H33C 109.5 . . ?
 H33B C33 H33C 109.5 . . ?
 Si3 C34 H34E 109.5 . . ?
 Si3 C34 H34B 109.5 . . ?
 Si3 C34 H34F 109.5 . . ?
 H34E C34 H34B 109.5 . . ?
 H34E C34 H34F 109.5 . . ?
 H34B C34 H34F 109.5 . . ?
 H34C C34 H34D 109.5 . . ?
 H34C C34 H34A 109.5 . . ?
 H34D C34 H34A 109.5 . . ?

loop_
  _geom_torsion_atom_site_label_1
  _geom_torsion_atom_site_label_2
  _geom_torsion_atom_site_label_3
  _geom_torsion_atom_site_label_4
  _geom_torsion
  _geom_torsion_site_symmetry_1
  _geom_torsion_site_symmetry_2
  _geom_torsion_site_symmetry_3
  _geom_torsion_site_symmetry_4
  _geom_torsion_publ_flag
 Sn1 C1 C2 C3 174.60(13) . . . . ?
 Sn1 C1 C2 C5 -6.2(2) . . . . ?
 Sn1 C21 C22 Si1 0.000(0) . . . . ?
 Sn1 C21 C22 C23 180.000(0) . . . . ?
 C1 C2 C3 C4 -1.0(3) . . . . ?
 C1 C2 C5 C6 -107.4(2) . . . . ?
 C1 C2 C5 C10 73.3(2) . . . . ?
 C2 C1 C2 C3 1.7(3) 4_565 . . . ?
 C2 C1 C2 C5 -179.12(12) 4_565 . . . ?
 C2 C3 C4 C3 0.2(4) . . . 4_565 ?
 C2 C5 C6 C7 178.41(15) . . . . ?
 C2 C5 C6 C11 -4.2(2) . . . . ?
 C2 C5 C10 C9 -176.68(15) . . . . ?
 C2 C5 C10 C13 8.9(3) . . . . ?
 C3 C2 C5 C6 71.8(2) . . . . ?
 C3 C2 C5 C10 -107.44(19) . . . . ?
 C5 C2 C3 C4 179.84(18) . . . . ?
 C5 C6 C7 C8 -0.7(3) . . . . ?
 C6 C5 C10 C9 4.0(2) . . . . ?
 C6 C5 C10 C13 -170.42(16) . . . . ?
 C6 C7 C8 C9 1.9(3) . . . . ?
 C6 C7 C8 C12 -178.75(17) . . . . ?
 C7 C8 C9 C10 -0.1(3) . . . . ?
 C8 C9 C10 C5 -2.9(3) . . . . ?
 C8 C9 C10 C13 171.70(17) . . . . ?
 C10 C5 C6 C7 -2.3(2) . . . . ?
 C10 C5 C6 C11 175.08(16) . . . . ?
 C11 C6 C7 C8 -178.15(17) . . . . ?
 C12 C8 C9 C10 -179.41(17) . . . . ?
 C20 C21 C22 Si1 180.000(0) . . . . ?
 C20 C21 C22 C23 0.000(1) . . . . ?

loop_
  _diffrn_refln_index_h
  _diffrn_refln_index_k
  _diffrn_refln_index_l
  _diffrn_refln_intensity_net
  _diffrn_refln_intensity_u
 0 0 1 692.18 13.69
 0 0 1 716.75 14.05
 0 0 -1 749.23 13.74
 0 0 1 719.13 14.09
 0 0 2 549.52 13.47
 0 0 -2 588 14.52
 0 0 -2 586.63 14.45
 0 0 2 576.49 14.12
 0 0 2 601.11 11.19
 0 0 2 586.26 14.21
 0 0 3 6298.73 112.9
 0 0 3 6564.27 106.09
 0 0 3 6285.52 112.82
 0 0 -4 299.11 11.24
 0 0 4 339.16 12.97
 0 0 -4 311.69 12.39
 0 0 4 316.96 13.21
 0 0 -4 320.42 11.88
 0 0 4 310.76 13.1
 0 0 5 2776.36 60.01
 0 0 5 2823.18 61.66
 0 0 5 2869.9 62.11
 0 0 -5 2895.64 58.11
 0 0 -6 1716.56 40.54
 0 0 6 1682.94 43.2
 0 0 6 1782.4 45.72
 0 0 -6 1680.27 40.7
 0 0 -7 19.63 3.46
 0 0 7 23.85 4.22
 0 0 7 19.8 4.16
 0 0 -7 18.57 3.49
 0 0 8 208.92 12.7
 0 0 -8 245.82 13.3
 0 0 -8 247.1 14.08
 0 0 8 227.03 13.9
 0 0 9 66.35 4.66
 0 0 -9 69.51 6.25
 0 0 -9 69.57 4.65
 0 0 -9 62.16 7.21
 0 0 9 55.31 7.11
 0 0 -9 78.36 7.61
 0 0 -9 62.61 6.61
 0 0 9 70.3 4.23
 0 0 9 64.01 4.61
 0 0 9 66.25 4.99
 0 0 10 211.95 9
 0 0 10 202.06 8.67
 0 0 10 243.87 10.42
 0 0 -10 229.63 9.37
 0 0 -10 248.87 14.74
 0 0 10 185.1 12.17
 0 0 -10 228.72 12.52
 0 0 -10 244.79 13.97
 0 0 10 220.42 8.38
 0 0 10 212 9.59
 0 0 11 2.56 1.04
 0 0 11 1.82 0.9
 0 0 -11 0.99 1.34
 0 0 -11 0.88 0.72
 0 0 11 1.87 1.13
 0 0 11 2.01 0.92
 0 0 11 2.02 1.09
 0 0 12 169.97 7.22
 0 0 12 180.81 7.49
 0 0 -12 190.09 10.58
 0 0 12 185.34 8.28
 0 0 -12 205.46 8.25
 0 0 12 186.37 6.86
 0 0 12 176.03 8.05
 0 0 13 254.19 7.88
 0 0 13 282.73 9.44
 0 0 13 297.91 9.42
 0 0 13 281.86 9.38
 0 0 -13 289.51 9.08
 0 0 -13 280.81 8.13
 0 0 14 17.67 1.62
 0 0 14 16.69 1.64
 0 -1 -1 2363.68 43.56
 0 1 -1 2473.74 42.66
 0 1 1 2502.93 43.7
 0 -1 1 2441.43 42.67
 0 -1 -1 2615.29 43.55
 0 1 -1 2257.52 42
 0 -1 -2 14.37 1.77
 0 -1 2 14.55 1.57
 0 1 2 12.17 1.77
 0 -1 -2 13.99 1.77
 0 1 2 12.73 1.79
 0 1 2 14.94 0.88
 0 1 -2 14.2 1.5
 0 -1 -3 26.94 2.78
 0 -1 -3 23.85 2.73
 0 -1 3 29.97 2.81
 0 1 3 30.72 3.28
 0 -1 -3 27.58 2.93
 0 -1 3 26.64 2.95
 0 1 -3 25.29 2.34
 0 1 3 31.07 3.35
 0 -1 -4 3053.71 60.56
 0 1 4 3216.11 62.72
 0 -1 -4 3135.2 60.98
 0 -1 -4 2997.7 59.37
 0 -1 4 3071.22 60.24
 0 -1 4 3119.12 62.45
 0 1 -4 2985.86 57.16
 0 -1 -4 3085.23 60.8
 0 1 -4 2912.18 58.85
 0 1 4 3046.71 62.84
 0 -1 4 3118.44 62.27
 0 1 5 609.85 21.5
 0 -1 -5 560.43 18.38
 0 -1 -5 626.76 20.22
 0 1 -5 552.37 18.45
 0 -1 5 611.24 21.66
 0 1 5 649.7 13.92
 0 -1 -5 599.25 19.47
 0 1 -5 576.98 18.52
 0 -1 5 590.02 21.34
 0 1 5 622.07 22.18
 0 1 -6 582.72 19.77
 0 -1 6 568.86 20.87
 0 -1 -6 558.89 18.88
 0 1 6 535.19 21.38
 0 -1 6 560.28 22.15
 0 1 6 555.71 22.54
 0 -1 6 558.01 22.18
 0 -1 -6 601.52 20.57
 0 1 -6 556.25 19.4
 0 -1 -7 578.83 20.49
 0 1 7 519.32 21.71
 0 1 -7 622.88 21.51
 0 -1 7 526.52 21.39
 0 -1 -7 554.86 21.02
 0 1 -7 578.08 21.25
 0 -1 -7 590.87 18.99
 0 -1 7 579.8 23.1
 0 1 8 139.91 10.51
 0 1 -8 158.76 10.71
 0 -1 -8 141.75 9.9
 0 1 -8 150.44 10.07
 0 -1 8 126.46 9.55
 0 1 8 130.75 11.59
 0 1 -8 156.4 11.02
 0 -1 -8 145.36 10.55
 0 -1 -8 166.76 9.5
 0 -1 8 137.03 10.72
 0 -1 9 245.85 9.45
 0 1 9 251.64 10.01
 0 -1 9 242.11 9.6
 0 -1 -9 302.42 13.04
 0 -1 9 242.51 14.41
 0 1 -9 291.28 9.91
 0 -1 -9 263.36 15.11
 0 1 -9 281.32 15.84
 0 1 9 218.36 14.78
 0 1 -9 274.71 14.34
 0 1 -9 303.04 15.5
 0 -1 -9 272.03 14.38
 0 1 9 261.02 9.08
 0 -1 9 249.06 8.77
 0 1 9 261.31 10.15
 0 1 9 265.21 10.59
 0 -1 9 244.58 10.38
 0 -1 10 25.33 2.97
 0 1 10 22.9 2.81
 0 -1 10 20.81 2.66
 0 -1 10 23.9 3.17
 0 1 -10 30.28 4.07
 0 1 10 26.41 3.36
 0 -1 -10 24.41 2.87
 0 1 -10 27.94 3.1
 0 1 -10 29.36 5.03
 0 -1 -10 25.06 4.6
 0 1 10 24.35 4.44
 0 -1 10 23.65 3.77
 0 1 -10 29.79 4.43
 0 1 -10 28.17 4.72
 0 -1 -10 32.33 4.85
 0 -1 -10 24.06 3.94
 0 1 10 21.98 2.77
 0 -1 10 22.21 2.4
 0 1 10 26.7 2.72
 0 1 10 22.49 2.98
 0 -1 10 25.34 3.11
 0 -1 11 198.48 8.35
 0 1 11 198.03 8.41
 0 -1 11 188.34 8.23
 0 1 11 194.75 8.25
 0 1 -11 205.83 12.46
 0 -1 -11 232.51 13.2
 0 -1 -11 206.84 8.84
 0 1 -11 209.34 8.73
 0 -1 11 197.68 9.22
 0 1 11 201.79 9.21
 0 -1 11 195.76 7.63
 0 1 11 195.46 7.65
 0 1 11 205.31 9.22
 0 -1 11 189.09 8.9
 0 1 12 40.04 3.35
 0 -1 12 35.18 3.08
 0 1 12 32.8 2.9
 0 1 -12 40.92 4.89
 0 -1 -12 38.2 4.58
 0 -1 12 38.56 3.59
 0 1 12 38.75 3.61
 0 -1 -12 39.61 3.45
 0 1 -12 40.53 3.42
 0 1 -12 44.82 3.52
 0 -1 12 38.71 3.49
 0 1 12 39.45 2.91
 0 -1 12 35.95 3.46
 0 1 12 37.74 3.54
 0 1 13 19.12 1.77
 0 -1 13 19.32 2.26
 0 1 13 18.53 2.15
 0 1 13 19.78 2.23
 0 -1 13 16.39 1.99
 0 -1 13 18.47 2.18
 0 1 13 18.5 2.17
 0 -1 -13 18.64 2.05
 0 1 -13 18.37 1.83
 0 -1 -13 18.57 1.69
 0 -1 14 43.31 2.64
 0 1 14 42.09 2.52
 0 -1 14 42.24 2.51
 0 1 14 43.79 2.6
 0 -2 0 2385.59 40.21
 0 -2 0 2454.72 43.29
 0 2 0 2452.64 43.02
 0 -2 1 325.32 7.26
 0 2 1 334.65 9.17
 0 2 -1 319.32 8.46
 0 2 -1 359.98 9.61
 0 -2 -1 375.7 10.26
 0 2 1 343.01 9.96
 0 2 -1 342.06 8.94
 0 2 2 573.17 15.69
 0 -2 -2 581.08 15.59
 0 -2 2 563.06 10.28
 0 2 -2 559.57 14.16
 0 -2 -2 605.96 15.08
 0 -2 2 570.96 14.7
 0 2 2 605.14 16.65
 0 2 -3 1648.57 34.72
 0 2 3 1741.95 37.56
 0 -2 -3 1716.77 35.8
 0 -2 3 1761.51 35.48
 0 -2 -3 1667.53 36.1
 0 -2 -3 1663.9 35.41
 0 2 -3 1731.26 34.64
 0 2 3 1702.76 29.71
 0 -2 -3 1744.65 35.17
 0 2 -4 845.6 21.75
 0 -2 -4 869.11 23.04
 0 -2 -4 876.82 22.86
 0 -2 -4 849.25 22.76
 0 -2 4 868.4 23.04
 0 2 4 886.37 25.19
 0 2 -4 869.05 21.35
 0 -2 4 911.9 25.16
 0 -2 -4 835.53 23
 0 2 -4 884.01 22.52
 0 -2 -4 827.41 21.33
 0 -2 5 1104.87 29.22
 0 -2 -5 1107.68 28.74
 0 2 -5 1073.37 26.92
 0 -2 -5 1106.25 28.39
 0 -2 -5 1027.4 27.51
 0 2 5 1079.87 31.35
 0 -2 5 1110.74 31.6
 0 2 -5 1041.81 26.16
 0 2 -5 1053.7 27.5
 0 -2 -5 1076.55 28.55
 0 -2 -5 1017.35 25.91
 0 -2 5 1110.58 31.38
 0 2 6 110.82 9.29
 0 -2 -6 109.14 7.67
 0 -2 -6 122.78 8.45
 0 2 -6 120.25 8.42
 0 2 -6 100.05 7.16
 0 -2 6 113.99 9.32
 0 -2 -6 115.3 8.29
 0 2 -6 110.82 7.88
 0 -2 6 117.1 9.45
 0 -2 -6 104.82 6.83
 0 -2 -7 861.03 26.13
 0 2 -7 820.97 25.47
 0 2 7 793.55 28.66
 0 2 -7 899.99 27.55
 0 -2 7 855.83 27.48
 0 -2 7 836.44 28.99
 0 2 7 817.54 31.58
 0 2 -7 854.65 26.97
 0 -2 7 853.55 29.29
 0 -2 -7 807.03 23.66
 0 2 -8 196.2 12.22
 0 2 8 178.16 12.29
 0 -2 -8 184.05 11.18
 0 2 -8 192.39 11.59
 0 -2 8 167.36 10.87
 0 2 8 176.49 13.6
 0 2 -8 191.33 12.33
 0 -2 -8 192.69 12.13
 0 -2 -8 189.63 10.16
 0 -2 8 168.74 11.98
 0 -2 9 23.64 2.77
 0 -2 9 20.41 2.66
 0 -2 -9 27.88 3.66
 0 -2 9 27.19 4.64
 0 2 9 32.96 3.74
 0 2 -9 27.23 2.73
 0 -2 -9 24.6 4.43
 0 2 -9 29.31 5.02
 0 2 9 26.78 5.13
 0 2 -9 25.86 4.52
 0 -2 -9 24.37 4.07
 0 2 -9 33.02 4.82
 0 2 9 25.36 3.03
 0 -2 9 22.89 2.33
 0 2 9 29.88 3.18
 0 2 9 27.01 3.19
 0 -2 9 35.85 3.7
 0 2 10 646.47 17.99
 0 -2 10 580.74 17.22
 0 -2 10 601.73 17.11
 0 2 -10 693.69 21.81
 0 2 10 671.02 19.29
 0 -2 10 638.47 18.71
 0 2 -10 647.22 17.36
 0 2 -10 612.68 23.96
 0 -2 -10 669.65 24.62
 0 -2 10 500.63 20.8
 0 2 10 576.62 23.54
 0 -2 -10 615.31 21.23
 0 2 -10 755.36 26.44
 0 2 -10 668.29 23.32
 0 -2 -10 706.49 24.37
 0 2 10 645.92 16.67
 0 2 10 628.11 17.78
 0 -2 10 620.06 16.21
 0 -2 10 600.93 18.15
 0 2 10 628.88 18.48
 0 2 11 1.53 0.9
 0 2 11 -0.02 0.76
 0 -2 11 2.61 0.89
 0 2 -11 3.35 1.19
 0 -2 -11 4.21 1.21
 0 2 -11 2.14 1.11
 0 -2 -11 2.1 1.71
 0 -2 11 1.17 1.06
 0 2 11 0.68 0.77
 0 2 -11 4.23 1.72
 0 -2 11 0.2 0.75
 0 2 11 1.07 0.56
 0 2 11 1.44 1.17
 0 -2 11 0.28 0.77
 0 -2 12 32.46 2.95
 0 2 12 31.53 2.77
 0 2 12 34.5 3.07
 0 2 -12 30.3 4.14
 0 -2 -12 33.59 4.08
 0 -2 -12 35.93 3.26
 0 2 -12 35.18 3.16
 0 2 12 34 2.65
 0 -2 12 33.71 3.18
 0 -2 12 31.66 3.27
 0 2 12 35.97 3.38
 0 -2 12 33.87 3.33
 0 2 12 37.12 3.43
 0 2 13 112.92 5.04
 0 2 13 114.52 4.4
 0 -2 13 116.87 5.59
 0 2 13 115.73 5.35
 0 2 13 119.48 4.37
 0 -2 13 117.69 5.38
 0 2 13 113.31 5.4
 0 -2 -13 121.57 5.34
 0 -2 -13 119.41 4.29
 0 2 -13 122 5.05
 0 -2 14 1.05 0.61
 0 2 14 1.63 0.57
 0 2 -14 0.83 0.34
 0 2 14 0.64 0.41
 0 -2 14 0.86 0.48
 0 2 14 0.71 0.45
 0 -3 0 3.18 0.39
 0 3 0 2.72 1.09
 0 3 -1 2550.84 46.36
 0 3 -1 2349.32 44.5
 0 3 1 2445.74 45.75
 0 -3 1 2215.37 44.23
 0 -3 -1 2474.16 46.26
 0 3 1 2347.31 45.72
 0 3 -1 2261.31 44.65
 0 3 2 1477.96 30.49
 0 3 -2 1431.84 31.3
 0 3 2 1431.4 32.64
 0 3 -2 1376.04 30.08
 0 -3 2 1438.98 30.5
 0 3 3 309.8 10.7
 0 3 -3 299.79 11.06
 0 -3 -3 303.49 11.78
 0 3 -3 291.9 10.98
 0 3 3 319.46 11.77
 0 -3 -3 318.47 11.15
 0 -3 3 317.61 11.84
 0 -3 -3 308.11 11.2
 0 -3 -4 1416.65 31.64
 0 3 -4 1410.18 31.87
 0 3 4 1441.63 35.34
 0 -3 -4 1410.71 31.34
 0 -3 -4 1391.56 32.47
 0 -3 4 1423.97 32.52
 0 3 4 1475.61 37.33
 0 3 -4 1352.9 31.19
 0 3 -4 1449.49 32.04
 0 -3 -4 1432.87 32.45
 0 -3 -4 1410.57 31.02
 0 3 4 1285.02 23.36
 0 -3 5 -0.12 0.83
 0 -3 -5 1.34 1.24
 0 -3 -5 2.72 1.54
 0 3 5 1.62 1.57
 0 -3 -5 1.28 1.19
 0 3 -5 2.48 1.21
 0 3 5 0.62 1.45
 0 3 -5 2.92 1.4
 0 -3 5 0.06 1.5
 0 -3 -5 2.57 1.28
 0 3 -5 0.75 0.59
 0 -3 -5 3.4 1.24
 0 3 6 2069.32 52.53
 0 -3 -6 2035.68 46.83
 0 -3 -6 2072.48 46.72
 0 -3 6 2009.87 48.4
 0 3 -6 2082.16 46.85
 0 -3 6 2089 51.88
 0 3 -6 2139.4 46.03
 0 3 6 2067.25 55.36
 0 -3 -6 2221.63 48.89
 0 3 -6 1977.7 47.21
 0 -3 6 2079.25 51.64
 0 -3 -6 2014.71 44.52
 0 3 -7 32.23 4.41
 0 3 -7 32.91 4.86
 0 3 7 30.73 5.14
 0 -3 -7 28.68 4.14
 0 -3 7 42.86 5.89
 0 3 7 33.02 5.88
 0 3 -7 28.64 4.33
 0 -3 -7 32.81 4.72
 0 -3 -7 28.89 3.68
 0 -3 7 48.28 6.24
 0 -3 -8 40.7 5.11
 0 3 -8 41.69 5.62
 0 3 -8 42.48 5.4
 0 -3 8 38.68 5.02
 0 3 8 37.32 6.34
 0 -3 8 30.08 5.01
 0 3 -8 39.99 5.22
 0 -3 -8 41.05 4.49
 0 -3 8 35.84 5.51
 0 -3 9 689.18 18.84
 0 -3 9 666.67 18.87
 0 3 9 803.6 21.03
 0 -3 -9 775.35 21.69
 0 -3 9 635.02 25.24
 0 3 -9 732.03 17.65
 0 -3 -9 751.68 25.99
 0 3 -9 749.47 26.16
 0 3 9 660.59 28.01
 0 3 -9 759.05 25.64
 0 3 -9 854.29 28.89
 0 -3 -9 785.18 25.6
 0 3 9 725.37 19.75
 0 -3 9 684.91 17.63
 0 -3 9 692.6 20.06
 0 3 9 759.58 19.8
 0 -3 10 16.97 2.44
 0 3 10 16.77 2.5
 0 -3 10 17.15 2.7
 0 3 10 14.78 2.54
 0 -3 10 12.16 3.32
 0 3 -10 15.02 2.17
 0 -3 -10 18.14 3.59
 0 3 -10 18.08 3.84
 0 3 10 21.41 4.33
 0 3 -10 15.62 3.16
 0 -3 -10 15.74 3.34
 0 3 -10 17.24 3.7
 0 -3 10 14.22 2.04
 0 3 10 17.59 2.28
 0 -3 10 15.33 2.36
 0 3 10 15.68 2.45
 0 3 10 18.47 2.74
 0 -3 10 14.67 2.48
 0 3 11 369.34 12.3
 0 -3 11 325.74 11.7
 0 -3 -11 386.39 16.37
 0 3 -11 388.48 17.23
 0 3 -11 382.97 11.92
 0 -3 -11 364.69 12.16
 0 3 -11 365.86 12.6
 0 3 11 367.57 12.79
 0 -3 11 365.49 12.84
 0 3 11 348.25 12.03
 0 3 11 368.37 11.24
 0 -3 11 345.34 12.14
 0 3 11 357.41 12.57
 0 -3 11 345.43 12.46
 0 3 12 12.98 1.75
 0 3 12 16.3 2.13
 0 3 -12 14.03 2.77
 0 3 -12 15.3 2.06
 0 -3 -12 16.99 2.19
 0 3 12 16.63 1.82
 0 -3 12 14.67 2.08
 0 3 12 17.47 2.34
 0 -3 12 15.01 2.18
 0 3 12 14.41 2.14
 0 -3 12 14.5 2.23
 0 3 13 4.11 0.99
 0 3 13 3.69 1.02
 0 -3 13 3.12 1
 0 3 13 2.18 0.55
 0 -3 13 3.1 0.96
 0 3 13 3.5 0.97
 0 3 -13 3.43 0.87
 0 -3 -13 2.46 0.77
 0 3 14 163.36 4.76
 0 -3 14 171.83 5.57
 0 3 -14 170.46 4.3
 0 3 14 179.31 5.63
 0 -3 14 179.23 5.39
 0 3 14 177.78 5.46
 0 -4 0 1336.63 28.56
 0 -4 0 1281.62 22.7
 0 4 1 1477.33 32.91
 0 4 -1 1559.58 33.75
 0 4 -1 1468.78 31.57
 0 4 1 1383.37 31.74
 0 -4 -1 1508.35 32.73
 0 -4 1 1436.09 31.02
 0 4 -2 2418.16 48.7
 0 -4 2 2290.24 42.88
 0 4 2 2372.93 46.91
 0 4 -2 2305.13 44.76
 0 4 -2 2216.42 46.43
 0 4 2 2360.78 48.6
 0 4 -2 2261.27 45.4
 0 -4 2 2148.03 45.64
 0 -4 -2 2461.69 48.9
 0 4 -3 24.84 3.33
 0 4 3 16.49 2.42
 0 4 -3 17.07 2.61
 0 4 3 16.46 3.07
 0 -4 -3 16.28 2.43
 0 4 3 11.07 2.24
 0 4 -3 16.98 2.29
 0 -4 -3 21.26 2.94
 0 -4 3 11.81 2.26
 0 4 4 26.23 3.27
 0 4 -4 27.19 3.5
 0 -4 4 25.59 3.39
 0 -4 -4 24.87 2.89
 0 -4 -4 22.26 3.25
 0 4 -4 27.63 3.62
 0 4 4 32.29 4.57
 0 -4 -4 29.27 3.46
 0 4 -4 24.38 3.13
 0 -4 -4 25.46 3.2
 0 4 4 22.37 1.66
 0 4 -5 1444.01 35.65
 0 4 5 1502.47 34.41
 0 -4 -5 1426.73 34.02
 0 -4 5 1502.75 36.76
 0 -4 -5 1476.6 33.6
 0 -4 -5 1441.17 35.52
 0 4 -5 1471.44 35.68
 0 4 5 1606.68 42.65
 0 -4 -5 1518.16 35.41
 0 4 -5 1352.41 33.89
 0 -4 -5 1434.61 33.67
 0 -4 -6 307.46 13.13
 0 -4 6 312.5 14.68
 0 -4 -6 337.71 13.09
 0 4 -6 322.22 14.34
 0 -4 -6 306.48 13.71
 0 4 -6 354.04 14.42
 0 4 6 340.48 18.37
 0 -4 6 317.11 16.46
 0 4 -6 310.73 13.55
 0 -4 -6 324.88 14.15
 0 -4 -6 312.05 12.54
 0 -4 -7 875.19 26.33
 0 -4 7 790.12 26.77
 0 4 -7 848.44 26.79
 0 -4 -7 860.7 25.4
 0 4 7 941.76 34.12
 0 -4 7 849.26 29.72
 0 -4 -7 943.95 27.73
 0 4 -7 839.69 26.33
 0 -4 7 841.75 29.5
 0 -4 -7 877.63 24.18
 0 4 -8 52.28 5.91
 0 -4 -8 56.38 5.94
 0 4 -8 52.72 6.56
 0 -4 8 44.39 5.39
 0 -4 8 40.85 5.87
 0 4 8 45.09 6.99
 0 4 -8 45.94 5.6
 0 -4 -8 55.42 5.05
 0 -4 8 39.21 5.81
 0 -4 9 170.73 8.26
 0 -4 9 161.14 11.66
 0 4 9 193.43 8.79
 0 -4 9 204.04 9.31
 0 4 -9 181.24 6.92
 0 4 -9 194.89 12.29
 0 -4 -9 169.4 11.08
 0 -4 9 185.02 7.97
 0 4 9 179.53 13.82
 0 4 -9 182.01 11.57
 0 4 -9 203.39 13.32
 0 4 9 178.81 8.47
 0 -4 9 171.4 7.36
 0 -4 9 170.13 8.18
 0 -4 9 180.33 8.69
 0 4 9 186.83 8.51
 0 4 9 176.53 8.28
 0 -4 10 700.01 20.15
 0 -4 10 698.79 24.65
 0 4 10 806.99 21.17
 0 -4 10 806.63 21.36
 0 4 -10 831.74 21.35
 0 4 -10 813.68 27.7
 0 -4 -10 797.72 25.84
 0 -4 10 741.16 18.84
 0 4 10 779.81 27.95
 0 4 -10 841.44 28.17
 0 -4 10 749.5 20.34
 0 4 10 818.82 20.97
 0 4 10 830.82 20.77
 0 -4 10 744.59 20.79
 0 4 10 813.07 21.36
 0 4 11 52.19 4.2
 0 4 -11 55.74 5.25
 0 4 -11 48.15 5.71
 0 -4 -11 53.31 5.46
 0 4 -11 49.78 4.16
 0 -4 -11 46.65 3.79
 0 -4 11 50.64 4.31
 0 4 11 43.03 3.84
 0 4 11 51.74 4.14
 0 -4 11 48.06 4
 0 4 11 51.22 3.66
 0 4 11 47.52 4.06
 0 -4 11 50.16 4.24
 0 4 12 8.5 1.49
 0 4 12 8.66 1.37
 0 4 -12 9.48 2.22
 0 -4 -12 9.97 1.63
 0 4 -12 8.7 1.6
 0 -4 12 7.86 1.47
 0 4 12 9.37 1.38
 0 4 12 9.27 1.72
 0 4 12 7.54 1.44
 0 -4 12 6.71 1.4
 0 4 13 260.51 7.95
 0 4 13 244.1 7.41
 0 -4 13 253.26 8.33
 0 4 13 260.75 6.7
 0 -4 13 256.88 8.08
 0 4 13 255.75 8.18
 0 4 -13 256.89 7.07
 0 4 -13 252.24 7.64
 0 -4 -13 258.23 7.99
 0 -4 -14 5.54 0.61
 0 -4 14 3.79 0.77
 0 -4 -14 6.26 0.86
 0 4 14 6.31 0.99
 0 4 14 5.53 0.85
 0 -5 0 1.31 0.27
 0 5 0 1.12 0.99
 0 5 0 1.14 0.67
 0 5 -1 1820.64 38.08
 0 5 -1 1915.47 41.41
 0 5 1 1689.17 38.5
 0 -5 1 1698.2 32.18
 0 -5 -1 1730.74 38.8
 0 -5 1 1737.14 37.83
 0 5 -1 1868.42 39.68
 0 -5 -1 1760.17 35.58
 0 5 -2 706.81 18.91
 0 5 -2 745.95 22.5
 0 5 2 745.49 21.29
 0 5 2 728.22 21.6
 0 5 -2 686.3 20.68
 0 -5 -2 728.37 21.92
 0 -5 2 682.36 19.56
 0 -5 -2 668.56 18.55
 0 5 -2 690.32 19.75
 0 5 -3 1299.5 29.58
 0 5 -3 1395.8 34.58
 0 5 3 1355.69 32.33
 0 5 -3 1284.27 32.2
 0 5 3 1363.58 34.71
 0 -5 3 1302.1 32.06
 0 -5 -3 1396.84 33.38
 0 5 -3 1260.68 26.76
 0 5 3 1386.92 33.92
 0 -5 3 1302.51 29.42
 0 5 -3 1322.18 31.13
 0 -5 -3 1264.52 30.17
 0 5 -3 1365.1 31.59
 0 5 -4 173.08 10.04
 0 5 -4 164.65 7.85
 0 5 4 197.86 9.84
 0 -5 -4 156.36 7.41
 0 5 4 178.4 11.24
 0 5 -4 189.12 10.42
 0 -5 -4 178.05 9.17
 0 -5 4 188.41 10.43
 0 5 -4 170.7 7.21
 0 -5 4 177.03 8.09
 0 5 -4 182.39 9.26
 0 5 4 189.36 10.48
 0 5 -5 182.13 9.83
 0 -5 -5 205.47 10.09
 0 -5 5 189.36 8.58
 0 5 -5 217.5 11.38
 0 5 5 210.55 13.3
 0 -5 -5 190.13 9.19
 0 5 -5 201.57 10.94
 0 -5 -5 193.68 8.86
 0 -5 5 206.93 11.12
 0 5 5 212.3 10.38
 0 -5 -5 200.78 6.73
 0 -5 -5 180.07 9.42
 0 -5 6 1902.25 46.85
 0 -5 -6 1916.14 41.75
 0 -5 -6 1891.14 42.6
 0 5 -6 2000.07 46.51
 0 -5 6 1978.25 50.53
 0 5 -6 2114.47 47.06
 0 5 6 2122.59 54.49
 0 -5 -6 1846.36 43.03
 0 -5 -6 1942.36 44.82
 0 5 -6 1841.05 44.64
 0 -5 -7 5.42 2.11
 0 5 -7 6.33 2.19
 0 5 7 10.1 3.38
 0 -5 7 6.23 2.48
 0 5 -7 4.72 1.69
 0 -5 -7 5.23 1.71
 0 5 -7 6.57 2.24
 0 5 -7 6.23 1.46
 0 -5 7 8.42 2.66
 0 -5 8 3.05 1.18
 0 -5 8 4.44 2.21
 0 -5 -8 3.17 0.94
 0 5 -8 4.2 1.38
 0 -5 -8 7.12 2.5
 0 5 -8 4.48 2
 0 -5 8 3.55 1.76
 0 5 8 5.07 2.83
 0 5 -8 3.33 1.87
 0 -5 8 2.77 1.05
 0 5 8 8.39 1.73
 0 -5 8 4.02 1.09
 0 5 8 7.66 1.62
 0 5 8 7.84 1.58
 0 -5 9 508.42 16.16
 0 -5 9 437.09 20.21
 0 -5 -9 531.48 17.48
 0 -5 9 558.17 16.61
 0 5 -9 526.43 15.93
 0 5 -9 526.5 21.14
 0 5 -9 495.19 18.27
 0 -5 9 525.58 15.6
 0 5 9 530.58 24.91
 0 -5 9 438.88 20.32
 0 5 -9 528.37 22.39
 0 5 9 535.32 16.06
 0 -5 9 484.01 15.38
 0 5 9 533.8 15.91
 0 -5 9 480.66 15.77
 0 5 9 541.21 15.93
 0 5 -10 24.13 2.97
 0 -5 -10 21.16 3.55
 0 5 -10 26.6 3.62
 0 5 -10 25.71 4.35
 0 -5 10 22.13 2.86
 0 5 10 21.31 2.81
 0 -5 10 17.82 2.32
 0 -5 10 20.08 2.63
 0 5 10 25.73 3.05
 0 5 10 24.9 2.93
 0 5 10 24.61 3.04
 0 -5 10 19.49 2.73
 0 5 11 251.58 9.69
 0 5 -11 240.93 9.49
 0 5 -11 241.01 12.75
 0 -5 -11 237.37 11.19
 0 -5 11 213.67 8.04
 0 -5 11 231.82 9.14
 0 5 11 250.47 8.72
 0 5 11 238.66 9.37
 0 5 11 218.34 8.56
 0 -5 11 223.4 9.29
 0 5 11 239.17 9.45
 0 5 12 33.17 2.95
 0 -5 12 33.57 3.09
 0 5 12 28.82 2.48
 0 -5 -12 36.26 2.99
 0 5 -12 31.24 2.82
 0 5 -12 36.69 2.55
 0 5 12 30.65 2.43
 0 -5 12 34.15 3
 0 5 12 31.63 2.97
 0 5 13 1.72 0.67
 0 -5 13 2.6 0.84
 0 -5 13 0.49 0.45
 0 5 13 3.89 0.68
 0 5 13 1.9 0.76
 0 5 -13 2.14 0.74
 0 -5 -13 2.65 0.79
 0 -5 14 147.51 4.56
 0 -5 -14 143.75 3.78
 0 -5 -14 150.95 4.44
 0 5 14 149.93 4.35
 0 6 0 5146.46 97.31
 0 6 0 5038.07 92.64
 0 -6 0 4781.49 93.48
 0 -6 0 4890.15 88.11
 0 -6 0 5135.15 90.54
 0 6 -1 43.61 5.1
 0 6 1 43.84 4.96
 0 6 -1 44.79 4.47
 0 6 1 40.09 4.38
 0 -6 1 36.04 2.2
 0 -6 1 37.37 4.11
 0 -6 -1 35.95 4.44
 0 -6 -1 36.22 3.24
 0 -6 1 34.31 3.54
 0 -6 -1 37.5 3.42
 0 6 -2 473.14 18.5
 0 6 -2 540.56 18.54
 0 6 2 562.42 18.76
 0 -6 -2 481.04 17.97
 0 -6 -2 467.31 14.94
 0 -6 2 464.76 15.47
 0 -6 -2 454.42 13.19
 0 6 -2 495.07 16.82
 0 6 3 551.08 18.99
 0 6 -3 566.08 20.7
 0 6 -3 546.51 16.5
 0 6 -3 576.83 19.44
 0 6 3 580.04 20.47
 0 -6 -3 549.33 19.06
 0 -6 3 528.64 18.26
 0 6 -3 533.1 13.54
 0 -6 -3 502.52 13.75
 0 -6 -3 494.72 16.36
 0 -6 3 571.39 17.51
 0 6 3 564.07 20.47
 0 6 -3 534.6 17.63
 0 -6 4 8.69 2.04
 0 6 -4 3.78 1.17
 0 6 -4 1.13 0.58
 0 6 -4 6.09 1.8
 0 6 4 0.83 1.23
 0 6 4 6.25 2.27
 0 6 -4 -0.08 1.21
 0 6 -4 -0.16 0.65
 0 6 4 1.28 1.06
 0 -6 -4 3.66 0.91
 0 -6 -4 2.29 1.27
 0 -6 4 9.5 2.47
 0 6 -5 832.84 24.24
 0 6 -5 913.46 21.57
 0 -6 5 807.32 22.76
 0 -6 -5 830.08 23.71
 0 6 -5 900.47 25.65
 0 6 -5 906.93 27.91
 0 6 5 892.44 30.07
 0 -6 -5 795.16 22.1
 0 -6 5 866.15 26.45
 0 -6 -5 823.73 21.52
 0 6 -5 870.86 22.68
 0 6 5 940.84 26.12
 0 -6 -5 875.55 19.24
 0 -6 -5 854.81 24.09
 0 6 -6 53.62 4.45
 0 -6 -6 52.83 5.24
 0 6 -6 51.76 5.18
 0 6 -6 51.79 5.52
 0 6 -6 54.84 6.02
 0 6 6 44.62 6.45
 0 -6 -6 45.97 4.42
 0 -6 6 49.15 5.78
 0 -6 -6 43.16 3.98
 0 6 -6 50.72 4.39
 0 6 -6 48.65 3.7
 0 -6 -6 44.4 4.61
 0 6 -7 211.9 9.65
 0 6 -7 189.93 10.48
 0 6 -7 180.81 11.21
 0 -6 -7 200.05 11.21
 0 6 7 201.91 14.73
 0 6 -7 226.27 12.51
 0 -6 7 187.88 13.15
 0 -6 7 181.54 11.58
 0 -6 -7 185.58 9.57
 0 6 -7 186.1 7.96
 0 -6 -7 189.39 9.96
 0 -6 8 65.72 4.95
 0 -6 8 73.14 4.7
 0 -6 8 55.77 7.01
 0 -6 -8 67.48 5.7
 0 6 -8 83.43 5.23
 0 -6 -8 77.3 7
 0 6 -8 63.48 6.08
 0 6 -8 58 6.45
 0 6 -8 67.35 5.52
 0 -6 8 57.33 7.15
 0 -6 8 69.89 5.09
 0 6 8 59.22 8.02
 0 6 -8 63.05 7.27
 0 -6 8 66.89 4.87
 0 6 8 67.64 4.96
 0 6 8 57.95 4.39
 0 -6 8 69.28 5.14
 0 6 8 67.12 4.92
 0 -6 9 2.63 1.09
 0 -6 9 3.74 1.96
 0 -6 -9 -3.02 1.29
 0 6 -9 2.1 0.98
 0 6 -9 5.07 1.66
 0 6 -9 1.45 0.9
 0 6 -9 10.05 2.7
 0 6 9 -0.93 2.29
 0 -6 9 2.43 1.12
 0 -6 9 4.05 1.8
 0 6 -9 -4.94 2.29
 0 -6 9 0.31 0.82
 0 6 9 1 0.77
 0 6 9 3.88 1.44
 0 6 9 0.81 0.76
 0 6 -10 454.52 14.37
 0 6 -10 455.83 18.75
 0 -6 -10 431.42 16.56
 0 -6 10 448.38 14.14
 0 -6 10 407.03 13.53
 0 -6 10 409.18 13.55
 0 6 10 468.14 14.52
 0 6 10 459.07 14.28
 0 6 -11 25.29 2.84
 0 -6 -11 25.48 3.13
 0 -6 11 24.79 2.68
 0 -6 11 27.39 2.88
 0 6 11 26.79 2.89
 0 -6 11 22.35 2.63
 0 6 11 29.65 3.03
 0 6 12 10.54 1.66
 0 -6 12 9.72 1.68
 0 6 -12 8.55 1.23
 0 -6 -12 7.83 1.43
 0 6 -12 8.05 1.43
 0 6 12 8.92 1.57
 0 6 12 10 1.37
 0 -6 12 9.49 1.59
 0 6 12 8.76 1.55
 0 6 13 177.46 5.82
 0 -6 13 159.06 5.67
 0 6 13 168.05 4.49
 0 6 13 171.82 5.79
 0 -6 -13 169.85 5.68
 0 -6 -14 2.29 0.48
 0 6 14 2.43 0.54
 0 -6 14 1.92 0.42
 0 -6 -14 2.01 0.38
 0 7 0 8.61 2.17
 0 7 0 7.35 2.47
 0 -7 0 3.68 1.35
 0 -7 0 5.34 1.23
 0 7 -1 2229.72 51.02
 0 7 -1 2334.58 47.58
 0 7 1 2150.8 49.61
 0 -7 1 2050.32 37.04
 0 -7 -1 2167.56 49.33
 0 -7 1 2076.07 47.34
 0 -7 -1 2015.22 42.8
 0 -7 1 2236 45.68
 0 7 1 2002.52 43.19
 0 -7 1 2052.41 40.26
 0 -7 -1 2030.25 43.07
 0 7 -2 1353.04 37.14
 0 7 -2 1417.02 32.95
 0 7 2 1296.42 35.11
 0 7 2 1367.23 35.17
 0 7 -2 1425.44 36.21
 0 -7 -2 1313.45 35.57
 0 -7 2 1300.85 27.14
 0 -7 2 1398.1 32.95
 0 7 -2 1329.87 33.51
 0 -7 -2 1243.94 29.44
 0 -7 -2 1270.47 30.37
 0 7 3 220.51 12.99
 0 -7 3 198.5 10.19
 0 -7 -3 180.65 9.1
 0 7 -3 181.98 9.84
 0 -7 -3 183.17 7.64
 0 7 3 209.82 11.87
 0 7 -3 196.39 11.29
 0 7 -3 211.88 12.43
 0 7 -3 205.44 7.43
 0 -7 -3 177.84 6.42
 0 -7 3 188.43 10.65
 0 -7 -3 209.24 11.49
 0 7 4 1007.58 30.76
 0 -7 4 935.7 26.17
 0 7 -4 905.92 20.89
 0 7 -4 911.07 25.57
 0 7 4 979.3 30.2
 0 7 -4 912.07 29
 0 7 -4 844.22 23.4
 0 -7 -4 903.31 19.93
 0 -7 -4 889.84 26.09
 0 -7 4 951.34 28.39
 0 7 -5 226.73 11.25
 0 7 -5 253 9.18
 0 -7 -5 234.51 10.81
 0 -7 5 235.98 11.35
 0 7 -5 239.05 12.05
 0 7 5 251.16 14.76
 0 7 -5 260.71 13.99
 0 -7 -5 216.45 8.76
 0 -7 -5 205.42 9.22
 0 7 -5 226.23 9.9
 0 -7 5 229.72 12.55
 0 7 -5 234.12 8.53
 0 -7 -5 232.44 7.93
 0 -7 -5 230.05 11.03
 0 7 -6 399.43 16.74
 0 7 -6 384.18 15.38
 0 -7 -6 388.2 15.24
 0 7 -6 414.49 13.26
 0 7 6 456.98 21.4
 0 7 -6 437.34 18.45
 0 -7 6 401.61 18.01
 0 -7 -6 357.13 13.19
 0 7 -6 390.54 12.21
 0 -7 -6 385.91 14.86
 0 7 -7 344.93 11.52
 0 -7 -7 340.01 14.77
 0 7 -7 343.48 15.89
 0 7 -7 323.09 14.37
 0 7 -7 352.72 16.38
 0 -7 7 338.66 18.23
 0 7 7 386.39 20.42
 0 -7 7 334.92 16.16
 0 -7 -7 326.5 12.42
 0 7 7 357.51 12.24
 0 -7 -7 357.78 14.04
 0 -7 8 61.61 7.42
 0 -7 -8 72.53 5.67
 0 -7 8 66.22 4.32
 0 7 -8 67.35 4.75
 0 7 -8 61.77 6.58
 0 -7 -8 61.56 6.13
 0 7 -8 61.18 5.76
 0 -7 8 74.64 5.44
 0 -7 8 56.38 7.2
 0 7 8 62.33 8.12
 0 7 8 58.49 4.77
 0 -7 8 60.98 4.8
 0 7 8 61.99 4.84
 0 7 8 66.95 4.74
 0 -7 9 18.86 2.45
 0 -7 9 14.36 2.85
 0 -7 9 13.1 3.12
 0 7 -9 25.22 2.96
 0 7 -9 20.59 3.88
 0 7 9 21.22 4.5
 0 -7 9 17.29 2.65
 0 -7 9 11.66 2.99
 0 7 -9 19.28 3.69
 0 7 9 16.77 2.57
 0 -7 9 19.67 2.66
 0 7 9 17.2 2.56
 0 7 9 25.69 3.01
 0 7 -10 42.25 3.72
 0 -7 -10 30.87 3.83
 0 -7 10 38.4 3.65
 0 7 10 42.19 3.81
 0 -7 10 41.68 3.68
 0 7 10 41.39 3.83
 0 -7 10 40.47 3.58
 0 -7 11 250.46 9.12
 0 7 -11 258.44 8.56
 0 7 -11 256.28 9.23
 0 7 11 274.71 9.88
 0 7 11 260.88 9.46
 0 7 11 276.99 9.58
 0 7 12 70.44 4.08
 0 -7 12 58.25 3.57
 0 -7 -12 61.42 3.59
 0 7 -12 61.51 3.59
 0 -7 12 52.98 3.08
 0 7 12 64.77 3.88
 0 7 12 65.78 3.33
 0 7 12 68.09 3.89
 0 7 13 15.2 1.49
 0 -7 13 13.39 1.36
 0 -7 -13 14.82 1.42
 0 -7 13 13.72 1.36
 0 7 13 18.09 1.54
 0 7 14 10.82 0.93
 0 8 0 3329.28 73.9
 0 -8 0 3533.21 73.16
 0 -8 0 3381.65 64.9
 0 8 0 3290 68.27
 0 -8 0 3589.48 67.78
 0 -8 -1 516.06 16.4
 0 -8 1 585.52 18.73
 0 -8 -1 562.05 17.31
 0 8 -1 607.33 18.28
 0 -8 1 529.72 14.97
 0 8 -1 553.64 21.17
 0 8 -1 606.77 19.74
 0 8 1 513.69 20.82
 0 8 -1 573.43 22.29
 0 8 -1 647.05 16.65
 0 -8 -1 589.01 22.29
 0 -8 1 576.23 21.08
 0 -8 -2 190.37 8.83
 0 -8 -2 192.11 9.18
 0 -8 2 200.98 10.46
 0 8 2 201.97 11.59
 0 8 -2 202.73 11.76
 0 8 2 189.43 11.63
 0 8 -2 199.7 12.45
 0 8 -2 189.7 9.97
 0 8 -2 206.64 7.87
 0 -8 -2 182.1 6.6
 0 -8 2 198.81 6.7
 0 -8 -2 198.42 12.28
 0 8 -3 1683.26 41.44
 0 -8 3 1879.7 43.27
 0 -8 -3 1671.56 37.31
 0 8 3 2026.71 50.16
 0 -8 -3 1787.69 40.5
 0 8 -3 1968.61 46.64
 0 8 3 1821.36 45.36
 0 8 -3 1822.14 46.72
 0 8 3 1795.09 44.75
 0 -8 -3 1801.61 34.99
 0 8 -3 1851.52 36.52
 0 -8 -3 1852.63 45.13
 0 -8 3 1759.82 44.17
 0 -8 3 1802.29 37.36
 0 8 4 677.36 25.81
 0 8 -4 563.46 19.48
 0 -8 4 598.47 20.93
 0 8 4 591.27 23.09
 0 8 -4 608.91 23.11
 0 8 4 577.01 21.52
 0 8 -4 588.02 15.22
 0 -8 -4 579.31 14.76
 0 8 -4 595.59 15.8
 0 -8 4 622.14 22.68
 0 -8 -4 604.46 20.71
 0 -8 4 649.55 18.93
 0 -8 5 1098.97 30.66
 0 -8 -5 1005.88 27.08
 0 8 -5 1040.09 28.84
 0 8 5 1190.8 36.16
 0 8 -5 1116.55 33.42
 0 8 5 1131.69 34.77
 0 -8 5 1113.63 32.24
 0 -8 -5 907.61 24.13
 0 -8 -5 1091.55 23.26
 0 8 -5 1060.31 24.07
 0 -8 5 1221.29 30.63
 0 -8 5 1144.51 34.18
 0 -8 -5 1072.98 28.91
 0 -8 6 82.73 6.75
 0 8 -6 80.93 6.63
 0 -8 -6 84.16 6.54
 0 8 -6 90.23 8.04
 0 8 6 88.05 9.03
 0 -8 6 80.53 7.83
 0 8 -6 82.13 5
 0 -8 -6 80.81 6.32
 0 -8 6 99.48 8.04
 0 -8 7 538.36 21.04
 0 -8 -7 502.05 17.29
 0 8 7 568.71 16.65
 0 8 -7 505.32 14.9
 0 -8 -7 507.97 18.32
 0 8 -7 469.64 17.76
 0 8 -7 512.75 20.27
 0 -8 7 470.01 22.38
 0 8 7 566.81 25.06
 0 -8 7 568.23 16.92
 0 -8 7 466.08 19.47
 0 -8 -7 466.2 13.26
 0 8 7 519.53 16.2
 0 -8 7 551.39 16.05
 0 8 7 506.27 15.01
 0 8 7 596.88 17.14
 0 8 -8 653.45 18.12
 0 -8 -8 701.79 22.68
 0 8 -8 615.04 20.5
 0 -8 8 709.42 20.14
 0 -8 8 641.41 25.82
 0 8 8 725.66 29.03
 0 8 -8 663.87 22.01
 0 -8 -8 747.6 20.46
 0 -8 8 704.8 24.46
 0 -8 8 637.59 25.63
 0 -8 8 707.32 19.41
 0 8 8 727.52 19.99
 0 8 8 677.13 18.49
 0 8 8 686.67 19.27
 0 8 -9 33.95 3.36
 0 -8 9 36.71 3.22
 0 -8 9 36.42 3.88
 0 8 9 34.4 3.6
 0 8 9 39.57 3.87
 0 8 9 38.62 3.61
 0 8 -10 133.39 6.57
 0 8 -10 134.75 6.22
 0 -8 -10 124.17 7.06
 0 -8 10 129.72 6.9
 0 8 10 145.04 7.13
 0 8 10 144.18 7.23
 0 -8 10 135.01 6.38
 0 -8 11 92.56 4.76
 0 8 -11 90.45 4.26
 0 8 -11 89.44 4.84
 0 -8 11 82.29 4.78
 0 8 11 99.59 5.44
 0 8 11 88.7 4.92
 0 8 11 102.99 5.34
 0 8 12 37.52 2.82
 0 -8 12 33.41 2.37
 0 -8 -12 33.5 2.44
 0 -8 12 32.45 2.32
 0 8 12 36.68 2.79
 0 8 12 38.6 2.33
 0 8 12 34.43 2.53
 0 8 13 42.4 2.29
 0 -8 13 33.53 1.64
 0 -8 -13 38.91 2.09
 0 -8 13 34.42 2.04
 0 8 -13 44.61 2.08
 0 8 13 39.41 1.89
 0 9 0 -2.07 1.59
 0 -9 0 3.21 1.65
 0 9 0 1.78 1.52
 0 -9 0 2.81 1.17
 0 -9 0 1.24 1.37
 0 -9 0 0.45 0.53
 0 -9 -1 696.8 20.31
 0 -9 1 762.55 23.04
 0 -9 1 730.49 18.61
 0 9 -1 713.87 20.74
 0 -9 -1 745.08 21.54
 0 9 -1 720.76 25.19
 0 9 -1 713.42 26.18
 0 9 1 680.36 25.1
 0 9 -1 797.12 23.94
 0 -9 -1 699.5 16.6
 0 9 -1 820.39 20.28
 0 -9 -1 773.86 27.39
 0 -9 1 798.06 26.76
 0 9 -2 19.93 2.66
 0 -9 -2 19.31 2.83
 0 -9 2 24.72 3.79
 0 -9 -2 20.55 2.97
 0 9 -2 24.35 4.03
 0 9 2 20.08 3.81
 0 9 -2 25.13 3.62
 0 9 -2 25.96 4.62
 0 9 2 24.29 2.8
 0 9 -2 25.87 2.74
 0 -9 -2 21.72 2.18
 0 -9 2 21.48 4.03
 0 -9 -2 24.7 4.47
 0 9 3 38.07 6.03
 0 -9 -3 32.48 3.42
 0 -9 3 34.09 4.66
 0 9 -3 29.3 4.5
 0 9 3 40.96 5.39
 0 9 3 36.29 5.12
 0 9 -3 30.5 4.04
 0 9 -3 35.21 5.24
 0 9 -3 34.95 3.13
 0 -9 -3 36.34 2.89
 0 -9 3 31.18 4.78
 0 9 -4 1118.68 30.99
 0 9 4 1416.75 41.63
 0 -9 -4 1094.06 28.44
 0 -9 4 1282.47 34.78
 0 9 4 1291.94 36.67
 0 9 4 1170.18 34.06
 0 9 -4 1192.15 35.28
 0 9 -4 1156.46 31.76
 0 9 -4 1227.6 26.77
 0 -9 -4 1185.55 25.48
 0 -9 -4 1242.62 33.74
 0 -9 4 1254.71 36.17
 0 -9 4 1295.01 29.04
 0 -9 -5 83.6 6.15
 0 9 5 111.78 10.42
 0 9 -5 85.26 6.76
 0 -9 5 87.44 7.78
 0 9 -5 89.6 8.32
 0 9 5 88.43 8.71
 0 -9 5 89.31 8.16
 0 -9 -5 84.63 4.71
 0 9 -5 87.26 4.97
 0 9 5 89.96 5.96
 0 9 -5 90.45 5.16
 0 -9 5 91.5 6.64
 0 -9 5 91.35 8.61
 0 -9 -5 89.93 7
 0 -9 -6 70.26 5.94
 0 -9 6 58.2 5.67
 0 9 -6 53.07 4.01
 0 9 -6 53.85 3.96
 0 9 6 67.58 5.13
 0 -9 -6 53.78 5.1
 0 9 -6 40.01 4.68
 0 -9 6 42.79 5.22
 0 9 -6 61.83 6.82
 0 9 6 60.41 7.4
 0 -9 6 55.34 4.62
 0 -9 6 54.12 6.52
 0 -9 -6 48.68 3.29
 0 9 6 61.98 4.81
 0 -9 -7 71.91 5.66
 0 -9 7 73.51 6.51
 0 9 -7 61.13 4.34
 0 9 7 73.33 5.5
 0 9 -7 58.32 4.23
 0 9 -7 58.65 5.54
 0 -9 -7 58.43 5.52
 0 9 -7 62.91 6.48
 0 -9 7 62.74 7.84
 0 -9 7 65.57 5.21
 0 9 7 67.24 8.2
 0 -9 7 59.42 6.32
 0 9 7 60.47 4.99
 0 -9 -7 57.23 3.91
 0 9 7 72.85 5.52
 0 9 7 61.3 4.56
 0 9 -8 43 3.69
 0 9 -8 45.78 3.69
 0 -9 -8 48.42 5.03
 0 9 -8 40.72 4.22
 0 9 8 39.49 6.01
 0 9 -8 41.5 4.84
 0 -9 8 49.3 4.54
 0 -9 8 43.7 5.88
 0 9 8 45.84 3.9
 0 9 8 43.98 4.11
 0 9 8 47.75 4.4
 0 -9 8 31.95 5.14
 0 -9 8 44.78 5.19
 0 9 -9 145.16 6.9
 0 9 -9 140.97 6.48
 0 9 9 155.89 7.85
 0 9 9 151.03 7.63
 0 9 9 137.24 6.82
 0 -9 9 164.24 8.32
 0 9 -10 0.84 0.51
 0 9 10 0.47 0.77
 0 9 10 0.51 0.7
 0 9 10 -0.36 0.56
 0 -9 11 85.14 3.95
 0 -9 11 87.19 4.72
 0 9 -11 84.89 3.69
 0 9 11 99.4 5.03
 0 9 11 94.04 4.72
 0 9 12 22.16 2.04
 0 -9 12 18.95 1.7
 0 9 12 23.39 2.05
 0 9 12 22.41 1.57
 0 9 12 24.26 1.83
 0 -9 -12 21.57 1.77
 0 -9 -13 4.85 0.64
 0 -9 13 3.9 0.65
 0 9 13 4.27 0.68
 0 -10 0 2541.45 54.18
 0 -10 0 2548.72 50.59
 0 -10 0 2436.98 45.68
 0 10 0 2485.84 47.76
 0 -10 0 2581.76 61.39
 0 -10 1 10.38 2.59
 0 -10 -1 8 1.35
 0 -10 -1 8.28 2
 0 -10 1 8.95 1.24
 0 10 -1 12.34 3.15
 0 10 1 11.94 3.05
 0 10 -1 8.01 2.25
 0 10 -1 14.76 3.5
 0 10 -1 12.62 1.83
 0 10 1 10.87 1.91
 0 -10 -1 12.09 3.41
 0 10 2 39.71 6.15
 0 -10 2 42.05 5.22
 0 -10 -2 45.74 4.48
 0 10 -2 43.43 5.62
 0 10 2 41.83 5.55
 0 10 -2 44.62 4.88
 0 10 -2 41.55 5.64
 0 10 -2 44.94 3.7
 0 10 2 45.94 3.98
 0 -10 -2 47.27 3.3
 0 -10 -2 40.29 5.83
 0 -10 2 47.62 6.01
 0 -10 3 390.43 17.24
 0 10 3 351.43 19.07
 0 -10 -3 368.52 13.31
 0 10 -3 395.73 17.4
 0 10 -3 354.97 17.36
 0 10 3 350.55 16.78
 0 10 -3 378.34 15.06
 0 10 -3 361.46 11.6
 0 -10 -3 369.44 10.9
 0 -10 -3 401.25 18.22
 0 -10 3 410.67 18.55
 0 -10 -4 39.46 3.97
 0 10 4 47.63 6.94
 0 -10 4 51.08 6.17
 0 10 4 45.67 5.97
 0 10 -4 40.32 4.72
 0 10 -4 43.64 5.75
 0 10 4 37.43 4.99
 0 10 4 32.06 3.23
 0 10 -4 40.35 3.39
 0 -10 -4 45.58 3.36
 0 -10 -4 39.9 5.18
 0 -10 4 44.88 6.13
 0 -10 5 180.58 12.49
 0 10 5 153.59 7.89
 0 10 -5 160.44 7.16
 0 10 5 189.12 9.11
 0 -10 -5 165.68 7
 0 -10 5 183.16 11.78
 0 -10 -5 154.16 8.5
 0 10 5 195.46 14.06
 0 10 -5 186.66 12.07
 0 10 5 179.76 12.25
 0 -10 5 200.05 8.4
 0 -10 5 155.77 11.28
 0 10 -5 173.06 10.15
 0 -10 -5 160.01 6.35
 0 10 5 176.89 7.83
 0 10 6 156.47 7.42
 0 -10 -6 159.08 8.99
 0 10 -6 143.3 6.8
 0 10 6 181.03 9.09
 0 -10 6 149.79 10.34
 0 -10 -6 151.54 8.66
 0 -10 6 169.37 8.38
 0 10 -6 166.52 11.28
 0 10 6 167.64 12.29
 0 10 -6 140.95 9.36
 0 -10 6 161.09 11.15
 0 -10 -6 142.05 6.25
 0 10 6 166.72 8.17
 0 10 -7 148.15 6.8
 0 10 7 168.45 8.71
 0 -10 7 161.79 12.31
 0 10 7 157.08 12.15
 0 -10 7 144.83 6.96
 0 -10 7 165.32 8.44
 0 10 -7 148.55 9.79
 0 -10 -7 168.06 9.2
 0 10 7 153.88 8.25
 0 -10 -7 140.02 6.41
 0 10 7 135.54 6.64
 0 10 7 169.69 8.56
 0 -10 8 5.9 1.58
 0 10 -8 10.77 1.73
 0 10 8 6.71 1.71
 0 10 8 7.04 1.8
 0 10 8 8.72 1.65
 0 -10 9 3.27 1.25
 0 10 -9 2.43 0.94
 0 10 -9 2.95 1.32
 0 10 9 3.88 1.32
 0 10 9 4.26 1.33
 0 10 9 2.37 1
 0 -10 10 188.51 7.97
 0 10 -10 177.76 6.3
 0 10 -10 181.74 9.12
 0 10 10 203.25 8.21
 0 10 10 179.5 7.14
 0 10 10 194.94 6.97
 0 10 10 204.56 8.1
 0 10 11 4.17 1.1
 0 -10 11 3.19 1
 0 10 11 4.45 1.02
 0 10 -11 4.72 0.94
 0 10 11 4.03 0.95
 0 10 12 6.81 1.04
 0 -10 -12 6 0.84
 0 -10 12 4.99 0.85
 0 10 12 6.7 0.71
 0 10 12 5.61 0.95
 0 -10 12 6.27 1.07
 0 10 -12 5.25 0.68
 0 -10 13 40.3 1.71
 0 -11 0 1.17 0.95
 0 11 0 1.97 1.67
 0 11 0 0.15 1.19
 0 11 0 0.33 0.92
 0 -11 0 0.07 0.75
 0 -11 -1 383.14 15.24
 0 -11 1 400.16 17.1
 0 11 -1 395.11 18
 0 11 1 355.09 17.16
 0 11 -1 371.18 17.81
 0 -11 1 382.33 10.37
 0 11 -1 367.29 11.1
 0 11 1 377.91 12.29
 0 -11 -1 392.89 11.19
 0 -11 -2 92.1 6.78
 0 -11 2 107.56 8.82
 0 11 2 99.28 9.6
 0 11 -2 106.74 7.65
 0 11 -2 109.48 8.92
 0 11 2 87.73 8.13
 0 11 -2 95.59 8.7
 0 11 -2 102.62 5.81
 0 -11 -2 102.38 5.1
 0 -11 -2 115.84 10.11
 0 -11 2 103.15 9.3
 0 -11 -3 154.04 8.27
 0 11 3 148.61 11.9
 0 -11 3 185.17 11.91
 0 11 -3 147.98 10.21
 0 11 3 133.36 9.92
 0 11 -3 144.71 8.92
 0 11 -3 152.04 10.91
 0 11 3 128.79 6.3
 0 -11 -3 148.21 6.44
 0 11 -3 148.29 6.99
 0 -11 -3 164.71 11.44
 0 -11 3 157.71 11.57
 0 11 4 71.05 4.8
 0 -11 -4 84.14 7.64
 0 -11 4 79.94 8.4
 0 11 -4 70.58 4.59
 0 -11 -4 80.6 4.67
 0 11 4 69.29 4.73
 0 11 4 75.68 8.59
 0 -11 -4 70.47 5.1
 0 -11 4 78.31 7.89
 0 -11 4 88.6 5.13
 0 11 -4 68.71 6.15
 0 11 -4 71.08 7.33
 0 -11 -4 68.07 4.05
 0 11 4 65.79 4.44
 0 11 5 2.89 0.78
 0 -11 5 4.78 2.16
 0 -11 -5 4.9 1.91
 0 -11 -5 2.26 1.12
 0 11 5 3.44 1.42
 0 11 5 4.46 1.6
 0 11 -5 5.48 1.32
 0 -11 5 3.75 2.27
 0 -11 -5 3.45 1.22
 0 11 5 2.15 1.7
 0 -11 5 5.8 1.39
 0 11 -5 2 1.94
 0 -11 5 1.14 1.03
 0 11 -5 4.46 1.72
 0 -11 -5 3.83 1.14
 0 11 5 3.06 1.19
 0 11 -5 4.25 0.84
 0 11 6 550.43 15.93
 0 -11 -6 612.63 19.91
 0 11 -6 513.27 14.85
 0 11 6 606.41 18.2
 0 -11 -6 540.57 17.38
 0 -11 6 576.92 22.03
 0 -11 6 647.69 17.9
 0 11 -6 607.54 21.69
 0 11 6 585.19 23.57
 0 11 -6 535.92 19.17
 0 -11 6 556.03 21.46
 0 -11 -6 498.95 14.28
 0 11 6 533.83 16.32
 0 11 -6 549.96 13.87
 0 -11 7 4.09 1.46
 0 11 7 1.22 0.97
 0 11 -7 4.22 1.26
 0 -11 -7 5.51 1.51
 0 11 -7 2.81 1.22
 0 11 -7 5.2 1.09
 0 11 7 2.51 1.06
 0 11 7 2.74 1.13
 0 11 7 4.11 1.56
 0 -11 -7 5.95 1.46
 0 -11 7 5.21 1.63
 0 -11 8 3.53 1.22
 0 11 -8 1.28 0.91
 0 11 -8 -0.14 1.13
 0 11 8 2.36 1.27
 0 11 8 2.92 0.94
 0 11 8 0.52 0.86
 0 11 -8 0.3 0.46
 0 -11 9 140.53 7.22
 0 11 -9 122.88 5.35
 0 11 -9 137.03 7.89
 0 11 9 136.94 6.79
 0 11 9 124.09 5.63
 0 11 9 132.49 6.6
 0 11 -9 136.5 5.54
 0 -11 10 0.69 0.85
 0 11 -10 0.25 0.42
 0 11 10 -0.08 0.81
 0 11 -10 0.13 0.47
 0 11 10 -0.03 0.66
 0 11 10 0.13 0.59
 0 11 10 0.8 0.63
 0 -11 11 97.09 4.44
 0 -11 -11 100.88 3.88
 0 11 11 107.67 4.65
 0 11 -11 106.27 3.74
 0 11 11 106 4.36
 0 -11 -12 1.48 0.38
 0 -11 12 1.97 0.51
 0 11 12 2.18 0.55
 0 -11 12 2.02 0.59
 0 11 12 1.48 0.49
 0 -12 0 581.65 21.29
 0 12 0 596.11 22.96
 0 12 0 526.2 21.62
 0 -12 0 584.97 14.77
 0 12 0 634.63 17.31
 0 12 0 525.01 15.07
 0 -12 0 673.69 27.63
 0 -12 1 76.64 7.36
 0 -12 -1 67.04 6.22
 0 12 -1 76.13 7.47
 0 12 1 71.49 7.54
 0 12 -1 60.87 6.9
 0 12 1 62.76 6.9
 0 12 1 75.69 5.43
 0 -12 -1 67.19 4.21
 0 12 1 72.19 4.82
 0 12 -1 73.37 4.3
 0 12 -1 83.72 5.18
 0 -12 -1 79.73 8.91
 0 -12 2 129.34 9.79
 0 -12 -2 108.32 7.56
 0 12 2 109.55 10.08
 0 12 -2 113.38 8.99
 0 12 -2 110.88 9.25
 0 12 2 93.51 8.35
 0 12 -2 111.9 5.91
 0 -12 -2 112.79 5.53
 0 12 2 111.48 6.84
 0 12 -2 107.1 5.08
 0 -12 -2 135.13 10.9
 0 -12 2 120.01 10.47
 0 -12 -3 128.13 10.2
 0 -12 3 127.2 10.72
 0 12 3 93.75 5.15
 0 12 -3 115.21 5.82
 0 12 -3 110.63 6.04
 0 -12 -3 120.16 5.77
 0 -12 3 130.85 10.25
 0 12 3 106.55 9.97
 0 12 -3 101.15 7.37
 0 -12 -3 113.51 7.33
 0 -12 3 123.48 5.65
 0 12 -3 117.68 8.91
 0 12 -3 98.89 8.68
 0 12 3 99.17 8.14
 0 -12 -3 116.44 5.75
 0 12 -3 106.94 4.71
 0 12 4 -4.76 1.41
 0 -12 -4 2.15 1.27
 0 -12 4 1.45 1.53
 0 -12 -4 3.35 1.08
 0 12 -4 0.8 0.8
 0 12 4 0.41 0.77
 0 12 4 2.44 1.18
 0 -12 4 -0.89 1.8
 0 12 4 0.39 1.87
 0 -12 4 0.19 0.74
 0 12 -4 0.98 1.11
 0 12 -4 -0.35 0.84
 0 -12 -4 2.17 0.94
 0 12 -4 -2.49 0.82
 0 12 4 -1.07 0.85
 0 12 5 209.33 8.74
 0 -12 -5 243.8 12.31
 0 -12 5 227.52 14.22
 0 12 5 205.3 9.63
 0 12 -5 204.76 8.21
 0 -12 5 240.16 14.02
 0 -12 5 248.08 9.72
 0 12 -5 212.42 12.37
 0 12 -5 208.52 10.7
 0 -12 5 209.82 12.92
 0 -12 -5 199.82 7.84
 0 12 -5 203.36 7.1
 0 12 5 189.44 8.45
 0 12 6 16.54 2.39
 0 12 -6 18.38 2.28
 0 12 6 20.03 2.95
 0 -12 6 16.05 3.51
 0 12 -6 14.75 2.74
 0 12 6 15.9 2.4
 0 12 -6 16.81 1.89
 0 -12 -6 15.98 2.11
 0 -12 6 19.65 2.88
 0 -12 6 20.09 2.73
 0 -12 7 139.85 7.48
 0 -12 7 133.04 6.93
 0 12 7 136.22 7.49
 0 12 -7 120.03 5.71
 0 12 -7 117.96 7.72
 0 12 7 122.86 6.83
 0 -12 -7 128.37 6.02
 0 12 7 124.86 6.65
 0 12 -7 128.04 5.43
 0 -12 8 1.4 0.89
 0 -12 8 4.46 1.2
 0 12 -8 2.84 0.92
 0 12 -8 1.99 1.04
 0 12 8 3.4 1.29
 0 12 -8 2.68 0.88
 0 12 8 4.93 1.47
 0 -12 9 86.8 5.27
 0 12 -9 79.6 3.78
 0 12 9 80.62 4.8
 0 12 -9 80.58 3.8
 0 12 9 75.32 4.54
 0 -12 10 318.37 9.64
 0 12 -10 278.49 7.44
 0 12 -10 271.69 7.09
 0 12 10 324 9.39
 0 12 10 310.78 8.97
 0 12 10 312.58 8.48
 0 12 -10 318.29 7.75
 0 -12 11 52.1 2.83
 0 12 11 54.91 2.87
 0 12 -11 50.86 1.93
 0 -12 -11 51.67 2.28
 0 -12 12 0.83 0.36
 0 12 12 0.91 0.35
 0 -13 0 -0.35 0.84
 0 13 0 4.46 1.24
 0 13 0 0.26 0.87
 0 -13 0 3.06 2.08
 0 13 0 -2.78 1.55
 0 13 0 1.53 1.42
 0 -13 0 1.36 1
 0 13 0 -1.96 0.84
 0 13 -1 171.18 8.02
 0 -13 -1 164 6.8
 0 13 1 175.56 8.64
 0 -13 1 175.08 11.21
 0 13 1 159.64 11.81
 0 -13 -1 167.49 10.15
 0 -13 -1 156.43 6.19
 0 13 -1 167.96 11.12
 0 13 1 160.33 11.41
 0 13 -1 143.52 10.44
 0 13 1 145.46 10.34
 0 13 -1 166.76 6.28
 0 13 1 143.68 6.03
 0 -13 -1 185.77 13.57
 0 -13 1 196.76 13.98
 0 -13 2 181.82 13.27
 0 -13 -2 177.47 12.66
 0 13 -2 161.26 7.5
 0 -13 -2 164.05 6.83
 0 13 2 169.77 8.55
 0 -13 -2 145.6 9.02
 0 13 2 155.03 11.7
 0 -13 2 177.77 11.9
 0 -13 -2 144.61 5.45
 0 13 2 158.75 11.39
 0 13 -2 164.78 10.79
 0 -13 2 169.1 6.32
 0 13 -2 138.53 10.37
 0 13 2 139.19 9.53
 0 -13 -2 162.56 7.31
 0 13 -2 152.04 5.96
 0 13 2 138.46 6.04
 0 -13 -3 131.15 10.06
 0 -13 3 123.04 10.64
 0 -13 -3 113.13 5.66
 0 13 -3 108.92 5.92
 0 -13 3 129.78 10.29
 0 13 3 115.91 10.14
 0 -13 3 118.02 5.67
 0 13 -3 110.86 8.49
 0 13 -3 107.03 8.93
 0 -13 -3 112.47 5.86
 0 13 -3 113.63 4.96
 0 13 4 99.49 5.9
 0 -13 -4 103.13 8.12
 0 -13 4 109.16 9.74
 0 13 4 90.06 5.1
 0 13 4 105.24 6.66
 0 -13 -4 112.13 5.68
 0 13 -4 99.57 5.47
 0 -13 4 119.01 9.84
 0 13 -4 93.69 6.92
 0 13 4 94.3 9.16
 0 -13 4 121.27 6.29
 0 -13 4 120.25 6.94
 0 -13 -4 106.72 5.53
 0 13 -4 101.14 4.65
 0 13 4 93.11 5.43
 0 13 5 14.33 2.15
 0 13 5 16.72 2.65
 0 13 -5 17.91 2.23
 0 13 -5 17.21 2.21
 0 -13 5 17.78 3.86
 0 -13 5 21.68 2.72
 0 -13 5 19.04 2.92
 0 13 -5 16.66 2.83
 0 -13 -5 16.61 2.13
 0 13 5 16.45 2.25
 0 13 -5 18.94 1.95
 0 13 6 316.76 11.05
 0 13 -6 328.84 10.47
 0 13 6 358.43 12.73
 0 -13 6 343.15 15.7
 0 13 -6 322.49 13.18
 0 13 6 333.19 11.29
 0 13 -6 340.55 9.71
 0 -13 -6 366.78 10.92
 0 13 6 309.7 11.4
 0 -13 6 362.3 12.72
 0 -13 7 3.81 1.2
 0 -13 7 4.14 1.36
 0 13 -7 3.7 1.03
 0 13 7 4.04 1.37
 0 13 -7 5.27 1.7
 0 13 7 1.97 0.96
 0 -13 -7 5.1 1.34
 0 13 -7 1.91 0.65
 0 -13 8 21.25 2.63
 0 -13 8 16.99 2.05
 0 13 -8 15.16 1.74
 0 13 -8 15.58 1.74
 0 13 8 18.5 2.3
 0 13 8 14.48 2
 0 13 -8 19.19 1.76
 0 -13 9 110.7 5.55
 0 13 -9 94.73 3.95
 0 13 -9 93.33 3.7
 0 13 9 106.94 5.11
 0 13 9 102.59 4.85
 0 13 9 102.03 4.82
 0 13 -9 104.59 3.86
 0 -13 10 0.93 0.7
 0 -13 -10 0.63 0.39
 0 13 -10 0.03 0.28
 0 13 10 0.79 0.54
 0 13 10 1.06 0.5
 0 13 -10 0.46 0.36
 0 13 10 -0.15 0.5
 0 -13 -11 62.35 1.92
 0 -13 11 66.58 2.83
 0 13 11 73.72 2.86
 0 -13 11 66.79 2.86
 0 13 11 71.92 2.95
 0 -14 0 682.06 23.38
 0 14 0 649.1 24.07
 0 14 0 706.72 24.24
 0 -14 0 686.58 16.82
 0 14 0 577.15 21.55
 0 14 0 664.28 18.47
 0 -14 0 668.22 15.97
 0 14 0 599.78 15.35
 0 14 -1 30.56 3.28
 0 -14 -1 32.86 2.85
 0 14 1 32.66 3.6
 0 -14 -1 28.66 4.14
 0 14 1 29.87 4.84
 0 -14 1 30.66 4.72
 0 14 1 29.83 4.57
 0 -14 1 34.94 3.24
 0 -14 -1 30.5 2.66
 0 14 -1 31.94 4.64
 0 14 -1 29.26 4.43
 0 14 1 29.69 4.25
 0 14 -1 30.69 2.61
 0 -14 1 31.91 5.25
 0 -14 2 4.91 1.47
 0 -14 -2 2.41 1.57
 0 -14 2 5.81 2.63
 0 14 -2 3.09 1.22
 0 -14 -2 2.68 0.99
 0 14 2 2.92 2.03
 0 -14 2 2.91 1.91
 0 -14 -2 4.25 0.92
 0 14 2 -1.26 2.15
 0 14 -2 4.52 1.57
 0 -14 2 4.97 1.08
 0 14 -2 2.76 1.88
 0 14 2 2.72 1.71
 0 -14 -2 4.14 1.41
 0 14 -2 3.75 0.91
 0 14 3 13.62 3.49
 0 -14 3 15.2 3.45
 0 14 -3 16.8 2.26
 0 -14 3 17.63 2.16
 0 -14 3 18.03 2.57
 0 -14 -3 15.42 2.15
 0 14 3 16.02 2.17
 0 14 -3 16.35 1.85
 0 14 4 38.95 3.58
 0 -14 4 35.37 5.31
 0 14 4 35.85 5.32
 0 14 -4 40.02 3.35
 0 14 4 40.39 4
 0 -14 4 44.44 3.65
 0 -14 4 44.33 4.15
 0 -14 -4 38.46 3.29
 0 14 4 36.49 3.23
 0 14 -4 39.72 2.81
 0 14 5 184.59 7.97
 0 -14 5 205.63 12.32
 0 14 -5 197.19 7.59
 0 14 5 194.23 8.92
 0 -14 5 217.4 8.65
 0 -14 5 216.73 9.44
 0 -14 -5 200.9 7.74
 0 14 -5 196.82 6.7
 0 14 5 187.88 7.79
 0 14 6 49.27 3.68
 0 14 -6 49.73 4.34
 0 14 -6 54.74 3.56
 0 14 6 49.43 4.25
 0 14 6 43.3 3.66
 0 -14 -6 56.57 3.78
 0 14 -6 55.1 3.14
 0 14 6 52.47 3.81
 0 -14 6 61.59 4.39
 0 -14 6 53.48 4.31
 0 14 -7 37.53 2.75
 0 14 7 41.52 3.61
 0 14 7 36.49 3.18
 0 14 -7 39.55 2.48
 0 -14 7 42.34 3.6
 0 -14 7 35.99 3.26
 0 14 -8 6.64 1.06
 0 14 8 5.97 1.29
 0 14 8 6.64 1.24
 0 14 -8 6.95 0.94
 0 -14 8 7.11 1.22
 0 -14 8 7.08 1.49
 0 14 -9 11.82 1.12
 0 -14 9 13.49 1.72
 0 14 9 11.61 1.42
 0 14 9 11.99 1.4
 0 14 9 11.16 1.4
 0 -14 10 37.8 2.32
 0 -14 10 35.5 2.14
 0 14 10 40.31 2.22
 0 14 10 39.22 1.91
 0 14 10 38.82 1.98
 0 15 0 0.38 0.97
 0 -15 0 0.51 0.77
 0 -15 0 0.55 1.19
 0 15 1 150.93 10.52
 0 15 -1 149.39 9.82
 0 -15 1 161.42 10.52
 0 15 -1 158.33 7.54
 0 15 1 156.79 7.8
 0 -15 1 168.92 7.29
 0 -15 -1 147.08 6.11
 0 -15 -1 156.33 7.4
 0 15 -1 145.4 5.88
 0 -15 2 31.9 4.93
 0 15 2 27.14 4.54
 0 15 -2 27.57 2.92
 0 -15 -2 24.76 2.12
 0 -15 2 32.86 3.27
 0 -15 -2 29.31 3.03
 0 15 -2 25.81 2.25
 0 15 3 4.03 1.27
 0 -15 3 4.94 1.54
 0 15 3 8.32 2.59
 0 -15 3 5.57 2.32
 0 15 -3 3.62 1.17
 0 15 3 4.37 1.59
 0 -15 3 3.22 1.08
 0 -15 -3 4.43 1.36
 0 15 -3 4.1 0.96
 0 15 3 3.23 0.95
 0 15 4 166.78 7.47
 0 -15 4 203.87 11.92
 0 -15 4 207.84 8.88
 0 -15 4 203.33 7.7
 0 15 -4 179.19 7.31
 0 15 4 180.12 8.36
 0 -15 -4 192.3 7.61
 0 15 -4 184.52 6.32
 0 15 4 177.47 7.21
 0 15 5 23.24 2.54
 0 15 -5 25.4 2.43
 0 15 5 23.48 2.83
 0 -15 -5 27.91 2.61
 0 15 -5 25.41 2.05
 0 15 5 24.02 2.45
 0 -15 5 26.92 2.73
 0 -15 5 24.15 2.94
 0 15 6 50.5 3.97
 0 15 -6 51.65 3.29
 0 -15 -6 57.39 3.67
 0 15 6 51.73 3.67
 0 15 6 51.51 3.49
 0 15 -6 54.65 2.82
 0 -15 6 55.28 4.1
 0 -15 6 56.73 3.9
 0 15 -7 22.7 1.94
 0 15 7 21.87 2.18
 0 15 7 19.31 2.03
 0 -15 7 22.09 2.32
 0 -15 7 20.98 2.25
 0 15 -8 2.61 0.64
 0 -15 8 4.29 0.87
 0 -15 8 2.96 0.98
 0 15 8 2.83 0.76
 0 15 8 2.04 0.71
 0 -15 9 78.53 3.55
 0 15 9 78.9 3.35
 0 15 9 80.33 3.12
 0 15 9 81.24 3.32
 0 -15 9 75.08 3.06
 0 15 10 1.72 0.37
 0 -15 10 2.13 0.51
 0 -16 0 871.56 20.2
 0 16 0 866.91 21.87
 0 16 0 816.82 26.03
 0 -16 1 27.12 2.8
 0 -16 -1 23.58 2.22
 0 16 -1 27.35 2.9
 0 -16 -1 30.7 3.11
 0 16 1 22.7 3.79
 0 16 -1 24.18 3.68
 0 16 2 5.95 1.98
 0 -16 2 10.75 2.72
 0 16 -2 7.97 2.08
 0 16 -2 9.31 1.7
 0 -16 2 9.59 1.79
 0 -16 -2 8.52 1.26
 0 -16 -2 10.02 1.75
 0 16 2 9.22 1.47
 0 16 3 273.61 9.64
 0 16 3 265.61 13.39
 0 -16 3 310.67 8.91
 0 -16 3 316.26 10.75
 0 16 3 269.95 10.34
 0 16 -3 283.18 9.57
 0 -16 -3 328.56 10.16
 0 16 3 271.97 8.85
 0 16 4 0.86 0.77
 0 -16 4 0.4 0.61
 0 -16 4 1 0.94
 0 16 -4 1.96 0.98
 0 16 4 1.02 0.96
 0 -16 -4 0.9 0.83
 0 16 4 1.18 0.63
 0 16 5 59.24 3.58
 0 16 5 62.8 4.28
 0 16 -5 60.71 3.58
 0 -16 -5 71.95 4.05
 0 16 5 55.83 3.64
 0 16 5 67.53 3.68
 0 -16 5 68.72 3.95
 0 -16 5 68.65 4.48
 0 -16 -6 27.75 2.35
 0 16 6 23.14 2.17
 0 16 -6 23.11 1.98
 0 16 6 26.36 2.62
 0 -16 6 26.14 2.52
 0 -16 6 25.84 2.31
 0 16 -7 3.22 0.74
 0 16 7 3.95 0.87
 0 16 7 4.15 0.83
 0 -16 7 3.93 0.97
 0 -16 7 3.21 0.88
 0 16 -8 24.19 1.31
 0 -16 8 25.14 1.89
 0 -16 8 20.01 1.36
 0 16 8 24.6 1.87
 0 16 8 24.35 1.64
 0 16 8 25.25 1.75
 0 -16 9 9.3 0.97
 0 16 9 11.15 0.83
 0 16 9 9.34 0.86
 0 -17 0 -0.13 0.66
 0 -17 0 -0.45 0.99
 0 17 0 -0.11 0.98
 0 -17 -1 51.11 3.08
 0 -17 1 61.25 3.83
 0 17 -1 57.54 3.95
 0 -17 1 65.23 4.42
 0 -17 -1 65.62 4.22
 0 17 -1 50.16 4.5
 0 17 1 56.17 5.08
 0 17 2 1.01 0.8
 0 -17 -2 0.48 0.57
 0 -17 2 1.8 0.88
 0 17 -2 1.47 0.81
 0 17 2 1.13 0.79
 0 -17 -2 1.75 0.96
 0 17 2 0.85 0.51
 0 17 3 7.27 1.36
 0 -17 3 8.77 1.64
 0 17 3 6.27 1.47
 0 17 -3 7.17 1.37
 0 -17 -3 7.58 1.45
 0 17 3 4.87 0.93
 0 17 4 98.49 4.49
 0 -17 4 106.98 4.26
 0 -17 4 119.15 5.56
 0 17 -4 103.8 4.66
 0 17 4 105.64 5.34
 0 -17 -4 116.94 5.11
 0 17 4 101.11 4.08
 0 17 5 7.62 1.18
 0 -17 -5 10.34 1.42
 0 -17 5 9.46 1.54
 0 -17 5 9.54 1.29
 0 17 5 8.89 1.47
 0 17 -5 8.63 1.21
 0 -17 6 1.01 0.57
 0 -17 6 0.89 0.64
 0 17 -6 1.12 0.5
 0 17 6 1.42 0.57
 0 17 6 0.39 0.42
 0 -17 7 1.8 0.61
 0 -17 7 2.62 0.62
 0 17 -7 1.47 0.42
 0 17 7 2.18 0.53
 0 17 7 1.84 0.49
 0 17 7 2.06 0.66
 0 -17 8 0.46 0.33
 0 17 8 0.95 0.36
 0 -18 0 123.78 5.51
 0 -18 0 100.2 4.32
 0 -18 -1 16.6 1.55
 0 -18 1 18.15 1.87
 0 18 1 17.47 2.01
 0 -18 -1 20.42 2.17
 0 -18 1 21.69 2.32
 0 18 1 17.53 1.87
 0 -18 2 1.66 0.85
 0 18 2 1.37 0.84
 0 -18 2 3.02 1.07
 0 -18 -2 3.63 1.1
 0 18 2 2.36 0.78
 0 -18 3 22.86 2.15
 0 18 3 19.29 2.03
 0 18 -3 18.74 1.8
 0 -18 -3 21.11 2
 0 18 3 18.36 1.69
 0 -18 4 9.95 1.43
 0 18 4 8.26 1.3
 0 18 -4 10.22 1.22
 0 -18 -4 10.53 1.4
 0 18 4 8.63 1.06
 0 18 4 9.73 1.04
 0 18 5 27.44 1.72
 0 -18 -5 35.18 2.18
 0 -18 5 27.98 1.49
 0 -18 5 30.56 2.22
 0 18 5 29.56 2.21
 0 18 -5 28.94 1.78
 0 18 6 3.54 0.53
 0 -18 6 3.14 0.51
 0 -18 6 4.5 0.78
 0 18 6 4.39 0.58
 0 18 6 3.55 0.71
 0 18 7 27.66 1.5
 0 -18 7 26.37 1.44
 0 -18 -7 28.95 1.29
 0 -19 0 -0.61 0.48
 0 19 0 0.25 0.53
 0 -19 0 -0.25 0.67
 0 19 0 0.87 0.5
 0 -19 1 25.1 1.84
 0 -19 -1 25.46 1.41
 0 19 1 25.84 2.07
 0 -19 1 29.08 2.27
 0 -19 -1 29.87 2.24
 0 19 1 25.2 1.78
 0 -19 2 12.97 1.38
 0 19 2 15.5 1.57
 0 -19 -2 16.56 1.62
 0 -19 2 14.72 1.62
 0 19 2 14.6 1.23
 0 -19 3 3.23 0.78
 0 19 3 2.7 0.7
 0 19 3 2.26 0.44
 0 -19 3 2.51 0.77
 0 -19 -3 3.64 0.79
 0 19 3 3.22 0.54
 0 -19 -4 1.31 0.5
 0 -19 4 0.76 0.46
 0 19 4 0.87 0.29
 0 -19 4 0.64 0.43
 0 19 4 0.84 0.43
 0 -19 5 1.16 0.49
 0 -19 5 0.21 0.4
 0 19 5 0.38 0.32
 0 20 0 17.18 1.28
 0 20 0 16.95 1.01
 0 -20 1 1.79 0.41
 0 20 -1 1.46 0.45
 0 20 1 1.95 0.48
 0 -20 1 2.11 0.61
 0 -20 -1 2.44 0.63
 0 20 -1 1.81 0.38
 0 20 -2 16.02 1.01
 0 20 2 17.46 1.25
 0 20 -2 15.07 1.03
 0 -20 -2 20.66 1.4
 0 -20 2 20.4 1.45
 0 20 2 14.9 0.99
 0 -20 2 17.2 1.18
 0 -20 3 0.64 0.32
 0 -20 -3 0.21 0.28
 0 -20 3 0.35 0.34
 0 20 3 0.83 0.38
 -1 0 15 97.5 2.79
 -1 0 15 91.06 3.02
 1 0 -15 97.91 2.83
 -1 0 14 64.67 3.24
 -1 0 14 61.67 3.38
 -1 0 14 62.14 3.42
 -1 0 13 39.29 3
 1 0 -13 41.29 2.45
 -1 0 13 43.35 3.47
 -1 0 13 45.73 3.33
 -1 0 13 42.57 3.37
 1 0 -12 380.29 14.51
 1 0 -12 405.13 12.59
 1 0 -12 379.99 11.13
 -1 0 12 390.95 12.87
 -1 0 12 382.3 12.69
 -1 0 12 361.81 11.88
 -1 0 12 374.04 11.43
 -1 0 11 4.75 1.27
 -1 0 11 6.83 1.63
 -1 0 11 6.11 1.65
 1 0 -11 3.9 1.31
 -1 0 11 5.13 1.01
 -1 0 11 5.73 1.63
 -1 0 10 27.71 2.9
 1 0 -10 25.83 3.76
 1 0 -10 27.44 3.08
 1 0 -10 26.62 4.55
 -1 0 10 23.85 4.61
 -1 0 10 21.47 3.76
 1 0 -10 24.14 4.18
 -1 0 10 27.84 3.04
 -1 0 10 24.98 2.26
 -1 0 10 22.69 2.91
 1 0 -9 324.58 14.55
 1 0 -9 309.91 15.98
 1 0 -9 297.59 10.59
 1 0 -9 298.41 13.64
 1 0 -9 352.49 16.02
 -1 0 9 239.54 14.21
 -1 0 9 274.73 9.87
 -1 0 9 285.96 11.02
 -1 0 8 5.23 1.98
 1 0 -8 7.86 2.36
 1 0 -8 5.64 1.87
 -1 0 8 4.12 2.07
 1 0 -8 8.72 2.57
 1 0 -7 923.56 27.12
 -1 0 7 928.02 30.69
 -1 0 7 951.82 30.66
 1 0 -7 972.23 28.42
 1 0 -6 149.79 8.77
 -1 0 6 185.05 11.58
 1 0 -6 175.35 9.72
 -1 0 6 159.95 10.83
 -1 0 5 44.44 3.86
 -1 0 5 38.78 4.93
 1 0 -5 32.7 3.68
 -1 0 5 37.89 4.82
 1 0 -5 37.26 3.98
 -1 0 5 42.66 5.02
 1 0 -4 1308.82 29.84
 -1 0 4 1287.41 29.01
 -1 0 4 1399.78 32.92
 -1 0 4 1418.78 32.65
 1 0 -4 1365.85 29.76
 -1 0 4 1404.12 32.92
 -1 0 3 791.81 20.38
 1 0 -3 793.06 19.03
 -1 0 3 869.82 20.83
 -1 0 3 845.91 20.75
 1 0 -2 1530.11 29.34
 -1 0 2 1553.33 30.24
 -1 0 2 1505.37 29.86
 -1 0 2 1527.16 29.93
 -1 0 1 98.85 3.66
 1 0 -1 102.68 3.42
 -1 0 1 97.23 3.28
 1 0 0 90.77 2.51
 1 0 0 87.5 2.27
 1 0 1 9467.59 163.45
 1 0 1 9999 163.79
 -1 0 -2 59.9 2.81
 1 0 2 65.65 3.28
 -1 0 -2 55.94 2.88
 1 0 2 61.43 3.38
 1 0 2 62.85 3.84
 1 0 2 61.86 3.79
 1 0 2 68.69 4.07
 1 0 3 2246.22 42.99
 1 0 3 2149.25 44.86
 1 0 3 2131.35 44.77
 -1 0 -3 2161.56 42.86
 -1 0 -4 1783.97 41.34
 1 0 4 1870.57 39.84
 -1 0 -4 1714.91 39.1
 -1 0 -4 1876.97 41.48
 1 0 4 1856.13 42.7
 -1 0 -4 1830.32 39.6
 -1 0 -5 812.26 25
 1 0 5 779.44 23.49
 -1 0 -5 792.61 23.27
 1 0 5 793.98 26.27
 -1 0 -5 826.62 23.36
 -1 0 -6 1309.5 34.17
 -1 0 -6 1359.09 34.32
 1 0 6 1272.01 36.97
 1 0 7 1229.44 34.27
 1 0 7 1270.41 39.45
 -1 0 -7 1312.87 37.09
 1 0 7 1320.37 38.42
 -1 0 -8 654.7 23.58
 -1 0 -8 607.37 24.32
 -1 0 -8 631.21 20.02
 1 0 9 193.51 9.48
 1 0 9 155.94 8.13
 -1 0 -9 186.33 12.99
 1 0 9 148.19 11
 -1 0 -9 178.61 12.02
 -1 0 -9 183.64 12.22
 1 0 9 170.22 7.63
 1 0 9 157.57 6.87
 1 0 9 168.41 8.14
 1 0 10 9.23 1.79
 1 0 10 7.18 1.43
 -1 0 -10 10.02 1.85
 -1 0 -10 7.31 2.72
 1 0 10 7.18 2.47
 1 0 10 8.01 1.98
 -1 0 -10 8.52 2.72
 -1 0 -10 8.6 2.61
 1 0 10 7.81 1.48
 1 0 10 10.31 2.16
 1 0 11 380.59 12.65
 -1 0 -11 425.52 13.15
 -1 0 -11 441.26 19.65
 1 0 11 387.87 13.53
 -1 0 -11 403.91 16.22
 1 0 11 370.07 11.72
 1 0 11 368.02 12.99
 -1 0 -12 2.35 1.95
 1 0 12 2.72 1.12
 -1 0 -12 3.8 1.25
 1 0 12 2.06 0.99
 1 0 12 0.85 0.67
 1 0 12 2.04 1.11
 1 0 13 146.6 6.05
 1 0 13 139.11 5.9
 -1 0 -13 142.08 5.38
 1 0 14 75.46 3.23
 1 0 14 71.85 3.13
 -1 1 15 107.73 3
 -1 -1 15 99.82 3.26
 -1 1 15 98.82 2.93
 1 -1 -15 103.81 3.03
 -1 1 14 73.18 3.58
 -1 -1 14 70.49 3.64
 -1 1 14 69.24 3.62
 -1 -1 14 70.58 3.35
 -1 1 14 74.21 3.5
 -1 1 14 64.6 2.98
 -1 1 13 156.12 6.28
 -1 -1 13 156.44 6.42
 1 1 -13 161.08 5.55
 1 -1 -13 166.17 6.74
 1 -1 -13 172.9 6.01
 -1 1 13 163.25 6.96
 -1 -1 13 173.52 7.21
 -1 -1 13 166.3 6.66
 -1 -1 13 163.33 6.99
 -1 1 13 165.13 7.01
 1 -1 -12 45 4.48
 1 1 -12 46.97 4.83
 1 -1 -12 49.82 3.27
 1 1 -12 48.26 3.49
 1 1 -12 49.48 3.9
 1 -1 -12 48.93 3.92
 -1 -1 12 46.93 4.07
 -1 1 12 47.63 4.03
 -1 -1 12 44.65 3.91
 -1 1 12 48.82 4.07
 -1 -1 12 42.39 3.62
 -1 1 12 44.97 3.44
 -1 1 12 43.87 3.61
 -1 1 11 162.01 7.33
 -1 -1 11 161.95 7.25
 -1 -1 11 160.27 7.77
 -1 1 11 166.45 8.24
 -1 -1 11 171.53 8.39
 1 1 -11 182.11 8.16
 1 -1 -11 177 8.1
 1 1 -11 173.12 10.82
 -1 -1 11 168.88 6.29
 -1 1 11 163.04 8.1
 -1 -1 11 162.06 8.1
 -1 -1 10 98.82 6.07
 -1 1 10 99.36 5.72
 -1 -1 10 96.62 5.56
 1 -1 -10 106.71 7.67
 1 1 -10 107.24 8.17
 1 -1 -10 101.93 6.03
 1 1 -10 100.37 5.96
 1 -1 -10 107.02 8.85
 1 1 -10 101.29 8.52
 -1 1 10 83.56 8.66
 -1 -1 10 62.89 6.29
 -1 1 10 83.44 7.42
 1 -1 -10 123.41 9.41
 1 1 -10 106.84 8.9
 -1 1 10 97.37 5.78
 -1 -1 10 101.02 4.77
 -1 1 10 105.32 4.88
 -1 -1 10 116.65 6.67
 -1 1 10 103.34 6.41
 -1 -1 9 23.77 2.51
 -1 1 9 32.72 3.06
 -1 -1 9 24.26 4.52
 1 -1 -9 31.04 4.26
 1 -1 -9 29.94 4.69
 1 1 -9 30.91 4.89
 1 1 -9 28.33 2.91
 1 -1 -9 29.63 3.04
 1 1 -9 27.17 4.46
 -1 1 9 28.81 4.64
 1 -1 -9 31.84 4.1
 1 1 -9 29.59 4.2
 1 -1 -9 28.47 4.35
 -1 -1 9 20.67 4.09
 -1 1 9 27.62 2.9
 -1 -1 9 28.24 2.82
 -1 -1 9 27.25 3.17
 -1 -1 8 1032.82 32.49
 1 1 -8 1071.79 30.01
 1 -1 -8 1082.1 30.85
 -1 1 8 969.72 32.67
 1 1 -8 1093.51 31.5
 1 1 -8 1118.1 32.99
 1 -1 -8 1054.32 31.49
 -1 -1 8 1057.17 33.58
 1 -1 -8 1081.58 29.7
 1 -1 -7 86.23 6.89
 1 1 -7 78.56 6.76
 -1 -1 7 75.75 7.53
 1 1 -7 73.3 6.09
 -1 1 7 80.82 8.02
 -1 -1 7 81.57 7.91
 1 1 -7 72.49 6.8
 1 -1 -7 73.24 6.62
 -1 1 7 82.24 7.89
 1 -1 -7 67.04 5.89
 -1 -1 7 74.13 7.59
 -1 1 6 52.75 6.29
 1 -1 -6 55.05 5.17
 1 1 -6 59.35 5.09
 1 1 -6 61.15 5.47
 -1 -1 6 58.41 6.49
 1 1 -6 63.73 5.77
 1 -1 -6 54.39 5.28
 -1 -1 6 57.22 6.45
 -1 1 6 51.24 6.16
 -1 1 5 1030.47 24.46
 -1 1 5 1196.15 32.84
 1 -1 -5 1114.6 27.8
 -1 -1 5 1157.65 30.57
 1 1 -5 1165.78 26.91
 1 1 -5 1044.8 27.17
 -1 -1 5 1167.96 31.67
 1 1 -5 1166.22 28.62
 -1 1 5 1215.99 30.95
 -1 -1 5 1122.29 31.33
 -1 1 5 1166.7 32.24
 -1 -1 4 1.64 1.06
 1 -1 -4 2.47 1.09
 1 1 -4 2.03 0.69
 -1 1 4 2.54 1.32
 1 1 -4 3.06 1.13
 -1 -1 4 1.35 0.96
 -1 -1 4 1.75 1.02
 1 1 -4 1.3 0.77
 1 1 -4 0.79 0.84
 -1 -1 4 3.82 1.36
 -1 1 4 1.97 1.31
 -1 -1 3 335.09 11.32
 1 1 -3 317.45 10.26
 -1 1 3 319.75 11.43
 1 1 -3 312.57 9.26
 1 -1 -3 313.25 10.55
 -1 -1 3 366.65 11.57
 -1 1 3 350.43 12.2
 1 1 -2 54.49 3.24
 1 -1 -2 49.76 3.43
 -1 1 2 53.75 3.52
 -1 -1 2 49.87 3.25
 -1 1 2 55.22 3.71
 1 1 -1 195.84 5.81
 1 -1 -1 208 5.68
 -1 -1 1 189.59 4.62
 1 -1 -1 194.05 6.59
 -1 1 1 200.15 6.36
 1 1 0 5058.3 86.76
 1 1 0 5210.2 86.19
 1 -1 0 4745.44 86.65
 1 -1 0 5409.09 86.98
 1 -1 0 5259.95 86.75
 1 -1 0 5060.92 87.4
 -1 -1 0 5378.34 87.68
 -1 1 0 5004.4 87.76
 1 1 1 200.7 6.79
 -1 1 -1 194.69 4.6
 1 1 1 181.04 6.25
 1 -1 1 166.83 6.06
 -1 -1 -1 195.84 6.14
 1 1 1 190.29 6.19
 1 -1 1 200.16 6.42
 1 1 1 195.44 6.29
 -1 -1 -1 210.56 4.84
 -1 1 -1 212.92 6.72
 -1 1 -1 196.02 6.36
 -1 1 -1 194.1 5.61
 -1 -1 -1 195.5 6.22
 1 -1 2 80.27 4.3
 1 1 2 67.49 4.68
 1 1 2 65.33 3.78
 -1 1 -2 62.65 2.93
 -1 1 -2 63.68 2.59
 1 1 2 75.61 3.89
 -1 1 -2 65.76 2.27
 -1 1 -2 65.45 3.07
 -1 -1 -2 86.54 4.01
 1 1 2 67.42 3.88
 1 -1 2 68.07 3.1
 -1 1 -2 70.59 4.26
 -1 -1 -2 61.88 3.35
 -1 -1 -2 64.17 3.9
 1 -1 3 35.74 2.96
 -1 -1 -3 37.93 3.46
 1 1 3 40.62 3.64
 -1 -1 -3 41.96 4.05
 1 1 3 40.79 4.26
 -1 1 -3 43.53 2.78
 1 -1 3 38.95 3.71
 1 1 3 33.66 2.92
 1 1 3 37.29 3.01
 1 1 3 39.13 3.93
 1 -1 3 43.21 3.88
 1 1 4 12.68 2.5
 -1 1 -4 10.77 2.35
 -1 -1 -4 11.44 2.37
 -1 -1 -4 9.62 1.99
 -1 -1 -4 14.17 2.67
 1 1 4 18.04 2.24
 1 -1 4 12.85 2.64
 -1 -1 -4 10.04 2.07
 -1 1 -4 11.18 2.02
 1 -1 4 15.21 2.85
 1 1 4 17.35 3.14
 -1 -1 -5 2175.97 49.92
 -1 -1 -5 2178.74 47.85
 -1 -1 -5 2218.28 50.07
 1 1 5 2157.1 49.06
 -1 1 -5 2203.46 48.71
 1 -1 5 2220.15 48.06
 1 1 5 2166.91 53.17
 1 -1 5 2167.57 51.16
 -1 -1 -5 2188.99 48.39
 -1 1 -5 2022.03 46.56
 -1 1 -5 2288.71 46.96
 1 -1 5 2199.37 51.37
 1 1 5 2210.83 52.45
 -1 1 -6 7.17 2.32
 -1 -1 -6 5.76 1.98
 1 -1 6 6.49 1.99
 1 1 6 8.55 2.42
 -1 -1 -6 4.95 1.91
 1 1 6 4.32 2.29
 -1 -1 -6 1.77 0.99
 -1 1 -6 5.53 2
 1 -1 6 2.66 1.65
 -1 -1 -6 4.18 1.3
 1 1 7 109.39 8.45
 -1 -1 -7 124.25 8.98
 1 -1 7 94.23 7.3
 -1 1 -7 123.2 9.26
 1 1 7 127.11 10.79
 -1 1 -7 115.66 9.12
 -1 -1 -7 128.49 9.57
 -1 -1 -7 121.89 7.54
 1 -1 7 109.62 9.42
 -1 -1 -8 137.33 9.88
 -1 1 -8 145.9 10.63
 -1 1 -8 129.28 9.92
 1 1 8 120.87 10.66
 1 -1 8 109.07 9.53
 -1 -1 -8 119.99 10.18
 -1 1 -8 132.81 10.48
 -1 -1 -8 138.87 8.13
 1 -1 8 115.63 9.76
 1 1 9 282.88 11.05
 1 -1 9 272.7 10.61
 1 -1 9 233.78 9.02
 1 -1 9 299.21 12.03
 1 1 9 303.33 12.11
 -1 1 -9 280.65 9.73
 -1 -1 -9 289.31 16.62
 -1 1 -9 290.24 16.66
 1 1 9 230.47 14.41
 1 -1 9 253.31 13.86
 -1 1 -9 324.65 16.66
 -1 1 -9 306.93 15.97
 -1 -1 -9 330.71 16.24
 1 1 9 277.96 10.71
 1 1 9 282.04 10.39
 1 -1 9 286.88 10.23
 1 -1 9 267.05 10.93
 1 1 9 261.59 10.74
 1 -1 10 159.68 7.17
 1 1 10 184.38 8.62
 1 -1 10 177.35 8.27
 -1 1 -10 196.75 8.38
 -1 -1 -10 188.37 8.55
 -1 -1 -10 194.38 13.37
 -1 1 -10 208.35 13.98
 1 -1 10 204.53 12.82
 1 1 10 198.42 9.55
 1 -1 10 209.74 9.77
 1 1 10 199.05 12.05
 -1 1 -10 229.08 13.5
 -1 -1 -10 200.96 12.5
 -1 -1 -10 218.13 12.77
 -1 1 -10 200.25 12.65
 1 1 10 181.67 7.98
 1 -1 10 186.6 7.93
 1 -1 10 184.06 8.73
 1 1 10 178.8 8.64
 1 -1 11 20.55 2.28
 1 -1 11 22.34 2.7
 1 1 11 24.73 2.89
 -1 -1 -11 26.08 2.99
 -1 1 -11 26.62 2.88
 -1 -1 -11 26.24 4.6
 -1 1 -11 24.84 4.48
 1 -1 11 27.06 3.24
 1 1 11 23.99 3.08
 -1 -1 -11 24.93 3.64
 -1 1 -11 22.03 3.51
 1 -1 11 25.28 2.63
 1 1 11 26.06 2.68
 1 1 11 24.97 3.08
 1 -1 11 21.6 2.89
 1 1 12 319.5 10.58
 -1 -1 -12 316.53 14.14
 -1 1 -12 346.71 15.21
 1 1 12 322.75 11.1
 1 -1 12 327.08 11.25
 -1 -1 -12 341.53 10.8
 -1 1 -12 354.87 10.79
 -1 1 -12 338.82 11.05
 1 -1 12 311.34 9.73
 1 1 12 317.19 9.78
 1 -1 12 322.79 11
 1 -1 12 309.64 10.85
 1 1 12 317.69 10.88
 1 1 13 32.32 2.68
 1 -1 13 33.23 2.78
 -1 -1 -13 33.03 2.47
 -1 -1 -13 34.62 2.35
 -1 1 -13 33.22 2.47
 1 1 13 35.16 2.82
 1 -1 13 31.98 2.65
 1 1 13 32.45 2.63
 1 -1 14 1.4 0.54
 1 1 14 1.79 0.54
 1 -1 14 2.11 0.56
 1 1 14 2.9 0.63
 -1 2 15 15.59 0.99
 -1 -2 15 14.96 1.12
 -1 2 14 81.88 3.27
 -1 2 14 86.93 3.78
 -1 -2 14 93.37 4.17
 1 -2 -14 91.54 3.08
 1 2 -14 89.37 3.68
 -1 -2 14 86.24 3.68
 -1 2 14 93.51 3.97
 -1 2 14 91.58 4.12
 -1 2 13 4.38 1.03
 -1 -2 13 3.95 1.02
 -1 2 13 3.63 0.95
 1 2 -13 5.83 1.02
 1 -2 -13 3.42 0.97
 -1 2 13 3.25 1.04
 -1 -2 13 5.84 1.31
 1 -2 -13 4.54 1.05
 -1 -2 13 4.34 1.03
 -1 2 13 4.64 1.23
 -1 -2 13 5.23 1.27
 -1 -2 12 263.38 9.77
 -1 2 12 277.22 9.35
 -1 2 12 263.89 9.48
 1 2 -12 273.56 12.16
 1 -2 -12 261.36 10.97
 1 -2 -12 285.72 10.09
 1 2 -12 275.86 9.39
 -1 -2 12 273.19 10.33
 -1 2 12 260.22 10
 -1 -2 12 270.63 9.73
 -1 -2 12 273.1 10.3
 -1 2 12 278.65 10.32
 -1 2 11 51.16 3.96
 -1 -2 11 48.88 4.13
 -1 -2 11 43.07 4.02
 -1 2 11 43.18 4.04
 1 2 -11 46.89 3.9
 1 2 -11 47.1 3.9
 1 -2 -11 50.94 4.1
 1 2 -11 49.14 5.61
 1 -2 -11 50.73 5.54
 -1 2 11 46.85 3.85
 -1 2 11 49.28 3.2
 -1 2 11 48.46 4.23
 -1 -2 11 44.24 4.04
 -1 -2 10 19.53 2.39
 -1 -2 10 20.82 2.9
 -1 2 10 21.59 2.64
 -1 -2 10 18.5 3.91
 1 2 -10 19.99 3.67
 1 -2 -10 22.15 3.39
 1 2 -10 23.66 2.82
 1 -2 -10 22.8 2.73
 1 2 -10 18.5 3.71
 1 -2 -10 24.15 4.1
 -1 2 10 21.17 4.29
 1 -2 -10 22.52 4.02
 1 2 -10 25.32 3.7
 1 2 -10 25.28 4.47
 -1 2 10 19.31 3.76
 -1 -2 10 23.6 2.24
 -1 2 10 19.07 2.02
 -1 2 10 23.18 2.82
 -1 -2 10 25.47 3.13
 -1 2 10 19.96 2.77
 -1 -2 9 1283.08 29.6
 -1 -2 9 1250.9 27.83
 1 -2 -9 1453 35.39
 -1 -2 9 1260.9 37.76
 1 2 -9 1335.4 28.72
 1 -2 -9 1355.47 36.7
 1 2 -9 1291.69 36.38
 -1 2 9 1241.85 39.92
 1 -2 -9 1386.06 36.68
 1 2 -9 1339.63 37.58
 -1 -2 9 1210.03 35.96
 -1 2 9 1217.71 37.18
 1 2 -9 1375.99 35.63
 -1 2 9 1370.68 29.36
 -1 -2 9 1293.91 30.02
 -1 2 9 1286.94 29.72
 1 -2 -8 26.26 4.09
 -1 2 8 27.54 4.84
 1 2 -8 21.84 3.91
 -1 -2 8 19.37 3.87
 1 2 -8 25.05 3.88
 1 -2 -8 20.84 3.69
 -1 -2 8 25.22 4.73
 1 -2 -8 23.9 3.62
 1 2 -7 68.28 5.94
 1 -2 -7 33.03 4.36
 1 2 -7 35.3 4.59
 -1 2 7 34.32 5.36
 -1 -2 7 40.35 5.68
 1 2 -7 73.66 6.83
 1 -2 -7 29.82 4.17
 1 -2 -7 28.96 3.84
 -1 -2 7 35.97 5.3
 1 2 -6 668.99 20.22
 -1 2 6 674.31 25.01
 1 2 -6 660.75 21.01
 -1 -2 6 647.67 22.82
 1 -2 -6 637.61 20.43
 -1 -2 6 659.2 23.98
 1 2 -6 697.94 21.94
 -1 -2 6 682.38 24.26
 1 -2 -6 606.81 19.54
 -1 2 5 41.41 5.31
 1 -2 -5 30.59 3.66
 1 2 -5 36.14 3.72
 -1 -2 5 33.92 4.35
 1 2 -5 36.61 3.9
 -1 -2 5 31.4 4.47
 -1 2 5 25.2 3.7
 1 -2 -5 33.94 4.11
 1 2 -5 34.6 3.96
 1 -2 -5 31.21 3.65
 1 -2 -4 1482.51 33.65
 -1 2 4 1522.52 37.21
 -1 -2 4 1583.13 35.44
 1 2 -4 1469.19 32.58
 1 2 -4 1472.17 33.12
 1 -2 -4 1446.69 34.26
 1 2 -4 1596.71 34.25
 1 -2 -4 1455.89 33.44
 1 -2 -3 476.22 12.98
 1 -2 -3 503.44 14.75
 -1 -2 3 480.43 14.47
 1 2 -3 507.51 13.6
 -1 2 3 487.08 15.83
 1 2 -3 451.91 8.74
 1 2 -3 476.65 13.73
 1 -2 -3 454.4 13.66
 1 -2 -3 487.19 14.58
 -1 2 2 166.09 6.34
 1 -2 -2 164.64 5.37
 -1 -2 2 159.9 5.98
 1 -2 -2 183.75 7.76
 1 2 -2 162.16 6.61
 -1 2 1 19.56 2.18
 1 -2 -1 15.11 2.04
 -1 2 1 16.23 1.69
 1 2 -1 14.77 1.65
 1 2 0 355.58 8.94
 -1 2 0 382.2 10.5
 1 -2 0 329.99 8.61
 1 -2 0 357 9.59
 -1 -2 0 357.67 8.1
 1 -2 0 352.33 9.44
 1 -2 0 312.81 7.93
 1 2 0 323.69 7.98
 -1 2 0 367.73 7.79
 -1 -2 -1 1581.63 30.64
 -1 2 -1 1594.69 31.26
 -1 -2 -1 1622.48 31.81
 1 2 1 1659.93 28.62
 -1 2 -1 1548.91 30.44
 -1 -2 -1 1577.22 31.1
 -1 -2 -1 1689.27 29.99
 1 -2 1 1574.28 31.48
 1 -2 1 1564.26 30.81
 1 2 1 1505.73 29.13
 1 2 1 1604.78 32.28
 1 -2 1 1497.33 30.15
 1 2 1 1517.87 30.25
 -1 -2 -2 11.14 1.58
 -1 2 -2 12.73 1.68
 -1 -2 -2 13.24 1.95
 1 2 2 11.92 2.14
 1 -2 2 9.88 1.74
 1 2 2 10.61 1.51
 -1 2 -3 86.46 4.62
 1 -2 3 77.1 4.53
 -1 -2 -3 78.65 5.21
 1 2 3 79.81 3.3
 -1 2 -3 80.71 4.38
 1 2 3 84.16 6.49
 -1 2 -3 75.62 4.7
 -1 -2 -3 82.71 4.82
 -1 -2 -3 74.8 4.33
 1 2 3 85.6 4.32
 -1 -2 -4 1775.41 41.64
 1 2 4 1853.01 41.74
 -1 -2 -4 1796.16 42.01
 1 2 4 1831.56 34.28
 -1 -2 -4 1752.78 39.87
 1 -2 4 1870.48 39.29
 1 2 4 1860.6 45.13
 -1 2 -4 1854.73 37.31
 1 -2 4 1850.22 42.82
 1 2 4 1869.11 38.28
 -1 -2 -4 1946.37 39.09
 -1 2 -4 1784.52 38.99
 -1 -2 -4 1789.2 37.18
 1 2 4 1890.47 35.6
 -1 -2 -5 110.02 7.92
 1 2 5 105.8 8.05
 -1 -2 -5 104 7.17
 -1 -2 -5 111.61 8.14
 1 2 5 111.09 9.37
 1 -2 5 118.76 8.88
 1 2 5 121.24 6.5
 -1 -2 -5 107.64 7.59
 -1 2 -5 97.24 6.83
 1 -2 5 111.52 8.63
 -1 -2 -5 107.68 6.15
 -1 -2 -6 572.17 21.23
 -1 -2 -6 557.34 19.59
 1 2 6 555.62 21.22
 -1 -2 -6 574.7 20.68
 1 -2 6 530.04 18.88
 -1 2 -6 570.39 21
 1 2 6 573.52 24.22
 1 -2 6 526.39 21.39
 -1 -2 -6 600.11 20.97
 -1 2 -6 559.57 19.6
 -1 -2 -6 546.89 16.98
 1 -2 6 533.88 21.56
 -1 -2 -7 15.16 3.08
 -1 2 -7 14.22 3.07
 -1 -2 -7 18.95 3.83
 -1 2 -7 11.32 2.77
 1 2 7 12.51 3.61
 -1 -2 -7 14.96 3.41
 -1 2 -7 10.02 2.67
 1 -2 7 13.09 3.52
 -1 -2 -7 12 2.2
 -1 2 -8 371.11 17.78
 -1 -2 -8 335.57 15.77
 -1 2 -8 314.76 15.93
 1 2 8 311.15 17.98
 -1 2 -8 330.08 16.8
 1 -2 8 279.46 15.71
 1 2 9 202.24 9.17
 1 -2 9 171.03 8.11
 1 -2 9 165.57 7.38
 1 2 9 201.71 9.58
 1 2 9 203.35 12.91
 1 -2 9 160.95 11.2
 1 -2 9 196.86 9.45
 -1 2 -9 186.19 7.34
 -1 2 -9 213.86 13.85
 -1 -2 -9 203.57 13.56
 1 2 9 166 12.33
 -1 -2 -9 208.66 12.44
 -1 2 -9 187.72 12.31
 -1 2 -9 206 13.48
 1 2 9 178.7 8.49
 1 -2 9 178.73 7.84
 1 -2 9 170.77 8.66
 1 2 9 180.3 8.53
 1 2 9 182.38 8.62
 1 -2 10 1.63 0.95
 1 -2 10 2.94 1.04
 1 2 10 3.01 1.08
 -1 2 -10 3.27 1.05
 -1 2 -10 3.72 1.91
 -1 -2 -10 1.31 1.2
 1 -2 10 1.55 1.06
 1 2 10 3.92 1.59
 -1 2 -10 6.45 2.22
 -1 -2 -10 4.6 1.98
 -1 2 -10 1.33 1.41
 1 2 10 1.35 0.76
 1 2 10 1.6 0.96
 1 -2 10 0.68 0.66
 1 -2 10 2.74 1.02
 1 2 10 3.48 1.3
 1 2 11 533.32 15.63
 1 -2 11 464.85 13.82
 -1 -2 -11 550.5 15.66
 -1 2 -11 589.58 15.35
 -1 2 -11 547.97 21.88
 -1 -2 -11 582.81 21.9
 1 -2 11 550.51 16.37
 1 2 11 533.79 16.18
 -1 2 -11 538.73 19.16
 -1 -2 -11 532.16 18.26
 1 -2 11 515.79 15.73
 1 -2 11 467.29 13.62
 1 2 11 532.73 14.64
 1 -2 11 511.84 14.34
 1 -2 11 499.62 15.61
 1 2 11 522.37 15.72
 1 2 12 0.26 0.75
 -1 2 -12 0.1 1.11
 -1 -2 -12 2.73 1.34
 1 -2 12 1.32 0.84
 1 2 12 1.27 0.91
 -1 -2 -12 2.38 0.8
 -1 2 -12 2.09 1.03
 1 2 12 0.75 0.56
 1 -2 12 1.17 0.85
 1 -2 12 -2.3 1.02
 1 2 12 0.08 0.78
 1 2 13 18.23 1.92
 1 -2 13 23.75 2.29
 -1 -2 -13 17.74 1.58
 -1 2 -13 19.2 1.9
 -1 -2 -13 19.59 1.88
 1 2 13 18.62 1.65
 1 2 13 16.69 1.95
 1 -2 13 18.53 1.99
 1 2 13 22.92 2.12
 1 2 14 73.79 3.12
 1 -2 14 71.39 3.05
 1 2 14 66.34 2.65
 1 -2 14 67.89 3.01
 -1 -3 15 101.79 3.11
 -1 3 14 5.51 0.75
 -1 -3 14 6.6 1.09
 1 -3 -14 7.77 0.9
 -1 3 14 5.95 0.89
 1 3 -14 6.7 0.93
 -1 3 14 6.84 1.07
 -1 -3 14 7.11 0.99
 -1 3 14 8.35 1.22
 -1 3 13 187.14 6.54
 -1 3 13 175.79 6.45
 1 -3 -13 185.55 6.98
 1 3 -13 184.5 6.2
 -1 -3 13 185.33 7.34
 -1 3 13 180.57 6.9
 -1 -3 13 187.39 6.83
 -1 3 13 193.94 7.43
 -1 3 12 3.39 1.1
 -1 3 12 4.05 1.07
 -1 -3 12 3.66 1.14
 1 3 -12 6.37 1.84
 1 3 -12 7.21 1.89
 1 -3 -12 4.11 1.15
 1 3 -12 5.2 1.17
 -1 3 12 4.54 1.24
 -1 -3 12 4.53 1.31
 -1 -3 12 4.2 1.18
 -1 3 12 5.3 1.43
 -1 -3 12 3.56 1.15
 -1 -3 11 9.56 1.88
 -1 3 11 9.99 1.8
 -1 -3 11 11.27 2.1
 -1 3 11 8.9 1.89
 1 3 -11 10.87 1.83
 1 -3 -11 10.67 1.91
 1 -3 -11 12.09 2.6
 1 3 -11 11.29 2.77
 -1 -3 11 9.5 1.72
 -1 3 11 13.53 1.7
 -1 3 11 9.33 1.77
 -1 -3 11 8.71 1.85
 -1 3 11 8.72 1.8
 -1 -3 10 218.73 9.75
 1 -3 -10 257.61 11.45
 -1 -3 10 217.09 13.19
 1 3 -10 253.89 9.93
 1 3 -10 252.18 9.68
 1 3 -10 256.02 13.9
 1 -3 -10 245.13 13.01
 -1 -3 10 223.33 8.54
 -1 3 10 226.53 14.51
 1 3 -10 272.84 14.87
 1 -3 -10 272.16 13.78
 -1 3 10 238.62 8.18
 -1 3 10 249.08 9.75
 -1 -3 10 236.26 9.97
 -1 -3 9 305.45 10.35
 -1 -3 9 301.91 11.47
 -1 -3 9 293.26 15.97
 1 -3 -9 355.48 14.59
 1 3 -9 314.99 10.5
 1 3 -9 321.38 15.74
 1 -3 -9 323.01 15.17
 -1 -3 9 297.98 10.39
 -1 3 9 290.65 17.36
 -1 -3 9 296.91 15.2
 -1 3 9 293 16.08
 1 -3 -9 321.38 15.08
 1 3 -9 343.23 16.86
 1 3 -9 345.49 15.38
 -1 3 9 331.16 11.39
 -1 -3 9 304.79 11.49
 -1 3 9 345.24 11.03
 -1 3 9 333.85 11.8
 1 3 -8 1217.48 34.5
 -1 -3 8 1129.68 34.37
 1 3 -8 1204.46 32.74
 -1 3 8 1112.69 35.6
 1 -3 -8 1076.94 31.5
 -1 -3 8 1098.2 34.88
 -1 3 8 1159.36 38.39
 1 -3 -8 1119.38 31.88
 1 3 -8 1116.86 32.24
 1 -3 -8 1202.05 31.13
 -1 -3 8 1130.03 35.21
 1 3 -7 96.25 7.38
 1 -3 -7 84.31 6.9
 -1 3 7 83 8.5
 -1 -3 7 85.33 7.89
 1 3 -7 86.91 7.47
 -1 -3 7 74.75 7.83
 -1 3 7 81.36 9.06
 1 3 -7 85.71 6.9
 1 -3 -7 84.38 6.53
 -1 -3 7 78.82 7.93
 1 3 -6 329.5 13.59
 -1 -3 6 309.65 14.98
 1 -3 -6 305.99 13.31
 -1 3 6 315.01 16.56
 -1 -3 6 326.89 16.08
 1 3 -6 319.21 13.59
 1 3 -6 287.99 12.55
 1 -3 -6 324.34 14.16
 1 -3 -6 284.59 12.45
 1 3 -5 1222.43 29.6
 1 -3 -5 1180.07 29.9
 -1 -3 5 1249.34 32.4
 1 -3 -5 1148.32 28.23
 -1 3 5 1124.7 33.45
 1 3 -5 1226.15 30.07
 -1 -3 5 1210.01 33.43
 1 3 -5 1165.23 28.68
 -1 3 5 1134.16 29.64
 1 -3 -5 1221.13 30.5
 1 -3 -5 1152.03 29.21
 1 3 -4 31.63 3.5
 1 -3 -4 25.99 2.86
 1 -3 -4 24.14 3.24
 -1 3 4 23.39 3.72
 -1 -3 4 26.48 3.44
 1 3 -4 25.32 3.23
 1 3 -4 25.95 2.92
 1 -3 -4 22.71 3.18
 -1 3 4 30.28 3.37
 1 -3 -4 21.47 3
 -1 3 3 3192.91 65.81
 1 -3 -3 3297.01 60.64
 1 -3 -3 3250.78 59.86
 1 3 -3 3320.67 63.7
 1 -3 -3 3157.69 61.94
 -1 3 3 3566.6 63.21
 1 -3 -3 3453 64.99
 -1 -3 3 3532.4 63.2
 -1 3 2 5540.27 100.43
 1 3 -2 5417.05 99.21
 -1 -3 2 5263.29 97.45
 1 -3 -2 6256.02 103.58
 1 -3 -2 5837.04 102.92
 -1 3 2 5666.96 101.74
 1 -3 -2 5385.94 94.76
 1 3 -2 5773 95.29
 -1 3 2 5302.9 96.65
 -1 3 2 5363.74 100.29
 1 3 -2 5473.97 100.12
 -1 3 1 394.26 11.27
 -1 -3 1 419.69 10.99
 -1 3 1 398.93 12.61
 1 3 -1 402.24 12.25
 -1 -3 0 186.13 6.78
 1 3 0 181.07 6.89
 -1 3 0 179.54 7.69
 1 -3 0 184.08 7.08
 -1 -3 0 161.11 5.78
 1 -3 0 166.44 5.41
 1 -3 0 153.89 4.76
 1 3 0 161.29 4.76
 1 3 1 2638.73 47.52
 -1 3 -1 2600.01 49.03
 -1 3 -1 2509.09 48.57
 -1 3 -1 2658.08 49.87
 -1 -3 -1 2629.18 47.21
 1 -3 1 2461.8 46.69
 1 3 1 2664.3 50.69
 1 3 1 2623.29 46.82
 -1 -3 -1 2645.86 47.5
 1 -3 1 2447.06 48.43
 1 -3 1 2524.89 47.03
 1 3 1 2504.84 44.25
 -1 3 -2 1236.18 27.95
 -1 -3 -2 1269.32 28.82
 -1 -3 -2 1229.78 25.36
 -1 3 -2 1197.12 26.17
 1 3 2 1275.03 30.65
 -1 -3 -2 1278.94 27.17
 -1 -3 -2 1312.1 27.61
 1 3 2 1254.97 26.07
 1 -3 2 1273.89 28.83
 -1 3 -3 60.95 4.53
 1 -3 3 55.45 3.94
 -1 3 -3 52.14 4.21
 1 3 3 58.37 3.31
 -1 -3 -3 52.13 4.48
 1 3 3 58.77 5.68
 -1 3 -3 59.77 4.3
 -1 -3 -3 61.13 4.49
 1 3 3 60.44 3.79
 1 -3 3 74.8 5.76
 -1 -3 -3 54.88 3.97
 -1 -3 -4 32.53 3.81
 -1 -3 -4 24.89 3.44
 -1 3 -4 29.72 3.5
 1 3 4 32.77 2.43
 1 -3 4 38.48 3.82
 -1 3 -4 29.61 3.19
 1 3 4 31.95 4.7
 -1 3 -4 27.65 3.22
 -1 -3 -4 29.18 3.3
 -1 -3 -4 33.41 3.22
 1 3 4 36.77 2.71
 -1 -3 -5 1430.14 35.46
 -1 -3 -5 1446.08 35.96
 -1 -3 -5 1449.68 36.66
 1 -3 5 1411.06 34.7
 -1 3 -5 1394.83 34.89
 1 -3 5 1478.8 38.97
 1 3 5 1542.81 42.29
 -1 3 -5 1519.2 33.55
 1 3 5 1618.5 34.62
 -1 3 -5 1415.57 34.92
 -1 -3 -5 1522.41 36.51
 -1 -3 -5 1396.87 32.18
 -1 3 -6 16.86 3.14
 -1 -3 -6 24.41 3.93
 -1 -3 -6 15.66 3.07
 -1 -3 -6 21.38 3.5
 1 3 6 26.47 5.04
 1 3 6 21.48 2.87
 1 -3 6 19.96 4
 -1 -3 -6 17.99 3.41
 -1 3 -6 19.22 3.31
 1 -3 6 15.51 3.59
 -1 -3 -6 16.47 2.55
 -1 -3 -7 1065.96 30.91
 -1 3 -7 1201.59 34.89
 -1 -3 -7 1082.99 31.76
 -1 3 -7 1071.37 31.76
 1 -3 7 971.16 32.43
 1 3 7 1109.73 37.77
 -1 3 -7 1088.72 32.22
 -1 -3 -7 1163.36 33.27
 -1 -3 -7 1125.61 27.38
 1 -3 7 1004.76 32.77
 1 -3 8 8.28 3.01
 1 -3 8 7.98 1.8
 1 3 8 7.41 1.67
 -1 -3 -8 8.41 2.72
 -1 3 -8 8.14 2.71
 1 3 8 3.62 2.21
 -1 -3 -8 5.23 1.76
 -1 3 -8 9.75 2.85
 -1 3 -8 7.69 2.55
 1 3 8 7.54 1.64
 1 -3 8 6 1.4
 1 -3 9 5.86 1.58
 1 -3 9 5.84 1.43
 1 3 9 4.34 2.23
 1 -3 9 5.63 2.14
 1 -3 9 4.6 1.36
 1 3 9 4.08 1.25
 1 -3 9 4.04 2.15
 -1 3 -9 12.42 1.72
 -1 -3 -9 10.13 2.97
 -1 3 -9 4.78 1.85
 1 3 9 2.83 1.27
 -1 3 -9 7.85 2.82
 -1 3 -9 7.83 2.54
 -1 -3 -9 3.96 1.64
 1 3 9 4.75 1.46
 1 -3 9 6.27 1.51
 1 -3 9 3.92 1.25
 1 3 9 6.2 1.65
 1 3 9 6.34 1.61
 1 3 10 531.99 16.45
 1 -3 10 460.08 14.4
 -1 3 -10 568.8 14.57
 -1 3 -10 546.64 22.67
 -1 -3 -10 564.59 22.34
 1 3 10 548.14 17.07
 1 -3 10 550.68 16.98
 -1 3 -10 568.48 22.11
 1 3 10 523.89 15.86
 1 -3 10 496.2 15.81
 1 -3 10 498.31 14.7
 1 3 10 535.88 15.53
 1 3 10 541.59 16.35
 1 -3 10 498.51 16.02
 1 3 11 2.17 1.14
 -1 -3 -11 4.88 1.32
 -1 3 -11 4.4 1.34
 -1 3 -11 4.52 1.13
 -1 3 -11 1.36 1.22
 -1 -3 -11 1.07 1.08
 1 -3 11 4.08 1.48
 1 3 11 2 1.06
 -1 3 -11 5.62 1.84
 1 3 11 2.63 1.02
 1 -3 11 4.29 1.35
 1 -3 11 3.82 1.3
 1 3 11 3.63 1.21
 1 3 12 148.86 6.61
 -1 3 -12 150.56 9.27
 1 3 12 140.36 6.46
 1 -3 12 147.67 6.83
 -1 -3 -12 146.43 6.38
 -1 3 -12 153.55 6.83
 1 -3 12 120.86 5.27
 1 3 12 139.72 5.85
 1 -3 12 142.2 6.6
 1 3 12 143.94 6.55
 1 3 13 19.25 1.88
 1 -3 13 18.31 1.98
 1 3 13 16.91 1.73
 -1 -3 -13 18.01 1.78
 -1 3 -13 18.33 1.82
 1 3 13 21.41 2.12
 1 -3 13 18.11 1.9
 1 3 13 19.34 1.65
 1 3 13 16.89 1.76
 1 3 14 10.66 1.12
 1 3 14 8.84 0.74
 1 -3 14 9.73 1.08
 1 -4 -14 213.87 5.72
 -1 -4 14 211.56 6.43
 1 4 -14 218.2 5.49
 -1 4 14 223.51 6.52
 -1 4 13 13.43 1.58
 -1 4 13 12.36 1.5
 1 -4 -13 14.22 1.75
 1 4 -13 13.9 1.61
 1 4 -13 13.3 1.5
 -1 -4 13 15.16 1.98
 -1 4 13 12.99 1.57
 -1 -4 13 14.13 1.68
 -1 4 13 13.86 1.83
 -1 4 12 99.51 5.17
 1 -4 -12 94.46 5.23
 1 4 -12 95.99 5.04
 1 4 -12 90.02 6.5
 1 4 -12 98.39 6.63
 -1 -4 12 95.26 5.57
 -1 4 12 92.18 5.2
 -1 -4 12 90.36 5.04
 -1 4 12 94.76 5.18
 -1 -4 12 95.4 5.53
 -1 4 12 93.98 5.5
 -1 4 11 3.82 1.13
 -1 -4 11 4.54 1.35
 -1 -4 11 6.75 1.77
 -1 4 11 3.56 1.42
 1 -4 -11 4.28 1.22
 1 4 -11 3.04 1.15
 1 -4 -11 3.89 1.65
 1 4 -11 2.24 1.28
 1 4 -11 8.28 2.48
 -1 -4 11 2.23 0.89
 -1 4 11 6.55 1.16
 -1 -4 11 4.87 1.41
 -1 4 11 3.4 1.05
 -1 -4 11 3.11 1.16
 -1 4 11 6.11 1.63
 -1 -4 10 18.11 2.67
 -1 -4 10 13.56 3.22
 1 -4 -10 20.77 3.08
 -1 4 10 13.81 2.24
 1 4 -10 17.76 2.52
 1 4 -10 15.9 3.45
 1 -4 -10 18.67 3.3
 -1 -4 10 15.05 2.23
 -1 4 10 15.28 3.79
 1 4 -10 20.53 3.78
 -1 -4 10 14.67 2.25
 -1 4 10 15.54 2.36
 -1 4 10 18.12 2.38
 -1 -4 10 16.99 2.56
 -1 -4 9 716.21 20.11
 1 -4 -9 775.06 22.64
 -1 -4 9 673.69 25.83
 1 4 -9 755.76 19.64
 1 4 -9 729.52 17.85
 1 -4 -9 706.22 23.63
 1 4 -9 715.51 25.19
 -1 -4 9 707.13 18.77
 -1 4 9 715.49 28.37
 -1 -4 9 657.55 25.65
 1 4 -9 821.13 27.86
 -1 -4 9 630.07 23.59
 -1 -4 9 731.68 18.84
 -1 4 9 735.64 19.46
 -1 -4 9 705.96 19.78
 -1 4 9 753.47 19.88
 -1 4 9 763.22 18.99
 1 4 -8 431.86 18
 -1 -4 8 408.74 19.63
 -1 4 8 418.72 21.57
 1 -4 -8 440.82 17.49
 1 4 -8 504.03 20.33
 1 4 -8 437.02 13.55
 -1 -4 8 431.05 20.03
 1 -4 -8 433.6 16.41
 1 4 -7 33.39 4.43
 -1 4 7 34.97 6.05
 -1 -4 7 38.67 5.75
 1 4 -7 27.01 4.33
 1 4 -7 29.58 4.14
 -1 4 7 30.46 5.21
 -1 -4 7 26.78 4.54
 1 -4 -7 28.9 4.06
 -1 4 7 30.21 4.19
 1 4 -7 30.98 2.93
 1 -4 -7 26.16 3.56
 -1 -4 7 34.82 5.47
 1 -4 -6 1488.79 36.5
 1 4 -6 1415.9 35.43
 -1 4 6 1506.05 35.34
 -1 4 6 1519.51 43.19
 -1 -4 6 1513.79 40.95
 1 4 -6 1564.07 37.46
 -1 4 6 1494.56 41.89
 1 4 -6 1471.25 36.39
 -1 -4 6 1427.14 38.69
 1 -4 -6 1402.35 35.47
 -1 -4 6 1364.3 29.16
 1 -4 -6 1371.38 34.3
 1 4 -5 1130.44 28.45
 -1 -4 5 1096.45 29.81
 1 -4 -5 977.77 24.84
 -1 4 5 1027.85 31.6
 -1 4 5 1090.59 32.75
 1 4 -5 1075.03 28.63
 1 -4 -5 1069.37 27.39
 1 4 -5 1034.02 27.05
 -1 -4 5 999.27 24.8
 -1 4 5 968.29 26.5
 1 -4 -5 980.25 26.59
 -1 4 4 141.57 9.33
 1 -4 -4 136.93 6.26
 -1 -4 4 140.29 8.4
 1 -4 -4 132.9 6.5
 -1 4 4 147.75 8.41
 -1 -4 4 141.93 6.39
 -1 4 4 145.98 9.5
 1 4 -4 149.68 8.66
 -1 4 4 156.34 8.54
 1 4 -4 152.27 6.94
 1 4 -4 151.27 7.98
 1 -4 -4 132.23 7.4
 1 -4 -4 144.87 8.17
 1 4 -3 4.26 1.24
 -1 4 3 4.71 1.56
 1 4 -3 9.1 1.51
 -1 4 3 3.78 1.57
 1 -4 -3 4.67 1.07
 1 -4 -3 3.01 0.8
 -1 4 3 4.92 1.56
 1 4 -3 3.28 0.85
 -1 -4 3 9.4 1.64
 -1 -4 3 7.57 1.12
 1 -4 -3 2.91 1.35
 1 -4 -3 4.4 1.66
 -1 -4 3 5.13 1.46
 -1 -4 2 2575.33 46.83
 -1 -4 2 2602.69 48.51
 1 4 -2 2501.55 51.72
 -1 4 2 2394.37 50.63
 -1 -4 2 2559.05 46.73
 1 4 -2 2413 50.23
 -1 4 2 2476.23 50.22
 -1 -4 2 2386.91 47.57
 1 -4 -2 2751.74 54.25
 1 4 -2 2445.85 47.22
 -1 4 2 2464.24 51.11
 -1 -4 1 760.82 18.24
 -1 4 1 740.71 20.37
 -1 -4 1 747.39 17.58
 1 4 -1 725.06 20.18
 -1 -4 1 765.04 17.86
 -1 4 1 703.31 18.08
 1 4 -1 691.2 19.46
 1 -4 -1 728.64 20.57
 -1 -4 1 725.2 17.84
 -1 4 0 1156.02 27.17
 -1 -4 0 1128.6 23.95
 1 4 0 1143.96 25.99
 1 -4 0 1076.94 21.17
 1 -4 0 1116.65 25.41
 -1 -4 0 1034.19 23.26
 1 -4 0 978.95 19.81
 1 4 0 1073.92 19.85
 1 4 1 2215.41 43.88
 -1 -4 -1 2149.07 42.15
 -1 4 -1 2219.15 44.75
 -1 4 -1 2317.66 46.29
 1 4 1 2267.5 46.21
 1 -4 1 2153.89 43.96
 -1 -4 -1 2185.99 42.53
 1 -4 1 2096.2 40.72
 1 4 1 2157.63 44.58
 -1 4 -2 33.11 3.41
 1 4 2 24.97 2.72
 -1 4 -2 35.51 3.84
 -1 4 -2 30.41 3.15
 1 4 2 28.62 3.78
 -1 4 -2 31.25 3.18
 1 4 2 28.27 2.07
 1 -4 2 36.46 3.81
 1 -4 2 30.28 2.98
 -1 -4 -2 29.8 3.23
 1 4 2 27.83 3.33
 -1 -4 -2 29.41 3.01
 -1 4 -3 386.37 13.98
 -1 4 -3 357.5 13.06
 1 4 3 379.38 15.99
 1 -4 3 357.82 14.27
 -1 -4 -3 371.35 12.8
 -1 -4 -3 372.77 12.71
 -1 4 -3 360.65 12.31
 -1 -4 -4 242.24 11.28
 -1 4 -4 245.81 11.12
 1 -4 4 253.68 10.81
 -1 4 -4 258.64 11.39
 1 4 4 266.77 14.35
 -1 4 -4 275.57 11.49
 1 4 4 286.1 8.93
 -1 4 -4 250.75 10.65
 -1 -4 -4 266.35 10.95
 -1 4 -4 256.26 10.95
 -1 4 -5 63.33 5.84
 -1 -4 -5 63.16 5.68
 -1 -4 -5 67.91 5.9
 -1 -4 -5 62.38 5.55
 1 -4 5 74.59 6.11
 -1 4 -5 68.64 5.59
 1 4 5 69.3 7.75
 1 -4 5 74.57 7.21
 -1 -4 -5 72.88 5.14
 -1 -4 -5 61.25 5.7
 -1 4 -5 61.38 5.3
 -1 4 -5 65.15 5.71
 -1 -4 -6 905.66 26.97
 -1 4 -6 893.42 26.82
 -1 4 -6 836.27 25.39
 -1 4 -6 1002.28 26.25
 1 4 6 1020.52 25.68
 1 4 6 914.11 32.65
 1 -4 6 869.66 29.44
 -1 -4 -6 887.82 26.3
 -1 -4 -6 853.58 25.26
 -1 4 -6 892.7 27.01
 -1 -4 -6 858.8 25.99
 1 -4 6 813.57 25.05
 -1 -4 -6 866.93 18.47
 1 -4 6 867.99 29.22
 -1 -4 -6 875.62 23.04
 -1 4 -7 7.4 2.35
 -1 -4 -7 5.58 1.83
 -1 -4 -7 6.24 1.92
 1 -4 7 5.07 2.42
 1 4 7 3.32 2.24
 -1 -4 -7 4.91 2.03
 -1 4 -7 8.42 2.48
 -1 -4 -7 8.18 1.76
 1 -4 7 7.04 2.7
 1 -4 8 114.97 9.63
 1 4 8 140.64 10.11
 1 -4 8 138.6 7.04
 1 -4 8 116.42 6.79
 1 4 8 127.02 6.98
 -1 4 -8 124.53 9.63
 -1 -4 -8 143.63 10.26
 1 -4 8 107.09 9.32
 1 4 8 114.79 11.08
 -1 -4 -8 135.44 9.42
 -1 4 -8 121.86 9.61
 -1 4 -8 145.68 11.37
 1 -4 8 131.15 6.52
 1 4 8 151.43 7.37
 1 -4 8 116.94 6.68
 1 -4 8 116.22 6.05
 1 -4 9 96.1 8.36
 1 -4 9 117.33 10.32
 1 -4 9 117.91 6.9
 1 4 9 118.42 6.79
 1 4 9 114.54 6.69
 1 4 9 113.4 6.66
 1 -4 9 108.18 6.7
 -1 4 -9 116.86 9.69
 1 4 9 100.47 9.9
 -1 4 -9 126.95 10.74
 -1 4 -9 124.08 9.77
 -1 -4 -9 118.43 8.94
 1 4 9 117.39 6.77
 1 -4 9 109.2 6.1
 1 -4 9 105.78 6.46
 1 -4 9 103.62 5.95
 -1 4 -10 2 1.12
 -1 4 -10 0.5 1.27
 -1 -4 -10 3.37 1.76
 1 -4 10 1.7 0.98
 1 4 10 2.68 1.44
 -1 4 -10 0.59 1.31
 1 4 10 1.73 0.96
 1 -4 10 1.91 0.99
 1 -4 10 1.97 1.04
 1 4 10 0.86 1
 1 4 10 2.64 1.23
 1 4 11 606.03 16.97
 -1 4 -11 620.56 22.57
 -1 -4 -11 586.64 20.61
 -1 4 -11 621.69 17.42
 1 -4 11 586.47 16.96
 1 4 11 583.47 16.57
 1 4 11 583.35 16.52
 1 4 11 601.09 15.96
 1 -4 11 582.33 16.65
 1 4 11 585.92 16.56
 1 4 12 25.47 2.61
 -1 4 -12 24.29 3.5
 -1 -4 -12 26.24 2.53
 -1 4 -12 29.11 2.82
 1 -4 12 25.97 2.66
 1 4 12 25.64 2.32
 1 -4 12 22.75 2.23
 1 4 12 24.01 2.53
 1 4 12 21.55 2.29
 1 -4 12 24.58 2.65
 1 4 13 4.56 0.97
 -1 -4 -13 2.77 0.76
 -1 4 -13 2.93 0.79
 1 4 13 2.72 0.64
 1 -4 13 2.76 0.77
 1 4 13 3.12 0.8
 1 -4 13 3.39 0.91
 1 4 13 2.75 0.68
 1 4 14 224.53 5.77
 1 -4 14 197.75 5.45
 1 -5 -14 28.05 1.82
 -1 5 14 29.73 1.96
 1 -5 -14 27.45 1.68
 -1 -5 14 24.26 1.8
 -1 5 13 268.23 7.87
 -1 5 13 295.02 8.37
 -1 -5 13 293.6 9.06
 1 5 -13 296.44 8.07
 1 5 -13 279.55 7.9
 1 -5 -13 297.04 8.69
 -1 -5 13 291.15 8.43
 -1 5 13 291.74 9.03
 -1 5 12 37.13 3.07
 1 -5 -12 36.85 3.06
 1 5 -12 35.37 2.91
 1 5 -12 38.69 2.99
 -1 5 12 35.42 2.83
 -1 -5 12 36.69 3.32
 -1 -5 12 33.83 2.71
 -1 5 12 34.01 3.02
 -1 -5 12 36.3 3.02
 -1 5 12 38.5 3.35
 -1 5 11 155.25 7.23
 -1 -5 11 147.81 7.5
 -1 5 11 147.57 6.81
 -1 -5 11 153.51 7.48
 1 5 -11 149.02 7.08
 1 -5 -11 147.26 6.87
 1 5 -11 148.55 9.62
 1 5 -11 169.03 9.41
 -1 -5 11 142.86 6.84
 -1 5 11 147.68 7.12
 -1 5 11 167.17 6.29
 -1 -5 11 158.5 7.08
 -1 5 11 153.01 7.54
 -1 -5 11 148.65 7.35
 -1 -5 10 807.92 22.11
 1 -5 -10 910.38 24.45
 -1 5 10 841.25 21
 -1 -5 10 756.83 26.58
 1 5 -10 864.24 21.82
 1 5 -10 917.27 28.46
 1 -5 -10 842.12 24.76
 1 5 -10 953.87 27.4
 -1 5 10 857.16 29.92
 -1 -5 10 834.34 21.53
 1 5 -10 830.51 27.12
 -1 5 10 861.79 21.68
 -1 -5 10 811.71 21.03
 -1 5 10 851.25 21.91
 -1 -5 10 837.26 21.89
 -1 5 10 912.82 21.6
 -1 -5 9 0.88 1.02
 1 -5 -9 5.01 1.76
 -1 -5 9 3.14 1.73
 1 5 -9 0.51 0.8
 1 5 -9 0.22 0.93
 1 -5 -9 1.64 1
 1 5 -9 5.41 2.06
 -1 5 9 0.13 1.78
 -1 -5 9 -1 1.47
 -1 -5 9 1.6 1.08
 1 5 -9 1.05 1.09
 -1 -5 9 0.45 1.33
 -1 5 9 0.21 0.77
 -1 -5 9 2.79 1.29
 -1 5 9 1.35 1.06
 -1 5 9 1.87 1.17
 -1 -5 9 1.88 0.77
 1 5 -8 494.19 19.37
 1 5 -8 496.49 18.14
 -1 -5 8 442.48 20.78
 -1 5 8 505.42 23.82
 1 5 -8 504.53 20.79
 -1 -5 8 431.93 19.38
 1 5 -8 489.64 14.52
 -1 -5 8 433.33 20.48
 1 -5 -8 474.18 17.59
 1 -5 -8 503.31 17.47
 1 5 -7 94.21 6.49
 1 5 -7 99.26 7.85
 -1 5 7 89.37 9.33
 -1 -5 7 94.21 9.09
 1 5 -7 99.89 8.21
 -1 -5 7 90.07 8.28
 1 5 -7 100.71 5.56
 1 -5 -7 95.21 6.9
 1 5 -6 88.12 7.05
 1 5 -6 88.25 6.14
 1 -5 -6 92.37 6.96
 1 5 -6 93.95 6.57
 1 5 -6 83.9 7.44
 -1 5 6 91.67 9.02
 -1 -5 6 92.09 8.05
 1 -5 -6 80.71 5.63
 -1 5 6 96.17 7.73
 1 5 -6 98.12 5.08
 1 -5 -6 85.64 6.53
 1 -5 -6 97.64 7.1
 1 -5 -5 1615.62 36.88
 1 5 -5 1646.45 38.53
 1 5 -5 1749.73 36.86
 1 5 -5 1653.23 35.94
 -1 -5 5 1570.1 36.21
 -1 5 5 1520.42 36.2
 1 5 -5 1700.72 40.86
 -1 5 5 1737.8 43.92
 -1 -5 5 1645.64 40.45
 1 -5 -5 1518.57 34.01
 -1 5 5 1628.45 39.75
 1 5 -5 1599.79 32.95
 -1 -5 5 1632.71 32.64
 1 -5 -5 1537.29 37.44
 1 -5 -5 1508.5 37.11
 1 -5 -4 2.34 0.81
 -1 -5 4 5.61 1.39
 1 -5 -4 3.07 1
 1 5 -4 1.51 0.95
 -1 5 4 6.87 2.11
 -1 -5 4 3.47 0.77
 1 5 -4 9.41 2.5
 -1 5 4 3.62 1.83
 -1 -5 4 2.17 1.19
 1 -5 -4 3.45 1.49
 -1 -5 4 3.1 1.22
 1 5 -4 3.73 1.3
 -1 5 4 2.35 1.3
 1 5 -4 10.63 2.23
 1 -5 -4 3.99 1.33
 1 -5 -3 67.68 3.61
 1 5 -3 78.15 6.56
 -1 -5 3 83.78 4.49
 -1 -5 3 84.4 5.35
 -1 5 3 79.41 6.36
 -1 -5 3 78.71 5.61
 1 -5 -3 79.94 6.56
 1 -5 -3 76.78 4.84
 1 5 -3 84.65 5.2
 -1 5 3 81.96 6.36
 1 5 -3 81.87 5.35
 -1 -5 3 85.21 5.84
 -1 -5 2 504.95 13.9
 1 5 -2 507.95 18.11
 -1 -5 2 509.89 15.3
 -1 5 2 500.96 17.26
 1 5 -2 485.8 17.1
 -1 5 2 501.38 16.28
 -1 -5 2 482.73 14.66
 1 -5 -2 520.04 18.7
 -1 5 2 538.72 17.69
 -1 5 2 543.71 18.65
 -1 -5 1 275.13 9.78
 1 5 -1 289.36 12.69
 1 5 -1 315.54 12.59
 -1 5 1 288.86 12.45
 -1 -5 1 293.32 10.54
 -1 5 1 272.57 10.49
 1 5 -1 295.41 12.27
 1 5 -1 281.7 6.55
 -1 -5 1 273.12 10.35
 1 -5 -1 324.52 13.08
 -1 5 1 313.5 12.8
 1 5 0 2531.96 49.31
 -1 -5 0 2319.04 45.07
 -1 -5 0 2363.72 44.96
 1 -5 0 2162.7 38.81
 -1 -5 0 2276.81 45.24
 1 -5 0 2251.35 47.28
 1 -5 0 2171.69 40.68
 1 5 0 2242.56 47.08
 -1 5 0 2553.12 49.48
 -1 5 -1 138.48 7.84
 -1 5 -1 144.12 8.6
 1 5 1 137.06 7.79
 -1 -5 -1 136.63 6.7
 1 5 1 140.21 8.34
 1 -5 1 125.05 5.34
 1 -5 1 129.22 7.44
 -1 5 -1 157.61 8.34
 1 5 1 149.23 8.44
 1 5 2 2883.87 53.83
 -1 5 -2 2925.3 57
 -1 5 -2 2737.92 53.68
 1 5 2 2849.69 57.94
 -1 5 -2 2927.48 54.56
 1 5 2 2459.55 43.96
 1 -5 2 2727.6 50.64
 1 -5 2 2642.43 54.51
 -1 -5 -2 2739.8 53.63
 1 5 2 2679.26 55.62
 -1 -5 -2 2704.46 52.01
 -1 5 -2 2759.67 54.16
 -1 5 -2 2802.69 52.53
 -1 5 -3 239.43 11.03
 1 5 3 249.53 10.02
 -1 5 -3 241.94 11.81
 -1 5 -3 220.94 9.93
 -1 5 -3 257.48 11.02
 1 5 3 242.32 13.02
 1 -5 3 246.76 11.91
 -1 -5 -3 241.55 10.49
 1 5 3 241.95 7.73
 1 5 3 252.8 12.12
 1 -5 3 222.16 9.3
 -1 -5 -3 226.21 10.04
 -1 5 -3 241.92 10.39
 1 -5 4 8.74 2.06
 -1 5 -4 3.86 1.91
 -1 5 -4 8.45 2.16
 1 5 4 6.36 2.5
 1 5 4 8.68 1.9
 1 -5 4 4.93 1.82
 -1 -5 -4 5.1 1.62
 1 5 4 7.41 1.39
 -1 -5 -4 3.8 1.43
 1 -5 4 5.88 1.27
 -1 5 -4 2.33 1.1
 -1 5 -5 1357.85 34.08
 -1 -5 -5 1396.66 34.41
 -1 5 -5 1564.65 36.4
 1 5 5 1528.99 42.7
 -1 -5 -5 1302.18 33.17
 -1 5 -5 1433.34 35.96
 1 -5 5 1385.26 34.73
 -1 -5 -5 1266.67 32.34
 -1 -5 -5 1407.79 27.25
 -1 -5 -5 1338.74 32.31
 -1 -5 -6 134.1 8.83
 -1 5 -6 117.12 8.37
 -1 5 -6 151.77 9.27
 1 5 6 153.43 12.38
 1 -5 6 124.82 10.13
 -1 5 -6 123.27 8.94
 1 -5 6 116.31 8.26
 -1 -5 -6 116.08 7.96
 -1 -5 -6 121.81 7.8
 -1 -5 -6 123.43 5.17
 1 5 6 156.32 9.43
 -1 -5 -6 135.32 7.76
 -1 5 -7 506.98 20.13
 -1 -5 -7 508.9 18.52
 -1 -5 -7 506.26 17.87
 1 -5 7 469.15 21.11
 1 5 7 558.13 25.6
 -1 -5 -7 521.39 19.81
 -1 5 -7 482.65 19.34
 1 -5 7 452.05 20.69
 -1 -5 -7 529.47 17.13
 1 -5 8 18.49 2.64
 1 5 8 29.13 2.97
 1 5 8 20.49 2.79
 -1 5 -8 20.57 3.78
 -1 -5 -8 19.83 3.82
 1 -5 8 14.3 3.55
 1 5 8 24.11 5.05
 1 -5 8 16.22 2.23
 -1 5 -8 19.07 3.76
 -1 5 -8 21.54 4.36
 -1 -5 -8 20.84 3.53
 1 -5 8 20.44 2.79
 1 5 8 22.23 2.86
 1 -5 8 22.68 4.48
 1 -5 8 18.44 4
 1 -5 8 20.17 2.45
 1 -5 9 6.43 1.6
 1 -5 9 2.69 1.87
 1 5 9 7.64 1.8
 1 -5 9 2.5 1.78
 -1 5 -9 3.97 1.43
 -1 5 -9 5.8 2.32
 1 -5 9 2.86 1.05
 1 5 9 -2.75 1.96
 -1 5 -9 3.28 1.85
 -1 5 -9 7.83 2.81
 1 -5 9 12.34 2.14
 1 5 9 6.01 1.52
 1 -5 9 6.17 1.62
 1 5 9 4.42 1.38
 1 5 9 5.63 1.61
 -1 5 -10 446.79 19.51
 -1 -5 -10 437.07 17.98
 -1 5 -10 444.58 17.13
 -1 5 -10 471.62 14.93
 1 -5 10 456.86 14.69
 1 5 10 442.81 13.89
 1 5 10 450.52 14.36
 1 -5 10 419.73 13.97
 1 5 10 446.95 14.36
 1 5 10 454.12 14.46
 1 5 11 22.17 2.69
 -1 -5 -11 16.56 2.95
 -1 5 -11 16.23 3.34
 -1 5 -11 14.47 2.29
 1 -5 11 14.68 2.23
 1 5 11 14.78 2.07
 1 -5 11 12.1 2
 1 5 11 16.69 2.19
 1 5 11 14.44 2.21
 1 5 11 17.83 2.4
 1 5 12 79.23 4.54
 -1 5 -12 72.12 5.72
 -1 -5 -12 77.89 4.26
 -1 5 -12 78.27 4.47
 1 -5 12 70.49 4.03
 1 -5 12 78.15 4.52
 1 5 12 80.96 4.1
 1 5 12 73.58 4.23
 1 5 12 71.98 3.73
 1 -5 12 76.87 4.47
 1 5 13 32.7 2.31
 -1 5 -13 34.41 2.28
 -1 -5 -13 33.1 2.25
 1 -5 13 28.58 1.79
 1 5 13 32.7 1.96
 1 5 13 33.57 2.17
 1 -5 13 31.34 2.31
 1 5 14 15.64 1.18
 1 -5 14 13.64 1
 1 -6 -14 69.68 2.69
 -1 -6 14 65.2 2.73
 -1 6 14 73.07 2.93
 1 -6 -14 68.4 2.73
 -1 -6 13 5.66 1.1
 1 6 -13 3.67 0.7
 1 -6 -13 5.05 0.98
 -1 6 13 6.69 1.22
 -1 6 13 4.43 0.91
 -1 6 13 4.15 0.83
 -1 6 12 204.5 7.47
 -1 -6 12 173.75 7.27
 -1 -6 12 171.82 6.75
 1 6 -12 193.86 6.65
 1 -6 -12 189.41 7.15
 1 6 -12 177.93 6.86
 -1 6 12 197.65 7.54
 -1 -6 12 189.88 7.13
 -1 6 12 187.16 7.55
 -1 -6 11 46.63 3.87
 1 -6 -11 46.78 3.58
 1 6 -11 51.37 3.88
 1 6 -11 52.57 3.52
 -1 -6 11 49.97 3.96
 -1 6 11 58.32 3.51
 -1 6 11 53.34 4.11
 -1 -6 11 54.58 3.97
 -1 6 11 51.12 4.15
 -1 -6 10 8.63 1.86
 1 6 -10 11.28 2.05
 1 6 -10 6.92 1.87
 1 6 -10 7.65 2.45
 1 -6 -10 7.22 1.73
 -1 -6 10 5.86 1.7
 -1 6 10 5.84 1.5
 -1 -6 10 5.79 1.45
 -1 6 10 7.26 1.5
 -1 6 10 8.08 1.83
 -1 -6 9 186.15 9.07
 1 -6 -9 201.44 10.37
 -1 -6 9 162.88 11.98
 1 6 -9 188.2 8.49
 1 6 -9 186.42 11.56
 1 -6 -9 181.25 9.97
 1 6 -9 197.32 10.73
 -1 -6 9 165.28 12.03
 -1 6 9 193.38 13.79
 -1 -6 9 193.68 9.04
 1 6 -9 184.66 11.85
 -1 -6 9 173.28 7.94
 -1 6 9 194.1 8.66
 -1 6 9 189.77 8.22
 -1 6 9 187.14 8.59
 -1 -6 9 183.25 8.56
 -1 -6 8 43.13 4.25
 -1 -6 8 41.51 6.12
 1 -6 -8 48.79 5.04
 1 6 -8 48.62 4
 1 6 -8 57.28 5.51
 1 6 -8 45.76 5.53
 -1 -6 8 49.78 4.39
 -1 -6 8 48.51 6.71
 -1 6 8 52.46 7.23
 1 6 -8 51.41 6.32
 -1 -6 8 50.12 6.27
 -1 6 8 50.55 4.24
 -1 -6 8 57.23 4.17
 -1 6 8 54.03 3.96
 -1 6 8 48.31 4
 -1 -6 8 49.18 4.03
 1 6 -7 274.67 12.03
 1 6 -7 224.26 10.57
 1 -6 -7 249.96 12.28
 1 6 -7 248.81 12.99
 -1 6 7 257.98 16.19
 1 6 -7 258.58 13.74
 -1 -6 7 242.66 14.94
 -1 -6 7 226.6 13.75
 1 6 -7 238.67 9.2
 1 -6 -7 221.19 11.28
 -1 -6 6 340.44 13.63
 1 6 -6 408.88 14.4
 1 6 -6 342.5 15.07
 1 6 -6 355.83 13.54
 1 -6 -6 359.7 14.3
 1 6 -6 373.99 16.92
 -1 6 6 372.42 18.8
 1 -6 -6 316.97 11.55
 -1 -6 6 366.19 17.02
 -1 6 6 346.42 15.94
 1 6 -6 359.97 11.39
 1 -6 -6 337.22 14.06
 1 -6 -5 25.82 2.75
 1 -6 -5 27.08 2.53
 -1 -6 5 29.4 4.37
 -1 6 5 29.65 4.31
 1 6 -5 31.72 4.68
 -1 6 5 33.15 5.03
 1 -6 -5 32.14 3.99
 1 6 -5 36.09 3.71
 -1 -6 5 38.94 4.4
 1 -6 -5 30.32 3.65
 1 6 -5 32.11 4.17
 -1 6 5 35.95 4.7
 1 6 -5 31.69 3.72
 1 -6 -4 356.69 12.64
 1 6 -4 386.03 13.85
 -1 -6 4 374.78 14.63
 1 6 -4 390.88 13.01
 -1 6 4 412.48 16.45
 1 6 -4 370.27 16.57
 -1 6 4 361.06 15.96
 -1 -6 4 387.69 13.06
 1 -6 -4 325.53 10.45
 1 -6 -4 329.75 9.9
 -1 6 4 372.54 15.5
 1 -6 -4 375.01 10.28
 -1 -6 4 400.65 11.41
 -1 -6 4 369.13 14.77
 1 -6 -4 371.2 14.78
 1 6 -3 26.93 4.25
 -1 -6 3 21.85 2.41
 -1 6 3 21.45 3.47
 -1 -6 3 23.66 3.08
 1 6 -3 17.72 3.33
 -1 6 3 22.67 3.52
 -1 -6 3 27.63 3.56
 1 -6 -3 22.71 3.7
 1 6 -3 19.8 2.85
 1 -6 -3 18.62 2.38
 -1 6 3 29.47 4.12
 -1 -6 3 22.22 3.2
 -1 -6 2 821.03 21.8
 1 6 -2 834.46 26.1
 -1 6 2 809.51 24.53
 -1 -6 2 814.11 20.28
 1 6 -2 903.56 24.79
 1 6 -2 783.28 24.46
 -1 6 2 754.91 22.38
 1 -6 -2 825.17 26.18
 -1 6 2 761.8 24
 -1 -6 2 848.05 22.7
 1 -6 -2 719.95 20
 1 6 -1 178.37 10.01
 -1 -6 1 174.62 7.93
 1 6 -1 198 11.19
 -1 -6 1 190.4 8.74
 1 6 -1 188.97 10.59
 -1 6 1 179.14 8.84
 -1 -6 1 188.17 8.64
 -1 6 1 175.6 10.3
 1 -6 -1 165.05 8.09
 1 -6 -1 181.52 10.35
 -1 -6 1 172.61 8.66
 -1 6 0 597.74 20.39
 -1 -6 0 585.09 17.11
 -1 6 0 613.67 16.42
 1 6 0 624.75 20.92
 1 -6 0 601.41 17.77
 -1 -6 0 608.6 16.51
 1 -6 0 577.98 13.29
 1 -6 0 558.1 19.08
 -1 -6 0 537.29 17.31
 1 6 1 1799.38 41.61
 -1 6 -1 1853.88 42.9
 1 -6 1 1705.57 40.25
 -1 -6 -1 1708.71 39.62
 1 -6 1 1690.05 33.75
 1 -6 1 1742.67 38.55
 -1 -6 -1 1812.64 35.65
 -1 6 -1 1712.01 40.25
 -1 6 -2 17.77 3.39
 1 6 2 21.19 3.3
 -1 6 -2 15.84 2.67
 -1 6 -2 20.73 3.27
 1 6 2 25.09 4.01
 1 -6 2 17.19 2.19
 -1 -6 -2 20.49 3.06
 1 -6 2 19.76 3.27
 1 6 2 26.24 4.02
 1 -6 2 19.52 2.89
 -1 -6 -2 18.61 2.69
 -1 -6 -2 12.43 1.64
 -1 6 -2 18.95 3
 -1 6 -3 115.05 7.3
 -1 6 -3 131.68 9.1
 1 6 3 126.83 7.66
 -1 6 -3 131.75 8.38
 1 6 3 131.99 9.78
 1 -6 3 114.46 6.81
 1 -6 3 126.24 8.79
 -1 -6 -3 113.13 6.97
 1 6 3 128.26 9.17
 1 -6 3 118.19 7.21
 -1 6 -3 115.18 7.62
 -1 6 -3 118.85 7.42
 -1 6 -4 258.43 11.64
 -1 6 -4 240.71 11.57
 1 -6 4 242.41 10.74
 -1 -6 -4 256.23 11.43
 1 6 4 262.81 14.7
 -1 6 -4 259 13.13
 1 6 4 246.54 10.48
 -1 6 -4 237.17 10.95
 -1 -6 -4 247.78 7.82
 1 -6 4 279.96 12.15
 1 -6 4 253.5 13.6
 -1 -6 -4 265.81 11.5
 -1 6 -5 45.49 4.97
 -1 6 -5 45.09 5.02
 -1 6 -5 49.15 5.56
 1 6 5 52.85 6.99
 -1 6 -5 41.87 4.44
 1 -6 5 43.11 4.85
 -1 6 -5 44.68 5.2
 -1 -6 -5 46.36 4.45
 -1 6 -5 46.11 3.32
 -1 -6 -5 46.02 3.08
 -1 -6 -5 51.38 4.7
 1 -6 5 51.49 5.51
 -1 -6 -6 378.35 15.64
 -1 6 -6 392.39 16.38
 -1 6 -6 449.62 17.71
 1 6 6 414.31 21.05
 1 -6 6 385.62 18.71
 -1 -6 -6 374.9 14.22
 -1 6 -6 387.37 16.95
 -1 6 -6 360.53 14.41
 1 -6 6 361.38 15.63
 -1 -6 -6 369.61 14.56
 -1 6 -6 361.1 11.69
 -1 -6 -6 385.07 10.81
 -1 -6 -6 424.38 14.74
 1 -6 6 425.39 18.01
 -1 -6 -7 113.06 8.48
 -1 6 -7 118.53 8.98
 -1 6 -7 130.81 8.71
 1 6 7 124.57 11.61
 1 -6 7 115.88 10.01
 -1 6 -7 101.52 7.12
 -1 -6 -7 100.93 6.85
 -1 -6 -7 110.23 7.68
 -1 6 -7 104.83 5.84
 1 -6 7 128.98 10.02
 -1 -6 -7 120.06 7.09
 1 -6 7 128.07 10.44
 1 -6 8 210.79 13.23
 1 -6 8 258.97 15
 1 -6 8 258.23 9.6
 -1 6 -8 250.29 9.85
 -1 -6 -8 265.45 13.73
 -1 6 -8 251.56 13
 -1 6 -8 252.73 13.92
 1 6 8 256.81 17.05
 1 -6 8 239.31 9.65
 1 -6 8 199.69 12.98
 -1 -6 -8 238.99 11.63
 -1 6 -8 258.37 15.48
 1 -6 8 245.55 10.3
 1 6 8 253.18 10.37
 1 6 8 249.99 10.57
 1 6 8 250.97 9.47
 1 -6 9 17.26 2.51
 1 -6 9 11.52 2.9
 1 -6 9 7.7 2.28
 -1 6 -9 18.66 2.63
 -1 6 -9 13.16 2.84
 -1 6 -9 11.99 3.03
 1 6 9 6.74 2.52
 1 -6 9 10.09 1.79
 -1 6 -9 13.91 3.42
 1 -6 9 12.37 2.18
 1 6 9 12.7 2.27
 1 6 9 13.57 2.29
 1 6 9 11.88 2.16
 -1 6 -10 0.65 0.84
 -1 6 -10 -2.57 1.09
 -1 -6 -10 -0.32 1.36
 -1 6 -10 0.86 0.95
 1 -6 10 0.46 0.86
 1 -6 10 0.5 0.76
 1 6 10 0.51 0.96
 1 -6 10 0.97 0.92
 1 6 10 0.28 0.84
 1 6 10 1.34 1.03
 1 6 11 534.94 15.35
 -1 6 -11 512.16 18.96
 -1 -6 -11 499.94 16.48
 -1 6 -11 522.91 14.92
 1 -6 11 515.48 14.76
 1 6 11 530.58 14.42
 1 6 11 533.74 14.92
 1 6 11 493.82 14.26
 1 -6 11 497.59 14.34
 1 6 12 7.94 1.47
 -1 6 -12 8.46 1.42
 -1 -6 -12 7.79 1.31
 1 6 12 7.31 1.2
 1 -6 12 7.46 1.32
 1 6 12 8.34 1.35
 1 -6 12 8.83 1.49
 1 6 13 5.91 0.93
 1 -6 13 5.52 0.93
 1 -6 13 6.95 0.91
 1 6 13 6.55 0.8
 1 6 13 6.06 0.81
 -1 -6 -13 6.07 0.91
 -1 7 14 54.65 2.15
 1 7 -14 57.05 2.23
 1 -7 -14 53.67 2.15
 -1 -7 13 52.56 2.89
 1 -7 -13 58.55 2.95
 -1 -7 13 46.76 2.26
 -1 7 13 62.93 3.26
 -1 7 13 52.72 2.38
 -1 7 13 60.74 2.99
 -1 7 12 51.31 3.42
 -1 -7 12 43.46 3.18
 -1 -7 12 44.36 3.14
 1 -7 -12 44.8 3.09
 1 7 -12 49.4 2.71
 -1 7 12 50.68 3.5
 -1 7 12 48.66 3.49
 -1 -7 11 91.5 5.22
 -1 -7 11 87.21 5.24
 1 -7 -11 92.42 4.89
 1 7 -11 90.71 5.09
 1 7 -11 95.9 4.48
 -1 7 11 99.88 5.59
 -1 7 11 94.88 5.51
 -1 -7 10 53.15 4.15
 1 7 -10 47.79 3.2
 1 7 -10 45.04 3.82
 -1 -7 10 44.04 4.07
 -1 -7 10 51.07 3.95
 -1 7 10 46.21 4.02
 -1 7 10 53.65 4.05
 -1 7 10 45.05 3.92
 1 -7 -9 3.32 1.42
 -1 -7 9 9.89 1.88
 -1 -7 9 2.24 1.51
 1 7 -9 6.3 1.12
 1 7 -9 6.49 1.58
 1 7 -9 4.46 1.54
 1 -7 -9 7.86 1.98
 -1 7 9 4.88 2.7
 -1 -7 9 5.69 1.67
 -1 -7 9 5.56 2.36
 1 7 -9 4.68 1.78
 -1 -7 9 5.99 1.51
 -1 7 9 4.77 1.38
 -1 7 9 4.43 1.49
 -1 7 9 6.73 1.55
 -1 -7 8 806.8 29.63
 1 -7 -8 843.36 24.57
 1 7 -8 818.37 20.84
 1 7 -8 744.88 17.61
 1 7 -8 908.8 24.61
 -1 -7 8 822.84 30.05
 1 7 -8 830.69 27.34
 -1 7 8 899.62 32.27
 -1 -7 8 928.09 23.65
 -1 -7 8 749.7 26.87
 1 7 -8 822.96 27.93
 -1 -7 8 849.4 20.76
 -1 7 8 848.29 21.88
 -1 7 8 806.77 20.37
 -1 7 8 820.89 21.39
 1 -7 -7 31.34 4.08
 1 7 -7 33.22 3.81
 1 7 -7 38.25 4.24
 1 7 -7 35.68 5.07
 -1 -7 7 33.23 5.53
 -1 7 7 42.87 6.39
 -1 -7 7 35.67 5.42
 1 7 -7 34.75 3.29
 1 -7 -7 34.13 4.14
 1 7 -6 9.53 2.08
 1 7 -6 4.92 1.36
 1 -7 -6 3.7 1.38
 -1 -7 6 5.46 1.89
 1 7 -6 5.57 2.23
 -1 7 6 3.04 1.48
 -1 -7 6 4.01 1.96
 -1 7 6 10.49 2.78
 1 7 -6 8.63 1.62
 -1 7 6 8.18 2.11
 1 -7 -6 7.58 2.14
 -1 -7 5 432.29 17.07
 1 7 -5 430.4 14.41
 1 7 -5 374.78 14.55
 1 -7 -5 381.44 14.07
 -1 7 5 456.9 18.91
 1 7 -5 437.71 18.87
 -1 7 5 413.16 18.47
 -1 -7 5 427.56 18.05
 -1 7 5 408.07 17.5
 1 7 -5 420.26 12.35
 1 -7 -5 404.79 15.77
 -1 7 4 6.65 2.52
 1 7 -4 4.78 1.75
 1 -7 -4 10.17 1.93
 -1 -7 4 6.18 1.94
 -1 7 4 6.23 2.06
 -1 7 4 4.6 1.61
 1 -7 -4 4.32 1.02
 1 -7 -4 10.56 1.56
 1 7 -4 6.69 1.21
 -1 -7 4 5.75 1.97
 1 -7 -4 8.4 2.37
 1 -7 -3 774.28 19.92
 -1 7 3 841.4 27.16
 -1 -7 3 842.13 24.15
 1 -7 -3 684.71 18.48
 1 7 -3 839.62 26.38
 -1 7 3 788.71 24.52
 -1 -7 3 836.68 22.71
 -1 7 3 775.13 25.2
 1 7 -3 857.27 27.86
 1 -7 -3 740.82 17.18
 -1 -7 3 799 23.11
 1 -7 -3 779.23 25.66
 1 7 -2 36.78 5.27
 1 7 -2 40.38 4.8
 -1 7 2 38.85 5.1
 -1 -7 2 43.41 4.43
 1 7 -2 46.11 5.59
 -1 7 2 41.74 4.64
 1 -7 -2 48.07 5.83
 -1 -7 2 39.46 4.36
 1 -7 -2 37.84 3.83
 -1 7 2 44.06 5.29
 -1 -7 1 56.61 4.91
 1 7 -1 56.04 6.28
 1 7 -1 60.59 5.91
 1 7 -1 52.95 5.87
 -1 -7 1 59.42 4.97
 -1 7 1 48 5.18
 1 -7 -1 51.23 4.65
 -1 7 1 59.65 6.4
 1 -7 -1 50.63 5.83
 -1 -7 1 53.94 5.17
 -1 7 0 1947.12 41.28
 -1 7 0 1903.35 46.89
 1 7 0 1926.29 47.44
 1 -7 0 1958.21 42.85
 -1 -7 0 1927.93 41.02
 1 -7 0 1842.36 45.57
 -1 -7 0 1916.75 43.92
 1 7 1 219.49 11.95
 -1 7 -1 234.47 10.17
 -1 7 -1 202.78 11.96
 1 -7 1 222.64 7.49
 -1 -7 -1 215.94 11.21
 1 -7 1 212.11 11.61
 1 -7 1 218.33 10.53
 -1 7 -1 228.07 11.56
 -1 -7 -1 206.21 9.3
 -1 -7 -1 217.98 9
 1 -7 2 213.75 10.79
 -1 -7 -2 204.21 8.25
 -1 -7 -2 211.12 9.74
 1 7 2 237.03 13.27
 -1 7 -2 219.71 11.19
 1 7 2 212.2 12.34
 -1 7 -2 238.32 12
 1 7 2 235.41 11.96
 -1 7 -2 226.62 12.62
 -1 7 -2 216.09 10.82
 -1 7 -2 240.42 8.28
 1 -7 2 220.61 8.46
 1 -7 2 224.65 11.95
 -1 7 -3 606.35 20.25
 -1 -7 -3 563.99 14.98
 1 -7 3 619.79 20.14
 1 7 3 638.88 23.77
 -1 -7 -3 596.44 18.67
 1 7 3 629.84 23.49
 -1 7 -3 690.5 21.99
 1 7 3 643.57 20.67
 -1 7 -3 594.11 19.21
 -1 7 -3 626.66 22.36
 -1 -7 -3 582.06 14.25
 -1 -7 -3 618.23 20.11
 1 -7 3 657.63 18.12
 1 -7 3 597.73 21.81
 -1 7 -4 14.29 2.79
 1 7 4 15.61 3.61
 -1 -7 -4 11.77 2.35
 1 -7 4 13.01 2.8
 1 7 4 11.93 3.49
 -1 7 -4 11.66 3.01
 -1 7 -4 8.83 2.16
 -1 -7 -4 11.59 1.62
 1 -7 4 17.33 3.69
 1 -7 4 13.67 2.59
 -1 -7 -4 14.36 2.66
 -1 7 -5 861.92 25.93
 -1 7 -5 854.87 25.79
 1 -7 5 871.19 24.25
 -1 7 -5 919.9 28.21
 1 7 5 890.93 31.49
 1 -7 5 863.68 26.28
 -1 -7 -5 778.42 22.15
 -1 7 -5 800.35 23.91
 -1 7 -5 864.07 20.13
 -1 -7 -5 864.58 19.33
 1 -7 5 918.89 26.57
 -1 -7 -5 868.62 24.03
 -1 -7 -6 11.98 2.66
 -1 7 -6 10.2 2.6
 -1 7 -6 11.86 2.67
 1 7 6 9.15 3.25
 -1 7 -6 12.46 2.95
 1 -7 6 11.92 3.48
 -1 7 -6 12.76 2.5
 -1 -7 -6 13.57 2.3
 -1 -7 -6 12.03 2.4
 1 -7 6 12.38 2.92
 -1 7 -6 10.81 1.82
 -1 -7 -6 10.29 1.53
 -1 -7 -6 13.93 2.49
 1 -7 6 13.81 3
 1 -7 7 305.01 15.71
 -1 7 -7 293.64 10.55
 -1 -7 -7 311.33 14.35
 -1 7 -7 294.94 14.71
 -1 7 -7 281.66 13.92
 -1 7 -7 319.86 14.11
 1 -7 7 266.57 15.86
 1 -7 7 309.58 11.2
 1 7 7 293.81 18.22
 -1 -7 -7 278.51 12.31
 -1 -7 -7 275.34 11.12
 1 7 7 314.45 11.39
 1 -7 7 328.01 12
 1 7 7 344.04 12.72
 1 -7 8 221.81 13.28
 1 -7 8 189.69 12.47
 1 -7 8 252.29 8.99
 -1 7 -8 228.1 9.37
 -1 7 -8 206.29 11.66
 -1 -7 -8 240.37 12.69
 -1 7 -8 225.58 12.98
 1 -7 8 234.62 9.85
 1 -7 8 208.48 13.06
 1 7 8 240.22 16.36
 -1 -7 -8 212.2 10.24
 1 -7 8 239.03 10.12
 1 7 8 245.43 10.31
 1 7 8 228.57 8.99
 1 7 8 227.16 10.08
 -1 7 -9 3.89 1.3
 -1 7 -9 6.53 2.04
 -1 7 -9 4.41 1.93
 1 -7 9 5.98 1.83
 1 -7 9 3.81 1.35
 1 7 9 4.58 1.42
 1 -7 9 1.84 0.98
 1 7 9 4.74 1.1
 1 7 9 4.93 1.62
 -1 7 -10 19.21 2.55
 -1 -7 -10 17.62 3.08
 1 -7 10 19.08 2.41
 1 7 10 19.7 2.49
 1 7 10 16.11 2.43
 1 7 10 18.98 2.59
 1 -7 10 18.91 2.52
 1 -7 10 16.95 2.24
 1 7 11 0.95 0.86
 1 -7 11 1.53 0.88
 1 -7 11 1.75 0.93
 -1 7 -11 1.37 0.92
 1 7 11 1.22 0.82
 1 7 11 2.3 0.94
 1 7 12 299.57 9.02
 1 -7 12 260.01 7.99
 -1 7 -12 262.36 7.32
 -1 7 -12 262.32 8.17
 -1 -7 -12 276.51 8.19
 1 -7 12 254.53 8.2
 1 7 12 289.03 8.08
 1 7 12 279.13 7.9
 -1 -7 -13 13.79 1.25
 1 -7 13 12.69 1.13
 1 7 13 14.5 1.36
 1 -7 13 12.05 1.12
 1 7 13 14.56 1.03
 1 -8 -14 11.77 0.81
 -1 -8 13 1.18 0.46
 1 -8 -13 2.2 0.58
 -1 -8 13 3.86 0.68
 -1 8 13 2.9 0.74
 -1 8 13 2.33 0.56
 -1 8 12 198.18 6.9
 -1 -8 12 182.78 6.41
 1 -8 -12 192.18 6.44
 -1 8 12 196.37 7.08
 -1 8 12 193.45 6.99
 -1 -8 12 175.45 6.57
 -1 -8 11 22.61 2.4
 1 -8 -11 19.3 2.09
 -1 8 11 25.84 2.69
 -1 8 11 24.3 2.49
 -1 -8 11 20.66 2.52
 -1 -8 10 4.04 1.21
 -1 -8 10 4.59 1.45
 1 8 -10 6.45 1.19
 1 8 -10 6.05 1.43
 -1 8 10 4.9 1.36
 -1 8 10 5.86 1.48
 -1 8 10 7.34 1.72
 -1 -8 9 204.69 8.02
 -1 -8 9 200.13 9.56
 1 8 -9 192.18 7.64
 1 8 -9 188.79 8.27
 1 8 -9 177.28 10.75
 -1 8 9 201 9.05
 -1 8 9 207.27 8.74
 -1 8 9 204.63 8.87
 1 -8 -8 75.47 6.06
 1 8 -8 67.75 4.78
 1 8 -8 72.07 4.54
 -1 8 8 76.29 8.58
 -1 -8 8 76.27 5.77
 1 8 -8 69.88 6.96
 -1 -8 8 62.54 7.65
 -1 -8 8 63.05 6.78
 -1 8 8 72.64 5.29
 -1 8 8 71.14 4.82
 -1 8 8 77.21 5.33
 -1 8 7 640.2 16.66
 1 8 -7 581.87 15.63
 1 8 -7 551.39 15.88
 1 8 -7 631.85 18.63
 1 -8 -7 589.02 19.54
 1 8 -7 487.87 17.13
 -1 -8 7 636.84 18.4
 1 8 -7 600.94 22.99
 -1 -8 7 568.1 24.64
 -1 8 7 622.86 25.49
 -1 -8 7 575.75 23.32
 1 -8 -7 536.33 14.82
 -1 8 7 616.04 17.39
 1 -8 -7 587.7 19.58
 -1 -8 6 82.08 7.19
 1 -8 -6 76.96 6.01
 1 8 -6 76.16 5.94
 -1 8 6 87.82 8.59
 1 8 -6 80.58 7.86
 -1 -8 6 91.26 8.49
 -1 8 6 85.38 7.64
 1 8 -6 87 5.08
 -1 8 6 92.85 6.5
 1 8 -6 84.85 4.87
 1 -8 -6 78.37 6.41
 -1 8 5 82.28 8.02
 1 8 -5 68.25 5.69
 1 -8 -5 66.46 5.32
 -1 -8 5 79.01 7.19
 -1 8 5 71.13 7.3
 1 8 -5 79.83 7.97
 -1 8 5 67.6 7.03
 -1 -8 5 72.04 7.31
 1 8 -5 65.99 4.37
 1 8 -5 67.2 4.21
 1 -8 -5 68.44 6.18
 -1 -8 4 1715.63 41.03
 1 -8 -4 1447.72 33.7
 -1 8 4 1735.77 44.51
 -1 8 4 1515.33 40.53
 -1 8 4 1587.63 41.4
 1 -8 -4 1495.6 31.15
 1 8 -4 1566.23 31.72
 -1 -8 4 1624.08 40.26
 1 -8 -4 1593.24 39.8
 -1 -8 3 215.91 11.39
 1 -8 -3 188.95 8.73
 -1 8 3 216.07 13.3
 1 -8 -3 161.76 7.23
 1 8 -3 201.83 12.5
 -1 8 3 205.91 11.46
 1 8 -3 196.79 12.84
 1 8 -3 202.66 11.02
 1 -8 -3 196.12 7.07
 -1 8 3 190.78 8.76
 1 8 -3 208.69 7.67
 1 -8 -3 189.42 12.02
 -1 -8 3 211.18 11.24
 -1 -8 2 808.42 23.56
 1 -8 -2 752.19 21.44
 -1 8 2 706.79 23.82
 -1 8 2 740.46 23.4
 1 8 -2 810.27 26.62
 1 8 -2 752.62 26.85
 1 8 -2 791.7 24.57
 1 8 -2 805.59 19.01
 1 -8 -2 733.73 16.85
 1 -8 -2 747.08 26.95
 -1 8 1 631.47 23.27
 1 8 -1 645.53 24.39
 1 8 -1 701.24 24.55
 -1 -8 1 688.01 22.48
 1 -8 -1 670.43 24.75
 1 8 -1 702.93 23.34
 -1 -8 1 680.19 20.5
 -1 8 1 628.31 23.28
 -1 8 1 666.88 21.59
 1 -8 -1 692.64 20.3
 -1 -8 0 7.19 1.92
 1 -8 0 6.04 1.97
 -1 8 0 5.35 1.95
 -1 8 0 7.7 1.82
 1 -8 0 10.01 2.71
 -1 -8 0 10.63 2.58
 -1 8 0 5.07 1.55
 1 8 0 5.99 2.51
 -1 -8 -1 1923.85 41.29
 -1 -8 -1 1838.68 41.62
 1 -8 1 1971.76 44.76
 -1 8 -1 1873 48.1
 1 8 1 1898.9 47.72
 -1 8 -1 2054.89 43.42
 -1 8 -1 2108.58 39.93
 -1 -8 -1 1922.86 46.8
 1 -8 1 1985.01 37.17
 1 -8 1 1925.76 47.8
 -1 8 -2 101.12 7.75
 1 8 2 115.12 9.97
 -1 -8 -2 106.02 6.13
 1 -8 2 139.04 8.78
 -1 -8 -2 109.31 7.07
 -1 8 -2 110.65 8.29
 1 8 2 116.28 8.72
 -1 8 -2 103.86 8.83
 -1 8 -2 111.32 7.03
 -1 8 -2 116.55 5.83
 1 -8 2 106.51 5.54
 1 -8 2 114.37 8.78
 -1 -8 -2 105.39 8.42
 -1 -8 -3 5.23 1.79
 1 -8 3 5.76 1.95
 -1 8 -3 8.45 2.05
 -1 -8 -3 4.63 1.05
 -1 -8 -3 9.18 1.62
 1 8 3 8.54 3
 -1 8 -3 6.07 2.11
 1 8 3 11.08 2.67
 -1 8 -3 6.56 2.52
 -1 8 -3 6.87 1.48
 1 -8 3 7.18 2.23
 1 -8 3 6.6 1.59
 -1 8 -4 1032.55 30.19
 -1 -8 -4 1115.24 29.66
 1 8 4 1207.34 37.27
 1 -8 4 1144.82 31.5
 1 8 4 1260.71 36.86
 -1 8 -4 1033.77 28.58
 -1 8 -4 1104.5 32.99
 -1 -8 -4 1071.96 23.56
 -1 8 -4 1113.6 24.14
 1 -8 4 1229.53 29.5
 1 -8 4 1163.36 34.77
 -1 -8 -4 1147 30.33
 -1 8 -5 866.99 26.64
 1 -8 5 924.65 26.69
 1 8 5 990.66 33.19
 -1 8 -5 943.78 29.11
 -1 8 -5 856.92 24.45
 -1 -8 -5 757.64 21.81
 1 -8 5 875.22 27.35
 -1 8 -5 919.11 28.41
 -1 -8 -5 875.2 20.03
 -1 8 -5 860.33 20.75
 -1 -8 -5 1000.27 25.92
 1 -8 5 1002.68 27.26
 1 -8 5 964.71 31.65
 -1 8 -6 344.86 15.45
 -1 -8 -6 344.77 14.89
 -1 8 -6 387.2 16.78
 1 8 6 390.56 20.47
 -1 -8 -6 316.58 12.83
 -1 8 -6 349.34 13.35
 1 8 6 406.8 13.75
 -1 8 -6 358.7 11.51
 -1 -8 -6 364.06 10.84
 1 -8 6 376.84 16.51
 -1 -8 -6 394.99 13.86
 1 -8 7 204.36 12.19
 -1 8 -7 207.28 8.63
 -1 -8 -7 218.54 11.62
 -1 8 -7 203.18 11.43
 1 8 7 252.48 16.61
 1 -8 7 203.89 13.67
 1 -8 7 237.81 9.94
 -1 8 -7 222.86 11.54
 -1 -8 -7 212.15 9.81
 1 -8 7 233.17 10.06
 1 8 7 223.53 9.87
 1 8 7 248.61 10.96
 -1 8 -8 411.39 13.21
 -1 8 -8 405.91 16.53
 -1 -8 -8 431.42 17.16
 1 -8 8 451.73 12.27
 1 -8 8 347.48 17.04
 1 -8 8 424.24 17.67
 1 -8 8 351.48 17.19
 1 -8 8 439.54 14.49
 1 8 8 447.65 21.95
 1 8 8 449.74 14.72
 1 8 8 418.75 12.84
 1 8 8 415.77 14.52
 -1 8 -9 53.56 4.2
 -1 8 -9 53.91 5.13
 1 -8 9 57.59 3.98
 1 -8 9 56.81 4.56
 1 8 9 58.79 4.7
 1 8 9 55.41 4.71
 1 8 9 55.89 4.02
 -1 8 -10 18.42 2.29
 -1 8 -10 15.71 2.18
 -1 -8 -10 13.78 2.42
 1 -8 10 14.17 1.93
 1 8 10 12.61 2.16
 1 8 10 16.1 2.08
 1 8 10 15.88 2.34
 1 -8 10 14.56 2.13
 1 -8 11 530.29 14.02
 1 -8 11 560.87 14.17
 -1 8 -11 594.27 14.96
 -1 8 -11 600.01 14.45
 1 8 11 635.13 15.8
 1 8 11 595.02 14.38
 1 8 11 648.73 15.9
 -1 -8 -12 64.05 3.27
 1 8 12 70.55 3.3
 1 -8 12 60.49 3.42
 1 8 12 70.3 3.77
 1 -8 12 59.45 2.92
 -1 -8 -13 27.33 1.59
 1 -8 13 26 1.53
 1 8 13 28.78 1.75
 -1 9 13 11.46 1.04
 -1 -9 13 9.88 0.86
 1 -9 -13 12.8 1.05
 -1 -9 13 9.21 1.04
 -1 9 13 11.22 1.05
 1 9 -13 11.66 1.08
 -1 9 12 7.48 1.2
 -1 -9 12 7.38 0.97
 1 -9 -12 5.85 0.96
 -1 9 12 5.68 1.11
 -1 9 12 7.9 1.27
 -1 -9 12 5.97 1.1
 -1 -9 11 207.42 6.98
 -1 -9 11 212.47 8.33
 -1 9 11 242.08 8.6
 -1 9 11 218.86 8.1
 -1 9 11 248.38 8.08
 1 -9 -11 211.88 7.23
 -1 9 10 30.24 3.17
 -1 -9 10 28.89 3.18
 -1 9 10 29.64 2.91
 -1 9 10 27.3 2.86
 -1 -9 9 23.05 3.08
 1 9 -9 24.04 2.41
 -1 9 9 25.99 3.02
 -1 9 9 23.35 2.84
 -1 9 9 29.05 3.11
 1 -9 -8 553.04 17.73
 -1 -9 8 543.54 19.77
 -1 -9 8 524.76 23.16
 -1 -9 8 580.97 17.87
 1 9 -8 502.59 19.61
 -1 9 8 592.66 23.96
 1 9 -8 507.67 14.27
 -1 -9 8 486.78 19.96
 -1 9 8 545.62 16.67
 -1 9 8 538.52 16.31
 -1 9 8 544.38 15.81
 1 -9 -7 14.61 2.9
 1 9 -7 14.91 2.03
 -1 9 7 11.39 2.08
 -1 9 7 7.86 2.48
 -1 -9 7 10.4 2.17
 1 9 -7 7.83 2.44
 -1 -9 7 14.34 3.48
 -1 9 7 9.77 1.95
 1 -9 -7 9.09 1.62
 -1 9 7 10.32 2.01
 1 9 -6 71.75 4.43
 -1 9 6 73.83 5.69
 1 -9 -6 65.39 5.4
 -1 -9 6 62.28 6.74
 1 9 -6 77.43 7.77
 -1 9 6 78.43 8.02
 -1 -9 6 81.19 5.51
 -1 -9 6 96.02 8.96
 1 -9 -6 71.29 4.14
 1 -9 -6 60.76 5.79
 -1 -9 5 467.33 19.36
 -1 9 5 514.08 22.04
 1 -9 -5 420.67 14.56
 1 9 -5 470.12 20.69
 -1 9 5 449.84 19.42
 1 9 -5 455.39 17.97
 -1 -9 5 447.61 19.85
 1 9 -5 425.79 12.65
 -1 9 5 425.65 14.65
 1 -9 -5 452.51 17.44
 -1 -9 5 478.75 19.65
 -1 9 4 41.47 6.01
 1 -9 -4 34.41 3.35
 -1 -9 4 35.01 4.91
 -1 9 4 35.43 4.97
 1 9 -4 32.32 4.38
 1 9 -4 33.14 2.95
 1 -9 -4 33.46 2.83
 -1 -9 4 35.61 4.9
 1 -9 -4 32.81 4.57
 -1 -9 3 686.51 22.99
 -1 9 3 670.69 25.9
 1 -9 -3 549.66 17.74
 -1 9 3 640.55 22.24
 1 9 -3 669.17 24.15
 1 9 -3 644.64 21.42
 1 9 -3 610.56 24
 -1 9 3 623.58 18.64
 1 -9 -3 599.39 15.25
 1 9 -3 627.48 16.24
 -1 -9 3 645.25 22.36
 -1 9 2 93.92 7.48
 -1 -9 2 113.85 8.22
 1 -9 -2 106.3 7.03
 1 9 -2 112.43 9.11
 -1 9 2 102.68 8.7
 1 9 -2 110.06 8.29
 1 9 -2 103.5 9.13
 1 9 -2 111.21 6
 -1 9 2 114.01 6.63
 1 -9 -2 105.92 4.97
 1 -9 -2 102.85 9.48
 -1 -9 2 111.39 8.25
 -1 -9 1 179.19 9.74
 1 9 -1 185.08 11.26
 1 -9 -1 171.16 9.43
 -1 9 1 177.31 11.45
 -1 -9 1 168.04 8.33
 -1 9 1 168.37 9.71
 1 9 -1 185.27 11.96
 1 9 -1 172.22 11.84
 -1 9 1 163.88 11.32
 1 -9 -1 170.13 6.2
 -1 9 1 188.94 8.24
 -1 -9 0 355.05 13.68
 -1 9 0 380.69 16.41
 1 -9 0 328.09 14.2
 -1 -9 0 333.47 12.77
 1 9 0 333.51 16.72
 -1 9 0 319.96 16.23
 1 9 0 316.76 16.1
 1 -9 0 318.63 8.94
 -1 9 0 380.61 12.52
 -1 -9 0 350.81 16.19
 1 -9 0 358.39 17.69
 -1 9 -1 19.57 3.3
 1 9 1 19.2 4.3
 -1 -9 -1 19.89 2.9
 1 -9 1 17.98 3.32
 -1 -9 -1 19.24 2.91
 -1 9 -1 24.36 4.09
 -1 9 -1 20.9 3.04
 1 9 1 18.68 3.77
 -1 9 -1 23.64 4.26
 -1 9 -1 20.39 2.47
 1 -9 1 20.03 4.04
 -1 -9 -2 255.67 10.58
 -1 -9 -2 264.9 11.78
 1 9 2 296.17 16.78
 1 -9 2 280.92 13.68
 -1 9 -2 273.11 13.96
 -1 9 -2 279.01 11.7
 -1 9 -2 263.02 14.49
 1 9 2 259.15 13.81
 -1 -9 -2 282.7 8.86
 -1 9 -2 278.37 9.81
 1 -9 2 270.6 14.71
 -1 -9 -2 267.74 14.28
 -1 -9 -3 63.1 4.58
 -1 9 -3 61.48 6.05
 1 9 3 58.14 7.68
 1 -9 3 62.63 6.31
 -1 -9 -3 64.13 5.65
 -1 9 -3 88.27 7.39
 -1 9 -3 61.59 6.74
 -1 9 -3 64.06 5.49
 1 9 3 58.37 6.08
 -1 -9 -3 59.59 3.77
 -1 9 -3 68.06 4.43
 1 -9 3 74.92 7.66
 -1 -9 -3 63.59 6.45
 1 -9 3 69.55 4.77
 -1 9 -4 17.84 3.37
 -1 -9 -4 20.8 3.43
 1 -9 4 23.56 4
 1 9 4 17.18 3.81
 -1 9 -4 16.91 3.58
 -1 -9 -4 20.85 2.25
 -1 9 -4 20.92 2.56
 -1 9 -4 21.25 2.27
 1 -9 4 25.27 3.19
 1 -9 4 19.48 4.11
 -1 9 -5 405.74 16.75
 -1 -9 -5 417.47 15.85
 1 -9 5 413.73 17.61
 -1 9 -5 474.08 19.44
 1 9 5 474.41 21.86
 1 -9 5 428.16 17.91
 -1 9 -5 401.87 12.2
 -1 9 -5 415.79 13.09
 -1 -9 -5 426.82 12.25
 1 -9 5 441.91 16.13
 1 -9 5 467.59 21.09
 -1 -9 -5 469.09 16.4
 1 -9 6 0.37 0.89
 -1 9 -6 0.74 0.81
 -1 -9 -6 0.85 0.7
 -1 9 -6 0.31 0.55
 1 9 6 -2.23 1.22
 -1 9 -6 0.11 1.11
 -1 -9 -6 0.58 1.06
 -1 9 -6 1.1 1.35
 1 9 6 3 1.87
 1 -9 6 0.39 0.82
 -1 -9 -6 -1.33 0.85
 -1 -9 -6 1.65 0.73
 1 9 6 2.04 1.18
 1 9 6 0.04 0.95
 -1 9 -7 205.96 8.57
 -1 9 -7 223 9.18
 -1 9 -7 211.28 11.44
 -1 -9 -7 227.77 11.72
 1 -9 7 228.21 11.71
 1 -9 7 223.96 13.96
 1 -9 7 238.04 10.19
 1 9 7 241.61 16.21
 1 9 7 233.82 10.35
 1 9 7 257.4 11.29
 -1 9 -8 62.9 4.45
 -1 9 -8 70.49 4.75
 1 -9 8 63.55 4.99
 -1 -9 -8 69.44 6.21
 -1 9 -8 75.57 6.31
 1 9 8 66.93 5.22
 1 9 8 62.14 5.14
 -1 9 -9 76.83 4.76
 -1 9 -9 76.34 4.82
 -1 9 -9 61.29 5.05
 1 -9 9 80.99 5.4
 1 9 9 85.69 5.67
 1 9 9 83.94 5.14
 1 9 9 76.71 5.52
 -1 9 -10 89.47 4.71
 -1 9 -10 85.1 4.77
 -1 -9 -10 74.21 5.12
 1 -9 10 77.71 4.05
 1 9 10 92.14 4.59
 1 9 10 95.84 5.65
 1 9 10 96 5.5
 1 -9 10 78.63 4.85
 1 -9 11 65.05 3.68
 -1 9 -11 69.59 3.43
 1 -9 11 66.39 3.14
 1 9 11 76.34 4.27
 1 9 11 81.82 4.47
 -1 -9 -12 85.76 3.49
 1 9 12 89.25 3.42
 1 -9 12 86.06 3.81
 1 9 12 95.53 4.1
 -1 -9 -13 4.3 0.53
 1 9 13 4.21 0.59
 1 -9 13 3.34 0.48
 1 -10 -13 6.81 0.59
 -1 -10 13 6.58 0.8
 -1 10 13 7.15 0.66
 -1 10 12 59.21 3.02
 1 -10 -12 54.48 2.57
 -1 10 12 59.28 3.15
 -1 10 12 57.21 2.91
 1 10 -12 58.46 2.82
 -1 -10 12 54.32 2.99
 1 -10 -11 1.92 0.6
 -1 -10 11 2.11 1.01
 -1 10 11 2.76 0.99
 -1 10 11 2.23 0.81
 -1 10 11 5.19 1.09
 1 10 -10 6.08 1.74
 -1 -10 10 2.9 1.09
 -1 10 10 1.94 1.05
 -1 10 10 4.12 1.25
 -1 10 10 4.38 1.08
 1 10 -9 272.93 8.72
 1 10 -9 298.6 13.26
 -1 -10 9 308.56 11.88
 -1 10 9 307.78 11.34
 -1 10 9 311.01 10.71
 -1 10 9 285 10.33
 1 10 -8 7.04 1.41
 -1 -10 8 8.71 2.1
 1 10 -8 10.52 2.61
 -1 10 8 5.94 1.57
 -1 10 8 6.56 1.64
 -1 10 8 6.03 1.59
 -1 10 7 32.72 3.55
 1 -10 -7 25.26 3.63
 -1 10 7 22.01 2.9
 1 10 -7 22.55 2.45
 -1 -10 7 24.53 3.95
 -1 10 7 24.11 4.69
 1 10 -7 27.58 4.51
 -1 -10 7 27.25 3.44
 -1 -10 7 41.24 5.7
 1 10 -7 25.42 3.97
 -1 10 7 21.12 2.97
 1 -10 -7 23.54 2.59
 -1 10 7 27.44 3.15
 -1 10 6 205.27 9.07
 1 -10 -6 199.38 10.94
 -1 10 6 208.7 9.3
 -1 10 6 190.3 9.29
 1 10 -6 179.13 7.45
 -1 -10 6 190.76 12.39
 1 -10 -6 180.71 8.96
 1 10 -6 223.63 13.46
 -1 10 6 207.12 13.1
 -1 -10 6 229.53 9.84
 1 10 -6 188.41 11.09
 -1 -10 6 192.48 13.14
 1 -10 -6 181.34 7.37
 -1 10 6 200.89 8.27
 1 10 -5 101.78 5.41
 -1 10 5 115.65 6.49
 -1 10 5 101.68 6.49
 -1 -10 5 112.27 9.37
 -1 10 5 111.18 10.08
 1 -10 -5 98.33 6.07
 -1 10 5 115.05 9.25
 1 10 -5 130.91 10.45
 -1 -10 5 119.92 6.3
 -1 10 5 99.11 8.38
 1 10 -5 108.82 8.18
 1 -10 -5 95 4.96
 -1 -10 5 119.46 9.58
 1 -10 -5 108.06 8.18
 -1 -10 4 406.8 18.28
 -1 10 4 374.46 19.2
 -1 10 4 390.89 17.25
 1 10 -4 373.44 15.74
 -1 10 4 356.33 17.19
 1 -10 -4 372.29 11.12
 1 10 -4 351.23 11.24
 -1 10 4 329.48 12.13
 -1 -10 4 387.33 17.68
 -1 10 3 5.26 2.52
 -1 -10 3 5.77 2.34
 1 10 -3 3.37 1.75
 1 10 -3 3.08 2.15
 -1 10 3 3.85 1.9
 1 10 -3 6.67 2.16
 1 -10 -3 8.23 1.45
 1 10 -3 3.41 1.09
 -1 -10 3 4.46 1.97
 1 -10 -3 6.57 2.83
 1 -10 -2 220.92 10.82
 -1 10 2 208.18 10.78
 1 10 -2 255.9 12.9
 -1 -10 2 279.8 13.54
 1 10 -2 258.49 14.2
 -1 10 2 216.02 13.16
 1 10 -2 236.8 14.1
 1 -10 -2 227.03 8
 -1 10 2 239.7 10.16
 -1 -10 2 241.41 13.16
 1 -10 -2 259.99 15.61
 -1 10 1 274.99 12.43
 -1 -10 1 316.99 12.1
 1 -10 -1 301.67 13.4
 -1 -10 1 310.09 13.9
 1 10 -1 317.75 16.18
 1 10 -1 280.81 15.47
 -1 10 1 283.89 15.39
 -1 10 1 328.92 11.65
 1 -10 -1 298.95 9.1
 1 -10 -1 316.18 17.74
 -1 -10 0 238.79 11.7
 -1 10 0 250.72 11.27
 -1 10 0 224.32 12.31
 -1 -10 0 242.41 10.96
 1 -10 0 251.53 12.67
 1 10 0 266.35 14.9
 -1 10 0 228.54 13.71
 1 10 0 229.48 13.67
 -1 10 0 262.86 9.85
 1 -10 0 237.51 7.5
 -1 -10 0 264.79 14.74
 1 -10 0 275.97 16.13
 -1 10 -1 880.99 26.25
 -1 -10 -1 931.38 25.33
 1 10 1 927.28 32.08
 1 -10 1 1021.17 29.06
 -1 -10 -1 918.81 25.15
 -1 10 -1 942.94 25.73
 -1 10 -1 924.26 29.08
 -1 10 -1 915.94 30.39
 1 10 1 892.61 29.31
 -1 -10 -1 904.4 20.78
 -1 10 -1 934.61 22.64
 1 -10 1 1038.41 33.52
 -1 -10 -1 995.95 31.52
 1 -10 2 4.5 1.96
 -1 -10 -2 4.02 1.13
 -1 -10 -2 5.25 1.7
 -1 -10 -2 2.62 1.14
 -1 10 -2 5.7 1.92
 -1 10 -2 3.89 1.8
 -1 10 -2 5.74 1.96
 1 10 2 3.28 1.55
 -1 10 -2 6.34 2.44
 -1 10 -2 5.13 1.29
 -1 -10 -2 3.4 1.85
 1 -10 2 4.72 2.15
 -1 -10 -3 61.58 5.7
 1 10 3 66.64 8.08
 1 -10 3 68.44 7.04
 -1 -10 -3 64.99 4.93
 -1 10 -3 64.11 6.46
 -1 10 -3 63.01 4.36
 -1 -10 -3 62.43 3.98
 -1 -10 -3 63 6.52
 1 -10 3 64.79 7.4
 -1 10 -3 66.71 5.63
 1 10 3 58.99 6.08
 -1 10 -3 59.41 6.75
 1 10 4 386.69 20.39
 1 -10 4 380.1 17.33
 -1 10 -4 330.53 16.15
 -1 10 -4 337.11 13.99
 -1 10 -4 332.48 11.29
 -1 -10 -4 330.4 10.54
 -1 -10 -4 386.82 16.44
 1 -10 4 388.47 18.97
 1 -10 5 10.98 1.97
 1 -10 5 12.4 3.46
 -1 -10 -5 11.53 1.77
 1 10 5 17.47 2.83
 -1 10 -5 13.18 2.07
 -1 10 -5 9.13 2.32
 1 -10 5 13.95 3.34
 -1 -10 -5 9.62 2.24
 -1 10 -5 10.75 2.87
 1 -10 5 16.49 2.4
 1 10 5 16.69 3.87
 1 -10 5 6.52 1.93
 -1 10 -5 13.93 2.78
 -1 -10 -5 12.06 1.57
 1 10 5 11.57 2.19
 -1 -10 -6 65.94 5.78
 -1 10 -6 52.19 5.39
 1 10 6 67.94 5.67
 -1 -10 -6 57.64 3.97
 -1 10 -6 57.37 4.27
 -1 10 -6 53.06 3.9
 1 -10 6 48.56 3.94
 1 10 6 67.82 8.1
 -1 10 -6 64.05 6.25
 1 -10 6 63.92 4.97
 -1 -10 -6 50.51 3.36
 1 10 6 65.33 5.19
 1 10 6 58.68 5.06
 -1 -10 -7 15.02 2.87
 -1 10 -7 13.27 2.57
 -1 10 -7 13.7 2.02
 -1 10 -7 13.95 2.01
 1 -10 7 13.68 3.27
 1 10 7 11.06 3.1
 1 -10 7 15.49 2.54
 1 10 7 14.34 2.49
 1 10 7 18.99 3.03
 -1 10 -8 86.04 6.25
 -1 -10 -8 98.98 7.09
 -1 10 -8 88.89 5.17
 -1 10 -8 91.65 5.23
 1 10 8 102.66 6.37
 1 10 8 89.98 6.26
 1 -10 8 97.09 6.18
 -1 10 -9 35.58 3.01
 1 10 9 47.29 4.02
 1 10 9 41.52 3.94
 1 10 9 40.2 3.48
 1 -10 9 39.16 3.67
 -1 10 -10 1.62 0.72
 1 10 10 0.85 0.71
 1 10 10 2.01 0.79
 -1 10 -10 1.88 0.5
 1 10 10 1.61 0.99
 1 -10 10 0.57 0.77
 -1 10 -11 92.32 3.52
 1 10 11 102.43 4.58
 1 -10 11 90.83 4.14
 -1 -10 -12 20.69 1.44
 1 -10 12 20.6 1.65
 1 10 12 21.22 1.32
 1 10 12 23.86 1.79
 1 -10 12 17.38 1.07
 -1 11 12 1.36 0.51
 1 -11 -12 1.03 0.34
 -1 11 12 2.16 0.63
 1 11 -12 1.07 0.38
 -1 11 12 1.92 0.44
 -1 -11 12 2.13 0.61
 1 -11 -11 1.49 0.54
 -1 -11 11 1.2 0.78
 -1 11 11 1.95 0.8
 1 11 -11 1.95 0.67
 -1 11 11 3.04 0.92
 -1 -11 10 232.15 8.92
 -1 11 10 223.14 8.38
 -1 11 10 227.03 7.75
 1 11 -10 225.55 7.41
 -1 11 10 219.11 7.73
 1 11 -9 20.07 1.9
 1 11 -9 22.67 3.35
 -1 -11 9 24.72 3.08
 -1 11 9 21.71 2.71
 -1 11 9 22.86 2.55
 -1 11 9 19.81 2.34
 1 11 -9 22.58 2.28
 1 11 -8 221.2 7.82
 -1 -11 8 261.89 10.77
 -1 -11 8 217.79 8.76
 1 11 -8 240.6 11.68
 -1 11 8 235.94 9.85
 1 11 -8 252.33 8.51
 -1 11 8 217.56 8.8
 -1 11 8 226.3 9.05
 1 11 -7 37.12 3.04
 -1 11 7 47.1 4.23
 -1 -11 7 34.75 4.74
 1 11 -7 43.35 5.37
 -1 -11 7 50.64 4.56
 1 11 -7 33.19 4.45
 -1 -11 7 30.27 4.62
 1 -11 -7 39.47 3.34
 -1 11 7 41.39 3.95
 1 11 -7 38.8 3.19
 -1 11 6 4.47 1.52
 1 11 -6 6.04 1.29
 -1 11 6 3.17 1.39
 -1 11 6 4.54 1.5
 -1 -11 6 3.97 1.77
 -1 -11 6 7.82 1.86
 1 11 -6 6.01 2.27
 -1 11 6 4.46 1.94
 -1 -11 6 1.42 1.66
 1 11 -6 4.31 1.79
 1 -11 -6 5.48 1.34
 -1 11 6 1.34 0.81
 1 11 -6 6.19 1.31
 -1 11 5 355.14 12.53
 -1 -11 5 383.05 18.1
 1 -11 -5 400.52 16.96
 -1 11 5 333.38 12.53
 1 11 -5 348.23 11.06
 -1 11 5 390.47 13.35
 -1 -11 5 384.81 18.41
 -1 11 5 384.92 19.06
 1 11 -5 390.42 18.12
 -1 -11 5 425.89 13.21
 -1 11 5 368.41 17.35
 -1 11 5 305.08 14.72
 -1 -11 5 384.03 19.25
 1 11 -5 368.81 15.58
 1 -11 -5 333.99 10.87
 1 11 -5 349.43 10.6
 -1 11 5 333.84 10.78
 -1 -11 4 39.89 5.66
 1 -11 -4 43.4 5.52
 1 11 -4 48.32 3.68
 -1 11 4 30.12 3.32
 -1 -11 4 44.44 6.03
 -1 11 4 37.11 5.92
 -1 -11 4 44.02 3.38
 -1 11 4 27.67 4.56
 1 11 -4 35.76 4.61
 1 -11 -4 34.85 2.99
 1 11 -4 36.45 2.86
 -1 11 3 84.06 8.72
 -1 -11 3 91.76 8.35
 1 11 -3 88.9 8.14
 -1 11 3 81.22 7.89
 1 11 -3 85.81 7.15
 1 11 -3 76.42 7.79
 1 -11 -3 98.24 9.16
 -1 -11 3 93.32 8.48
 1 11 -3 82.17 5.04
 -1 11 3 77.01 5.13
 1 -11 -3 82.59 4.65
 -1 -11 2 242.23 13.2
 1 -11 -2 222.61 11.07
 1 11 -2 225.16 13.29
 1 11 -2 203.36 12.87
 -1 11 2 188.02 12.3
 1 -11 -2 216.84 14.54
 -1 -11 2 240.4 13.74
 -1 11 2 220.84 9.75
 -1 11 2 201.03 8.48
 1 -11 -2 207.29 7.77
 -1 -11 2 234.91 7.63
 -1 -11 1 451.69 17.81
 -1 -11 1 428.41 14.81
 1 -11 -1 422.34 16.89
 1 11 -1 405.63 18.86
 -1 11 1 389.13 18.39
 1 11 -1 380.84 18.15
 1 -11 -1 423.43 21.49
 1 -11 -1 421.25 11.78
 -1 -11 1 424.17 11.81
 -1 11 1 427.75 14.18
 -1 -11 0 518.96 17.38
 -1 -11 0 519.14 18.76
 -1 11 0 489.91 18.78
 1 -11 0 573.22 20.34
 1 11 0 534.97 22.1
 1 11 0 484.95 20.66
 -1 11 0 473.59 20.65
 -1 -11 0 609.4 23.95
 1 -11 0 595.73 25.56
 -1 11 0 527.74 15.53
 1 -11 0 524 13.06
 -1 -11 0 515.39 13.8
 -1 11 -1 341.26 14.48
 1 11 1 364.29 18.65
 -1 -11 -1 371.83 14.65
 -1 -11 -1 351.59 13.99
 1 -11 1 384.93 17
 -1 11 -1 350.57 16.62
 1 11 1 360.5 17.99
 1 11 1 337 16.58
 -1 11 -1 336.68 17
 -1 -11 -1 399.11 18.89
 -1 11 -1 373.27 12.39
 -1 -11 -1 357.19 10.81
 1 -11 2 670.48 23.54
 -1 -11 -2 560.28 18.28
 -1 -11 -2 578.76 19.35
 -1 11 -2 546.29 18.29
 1 11 2 547.31 24.07
 -1 11 -2 601.76 21.88
 -1 11 -2 570.82 22.72
 -1 11 -2 564.95 18.56
 1 11 2 542.43 20.91
 1 -11 2 641.41 25.39
 -1 -11 -2 635.6 23.83
 -1 -11 -2 559.09 14.99
 -1 11 -2 566.84 16.06
 -1 11 -3 8.49 1.66
 -1 -11 -3 8.17 1.52
 -1 -11 -3 5.65 1.72
 -1 -11 -3 3.99 1.73
 1 11 3 5.08 2.32
 -1 11 -3 10.55 2.14
 1 -11 3 2.18 1.92
 -1 11 -3 2.95 1.54
 -1 11 -3 3.82 1.32
 -1 11 -3 3.91 1.93
 1 -11 3 5.77 1.45
 -1 -11 -3 8.35 2.38
 1 -11 3 7.34 2.66
 1 -11 4 10.53 3.43
 -1 -11 -4 18.86 3.5
 1 11 4 17.75 2.9
 -1 11 -4 12.7 1.98
 -1 -11 -4 12.86 1.91
 1 11 4 10.03 3.43
 1 -11 4 10.35 3.06
 1 -11 4 15.01 2.16
 -1 11 -4 11.65 2.44
 -1 11 -4 13.84 3.36
 -1 -11 -4 10.93 1.63
 1 -11 4 14.06 2.34
 -1 -11 -5 553.55 18.37
 1 -11 5 534.62 23.44
 -1 11 -5 473.22 14.09
 -1 -11 -5 482.77 13.82
 1 11 5 546.96 17.47
 1 -11 5 511.64 20.9
 -1 -11 -5 502.29 16.94
 -1 11 -5 494.55 19.44
 1 -11 5 492.69 15.32
 1 -11 5 540.84 15.84
 -1 11 -5 438.08 16.65
 -1 -11 -5 438.19 12.35
 1 11 5 465.72 15.48
 1 11 6 23.44 3.47
 -1 -11 -6 21.33 2.38
 -1 11 -6 17.95 2.36
 -1 -11 -6 15.5 2.68
 1 -11 6 19.27 2.73
 -1 11 -6 24.17 3.6
 1 -11 6 24.28 2.93
 -1 11 -6 19.97 3.24
 1 11 6 20.97 2.92
 -1 -11 -6 17.65 2.09
 1 11 6 22.57 3.06
 -1 11 -7 74.6 4.7
 -1 -11 -7 76.47 6.03
 1 -11 7 69.09 4.56
 1 -11 7 83.16 5.67
 -1 11 -7 76.01 6.17
 1 11 7 72.51 5.3
 1 11 7 78.56 5.68
 -1 11 -8 2.86 0.99
 -1 -11 -8 3.8 1.36
 -1 11 -8 1.52 0.91
 1 11 8 2.96 1.14
 -1 11 -8 2.99 0.81
 1 11 8 4.48 1.44
 1 -11 8 2.34 1.09
 1 -11 9 2.17 1.02
 -1 11 -9 1.24 0.71
 1 11 9 1.44 0.87
 -1 11 -9 0.87 0.37
 1 11 9 1.76 0.92
 1 11 9 0.55 0.63
 -1 11 -10 112.41 4.48
 1 11 10 127.04 5.58
 1 11 10 123.43 5.65
 1 11 10 126.3 5.11
 1 -11 10 114.9 5.43
 1 -11 11 25.71 2.15
 1 11 11 28.75 2.09
 -1 -11 -11 24.6 1.75
 1 -11 11 24.78 1.9
 -1 -11 -12 52.5 2.01
 1 -11 12 51.23 2.31
 -1 12 12 70.15 2.69
 -1 -12 12 64.49 2.72
 -1 12 12 70 2.43
 1 -12 -11 5.05 0.66
 -1 12 11 6.21 1.04
 -1 12 11 5.84 0.85
 1 12 -11 4.15 0.7
 -1 -12 11 4.45 0.98
 1 -12 -10 4.21 0.81
 -1 -12 10 5.14 1.36
 -1 12 10 3.45 1.02
 -1 12 10 1.89 0.65
 1 12 -10 4.04 0.88
 -1 12 10 3.89 0.97
 1 12 -9 283.61 11.11
 -1 -12 9 300.32 10.63
 -1 12 9 290.03 10.06
 -1 12 9 275.31 9.07
 1 12 -9 287.84 8.58
 -1 12 9 268.88 8.93
 1 12 -8 113.53 4.97
 -1 -12 8 135.56 7.25
 -1 -12 8 107.97 5.93
 1 12 -8 105.96 7.25
 -1 12 8 124.65 6.51
 -1 12 8 113.89 5.73
 -1 12 8 114.72 5.79
 1 12 -8 120.49 5.34
 1 12 -7 2.28 1.03
 -1 12 7 1.88 1.17
 -1 -12 7 0.4 1.22
 -1 -12 7 4.2 1.56
 1 12 -7 2.99 1.47
 -1 12 7 2.4 1.08
 1 -12 -7 2.82 1.04
 1 12 -7 3.15 1.06
 -1 12 7 5.08 1.34
 -1 12 6 335.55 12.31
 1 -12 -6 414.26 15.91
 1 12 -6 315.07 10.39
 -1 12 6 329.01 12.14
 -1 12 6 356.61 12.57
 -1 -12 6 355.19 17.37
 -1 -12 6 394.03 13.26
 1 12 -6 377.72 16.66
 -1 -12 6 362.72 17.54
 1 12 -6 338.02 14.44
 1 -12 -6 350.63 11.06
 1 12 -6 340.98 10.46
 -1 12 6 331.92 10.95
 -1 12 5 173.46 8.42
 1 -12 -5 237.8 12.68
 -1 12 5 173.32 8.28
 1 12 -5 172.07 6.93
 -1 12 5 183.77 8.73
 1 12 -5 171.84 7.29
 -1 -12 5 194.6 12.93
 -1 12 5 173.28 12.31
 1 12 -5 211.41 12.8
 -1 -12 5 205.28 8.75
 1 12 -5 183.21 10.41
 -1 -12 5 214.03 13.8
 1 -12 -5 181.2 7.55
 1 12 -5 184.38 7.12
 -1 12 5 165.3 6.99
 -1 12 4 7.86 1.77
 1 -12 -4 15.66 3.55
 -1 -12 4 16.82 3.7
 -1 12 4 9.3 1.98
 1 12 -4 8.34 1.57
 -1 -12 4 9.34 3.06
 -1 12 4 7.77 3.1
 -1 -12 4 13.03 1.95
 1 12 -4 9.33 2.42
 -1 12 4 11.8 2.95
 1 -12 -4 11.47 1.84
 1 12 -4 7.43 1.41
 -1 12 4 7.73 1.44
 1 -12 -3 242.01 14.78
 -1 -12 3 245.89 14.32
 1 12 -3 206.12 8.01
 -1 12 3 189.25 8.48
 -1 12 3 218.97 9.74
 -1 -12 3 244.37 14.15
 1 12 -3 213.45 11.68
 -1 12 3 229.28 14.58
 1 12 -3 235.67 13.33
 -1 -12 3 223.24 7.73
 -1 12 3 204.46 12.5
 1 12 -3 213.1 12.97
 1 -12 -3 209.67 8.27
 1 12 -3 214.95 7.69
 -1 12 2 363.18 12.96
 1 12 -2 371.26 11.64
 -1 12 2 392.41 13.47
 1 -12 -2 357.45 10.96
 -1 12 2 330.39 11.37
 -1 12 2 391.59 19.45
 -1 -12 2 429.1 18.39
 1 12 -2 431.75 18.57
 -1 12 2 324.22 16.67
 1 12 -2 355.22 17.25
 1 -12 -2 408.06 20.47
 -1 -12 2 420.55 19.37
 1 12 -2 357.12 10.73
 -1 12 1 56.21 4.6
 -1 -12 1 52.38 3.58
 -1 12 1 46.54 3.6
 -1 12 1 55.12 4.45
 1 -12 -1 50.76 3.5
 1 12 -1 58.46 4.34
 1 -12 -1 56.12 5.8
 -1 -12 1 50.08 5.78
 1 12 -1 55.94 6.56
 1 12 -1 47.88 6.05
 -1 12 1 49.74 6.15
 1 12 -1 53.83 3.67
 1 -12 -1 58.17 7.67
 -1 12 0 -2.85 1.26
 1 12 0 4.18 1.51
 1 -12 0 3.58 0.95
 1 -12 0 3.21 1.47
 1 12 0 2.95 2.06
 -1 -12 0 2.34 0.86
 -1 -12 0 0.17 1.2
 -1 -12 0 2.8 1.72
 1 12 0 2.48 1.68
 -1 12 0 1.16 1.33
 1 12 0 0.99 1.23
 -1 12 0 3.54 2.26
 1 -12 0 2.08 0.69
 1 -12 0 1.55 1.43
 -1 -12 -1 394.67 11.7
 1 12 1 408.29 13.7
 -1 12 -1 387.35 12.23
 -1 12 -1 413.81 12.85
 -1 12 -1 358.92 14.51
 -1 -12 -1 388.62 15.74
 1 12 1 388.8 19.05
 1 -12 1 453.54 18.69
 -1 -12 -1 396.03 15
 1 -12 1 448.51 12.77
 -1 12 -1 394.25 17.49
 1 12 1 392.58 18.58
 -1 12 -1 355.89 17.48
 1 12 1 346.35 16.49
 -1 -12 -1 427.89 19.94
 1 12 1 353.1 11.2
 1 12 1 356.82 11.53
 -1 12 -2 23.55 2.69
 -1 -12 -2 24.2 2.54
 -1 12 -2 21.52 2.7
 1 12 2 20.25 4.4
 1 -12 2 18.32 3.92
 -1 -12 -2 22.11 3.42
 -1 -12 -2 20.9 3.18
 1 -12 2 21.95 2.7
 1 -12 2 19.65 2.29
 -1 12 -2 20.26 3.69
 1 12 2 15.95 3.82
 -1 12 -2 13.67 3.24
 1 12 2 14.87 3.08
 1 12 2 23.98 2.61
 1 -12 2 21.49 4.63
 -1 -12 -2 29.97 4.88
 1 -12 3 193.84 13.79
 -1 -12 -3 223.37 12.62
 -1 12 -3 187.01 8.15
 -1 -12 -3 196.82 7.75
 -1 -12 -3 191.96 9.35
 1 -12 3 221.58 13.39
 1 12 3 193.09 13.56
 -1 12 -3 194.09 11.32
 1 -12 3 222.14 9.37
 1 -12 3 214.18 8.24
 -1 12 -3 182.34 11.79
 -1 12 -3 179.6 9.48
 -1 -12 -3 181.16 7.21
 1 12 3 168.45 7.72
 1 -12 4 9.38 2.97
 -1 -12 -4 8.29 2.28
 -1 12 -4 7.13 1.53
 1 12 4 10.64 2.24
 -1 -12 -4 11.4 1.84
 -1 -12 -4 9.13 2.09
 1 12 4 8.03 2.92
 1 -12 4 12.02 3.27
 1 -12 4 10.05 1.85
 -1 12 -4 8.38 2.5
 -1 12 -4 7.4 1.88
 -1 -12 -4 7.2 1.28
 1 12 4 7.31 1.82
 1 -12 5 7.18 1.82
 -1 -12 -5 7.86 1.59
 -1 12 -5 6.9 1.51
 1 12 5 8.17 1.96
 -1 -12 -5 5.16 1.45
 1 -12 5 8.97 3.04
 -1 12 -5 13.2 2.91
 1 -12 5 6.17 1.71
 -1 12 -5 8.72 2.06
 -1 -12 -5 5.62 1.26
 1 12 5 7.58 1.76
 -1 12 -6 478.54 13.99
 1 12 6 539.76 17.14
 -1 -12 -6 528 16.72
 1 -12 6 563.8 16.33
 1 -12 6 519.14 15.91
 -1 12 -6 476.06 16.72
 1 12 6 469.98 15.08
 -1 -12 -6 507.92 13.51
 1 12 6 497.45 15.69
 -1 12 -7 1.16 0.86
 -1 -12 -7 2.3 0.83
 -1 12 -7 0.28 1.01
 1 12 7 1.41 0.92
 1 12 7 0.19 0.77
 1 -12 7 0.41 0.89
 1 -12 7 0.57 0.81
 1 -12 8 13.81 2.19
 -1 12 -8 12.23 1.69
 -1 12 -8 12.24 2.16
 1 12 8 13.25 2.06
 1 12 8 14.91 2.21
 -1 12 -9 16.52 1.72
 1 12 9 19.91 2.19
 1 12 9 18.73 2.26
 1 12 9 18.9 2.15
 1 -12 9 22.16 2.52
 -1 12 -10 3.88 0.72
 1 12 10 4.49 0.98
 1 12 10 5.36 1
 1 12 10 4.9 1.06
 1 -12 10 5.7 1.19
 -1 -12 -11 175.39 4.71
 -1 12 -11 156.55 4.06
 1 12 11 186.67 5.21
 1 -12 11 177.37 5.45
 1 12 11 180.01 4.92
 1 -12 11 170.61 5.05
 1 12 11 194.84 5.77
 1 13 -11 6.1 0.62
 -1 -13 11 4.6 0.88
 -1 13 11 5.05 0.83
 -1 13 10 107.65 3.96
 -1 13 10 103.47 3.82
 -1 13 10 105.43 3.99
 1 13 -10 101.59 3.78
 -1 -13 10 107.79 4.93
 -1 13 10 109.25 4.69
 1 13 -9 44.44 2.66
 -1 13 9 42.74 2.77
 -1 13 9 38.7 2.73
 -1 13 9 40.58 3.21
 -1 -13 9 43.39 3.54
 -1 -13 8 76.89 4.73
 -1 -13 8 90.4 5.48
 1 13 -8 77.92 3.74
 1 13 -8 81.86 5.67
 -1 13 8 82.82 5.02
 -1 13 8 78.32 4.4
 1 13 -8 84.55 4.09
 -1 13 8 74.33 4.21
 -1 -13 7 5.82 1.59
 1 13 -7 6.34 1.21
 -1 13 7 5.07 1.44
 -1 -13 7 8.11 1.82
 1 13 -7 4.81 1.59
 -1 13 7 5.52 1.46
 1 -13 -7 6.77 1.51
 -1 13 7 7.93 1.5
 1 13 -7 7.25 1.24
 -1 13 6 27.77 3.14
 1 13 -6 32.8 2.77
 -1 13 6 31.11 3.43
 -1 -13 6 34.92 5.09
 -1 -13 6 37.73 3.65
 1 13 -6 30.31 3.86
 1 -13 -6 37.22 3.25
 1 13 -6 32.23 2.72
 -1 13 6 32.01 2.86
 -1 13 5 315.79 11.75
 1 13 -5 322.63 10.41
 -1 13 5 314.36 11.44
 -1 13 5 335.6 12.2
 -1 -13 5 397.36 18.5
 -1 13 5 324.93 16.75
 1 13 -5 322.44 13.93
 -1 -13 5 401.77 12.56
 1 -13 -5 360.89 11.17
 -1 13 5 323.08 10.23
 1 13 -5 341.67 10.26
 -1 13 4 6.84 1.58
 1 -13 -4 11.64 2.87
 -1 -13 4 10.5 2.72
 -1 13 4 7.42 1.7
 1 13 -4 8.59 1.59
 -1 13 4 8.69 3.06
 -1 -13 4 14.62 3.82
 1 13 -4 11.34 3.09
 -1 -13 4 8.22 1.57
 1 13 -4 8.27 2.25
 1 -13 -4 9.64 1.75
 -1 13 4 7.07 1.35
 1 13 -4 7.69 1.37
 1 -13 -3 166.32 11.86
 -1 -13 3 149.71 10.87
 1 13 -3 134.28 6.47
 -1 13 3 114.08 6.21
 -1 -13 3 153.01 11.23
 -1 13 3 131.34 10.72
 -1 -13 3 150.89 6.08
 -1 13 3 111.89 8.54
 1 -13 -3 141.23 6.68
 1 13 -3 133.85 6.04
 -1 -13 2 293.85 15.87
 1 -13 -2 327.52 18.18
 -1 13 2 289.13 11.3
 1 13 -2 261.3 9.81
 -1 13 2 231.16 8.99
 -1 -13 2 314.88 15.76
 -1 13 2 277.98 15.95
 1 -13 -2 255.18 8.05
 1 13 -2 295.72 15.09
 1 13 -2 244.48 13.87
 -1 13 2 233.47 13.41
 1 -13 -2 268.02 9.91
 1 13 -2 260.61 8.47
 1 13 -2 259.23 8.96
 -1 13 1 169.04 8
 -1 13 1 181.31 8.69
 1 13 -1 173.82 8.05
 -1 -13 1 177.58 7
 -1 13 1 155.74 6.82
 -1 -13 1 176.57 11.21
 1 -13 -1 178.55 10.74
 -1 13 1 165.38 11.46
 1 13 -1 176.52 11.63
 1 -13 -1 170.45 6.72
 1 13 -1 161.89 10.95
 -1 13 1 155.32 11
 -1 -13 1 186.52 12.76
 1 -13 -1 200.19 14.63
 1 13 -1 171.05 7.16
 1 13 -1 178.48 6.81
 1 -13 0 118.83 8.94
 1 13 0 117.18 9.6
 -1 -13 0 112.64 8.44
 -1 -13 0 106.88 6.92
 -1 13 0 106.05 8.86
 1 13 0 116.27 9.5
 1 -13 0 111.7 5.73
 1 13 0 101.77 8.39
 -1 13 0 103.59 8.9
 -1 13 0 114.13 6.5
 -1 13 0 113.49 6.17
 -1 -13 0 111.96 5.57
 1 13 0 110.93 6.54
 1 13 0 107.1 5.34
 1 13 0 99.75 5.5
 -1 13 -1 185.96 7.92
 -1 13 -1 202.56 8.63
 -1 -13 -1 186.83 7.52
 1 13 1 191.6 9.1
 1 -13 1 213.21 12.5
 1 13 1 194.17 12.85
 -1 -13 -1 177.87 10.34
 1 -13 1 202.18 8.3
 1 13 1 188.36 12.4
 -1 13 -1 182.5 11.53
 1 -13 1 199.63 6.92
 -1 13 -1 170.58 11.67
 1 13 1 171.7 10.49
 1 13 1 174.33 7.37
 1 -13 1 206.03 14.9
 -1 -13 -1 202.5 13.07
 -1 -13 -2 263.3 14.11
 1 -13 2 283.77 17.25
 -1 -13 -2 248.06 8.94
 -1 13 -2 219.39 8.49
 -1 13 -2 233.41 9.27
 1 -13 2 269.4 14.6
 1 13 2 229.88 14.22
 -1 -13 -2 232.16 11.42
 -1 13 -2 247.76 12.93
 1 -13 2 260.03 10.05
 1 13 2 229.35 13.84
 1 -13 2 249.32 8.5
 -1 13 -2 231.68 13.4
 -1 -13 -2 245.08 9.02
 1 13 2 210.92 8.6
 1 -13 3 3.35 1.48
 -1 -13 -3 1.79 1.11
 1 -13 3 1.4 2.12
 1 13 3 0.89 0.95
 -1 -13 -3 1.66 0.91
 -1 13 -3 1.18 0.91
 -1 13 -3 2.98 1.16
 1 -13 3 0.94 1.65
 -1 -13 -3 1.06 1.17
 1 13 3 1.75 1.58
 1 -13 3 2.31 1.08
 1 13 3 0.7 0.85
 -1 13 -3 -0.61 1.34
 -1 13 -3 0.6 1.08
 -1 -13 -3 2.34 1.13
 1 13 3 1.47 1.01
 1 -13 4 16.78 2.59
 1 -13 4 13.42 3.38
 -1 13 -4 11.68 1.94
 1 13 4 13.99 2.42
 -1 -13 -4 12.96 1.98
 1 -13 4 15.31 3.77
 -1 13 -4 16.62 3.11
 -1 13 -4 15.69 2.72
 1 13 4 13.23 2.14
 -1 -13 -4 14.9 2
 1 13 4 14.96 3.23
 1 -13 4 18.4 2.42
 1 -13 5 315.37 11.72
 1 -13 5 336.76 11.52
 -1 -13 -5 318 10.35
 -1 13 -5 289.06 10.11
 1 13 5 301.48 11.93
 -1 13 -5 280.77 11.7
 -1 -13 -5 309.16 9.75
 1 13 5 274.35 10.78
 1 -13 6 3.54 1.45
 1 -13 6 2.5 1.14
 -1 13 -6 2.93 1.06
 1 13 6 2.74 1.16
 -1 13 -6 2.74 1.14
 1 13 6 4.84 1.45
 -1 -13 -6 5.45 1.3
 1 13 6 3.51 1.31
 1 -13 7 141.23 6.99
 1 -13 7 127.12 6.34
 -1 13 -7 127.15 5.63
 -1 13 -7 126.99 6.63
 1 13 7 122.96 6.22
 1 13 7 131.58 6.7
 -1 13 -8 2.89 0.82
 1 13 8 3.83 1.09
 1 13 8 1.01 0.74
 1 -13 8 1.88 1.02
 -1 13 -9 1.14 0.55
 -1 13 -9 1.07 0.55
 1 13 9 0 0.63
 1 13 9 2 0.79
 1 13 9 1.76 0.74
 1 -13 9 1.66 0.84
 1 -13 10 133.43 4.08
 -1 13 -10 124.61 3.9
 1 -13 10 125.74 4.7
 1 13 10 137.46 4.64
 1 13 10 139.05 4.84
 1 13 10 136.96 4.43
 1 -13 10 126 4.76
 1 -13 11 3.17 0.57
 1 13 11 3.82 0.63
 1 -13 11 3.74 0.55
 -1 14 11 2.43 0.48
 -1 -14 11 1.47 0.38
 -1 -14 11 2.44 0.53
 -1 14 10 2.92 0.71
 -1 -14 10 2.69 0.79
 -1 14 10 2.92 0.56
 1 14 -10 2.54 0.5
 -1 14 9 121.27 5.14
 -1 -14 9 124.95 5.49
 1 14 -9 122.91 4.25
 -1 14 9 120.37 4.44
 -1 -14 8 14.2 2
 -1 -14 8 9.89 1.61
 1 14 -8 12.02 1.26
 -1 14 8 13.53 1.9
 -1 14 8 10.11 1.41
 -1 14 8 12.05 1.42
 1 14 -8 11.94 1.41
 -1 -14 7 0.4 0.8
 -1 14 7 3.19 1.11
 1 14 -7 2.73 0.83
 -1 -14 7 3.6 1.31
 1 14 -7 0.97 1.07
 1 -14 -7 4.99 1.23
 -1 14 7 4.49 1.25
 -1 14 7 1.6 0.71
 1 14 -7 2.72 0.77
 -1 14 7 0.38 0.6
 -1 14 6 74.35 4.84
 1 14 -6 74.33 5.8
 -1 -14 6 86.85 7.48
 -1 14 6 78.07 5.15
 1 14 -6 82.89 4.36
 -1 -14 6 83.65 5.58
 -1 -14 6 93.03 5.45
 1 -14 -6 86.77 4.9
 -1 14 6 76.82 4.29
 1 14 -6 74.59 4.04
 -1 14 5 4.26 1.36
 -1 -14 5 7.14 2.41
 -1 14 5 0.87 1.22
 -1 14 5 3.77 1.2
 1 14 -5 5.64 1.31
 -1 14 5 5.39 1.6
 -1 -14 5 6.89 1.65
 1 -14 -5 7.13 1.58
 -1 14 5 5.15 1.04
 1 14 -5 6.42 1.25
 -1 14 4 56.95 4.5
 -1 14 4 54.29 4.54
 -1 14 4 51.62 3.94
 1 14 -4 57.77 4.02
 -1 -14 4 73.3 4.44
 -1 14 4 62.18 6.98
 -1 -14 4 61.77 6.96
 1 -14 -4 61.02 4.23
 1 14 -4 55.47 3.65
 1 14 -3 0.81 0.71
 -1 14 3 1.47 0.94
 -1 14 3 0.38 1.75
 -1 -14 3 0.57 1.49
 -1 -14 3 1.12 0.76
 1 -14 -3 3.04 1.24
 1 14 -3 2.34 0.95
 -1 -14 2 59.81 6.71
 1 -14 -2 51.39 6.61
 -1 14 2 41.2 3.35
 1 14 -2 47.48 3.98
 -1 14 2 47.09 4.28
 -1 14 2 44.11 5.93
 -1 -14 2 47.66 5.85
 -1 14 2 46.07 5.74
 1 14 -2 44.65 5.4
 1 -14 -2 45.94 3.07
 -1 14 2 40.29 4.77
 1 -14 -2 47.3 3.9
 1 14 -2 45.56 3.46
 1 14 -2 48.82 3.25
 1 14 -1 2.54 1.28
 -1 14 1 3.89 1.46
 -1 -14 1 1.91 0.72
 -1 14 1 1.72 1.27
 -1 -14 1 0.94 1.43
 1 14 -1 3.79 1.84
 -1 14 1 4.49 2.22
 1 -14 -1 3.85 1.03
 1 14 -1 1.97 1.55
 -1 14 1 0.2 1.97
 -1 14 1 3.16 1.61
 1 14 -1 1.06 1.16
 -1 -14 1 4.08 1.7
 1 14 -1 4.08 1.12
 1 14 -1 3.42 1.06
 -1 -14 0 7.13 2.41
 1 14 0 5.83 2.31
 -1 14 0 15.16 3.1
 1 14 0 3.57 1.33
 1 -14 0 9.11 1.72
 1 14 0 8.81 2.44
 -1 14 0 7 2.28
 -1 -14 0 7.78 1.52
 1 14 0 6.3 1.77
 -1 14 0 6.9 1.81
 -1 14 0 7.44 1.63
 1 14 0 9.45 1.76
 1 14 0 7.87 1.56
 -1 14 -1 361.92 11.53
 -1 -14 -1 388.97 11.54
 -1 14 -1 384.37 12.65
 -1 -14 -1 358.2 15.2
 1 -14 1 423.75 17.94
 1 14 1 339.51 17
 1 -14 1 392.74 12.25
 1 14 1 389.39 17.23
 -1 -14 -1 359.5 10.37
 -1 14 -1 391.4 16.27
 1 -14 1 386.97 10.4
 1 14 1 315.99 14.12
 -1 14 -1 353.57 16.36
 1 -14 1 410.47 21.1
 1 14 1 346.95 11.19
 1 -14 2 5.48 1.51
 -1 -14 -2 5.51 1.32
 -1 14 -2 4.42 1.15
 -1 14 -2 4.46 1.38
 1 14 2 5.03 2.43
 1 -14 2 5.32 2.25
 -1 -14 -2 4.98 1.92
 1 -14 2 5.39 2.28
 1 14 2 3.18 1.53
 -1 14 -2 3.5 1.53
 1 -14 2 5.71 1.22
 -1 -14 -2 3.41 1.17
 1 14 2 3.43 1.15
 1 14 3 2.72 2.15
 1 -14 3 3.07 1.88
 1 -14 3 4.09 1.13
 1 14 3 2.73 1.27
 -1 -14 -3 2.48 1
 -1 14 -3 2.15 0.92
 -1 14 -3 3.12 1.1
 -1 -14 -3 1.52 0.86
 1 14 3 1.48 0.96
 1 -14 3 1 0.91
 -1 -14 -4 66.29 4.22
 -1 14 -4 55.6 3.45
 -1 14 -4 63.11 4.26
 1 14 4 62.77 4.94
 -1 -14 -4 62.64 4.02
 1 14 4 59.77 4.42
 1 -14 4 67.91 5.01
 1 -14 4 68.87 4.53
 -1 14 -5 26.37 2.64
 1 14 5 26.04 3.13
 1 -14 5 28.23 3.19
 1 -14 5 28.36 2.99
 1 14 5 23.31 2.59
 -1 -14 -5 27.73 2.56
 1 14 5 23.2 2.75
 -1 14 -6 79.02 4.98
 1 -14 6 92.62 5.38
 1 -14 6 89.3 5.4
 1 14 6 87.61 5.62
 -1 14 -6 77.56 4.33
 -1 14 -6 80.2 4.44
 -1 -14 -6 92.48 4.62
 1 14 6 76.77 4.67
 1 14 6 83.46 5.11
 1 -14 7 15.18 2
 1 -14 7 16.29 2.17
 -1 14 -7 13.59 1.68
 -1 14 -7 13.71 1.69
 1 14 7 11.7 1.69
 1 14 7 11.16 1.82
 1 -14 8 30.63 2.02
 -1 14 -8 30.75 2.23
 1 14 8 30.63 2.45
 1 14 8 28.15 2.56
 1 14 8 30.15 2.64
 1 -14 8 33.11 2.82
 -1 14 -9 5.62 0.83
 1 -14 9 5.57 0.93
 1 14 9 6.17 0.97
 1 14 9 6.74 1.11
 1 14 9 6.69 1.07
 1 -14 9 5.83 1.11
 -1 -14 -10 0.31 0.2
 1 14 10 0.61 0.28
 1 -14 10 0.23 0.35
 1 14 10 0.16 0.24
 1 14 10 0.18 0.33
 1 -14 10 0.38 0.42
 -1 -15 10 2.18 0.47
 -1 15 10 2.69 0.55
 -1 -15 10 2.59 0.6
 -1 15 9 4.56 0.89
 -1 15 9 4.03 0.59
 1 15 -9 4.68 0.59
 -1 15 9 4.05 0.75
 -1 -15 9 3.52 0.88
 -1 15 8 140.71 5.56
 -1 15 8 127.69 4.62
 1 15 -8 142.48 4.56
 -1 -15 8 126.85 5.2
 -1 -15 8 146.58 5.85
 1 15 -7 5.27 0.89
 -1 15 7 4.46 1.19
 -1 -15 7 5 1.3
 -1 -15 7 4.48 1.23
 -1 15 7 4.64 1.17
 1 15 -7 5.23 0.95
 -1 15 7 5.42 1.09
 -1 15 6 16.8 2.1
 -1 -15 6 20.55 3.28
 1 15 -6 15.32 1.75
 -1 15 6 18.04 2.32
 -1 -15 6 18.44 2.25
 -1 -15 6 19.44 2.55
 1 -15 -6 20.64 2.29
 -1 15 6 15.43 2.09
 1 15 -6 18.88 1.86
 -1 15 5 100.51 5.61
 -1 -15 5 120.61 8.94
 -1 15 5 108.16 6.11
 1 15 -5 108.53 5.17
 -1 -15 5 125.23 6.79
 -1 -15 5 125.37 5.89
 1 -15 -5 130.36 5.96
 1 15 -5 110.79 4.95
 -1 -15 4 13.83 2.3
 -1 15 4 10.11 1.86
 -1 -15 4 10.75 2.8
 -1 15 4 11.91 3.03
 1 15 -4 10.46 1.72
 -1 15 4 7.85 1.47
 -1 15 4 8.87 1.77
 -1 -15 4 9.45 1.57
 1 -15 -4 11.76 1.87
 1 15 -4 9.82 1.48
 -1 15 3 64.25 4.65
 1 15 -3 62.58 5.42
 -1 15 3 63.22 6.74
 -1 -15 3 62.45 6.7
 -1 15 3 53.42 3.61
 1 15 -3 60.47 4.16
 -1 -15 3 67.42 4.88
 1 -15 -3 68.91 4.51
 1 15 -3 63.51 3.89
 -1 -15 2 6.72 1.62
 -1 -15 2 8.78 2.61
 -1 15 2 2.82 1.54
 1 15 -2 6.57 2.12
 1 15 -2 5.86 1.47
 1 -15 -2 6.24 1.16
 1 -15 -2 5.71 1.54
 1 15 -2 6.63 1.37
 -1 -15 1 3.74 1.19
 -1 15 1 4.89 2.32
 -1 -15 1 3.41 1.88
 1 15 -1 0.35 1.24
 -1 15 1 3.45 1.4
 1 15 -1 2.73 1.07
 1 -15 -1 1.99 0.71
 1 -15 -1 3.49 1.43
 1 15 -1 5 1.24
 1 15 -1 3.52 1.03
 -1 -15 0 299.99 9.76
 1 -15 0 305.61 10.08
 -1 15 0 275.57 9.66
 -1 15 0 329.64 11.55
 -1 -15 0 319.76 9.9
 1 15 0 306.61 11.13
 1 15 0 297.11 9.45
 -1 -15 0 299.65 14.03
 1 15 0 277.49 14.12
 -1 -15 -1 11.12 2.54
 1 15 1 12.17 2.81
 -1 15 -1 10.41 1.65
 -1 15 -1 11.58 2.05
 -1 -15 -1 10.61 1.69
 -1 -15 -1 11.7 1.66
 1 -15 1 10.56 1.9
 -1 -15 -1 14.57 2.18
 1 15 1 11.93 1.74
 1 -15 2 4.05 1.2
 1 -15 2 3.27 0.97
 -1 15 -2 2.53 0.81
 -1 15 -2 4.42 1.37
 -1 -15 -2 3.99 1.19
 -1 -15 -2 5.49 1.49
 1 15 2 5.09 2.17
 1 15 3 20.89 2.31
 1 15 3 19.32 3.69
 -1 -15 -3 23.26 2.42
 1 15 3 23.85 2.96
 -1 15 -3 23.47 2.62
 -1 -15 -3 23.55 2.53
 1 15 3 22.11 2.65
 1 -15 3 25.59 2.97
 1 -15 3 25.87 2.63
 1 15 4 36.38 3.6
 -1 15 -4 43.84 3.37
 -1 -15 -4 37.93 3.08
 1 15 4 39.39 3.41
 1 -15 4 45.74 3.52
 1 -15 4 42.71 3.82
 -1 15 -5 113.17 5.36
 1 15 5 118.37 6.4
 -1 -15 -5 120.24 5.35
 1 15 5 100.43 5.19
 1 15 5 106.49 5.59
 1 -15 5 115.2 6.18
 1 -15 5 117.85 5.82
 1 15 6 3.03 1.23
 -1 15 -6 2.56 0.83
 -1 -15 -6 3.37 0.91
 1 15 6 3.01 0.98
 1 15 6 2.42 0.9
 1 -15 6 3.99 1.3
 1 -15 6 4.23 1.27
 -1 15 -7 38.66 2.59
 1 15 7 42.42 2.81
 1 -15 7 42.62 2.54
 1 15 7 38.32 2.94
 1 -15 7 42.21 2.96
 1 -15 7 43.42 3.17
 -1 15 -8 7.99 1.01
 1 -15 8 8.01 1.03
 1 15 8 8.61 1.14
 1 15 8 8.26 1.21
 1 15 8 7.8 1.25
 1 -15 8 7.24 1.23
 -1 15 -9 34.98 1.6
 1 15 9 39.77 1.81
 1 -15 9 36.62 1.74
 1 15 9 38.94 2.12
 1 15 9 40.94 2.2
 1 -15 9 37.9 2.22
 -1 16 9 56.89 2.39
 -1 16 9 55.17 2.27
 -1 -16 9 52.61 2.42
 -1 16 8 3.35 0.73
 -1 16 8 2.29 0.44
 1 16 -8 3.54 0.5
 -1 -16 8 2.98 0.67
 -1 -16 8 4.28 0.89
 1 16 -7 32.94 1.82
 -1 16 7 33.35 2.48
 1 16 -7 35.42 1.95
 -1 16 7 30.11 1.99
 -1 -16 7 33.91 2.5
 -1 -16 7 29.52 2.5
 -1 16 6 5.31 1.27
 1 16 -6 4.03 0.94
 -1 -16 6 3.87 1.21
 -1 -16 6 5.32 1.09
 1 -16 -6 7.43 1.38
 -1 16 6 5.02 1.29
 1 16 -6 3.95 0.79
 -1 16 5 0.63 0.75
 -1 -16 5 0.52 1
 -1 -16 5 1.75 1.34
 -1 16 5 -0.23 0.72
 1 16 -5 0.93 0.85
 -1 -16 5 -0.46 0.64
 1 -16 -5 0.42 0.75
 1 16 -5 0.51 0.5
 -1 16 4 261.38 9.36
 -1 -16 4 286.63 13.58
 -1 16 4 266.87 12.79
 -1 16 4 268.77 9.89
 1 16 -4 249.89 8.51
 -1 -16 4 290.42 8.45
 -1 -16 4 304.75 10.45
 1 -16 -4 307.05 9.69
 1 16 -4 270.06 8.2
 -1 16 3 23.06 2.65
 -1 16 3 24.15 3.86
 -1 -16 3 24.32 3.99
 1 16 -3 21.36 2.76
 -1 16 3 23.47 2.78
 1 16 -3 26.69 2.6
 -1 -16 3 28.3 2.99
 1 -16 -3 26.18 2.72
 1 16 -3 25.34 2.3
 -1 -16 2 7.79 1.61
 -1 16 2 10.56 2.65
 -1 -16 2 8.27 2.44
 1 16 -2 8.85 1.92
 1 16 -2 7.59 1.53
 1 -16 -2 9.72 1.43
 1 -16 -2 10.9 1.83
 1 16 -2 7.98 1.36
 -1 -16 1 27.22 2.71
 1 -16 -1 25.5 2.34
 -1 16 1 24.43 2.92
 1 16 -1 25.25 2.75
 1 -16 -1 30.64 3.09
 -1 16 1 25.42 4.07
 -1 -16 1 33.29 4.49
 1 16 -1 26.56 3.65
 -1 -16 0 1.88 0.8
 -1 -16 0 0.39 1.24
 -1 16 0 2.27 1.44
 1 16 0 1.6 1.6
 -1 -16 0 3.25 0.9
 -1 16 0 1.09 0.94
 1 -16 0 1.25 0.87
 1 -16 0 1.25 1.07
 -1 -16 0 2.1 1.24
 1 16 0 1.97 0.79
 1 -16 1 379.07 11.49
 -1 -16 -1 351.75 9.95
 -1 16 -1 364.56 11.85
 -1 -16 -1 364.49 10.42
 -1 -16 -1 388.92 11.91
 1 16 1 326.3 14.66
 -1 16 -1 339.75 14.73
 1 16 2 77.21 6.75
 1 -16 2 90.55 5.21
 1 -16 2 81.78 4.08
 -1 16 -2 76.78 4.76
 1 16 2 81.94 5.19
 -1 -16 -2 82.25 4.75
 1 16 2 80.4 4.57
 1 16 3 11.99 1.68
 1 -16 3 13.24 1.79
 1 -16 3 13.81 2.14
 1 16 3 12.75 2.07
 -1 16 -3 12.5 1.83
 -1 -16 -3 14.02 1.89
 1 16 3 11.27 1.71
 1 -16 4 340.85 10.86
 1 -16 4 322.97 9.57
 -1 16 -4 309.35 9.62
 1 16 4 301.61 10.54
 1 16 4 262.49 8.77
 -1 -16 -4 342.72 9.72
 1 16 4 285.29 9.46
 1 -16 5 46.15 3.52
 1 -16 5 46.87 3.24
 -1 16 -5 43.18 2.98
 1 16 5 44.18 3.5
 -1 -16 -5 51.36 3.15
 1 16 5 40.67 2.83
 1 16 5 40.1 2.7
 1 16 5 43.95 3.15
 1 16 6 8.28 1.21
 1 -16 6 8.48 1.37
 1 -16 6 7.46 1.37
 -1 16 -6 7.05 1.16
 1 -16 7 30.97 2.32
 1 -16 7 30.28 2.13
 -1 16 -7 33.17 2.05
 1 16 7 30.74 1.94
 1 16 7 33.75 2.47
 1 16 7 28.01 2.14
 1 -16 8 103.36 3.8
 -1 16 -8 95.09 3.05
 1 16 8 92.82 2.9
 1 16 8 106.15 3.88
 1 16 8 97.72 3.59
 1 -16 9 16.66 1.12
 -1 17 8 85.27 2.91
 -1 -17 8 79.24 2.72
 -1 17 8 85.79 3.05
 -1 17 7 7.64 1.04
 -1 -17 7 6.91 1.07
 -1 -17 7 8.01 0.97
 -1 17 7 7.74 0.7
 -1 -17 6 22.42 2.12
 -1 -17 6 20.92 1.67
 1 17 -6 19.94 1.4
 -1 17 6 22.65 2.03
 -1 17 6 20.77 1.82
 1 -17 -6 24.94 2.09
 -1 17 6 17.72 1.41
 1 17 -6 22.56 1.4
 -1 17 5 6.33 1.12
 -1 -17 5 6.57 1.34
 -1 -17 5 5.84 0.96
 1 17 -5 5.56 0.98
 -1 17 5 6.69 1.29
 1 -17 -5 7.77 1.35
 -1 17 5 4.83 1.03
 1 17 -5 5.73 0.8
 -1 17 4 4.62 1.09
 1 17 -4 4.31 0.94
 -1 17 4 5.42 1.4
 -1 -17 4 5.32 1.35
 1 -17 -4 4.64 1.18
 1 17 -4 4.27 0.89
 -1 -17 3 131.21 8.26
 -1 17 3 132.28 6.27
 1 17 -3 128.93 5.5
 -1 -17 3 138.37 6.18
 1 -17 -3 152.01 6.25
 -1 17 3 131.17 5.9
 -1 -17 2 0.14 1.41
 1 17 -2 1.21 0.76
 -1 -17 2 2.32 0.98
 1 -17 -2 0.3 0.57
 1 -17 -2 2.77 1.13
 -1 17 2 1.27 0.89
 1 -17 -1 14.73 1.71
 -1 -17 1 12.68 1.77
 1 -17 -1 13.4 2.03
 -1 -17 1 16.41 2.27
 -1 17 1 13.52 2.5
 -1 -17 0 131.41 5.46
 1 -17 0 143.73 5.85
 -1 17 0 137.99 6.5
 -1 -17 0 162.89 6.97
 1 -17 0 155.48 6.88
 -1 17 0 134.85 8.03
 -1 -17 -1 33.06 3
 1 -17 1 38.71 3.32
 1 -17 1 33.45 2.8
 -1 -17 -1 29.75 2.23
 -1 17 -1 30.8 2.9
 1 17 1 29.67 2.88
 1 17 2 23.87 2.15
 1 -17 2 24.22 2.47
 -1 17 -2 22.63 2.42
 1 17 2 18.26 2.28
 -1 -17 -2 26.76 2.52
 1 17 2 24.37 2.26
 1 -17 3 106.29 5.31
 1 -17 3 106.26 4.32
 -1 17 -3 104.45 4.99
 1 17 3 98.01 5.25
 -1 -17 -3 112.22 5.04
 1 17 3 101.41 4.72
 1 -17 4 14.12 1.87
 1 -17 4 15.7 1.66
 1 17 4 13.97 1.91
 -1 17 -4 13.08 1.62
 -1 -17 -4 13.91 1.67
 1 17 4 11.71 1.31
 1 17 4 15.17 1.67
 1 -17 5 36.68 2.44
 1 -17 5 37.04 2.76
 1 17 5 38.84 2.91
 -1 17 -5 39.05 2.51
 -1 -17 -5 44.71 2.63
 1 17 5 32.96 2.05
 1 17 5 38.94 2.52
 1 -17 6 -0.18 0.49
 1 -17 6 0.45 0.5
 -1 17 -6 -0.06 0.42
 1 17 6 0.55 0.35
 1 17 6 0.2 0.49
 1 17 6 -0.19 0.41
 1 -17 7 1.55 0.53
 1 -17 7 2.07 0.49
 -1 17 -7 1.75 0.41
 1 17 7 1.4 0.49
 1 17 7 1.36 0.45
 1 -17 8 0.84 0.31
 1 17 8 0.35 0.23
 -1 18 7 25.72 1.49
 -1 18 7 23.72 1.24
 1 -18 -7 27.03 1.33
 -1 18 6 34.17 1.9
 -1 -18 6 35.24 2.18
 1 -18 -6 36.42 1.84
 1 -18 -5 13.18 1.19
 -1 -18 5 12.57 1.5
 -1 18 5 12.08 1.44
 1 -18 -5 15.48 1.56
 -1 18 5 11.41 1.24
 -1 18 5 10.72 0.91
 -1 -18 4 23.73 2.17
 -1 18 4 21.71 2.04
 1 -18 -4 25.48 2.13
 1 -18 -4 21.73 1.53
 -1 18 4 22.62 1.85
 -1 -18 3 2.82 0.96
 -1 18 3 3.67 1.04
 1 -18 -3 3.37 0.93
 -1 18 3 4.05 0.99
 -1 -18 2 40.56 2.81
 1 -18 -2 38.3 2.07
 -1 18 2 39.18 2.96
 1 -18 -2 43.11 3.03
 -1 -18 2 44.19 3.26
 -1 18 2 43.24 2.93
 1 -18 -1 8.94 1.55
 -1 -18 1 7.88 1.48
 -1 -18 1 6.32 1.17
 1 -18 -1 6.84 1.03
 -1 18 1 7.43 1.21
 1 -18 0 28.66 2.23
 -1 -18 0 30.8 2.19
 1 18 0 30.87 2.54
 1 -18 0 32.54 2.74
 -1 -18 0 32.64 2.76
 1 18 0 28.37 2.11
 1 18 1 44.92 2.65
 -1 -18 -1 45.12 2.28
 1 -18 1 45.87 2.95
 1 18 1 42.95 3.06
 1 -18 1 49.63 3.39
 -1 -18 -1 49.97 3.24
 1 18 1 46.97 2.72
 1 -18 2 1.28 0.8
 1 18 2 1.09 0.68
 -1 18 -2 0.65 0.66
 -1 -18 -2 0.35 0.6
 1 -18 2 1.85 0.87
 1 18 2 1.31 0.49
 1 -18 3 3.61 0.95
 1 18 3 3.01 0.92
 -1 18 -3 3.14 0.86
 1 -18 3 3.63 0.93
 -1 -18 -3 2.49 0.83
 1 18 3 2.95 0.67
 1 -18 4 5.23 1.01
 1 18 4 5.61 1.07
 -1 18 -4 5.08 0.91
 1 -18 4 6.95 1.2
 -1 -18 -4 6.33 1
 1 18 4 5.79 0.84
 1 18 4 5.24 0.84
 1 -18 5 8.04 1.12
 -1 18 -5 8.89 1.01
 1 -18 5 8.3 1.12
 1 18 5 8.75 1.07
 1 -18 6 28.98 1.7
 -1 18 -6 28.8 1.46
 1 -18 6 30.86 1.68
 1 18 6 32.94 1.83
 1 18 6 30.32 1.65
 -1 -19 6 7.25 0.77
 -1 -19 5 124.78 4.03
 -1 -19 5 114 3.75
 -1 -19 4 5.62 0.96
 -1 19 4 3.75 0.61
 1 -19 -4 5.94 0.91
 -1 -19 4 4.61 0.85
 1 19 -4 4.26 0.54
 -1 19 4 4.51 0.81
 -1 -19 3 0.98 0.51
 -1 19 3 1.31 0.54
 1 19 -3 1.46 0.48
 1 -19 -3 2.01 0.68
 -1 -19 3 0.94 0.6
 -1 19 3 0.75 0.38
 -1 -19 2 20.54 1.69
 1 19 -2 19.34 1.52
 -1 19 2 19.14 1.74
 1 -19 -2 25.42 1.98
 -1 -19 2 20.2 1.9
 -1 19 2 20.34 1.66
 -1 -19 1 5.55 0.86
 1 -19 -1 5.77 0.77
 -1 19 1 6 1.07
 1 19 -1 5.8 0.94
 -1 -19 1 6.26 1.13
 1 -19 -1 6.64 1.15
 1 19 -1 5.7 0.81
 -1 19 1 6.18 0.99
 -1 -19 0 13.32 1.14
 1 -19 0 13.62 1.28
 1 19 0 13.84 1.41
 1 -19 0 15.51 1.66
 -1 -19 0 16.25 1.66
 -1 19 0 13.05 1.41
 1 19 0 12.13 1.08
 -1 -19 -1 26.24 1.99
 1 -19 1 23.54 2.01
 1 -19 1 24.01 1.78
 1 19 1 21.7 1.77
 1 -19 2 26.29 1.9
 1 19 2 25.28 1.9
 1 -19 2 29.32 2.12
 -1 -19 -2 29.13 1.98
 1 19 2 22.99 1.27
 1 -19 3 6.13 0.95
 1 19 3 5.75 0.94
 -1 -19 -3 9.21 1.04
 1 -19 3 7.28 1.04
 1 19 3 6.29 0.86
 1 19 3 7.12 0.77
 1 -19 4 1.13 0.49
 1 -19 4 0.61 0.44
 1 19 4 0.77 0.33
 1 -19 5 38.52 1.8
 1 19 5 38.4 1.57
 -1 -20 3 0.11 0.34
 -1 -20 3 0.05 0.31
 -1 20 3 0.51 0.29
 -1 -20 2 32.98 1.58
 -1 20 2 32.55 1.75
 -1 -20 2 36.42 1.96
 1 -20 -2 39.14 1.98
 -1 20 2 35.61 1.46
 -1 -20 1 3.43 0.45
 1 20 -1 2.67 0.45
 -1 20 1 2.62 0.57
 1 -20 -1 2.67 0.59
 -1 -20 1 2.98 0.67
 -1 20 1 2.03 0.43
 1 -20 0 9.25 0.73
 1 20 0 7.65 0.77
 -1 20 0 9.06 0.95
 -1 -20 0 8.79 0.97
 1 -20 0 10.3 1.07
 -1 20 0 9.24 0.87
 1 -20 1 46.6 1.95
 -1 20 -1 47.61 2.14
 1 20 1 48.83 2.03
 -1 -20 -1 56.71 2.29
 1 -20 1 55.1 2.42
 -1 20 -1 47.45 2.06
 -1 20 -2 1.39 0.36
 -1 20 -2 1.5 0.4
 1 20 2 0.78 0.3
 1 -20 2 1.61 0.45
 1 20 2 1.17 0.34
 1 -20 2 2.15 0.54
 1 -20 3 4.48 0.59
 -2 0 15 96.08 3.32
 2 0 -15 102.35 3.26
 -2 0 14 76.03 3.91
 -2 0 14 76.18 3.9
 -2 0 14 83.64 3.6
 -2 0 14 72.82 3.62
 -2 0 13 115.6 5.84
 2 0 -13 130.27 5.27
 -2 0 13 120.29 5.88
 -2 0 13 123.81 5.5
 -2 0 13 116.76 5.67
 2 0 -12 65.85 4.58
 -2 0 12 59.81 4.39
 -2 0 12 61.26 4.53
 -2 0 12 60.29 4.59
 2 0 -12 67.09 4.21
 2 0 -11 959.11 23.28
 -2 0 11 902.21 23.2
 -2 0 11 930.83 21.35
 -2 0 10 42.02 3.18
 2 0 -10 42.9 5.25
 2 0 -10 34.67 4.45
 2 0 -10 43.81 5.41
 -2 0 10 28.26 4.34
 2 0 -10 38.74 3.67
 -2 0 10 36.93 3.21
 -2 0 10 39.16 3.78
 2 0 -9 42 3.62
 2 0 -9 36.49 4.81
 -2 0 9 35.14 5.33
 2 0 -9 48.5 5.51
 2 0 -8 1986.09 46.35
 -2 0 8 1934.19 49.99
 2 0 -8 2029.4 46.9
 -2 0 8 1902.02 49.41
 2 0 -8 2007.53 47.87
 -2 0 7 88.08 8.26
 2 0 -7 81 5.58
 2 0 -7 85.84 6.66
 -2 0 7 91.13 8.15
 2 0 -7 94.38 7.35
 -2 0 6 144.69 8.38
 -2 0 6 165.65 10.94
 2 0 -6 137.03 8.05
 2 0 -6 144.74 7
 -2 0 6 161.58 10.65
 2 0 -6 143.46 8.57
 -2 0 6 159.2 10.33
 2 0 -5 2525.63 48.39
 2 0 -5 2498.98 51.73
 -2 0 5 2480.73 54.81
 -2 0 5 2661.06 56.66
 -2 0 5 2803.87 59.08
 2 0 -5 2610.42 52.51
 -2 0 5 2717.65 56.97
 2 0 -4 82.71 3.79
 2 0 -4 88.64 5.22
 -2 0 4 91.37 6.59
 -2 0 4 89.42 6.22
 2 0 -4 99.47 5.18
 -2 0 4 87.4 7
 -2 0 4 89.23 6.21
 2 0 -4 85.69 3.11
 -2 0 3 489.85 14.77
 2 0 -3 466.72 12.58
 -2 0 3 472.16 13.83
 2 0 -3 441.35 10.51
 -2 0 3 454.61 13.7
 2 0 -2 1652.16 31.89
 -2 0 2 1669.64 34.05
 -2 0 2 1724.7 32.81
 2 0 -2 1687.25 31.96
 -2 0 2 1746 32.85
 -2 0 1 874.61 17.58
 -2 0 1 834.33 18.34
 2 0 -1 890.74 19.36
 2 0 -1 918.22 19.16
 -2 0 1 898.82 16.67
 -2 0 1 890.06 16.68
 2 0 0 2977.8 51.36
 -2 0 0 3051.98 51.29
 -2 0 -1 389.06 8.73
 2 0 1 371.75 11.75
 2 0 1 401.7 12.51
 2 0 1 357.57 8.76
 -2 0 -2 624.75 11.51
 2 0 2 675.42 16.7
 2 0 2 682.28 18.67
 2 0 2 657.96 16.03
 -2 0 -3 12.1 1.74
 -2 0 -3 14.87 1.74
 -2 0 -3 12.61 2.48
 -2 0 -3 19.63 3.07
 2 0 3 11.36 2.07
 2 0 3 12.93 2.27
 2 0 3 11.31 2.32
 2 0 3 17.07 2.73
 -2 0 -4 1714.01 40.71
 -2 0 -4 1763.89 38.61
 -2 0 -4 1672.49 40.73
 2 0 4 1632.3 33.64
 2 0 4 1700.12 39.22
 -2 0 -4 1573.08 37.24
 2 0 4 1737.36 41
 2 0 4 1727.02 40.05
 -2 0 -5 1167.58 31.58
 -2 0 -5 1219.66 34.23
 -2 0 -5 1291.91 34.95
 2 0 5 1232.75 33.36
 -2 0 -5 1242.45 31.59
 2 0 5 1312.27 35.25
 2 0 5 1166.35 33.37
 -2 0 -6 104.01 8.13
 -2 0 -6 98.96 8.74
 2 0 6 81.94 7.5
 -2 0 -6 106.15 8.02
 2 0 6 105.67 8.96
 -2 0 -7 217.6 12.62
 2 0 7 198.73 12.2
 2 0 7 224.35 13.89
 -2 0 -7 206.97 13.1
 2 0 8 172.03 7.8
 -2 0 -8 180.5 12.96
 2 0 8 198.66 9.24
 2 0 8 196.25 13.17
 -2 0 -8 213.14 12.75
 2 0 8 175.52 8.06
 2 0 8 168.04 8.07
 2 0 9 566.86 17.56
 -2 0 -9 702.07 27.62
 2 0 9 653.61 24.9
 2 0 9 663.03 19.37
 -2 0 -9 667.98 26.19
 -2 0 -9 704.78 25.31
 2 0 9 619.11 17.51
 2 0 9 592.8 17.63
 2 0 10 23.46 2.9
 -2 0 -10 24.83 2.83
 -2 0 -10 32.72 5.66
 2 0 10 24.09 3.18
 -2 0 -10 23.89 4.57
 2 0 10 25.41 2.85
 2 0 10 21.93 2.85
 2 0 11 0.04 0.8
 -2 0 -11 0.16 1.3
 -2 0 -11 1.13 1.6
 -2 0 -11 1.35 0.74
 2 0 11 1.2 0.81
 2 0 11 0.89 0.56
 2 0 11 0.62 0.72
 2 0 11 0.34 0.85
 2 0 12 567.88 15.59
 -2 0 -12 619.11 14.9
 2 0 12 572.74 14.57
 2 0 12 572.87 15.53
 -2 0 -12 616.53 20.27
 2 0 13 6.16 1.13
 2 0 13 4.92 1.08
 -2 0 -13 5.86 0.94
 2 0 14 64.52 2.53
 2 0 14 58.49 2.31
 -2 1 15 33.22 1.68
 -2 -1 15 32.24 1.82
 2 1 -15 34.54 1.7
 2 -1 -15 34.07 1.74
 -2 1 14 101.74 4.45
 -2 -1 14 102.7 4.61
 2 -1 -14 103.45 3.69
 -2 -1 14 105.57 4.59
 -2 1 14 101 4.55
 -2 -1 14 104.33 4.04
 -2 1 14 109.2 4.25
 -2 -1 14 98.15 4.3
 -2 1 14 99.59 4.23
 -2 1 13 26.42 2.58
 -2 -1 13 26.65 2.64
 2 1 -13 27.13 2.1
 -2 -1 13 25.32 2.64
 2 -1 -13 26.64 2.34
 -2 1 13 27.57 2.73
 2 -1 -13 29.41 2.7
 -2 -1 13 27.97 2.45
 -2 -1 13 25.06 2.56
 -2 1 13 25.3 2.62
 2 -1 -12 472.76 14.03
 -2 1 12 445.58 13.98
 2 1 -12 487.86 12.92
 -2 -1 12 453.04 14.11
 -2 -1 12 451.39 13.96
 -2 1 12 461.99 14.14
 -2 -1 12 436.42 13.82
 -2 1 12 456.23 13.77
 -2 1 12 463.57 12.54
 -2 -1 11 47.87 3.5
 -2 -1 11 45.71 4.09
 -2 1 11 54.2 3.74
 2 -1 -11 54.61 4.32
 2 1 -11 50.62 3.52
 2 1 -11 54.39 4.35
 2 1 -11 46.93 4.87
 2 1 -11 55.95 3.87
 -2 1 11 51.4 3.84
 -2 1 11 50.6 4.31
 -2 -1 11 53.98 4.44
 -2 -1 10 302.18 9.63
 -2 1 10 296.82 9.87
 2 -1 -10 314.5 14.63
 2 1 -10 311.28 15.11
 2 1 -10 307.38 14.18
 2 1 -10 324.38 11.47
 2 -1 -10 308.99 11.13
 2 1 -10 299.65 9.98
 -2 -1 10 261.86 14.34
 2 1 -10 323.48 15.34
 2 -1 -10 333.81 15.31
 -2 1 10 251.08 14.34
 -2 1 10 295.56 10.28
 -2 1 10 317.97 11.6
 -2 -1 10 298.62 11.26
 2 1 -9 261.12 9.78
 2 -1 -9 247.61 9.48
 2 1 -9 261.48 13.01
 2 -1 -9 259.11 13.32
 -2 -1 9 253.41 9.79
 -2 1 9 264.54 9.88
 -2 -1 9 235.4 13.85
 2 -1 -9 241.77 12.69
 2 -1 -9 257.7 13.13
 -2 -1 9 239.83 14.14
 -2 1 9 228.26 14.12
 2 1 -9 253.82 13.36
 2 1 -8 236.45 10.77
 2 1 -8 248.77 12.59
 2 -1 -8 233.86 12.13
 -2 1 8 236.11 14.1
 -2 -1 8 235.31 13.95
 2 -1 -8 240.87 12.45
 2 -1 -8 254.61 12.58
 -2 -1 8 224.44 13.53
 2 -1 -7 1794.16 39.11
 2 -1 -7 1815.04 43.04
 -2 -1 7 2060.17 49.55
 -2 1 7 1887.66 49.03
 2 1 -7 1875.45 43.45
 2 1 -7 1909.87 41.2
 -2 -1 7 1881.54 47.75
 2 -1 -7 1951.14 44.38
 -2 1 7 1905.86 47.76
 -2 -1 7 1939.58 48.24
 2 -1 -7 1927.02 44.06
 2 -1 -6 356.42 13.56
 -2 1 6 357.54 16.8
 -2 1 6 300.88 12.04
 2 1 -6 325.66 11.86
 2 1 -6 325.91 13.03
 -2 -1 6 336.53 14.07
 -2 -1 6 333.47 15.49
 2 -1 -6 321.89 13.11
 -2 1 6 348.85 16.06
 2 1 -6 364.83 14.58
 -2 1 6 363.58 16.17
 2 -1 -6 335.01 13.5
 -2 -1 6 347.62 15.71
 2 1 -5 13.47 1.97
 -2 1 5 15.09 3.26
 -2 -1 5 14.68 3.04
 2 -1 -5 13.61 2.38
 2 1 -5 15.6 2.45
 -2 -1 5 12.4 2.69
 -2 -1 5 21.85 3.39
 -2 1 5 9.95 3.21
 -2 -1 5 9.96 3.03
 2 -1 -5 14.95 2.27
 -2 1 5 12.2 2.82
 -2 -1 5 20.25 3.38
 2 1 -4 3934.15 74.58
 2 -1 -4 3967.94 75.87
 -2 1 4 4482.32 81.99
 -2 -1 4 4467.51 82.33
 2 1 -4 3933.77 72.44
 -2 -1 4 4163.77 79.75
 -2 -1 4 4229.1 78.93
 -2 -1 4 4131.85 81.79
 -2 1 4 4021.91 80.96
 -2 1 4 4335.26 80.01
 -2 -1 4 4201.94 78.76
 -2 -1 3 392.06 12.63
 2 1 -3 402.54 12.53
 2 -1 -3 396.58 9.53
 2 -1 -3 403.62 13.07
 -2 1 3 415.97 13.25
 -2 -1 3 419.49 13.56
 2 1 -3 411.53 11.14
 2 -1 -3 413.57 12.31
 -2 1 3 421.97 14.3
 2 1 -2 215.72 7.71
 2 -1 -2 206.94 8.26
 -2 1 2 201.92 7.38
 2 -1 -2 204.45 6.67
 2 1 -2 220.74 6.08
 -2 1 2 210.51 9.09
 -2 1 2 223.35 8.56
 -2 -1 2 202.53 7.76
 2 1 -1 7.64 1.22
 2 1 -1 8.84 1.26
 2 -1 -1 6.86 1.28
 2 -1 -1 11.88 1.71
 2 -1 -1 22.03 2.24
 -2 -1 1 10.41 2
 -2 1 1 11.75 1.61
 -2 -1 1 8.22 1.25
 -2 1 1 22.7 2.02
 2 1 0 1670.46 35.34
 2 1 0 1789.23 32.55
 2 -1 0 1642.62 35.2
 2 1 0 1852.64 31.4
 2 1 0 1774.77 36.1
 2 -1 0 1785.11 33.24
 -2 1 0 1723.08 32.67
 2 -1 1 1597.36 28.35
 2 1 1 1499.97 26.85
 2 1 1 1569.28 32.16
 2 1 1 1490.61 30.22
 2 -1 1 1582.29 28.25
 2 1 1 1659.49 32.9
 2 -1 1 1542.42 30.99
 2 1 1 1476.31 32.04
 -2 -1 -1 1528.33 29.95
 -2 1 -1 1677.3 30.44
 2 1 2 35.12 3.52
 2 1 2 32.17 3.12
 2 -1 2 38.15 3.04
 2 -1 2 36.09 2.53
 -2 1 -2 35.54 1.68
 2 -1 2 33.64 3.44
 2 1 2 33.73 3.17
 -2 1 -2 33.84 3.41
 -2 1 -2 36.09 3.36
 -2 1 -2 36.47 2.29
 -2 -1 -2 30.61 2.6
 -2 -1 -2 33.95 2.94
 -2 -1 -2 33.04 2.93
 2 1 2 31.67 3.38
 2 -1 2 36.25 2.94
 2 1 2 39.88 3.6
 -2 -1 -2 34.57 1.73
 -2 1 -3 1042.12 22.12
 -2 -1 -3 1040.38 25.18
 -2 1 -3 1068.6 26.65
 -2 1 -3 1019.27 20.8
 -2 -1 -3 1054.15 24.1
 2 -1 3 1047.12 20.86
 -2 -1 -3 1059.35 28.71
 -2 -1 -3 1053.36 23.2
 -2 1 -3 1088.88 27.38
 2 1 3 1113.29 25.6
 2 1 3 1026.58 26.72
 2 -1 3 975.46 24.14
 2 -1 3 1081.97 25.93
 -2 1 -3 1060.17 23.53
 -2 -1 -3 1049.93 23.51
 2 1 3 1125.3 26.34
 2 1 3 1049.09 27.41
 2 -1 3 1091.52 28.04
 2 -1 3 1099.88 26
 -2 -1 -4 69.76 5.55
 -2 1 -4 72.03 6.1
 -2 -1 -4 89.39 7.18
 -2 -1 -4 75.9 6.73
 2 -1 4 64.91 3.89
 -2 1 -4 76.52 6.35
 2 -1 4 60.68 5.13
 2 1 4 65.23 5.95
 2 -1 4 71.03 6
 -2 1 -4 74.48 5.15
 -2 -1 -4 70.64 4.6
 2 -1 4 73.88 6.41
 2 1 4 68.53 6.18
 2 -1 4 72.16 6.07
 -2 1 -5 204.24 11.58
 -2 -1 -5 191.52 10.36
 -2 -1 -5 211.13 12.2
 -2 -1 -5 205.51 12.11
 -2 1 -5 197.52 10.92
 2 -1 5 190.53 10.39
 2 1 5 192.99 11.47
 -2 1 -5 191.4 9.58
 -2 -1 -5 206.52 11.07
 -2 -1 -5 195.36 7.88
 2 1 5 212.03 12.03
 2 -1 5 212.06 12.07
 2 -1 5 191.04 11.15
 -2 1 -6 848.43 26.34
 -2 -1 -6 849.62 28.17
 -2 -1 -6 801.71 27.34
 -2 -1 -6 792.17 24.88
 2 -1 6 701.04 24.02
 2 1 6 771.03 26.81
 -2 1 -6 780.94 23.73
 -2 1 -6 740.85 24.87
 -2 -1 -6 813.44 26.02
 -2 -1 -6 754.39 19.74
 2 1 6 854.27 27.91
 2 -1 6 811.16 27.31
 2 -1 6 730.8 25.52
 -2 1 -7 4.95 1.99
 -2 -1 -7 2.43 1.68
 -2 -1 -7 -2.06 1.35
 2 1 7 2.94 1.81
 2 -1 7 -3.61 1.63
 -2 -1 -7 -2.58 1.61
 -2 1 -7 2 1.29
 2 -1 7 1.34 1.48
 2 1 7 2.24 1.75
 2 -1 8 598.98 17.42
 2 1 8 574.55 17.18
 2 1 8 596.66 23.87
 2 -1 8 567.47 23.5
 2 -1 8 493.73 15.22
 2 1 8 517.59 15.2
 2 1 8 523.44 15.72
 -2 -1 -8 581.43 24.64
 -2 1 -8 581.95 24.02
 2 1 8 491.92 20.61
 -2 1 -8 562.63 23
 -2 -1 -8 595.34 22.23
 -2 1 -8 601.44 23.26
 2 -1 8 549.75 15.66
 2 1 8 472.06 14.81
 2 -1 8 497.52 15.43
 2 1 8 528.11 16.13
 2 -1 9 71.21 5.16
 2 1 9 79.11 5.51
 -2 1 -9 89.65 4.96
 -2 -1 -9 100.91 10.09
 -2 1 -9 87.3 9.06
 2 -1 9 79.4 5.85
 2 -1 9 80.29 8.33
 2 1 9 85.26 6.11
 2 1 9 79.07 7.77
 -2 1 -9 89.65 8.6
 -2 1 -9 87.52 8.79
 -2 -1 -9 90.84 8.27
 2 -1 9 76.88 4.89
 2 1 9 83.91 5.5
 2 -1 9 78.57 5.2
 2 1 9 74.34 5.32
 2 -1 9 74.09 5.39
 2 1 10 57.34 4.57
 2 -1 10 54.85 4.36
 -2 1 -10 61.6 4.31
 -2 -1 -10 67.89 7.96
 -2 1 -10 59.67 7.28
 2 1 10 61.71 5.05
 2 -1 10 58.24 4.89
 -2 1 -10 60.12 7.07
 -2 -1 -10 61.83 7.1
 2 -1 10 54.77 4.21
 2 1 10 54.7 4.3
 2 -1 10 53.29 3.79
 2 -1 10 53.09 4.45
 2 1 10 52.11 4.37
 2 1 11 136.61 6.84
 -2 1 -11 141.85 10.57
 -2 -1 -11 151.99 10.76
 -2 1 -11 150.57 6.68
 -2 -1 -11 143.23 6.78
 2 1 11 133.23 7.14
 2 -1 11 143.32 7.37
 2 -1 11 136.58 6.51
 2 -1 11 135.12 7.05
 2 1 11 135.17 6.53
 2 -1 11 125.98 6.69
 2 1 11 127.81 6.6
 -2 -1 -12 0.96 0.98
 -2 1 -12 2.75 1.05
 2 -1 12 1.53 1.11
 2 1 12 3.43 1.23
 -2 1 -12 2.73 0.85
 -2 -1 -12 2.08 0.78
 2 1 12 1.64 0.82
 2 -1 12 1.48 0.86
 2 1 12 1.19 0.71
 2 1 12 1.75 0.89
 2 1 13 328.73 9.13
 2 -1 13 320.46 9.01
 2 -1 13 315.46 9.01
 2 1 13 312.14 8.75
 -2 1 -13 326.84 8.64
 -2 -1 -13 316.14 8.27
 2 1 14 9.49 0.94
 2 1 14 8.46 0.75
 2 -1 14 9 0.87
 -2 2 15 59.76 2.07
 -2 -2 15 64.29 2.62
 2 2 -15 67.34 2.31
 -2 2 15 68.75 2.67
 -2 2 14 27.43 2.06
 -2 -2 14 28.61 2.34
 -2 2 14 29.54 2.19
 2 -2 -14 30.51 1.99
 2 2 -14 28.78 2.16
 -2 2 14 34.99 2.27
 -2 -2 14 31.58 1.99
 -2 2 14 30.28 2.37
 -2 -2 13 183.59 7.35
 -2 2 13 184 7.16
 2 -2 -13 194.62 7.37
 -2 2 13 183.28 7.32
 -2 -2 13 192.5 7.66
 2 -2 -13 198.54 7
 -2 -2 13 201.97 7
 -2 -2 13 192.02 7.5
 -2 2 13 194.93 7.6
 -2 2 12 16.25 1.97
 -2 -2 12 13.66 2.17
 2 -2 -12 14.77 2.09
 2 2 -12 13.47 1.64
 2 2 -12 9.63 2.46
 -2 2 12 14.14 2.24
 -2 -2 12 15.59 2.37
 -2 -2 12 14.74 2.01
 -2 -2 12 12.63 2.1
 -2 2 12 13.49 2.12
 -2 2 11 334.04 10.61
 -2 -2 11 311.62 11.68
 2 2 -11 365.33 10.51
 2 2 -11 329.83 10.63
 2 2 -11 365.08 12.13
 2 -2 -11 345.2 11.77
 2 2 -11 319.53 13.87
 -2 -2 11 293.6 9.89
 -2 2 11 328.69 10.87
 -2 -2 11 321.27 11.61
 -2 2 11 337.78 11.98
 -2 -2 10 132.14 5.96
 -2 -2 10 144.13 7.54
 -2 2 10 147.33 6.48
 2 -2 -10 142.1 9.22
 2 2 -10 145.06 6.14
 -2 -2 10 121.29 9.69
 2 2 -10 133.83 9.85
 2 2 -10 146.8 7.31
 2 -2 -10 133.15 6.84
 2 2 -10 135.33 6.48
 2 2 -10 137.46 9.45
 2 -2 -10 152.05 9.54
 -2 -2 10 120.29 5.96
 -2 2 10 123.75 10.58
 2 -2 -10 142.48 9.58
 -2 -2 10 120.19 9.28
 2 2 -10 143.92 9.99
 -2 2 10 114.7 9.34
 -2 2 10 136.13 6.67
 -2 -2 10 129.53 7.09
 -2 -2 9 21.14 4.07
 2 -2 -9 28.11 4.07
 2 2 -9 28.49 2.82
 2 -2 -9 26.35 2.82
 2 2 -9 28.55 3.01
 2 -2 -9 24.71 3.86
 2 2 -9 35.35 4.71
 2 -2 -9 28.47 4.2
 -2 -2 9 26.23 4.64
 -2 2 9 23.32 4.56
 2 2 -9 30.91 4.56
 -2 2 9 27.11 2.68
 -2 -2 9 25.21 2.78
 -2 2 9 23.43 2.75
 -2 -2 8 1828.54 47.57
 2 2 -8 1866.53 44.51
 -2 2 8 1724.49 47.61
 2 -2 -8 1800.75 43.44
 2 2 -8 1872.47 41.76
 -2 -2 8 1748.23 46.71
 2 2 -8 1822.24 43.63
 2 -2 -8 1781.29 42.93
 2 -2 -8 1863.18 43.57
 -2 -2 8 1811.19 47.32
 2 -2 -7 35.57 4.34
 2 2 -7 37.6 4.53
 -2 2 7 36.61 5.47
 2 2 -7 39.06 4.27
 -2 -2 7 34.88 5.14
 2 -2 -7 42.61 4.66
 -2 2 7 44.15 5.63
 2 2 -7 35.16 4.16
 2 -2 -7 37.72 4.51
 -2 -2 7 34.98 5.05
 -2 2 6 499.58 15.65
 2 2 -6 517.04 17.52
 2 2 -6 549.31 17.1
 2 -2 -6 515.52 17.57
 -2 2 6 563.94 22.21
 -2 -2 6 558.82 21.1
 -2 -2 6 557.05 20.85
 -2 2 6 535.51 20.48
 2 -2 -6 527.56 16.98
 2 2 -6 533.22 16.84
 -2 -2 6 556.05 20.68
 2 -2 -6 543.32 18.21
 -2 -2 5 966.28 27.84
 2 -2 -5 888.5 23.94
 -2 2 5 970.66 29.17
 2 2 -5 908.82 23.28
 -2 -2 5 920.79 27.1
 2 2 -5 939.15 22.81
 -2 -2 5 948.09 27.19
 2 2 -5 854.19 24.29
 -2 -2 5 1023.38 29.68
 2 2 -5 877.81 22.05
 2 -2 -5 811.76 21.83
 -2 2 5 927.03 27.57
 2 -2 -5 931.38 24.75
 2 -2 -4 5.76 1.49
 -2 -2 4 6.3 2.47
 2 2 -4 5.69 1.3
 -2 -2 4 6.79 1.96
 -2 2 4 4.01 1.61
 2 2 -4 6.15 1.7
 -2 2 4 3.46 1.68
 -2 -2 4 4.02 1.74
 2 -2 -4 12.43 2.27
 2 -2 -3 4975.11 92.54
 -2 2 3 5122.31 94.31
 -2 -2 3 4933.6 92.2
 -2 2 3 5050.37 93.51
 2 2 -2 2268.56 45.23
 2 2 -2 2114.26 42.71
 2 -2 -2 2363.83 47.62
 -2 2 2 2217.29 46.59
 -2 -2 2 2298.97 45.75
 -2 2 2 2462.71 39.72
 -2 2 2 2323.14 46.97
 2 2 -1 79.53 4.18
 -2 -2 1 80.68 2.48
 2 -2 -1 86.09 5.08
 -2 2 1 93.74 5.02
 -2 2 1 84.38 4.82
 2 2 0 130.15 5.02
 2 -2 0 123.97 5.5
 2 2 0 120.1 5.45
 2 -2 0 122.89 5.8
 2 -2 0 120.81 5.23
 -2 2 0 139.41 4.31
 -2 2 0 132.03 4.66
 -2 2 0 132.48 6.31
 -2 -2 0 140.36 6.49
 2 2 1 31.15 2.97
 2 2 1 30.32 2.87
 2 -2 1 23.64 2.57
 -2 -2 -1 25.86 2.73
 2 2 1 36.08 3
 2 -2 1 29.81 2.89
 2 2 1 32.33 3.08
 -2 2 -1 26.24 2.63
 -2 2 -1 36.19 2.84
 -2 -2 -1 28.86 2.53
 -2 2 -1 26.32 2.27
 -2 2 -2 1122.61 23.58
 -2 -2 -2 1071.35 24.05
 -2 2 -2 1037.47 24.33
 -2 -2 -2 1095.86 24.55
 -2 2 -2 1095.1 25.48
 2 -2 2 1054.42 20.16
 -2 -2 -2 1035.08 24.49
 -2 -2 -2 1001.4 21.57
 2 2 2 1157.17 26
 2 2 2 1070.57 26.47
 2 2 2 1082.14 26.01
 2 -2 2 1043.62 25.87
 2 2 2 1109.66 25.67
 2 -2 2 1142.54 26.57
 2 2 2 1101.27 25.39
 2 -2 2 1066.83 26.11
 -2 2 -3 16.5 2.27
 -2 2 -3 18.84 1.89
 -2 -2 -3 28.43 3
 2 2 3 16.98 2.55
 2 -2 3 19.47 2.75
 -2 2 -3 18.72 1.83
 2 2 3 21.81 3.25
 -2 2 -3 17.78 1.14
 -2 2 -3 18.2 2.63
 -2 2 -3 16.03 2.66
 -2 -2 -3 20.39 2.43
 -2 2 -3 18.1 2.03
 2 -2 3 16.79 1.65
 -2 -2 -3 15.35 2.38
 -2 2 -3 15.13 1.54
 -2 -2 -3 21.23 1.85
 2 -2 3 18.69 3
 2 2 3 15.57 2.36
 2 2 3 30.41 3.6
 -2 2 -4 12.23 2.49
 -2 -2 -4 14.75 2.62
 -2 -2 -4 21.42 3.78
 2 -2 4 13.3 1.86
 2 -2 4 13.87 2.82
 2 2 4 14.37 2.45
 -2 2 -4 16.9 1.9
 2 2 4 14.79 3.02
 -2 2 -4 12.47 2.32
 -2 -2 -4 17.38 2.47
 -2 2 -4 13.08 1.92
 2 -2 4 23.32 3.69
 2 2 4 12.57 2.6
 2 2 4 13.38 2.24
 2 -2 4 13.34 2.68
 -2 -2 -5 142.12 9.95
 -2 -2 -5 137.96 8.59
 -2 -2 -5 153.07 10.4
 2 2 5 163.65 8.67
 2 -2 5 149.84 9.69
 2 2 5 125.71 9.63
 -2 2 -5 129.57 8.23
 -2 -2 -5 141.73 9.28
 2 -2 5 139.24 9.72
 2 2 5 158.94 10.19
 -2 -2 -5 143.27 6.37
 2 -2 5 140.92 9.42
 -2 -2 -6 368.7 16.97
 -2 2 -6 362.12 16.58
 -2 -2 -6 333.65 16.72
 -2 -2 -6 313.48 14.35
 2 -2 6 300.66 13.94
 2 2 6 322.98 16.72
 -2 2 -6 323.14 14.87
 -2 -2 -6 358.6 16.19
 2 -2 6 297.85 15.18
 2 -2 6 363.56 17.05
 2 2 6 343.4 16.61
 -2 2 -7 944.01 30.5
 -2 2 -7 842.63 28.35
 -2 -2 -7 855.39 27.26
 -2 -2 -7 955.74 30.92
 2 2 7 859.1 30.44
 -2 -2 -7 951.26 30.07
 -2 2 -7 838.72 28.36
 2 2 7 977.61 31.25
 2 -2 7 869.16 30
 2 -2 7 760.68 27.11
 2 2 8 2.8 1.38
 2 -2 8 5.16 2.04
 2 -2 8 1.25 0.83
 2 2 8 3.41 2.2
 2 2 8 2.06 0.91
 2 2 8 3.84 1.12
 2 -2 8 3.03 1.16
 -2 2 -8 2.82 1.97
 -2 -2 -8 3.49 2.06
 2 2 8 3.94 1.9
 -2 2 -8 3.38 1.81
 -2 -2 -8 4 1.99
 -2 2 -8 1.55 1.03
 2 2 8 1.63 0.77
 2 2 8 0.25 0.76
 2 -2 8 3.51 1.09
 2 -2 8 -1.14 0.86
 2 2 9 252.75 10.59
 2 -2 9 245.05 10.02
 -2 2 -9 251.53 8.64
 -2 -2 -9 291.58 17.23
 -2 2 -9 296.94 16.85
 2 2 9 257.06 13.74
 2 -2 9 264.59 11.05
 2 2 9 279.12 11.59
 2 -2 9 294.02 16.09
 -2 2 -9 267 15.5
 -2 2 -9 336.09 17.15
 -2 -2 -9 297.89 14.85
 2 2 9 257.14 10.35
 2 2 9 251.07 10.19
 2 -2 9 258.03 9.96
 2 -2 9 239.62 10.32
 2 2 9 246.21 10.08
 2 2 10 209.59 9.25
 -2 2 -10 232.15 8.23
 -2 2 -10 198.12 13.49
 -2 -2 -10 230.15 14.31
 2 2 10 216.76 9.77
 2 -2 10 223.28 9.84
 -2 2 -10 244.32 14.3
 2 -2 10 191.59 8.2
 2 -2 10 195.21 8.4
 2 -2 10 195.62 9.02
 2 2 10 203.93 8.81
 2 -2 10 187.09 8.79
 2 2 10 200.24 8.93
 2 2 11 38.02 3.53
 -2 -2 -11 37.77 5.16
 -2 2 -11 38.6 5.41
 -2 -2 -11 37.45 3.26
 -2 2 -11 40.66 3.1
 2 2 11 36.07 3.52
 2 -2 11 37.01 3.65
 2 -2 11 34.68 2.93
 2 2 11 36.67 3.32
 2 -2 11 37.82 3.3
 2 -2 11 40.47 3.68
 2 2 11 39.04 3.5
 2 2 12 341.62 10.58
 -2 2 -12 362.67 14.69
 -2 -2 -12 348.55 13.78
 2 2 12 338.53 10.66
 2 -2 12 344.16 10.92
 -2 2 -12 374.85 11.36
 -2 -2 -12 343.8 10.19
 2 2 12 356.57 11.11
 2 2 12 339.12 10.04
 2 -2 12 341.55 10.82
 2 2 12 327.39 10.18
 2 2 13 2.47 0.73
 2 2 13 1.65 0.59
 2 -2 13 2.84 0.86
 2 -2 13 2.94 0.85
 2 2 13 5.32 0.94
 -2 -2 -13 3.17 0.74
 -2 -2 -13 2.73 0.62
 -2 2 -13 2.24 0.69
 2 2 14 20.89 1.3
 2 -2 14 17.32 1.21
 -2 -3 15 2.01 0.48
 -2 3 15 2.53 0.53
 -2 3 14 331.79 8.71
 -2 -3 14 348 9.45
 -2 3 14 331.41 8.64
 2 -3 -14 353.36 8.68
 2 3 -14 355.68 8.88
 -2 -3 14 360.23 8.23
 -2 3 14 359.11 9.52
 -2 3 13 69.59 3.56
 -2 3 13 65.41 3.9
 -2 -3 13 66.51 4.17
 2 -3 -13 73.39 4.22
 -2 3 13 66.76 4.01
 2 -3 -13 67.71 3.86
 -2 -3 13 74.42 4.43
 -2 -3 13 70.55 3.76
 -2 3 13 73.65 4.36
 -2 -3 13 74.88 4.34
 -2 -3 12 119.09 6.35
 -2 3 12 126.18 5.61
 2 3 -12 118.91 5.31
 2 -3 -12 122.16 6.15
 2 3 -12 131.03 8.8
 -2 3 12 123.46 6.32
 -2 -3 12 120.27 6.46
 -2 -3 12 111.56 5.18
 -2 -3 12 132.24 5.97
 -2 3 12 120.73 5.78
 -2 3 12 129.25 6.51
 -2 -3 12 118.89 6.25
 -2 3 11 44.12 3.46
 -2 -3 11 40.96 3.87
 2 -3 -11 46.1 3.85
 2 3 -11 46.21 3.6
 2 3 -11 54.73 6.15
 2 3 -11 41.01 4.69
 -2 -3 11 39.65 3.34
 -2 3 11 41.82 3.51
 -2 -3 11 48.61 3.74
 -2 -3 11 41.69 3.75
 -2 3 11 42.95 3.92
 -2 -3 10 124.61 7.08
 -2 3 10 131.56 6.21
 -2 -3 10 117.43 9.54
 2 -3 -10 144.57 8.93
 2 3 -10 138.61 6.98
 2 3 -10 137.71 6.66
 2 -3 -10 134.62 6.73
 2 3 -10 124.72 8.98
 2 -3 -10 137.93 8.58
 -2 -3 10 124.28 6.31
 -2 3 10 128.14 10.64
 -2 3 10 106.26 9
 2 3 -10 147.81 10.06
 -2 -3 10 108.55 8.63
 -2 3 10 125.67 6.44
 -2 -3 10 126.97 6.83
 -2 3 10 135.77 7.04
 -2 -3 9 664.83 18.91
 2 -3 -9 687.8 22.5
 -2 -3 9 614.32 24.08
 2 3 -9 714.36 18.14
 2 3 -9 671.46 17.75
 2 3 -9 703.65 23.5
 2 -3 -9 672.14 21.74
 -2 3 9 629.69 25.76
 -2 -3 9 629.26 17.19
 2 3 -9 757.44 25.21
 -2 3 9 642.58 25.26
 -2 -3 9 626.03 24.28
 -2 3 9 686.87 17.48
 -2 3 9 683.34 16.57
 -2 3 9 678.73 18.36
 -2 -3 9 661.94 17.89
 2 3 -8 93.19 7.5
 2 -3 -8 88.84 6.83
 -2 -3 8 87.43 8.33
 2 -3 -8 92.19 7.29
 -2 3 8 83.54 8.39
 2 3 -8 88.95 7.6
 2 3 -8 89.37 5.08
 2 -3 -8 91.18 7.16
 -2 -3 8 76.59 7.84
 -2 3 7 652.88 22.42
 2 -3 -7 587.12 19.09
 2 3 -7 648.27 20.79
 -2 -3 7 611.68 23.43
 2 3 -7 669.16 21.58
 2 -3 -7 593.45 20.04
 -2 3 7 622.98 24.87
 -2 -3 7 602.26 23.09
 2 3 -7 634.56 15.44
 -2 -3 7 526.11 14.83
 2 -3 -7 637.94 20.6
 -2 -3 7 615.91 23.32
 -2 3 6 64.69 6.55
 2 -3 -6 52.68 4.55
 2 3 -6 58.57 5.3
 -2 -3 6 59.32 6.58
 2 3 -6 63.77 5.87
 2 3 -6 54.18 5.14
 2 -3 -6 61.04 5.45
 -2 -3 6 60.95 6.58
 -2 3 6 62.19 7.07
 -2 -3 6 51.73 3.59
 2 -3 -6 58.82 5.47
 2 -3 -5 929.21 25.92
 -2 -3 5 1053.25 29.95
 -2 3 5 1037.62 31.7
 2 3 -5 1063.32 27.93
 -2 -3 5 1105.06 30.08
 2 3 -5 1036.36 25.46
 -2 3 5 963.5 29.01
 2 -3 -5 1012.42 27.18
 2 3 -4 849.5 16.1
 -2 -3 4 938.38 25.62
 -2 3 4 930.96 27.09
 -2 -3 4 992.57 28.32
 2 3 -4 884.82 23.78
 -2 3 4 885.34 25.23
 -2 -3 4 1069.92 28.25
 2 3 -4 964.9 24.67
 -2 3 4 916.1 21.43
 2 -3 -4 826.84 23.87
 -2 3 3 439.07 14.3
 -2 -3 3 437.8 14.81
 -2 3 3 435.49 15.86
 -2 -3 3 495.66 17.53
 2 3 -3 409.61 10.81
 2 3 -3 436.57 14.34
 -2 3 3 473.53 16.99
 -2 -3 3 466.11 15.48
 2 3 -3 446.62 14.65
 2 -3 -3 420.49 15.05
 2 3 -2 3890.66 71.83
 -2 3 2 3685.73 72.62
 -2 -3 2 3827.16 67.5
 2 3 -2 3884.77 71.64
 2 3 -2 3727.72 68.8
 -2 3 1 1004.84 23.76
 -2 3 1 917.73 23.4
 -2 -3 1 1009.32 23.28
 2 -3 -1 962.66 23.57
 2 3 -1 866.06 21.38
 -2 3 1 871.07 19.49
 -2 3 0 2611.93 44.97
 -2 3 0 2393.51 47.66
 2 -3 0 2407.83 45.33
 -2 -3 0 2421.02 42.24
 2 -3 0 2291.01 45.66
 2 3 0 2209.33 44.15
 2 3 0 2362.18 45.2
 2 -3 0 2206.62 44.21
 -2 -3 -1 2799.66 52.9
 -2 -3 -1 2917.38 50.47
 -2 3 -1 2724.46 52.04
 2 3 1 2734.92 52.06
 2 -3 1 2524.71 51.54
 2 3 1 2886.14 55.06
 2 -3 1 2743.81 52.82
 2 -3 1 2789.87 53.8
 2 -3 1 2754.69 52.67
 2 3 1 2662.03 50.86
 -2 3 -2 1.57 0.68
 2 3 2 2.68 1.44
 2 -3 2 0.9 0.79
 2 3 2 1.15 0.79
 -2 3 -2 1.03 0.59
 -2 -3 -2 1.53 0.87
 -2 -3 -2 1.37 0.71
 -2 3 -2 3.09 1.1
 -2 -3 -2 1.74 0.69
 -2 -3 -2 1.82 1.02
 2 -3 2 2.95 1.22
 2 3 2 3.89 1.2
 -2 -3 -2 0.79 0.41
 2 3 2 2.72 1.06
 2 -3 2 1.24 0.65
 -2 -3 -3 2155.48 40.76
 -2 3 -3 2019.96 44.31
 -2 -3 -3 2083.66 44.92
 -2 3 -3 2283.45 44.43
 -2 -3 -3 2174.77 43.88
 2 -3 3 2068.91 40.9
 2 3 3 2182.95 49.37
 2 3 3 2297.7 47.13
 -2 3 -3 2055.09 43.11
 -2 -3 -3 2155.31 44.43
 2 3 3 2259 44.52
 2 -3 3 2218.84 47.07
 2 -3 3 2260.84 48.9
 2 3 3 2192.31 45.89
 -2 3 -4 237.69 10.91
 -2 -3 -4 238.98 11
 -2 3 -4 241.52 9.67
 2 -3 4 220.8 8.58
 2 3 4 240.92 11.21
 -2 3 -4 271.14 9.44
 2 3 4 258.3 13.73
 2 -3 4 280.59 12.69
 -2 3 -4 243.92 10.49
 -2 -3 -4 259.47 10.72
 2 -3 4 242.66 12.11
 2 3 4 263.45 10.15
 2 3 4 259.48 12.11
 -2 -3 -5 42.81 5.33
 -2 3 -5 44.89 4.93
 -2 -3 -5 58.42 5.47
 -2 -3 -5 46.2 5.46
 -2 3 -5 60.86 4.2
 2 3 5 45.81 6.01
 2 -3 5 42.71 5.3
 2 3 5 55.55 5.28
 -2 3 -5 40.21 4.54
 -2 -3 -5 48.91 4.59
 -2 -3 -5 50.2 5.35
 2 -3 5 52.67 5.83
 2 3 5 52.57 5.68
 2 -3 5 37.5 4.89
 -2 -3 -6 1452.32 37.48
 -2 -3 -6 1475.36 40.01
 -2 -3 -6 1526.65 39.65
 -2 3 -6 1365.05 37.85
 2 -3 6 1311.53 38.24
 2 3 6 1506.05 43.15
 2 3 6 1727.82 36.58
 -2 3 -6 1406.83 37.46
 -2 -3 -6 1525.41 39.6
 2 -3 6 1333.4 38.44
 2 -3 6 1584.35 41.24
 2 3 6 1695.52 42.07
 -2 3 -7 17.95 3.58
 -2 3 -7 23.87 4.51
 -2 -3 -7 22.11 4.21
 -2 -3 -7 19.05 3.54
 -2 -3 -7 20.09 3.84
 2 3 7 19.55 4.15
 -2 -3 -7 21.18 3.93
 -2 3 -7 20.84 3.94
 2 -3 7 21.28 4.17
 2 -3 7 16.66 3.51
 2 3 7 31.77 4.98
 2 -3 8 181.3 11.4
 2 3 8 242.11 10.08
 2 -3 8 237.59 9.86
 2 3 8 230.14 13.13
 2 -3 8 235.64 14.49
 2 -3 8 194.35 8.92
 2 3 8 196.45 8.38
 2 3 8 200.11 9.2
 -2 3 -8 221.6 13.51
 -2 -3 -8 237.51 13.85
 2 3 8 192.67 13.17
 -2 3 -8 272.22 15.73
 -2 3 -8 220.96 13.6
 -2 -3 -8 218.53 12.43
 2 3 8 206.09 8.59
 2 -3 8 192.3 8.43
 2 -3 8 213.37 9.38
 2 3 8 199.04 8.7
 2 -3 8 192.03 8.6
 -2 3 -9 74.92 7.93
 -2 -3 -9 67.65 7.81
 2 -3 9 76.87 8
 2 3 9 76.29 5.68
 2 -3 9 75.72 5.5
 -2 3 -9 75.9 7.92
 -2 -3 -9 82.71 7.38
 -2 3 -9 94.75 9.23
 2 -3 9 71.5 4.85
 2 3 9 73.02 5.18
 2 -3 9 61.61 4.92
 2 -3 9 67.63 5.13
 2 3 9 67.38 4.88
 2 3 9 68.48 5.17
 2 3 10 92.66 5.77
 -2 -3 -10 101.47 8.99
 -2 3 -10 93.09 8.84
 2 3 10 96.32 6.22
 2 -3 10 100.32 6.29
 -2 3 -10 101.36 8.89
 2 -3 10 88.32 5.37
 2 -3 10 86.09 5.51
 2 3 10 96.08 5.85
 2 -3 10 89.9 5.81
 2 3 10 90.97 5.96
 2 3 11 322.27 11.17
 -2 -3 -11 310.81 14.55
 -2 3 -11 314.98 15.75
 -2 3 -11 327.23 11.8
 -2 -3 -11 317.09 10.49
 2 3 11 300.82 10.83
 2 -3 11 310.99 11.21
 2 -3 11 305.5 10.95
 2 3 11 316.99 10.6
 2 -3 11 286.29 9.92
 2 3 11 299.3 10.47
 2 3 12 1.11 0.66
 -2 3 -12 0.05 0.91
 2 -3 12 0.79 0.9
 2 3 12 1.2 0.82
 -2 3 -12 0.25 0.67
 -2 -3 -12 1.02 0.71
 2 -3 12 0.54 0.46
 2 3 12 1.44 0.74
 2 -3 12 1.82 0.9
 2 3 12 1.78 0.82
 2 -3 13 134.14 5.08
 2 3 13 133.93 4.55
 2 3 13 144.36 5.25
 2 3 13 128.81 4.5
 2 -3 13 133.73 5.06
 -2 -3 -13 133.66 4.61
 -2 3 -13 135.94 4.87
 2 3 14 57.68 2.13
 2 -3 14 54.26 2.1
 -2 -4 15 24.4 1.36
 -2 4 15 27.25 1.45
 -2 4 14 2.98 0.59
 -2 -4 14 2.25 0.71
 2 -4 -14 3.59 0.71
 2 4 -14 4.4 0.8
 -2 4 14 2.45 0.77
 -2 4 14 2.68 0.68
 -2 4 13 277.72 7.91
 -2 4 13 266.93 8.52
 2 -4 -13 277.69 8.69
 2 4 -13 267.13 8.48
 -2 4 13 269.68 8.38
 -2 -4 13 265.77 9.06
 -2 -4 13 279.12 8.1
 -2 4 13 288.23 9.26
 -2 4 12 36.44 2.9
 -2 -4 12 31.86 3.26
 2 -4 -12 30.94 2.9
 2 4 -12 36.92 2.83
 2 4 -12 32.94 4.06
 -2 -4 12 35.79 3.38
 -2 4 12 33.81 3.1
 -2 -4 12 31.33 2.75
 -2 4 12 34.87 2.98
 -2 -4 12 34.32 3.17
 -2 4 12 33.36 3.23
 -2 -4 11 43.86 3.96
 -2 4 11 39.15 3.27
 -2 4 11 41.3 3.69
 2 -4 -11 41.07 3.54
 2 4 -11 36.07 3.22
 2 4 -11 46.67 5.62
 2 4 -11 38.81 4.54
 -2 -4 11 34.07 3.24
 -2 4 11 37.92 3.37
 -2 -4 11 40.3 3.38
 -2 -4 11 42.26 3.71
 -2 -4 10 239.29 10.08
 2 -4 -10 262.03 11.89
 -2 -4 10 210.72 12.81
 2 -4 -10 228.1 8.94
 2 4 -10 236.76 9.23
 2 4 -10 250.26 12.92
 2 4 -10 278.05 14.53
 -2 -4 10 216.76 9.12
 -2 4 10 224.69 14.17
 2 4 -10 266.72 13.62
 -2 -4 10 196.31 11.6
 -2 -4 10 231.07 8.69
 -2 4 10 243.41 9.33
 -2 -4 10 229.83 9.54
 -2 4 10 251.78 9.81
 -2 -4 9 187.19 8.92
 2 -4 -9 212.06 11.15
 -2 -4 9 167.9 11.86
 2 4 -9 189.29 8.14
 2 4 -9 223.52 12.87
 2 4 -9 199.69 11.61
 2 -4 -9 179.48 9.76
 -2 -4 9 177 8.07
 -2 -4 9 174.94 12.05
 -2 4 9 188.31 13.12
 -2 -4 9 162.57 11.78
 2 4 -9 224.7 12.88
 -2 4 9 187.53 7.98
 -2 -4 9 177.89 7.3
 -2 4 9 200.91 7.45
 -2 4 9 193.3 8.58
 -2 -4 9 190.07 8.23
 2 4 -8 341.09 15.17
 2 -4 -8 312.2 12.99
 -2 4 8 294.68 17.03
 -2 -4 8 307.83 16.38
 -2 -4 8 307.95 16.08
 2 4 -8 340.41 15.93
 -2 4 8 302.14 16.79
 -2 -4 8 273.63 9.53
 2 4 -8 356.13 11.28
 -2 -4 8 323.47 16.69
 2 -4 -8 342.06 14.39
 -2 4 7 18.26 3.61
 2 -4 -7 15.47 2.63
 2 4 -7 22.05 3.47
 -2 -4 7 31.69 5.06
 -2 4 7 20.47 4.45
 2 4 -7 19.75 3.49
 -2 -4 7 24.58 4.35
 -2 4 7 18.65 4.1
 2 4 -7 20.38 2.3
 -2 -4 7 20.79 2.41
 2 -4 -7 19.64 3.25
 -2 -4 7 27.51 4.55
 -2 4 6 416.57 17.29
 2 4 -6 467.46 16.7
 -2 -4 6 392.92 15.04
 2 4 -6 428.45 17.3
 -2 4 6 438.75 20.14
 -2 -4 6 445.03 19.09
 -2 -4 6 436.64 18.77
 -2 4 6 436.24 20.17
 -2 4 6 473.76 14.27
 -2 -4 6 409.09 12.74
 2 -4 -6 438.66 16.21
 -2 4 5 151.37 10.62
 -2 -4 5 153.12 9.91
 2 4 -5 147.02 9.1
 -2 4 5 155.88 10.65
 -2 -4 5 153.01 8.99
 -2 4 5 166.46 8.43
 -2 4 5 153.19 9.67
 2 4 -5 149.87 8.4
 2 4 -5 154.07 8.97
 2 -4 -5 156.66 8.95
 -2 -4 4 824.31 23.83
 -2 4 4 793.56 25.13
 2 4 -4 758.82 22.78
 -2 4 4 799.36 24.11
 2 4 -4 702.14 16.14
 2 4 -4 861.62 22.82
 2 4 -4 824.48 21.49
 -2 4 4 798.77 21.1
 -2 4 4 803.35 23.17
 2 -4 -4 784.31 22.96
 -2 4 3 871.84 25.58
 -2 -4 3 1010.98 27.8
 -2 4 3 869.09 25.1
 -2 4 3 845.24 22.34
 2 4 -3 899.71 24.81
 -2 4 3 900.87 24.34
 -2 4 3 960.83 27.3
 2 4 -3 940.11 23.95
 -2 -4 3 872.31 21.3
 2 -4 -3 899.01 25.1
 -2 4 2 34.32 4.13
 -2 4 2 35.67 4.28
 2 4 -2 28.5 3.45
 -2 4 2 33.44 3.25
 -2 4 2 30.96 3.79
 2 4 -2 30.74 3.8
 -2 -4 2 36.57 4.17
 -2 -4 2 35.81 3.4
 -2 -4 2 34.85 2.68
 2 -4 -2 32.87 4.21
 -2 4 1 3358.97 62.88
 2 4 -1 3195.14 63.12
 -2 4 1 3037.18 59.44
 2 4 -1 3228.53 64.01
 -2 4 1 3137.1 64.48
 -2 -4 1 3438.43 62.56
 2 -4 -1 3139.1 64.65
 -2 4 0 164.46 8.7
 -2 4 0 172.44 8.85
 -2 -4 0 176.69 6.92
 -2 -4 0 166.97 7.6
 2 4 0 160.39 7.42
 -2 -4 0 172.69 7.91
 2 4 0 154.95 6.25
 2 4 0 159.65 7.9
 2 -4 0 160.39 6.41
 2 -4 0 163.26 7.94
 -2 -4 0 159.53 6.2
 2 4 0 158.88 6.96
 -2 4 0 183.02 8.31
 -2 4 -1 377.73 12.49
 -2 -4 -1 375.09 11.89
 -2 -4 -1 379.12 12.43
 2 4 1 375.76 11.17
 -2 4 -1 383.81 13.81
 -2 -4 -1 382.01 12.82
 2 4 1 378.1 11.69
 2 -4 1 350.12 11.58
 2 -4 1 380.42 13.08
 2 -4 1 381.13 12.01
 -2 4 -1 400.88 13.37
 2 4 1 343.88 12.32
 -2 4 -2 3172.45 62.32
 -2 4 -2 2964.54 60.18
 -2 -4 -2 3112 60.33
 2 4 2 3072.12 55.19
 -2 -4 -2 3059.68 58.43
 2 4 2 3056.97 57.38
 2 -4 2 3175.59 60.85
 2 -4 2 3155.61 63.38
 -2 -4 -2 3219.11 57.58
 -2 4 -2 3225.23 59.24
 2 4 2 3307.55 65.83
 -2 -4 -3 402.65 14.3
 -2 4 -3 408.99 14.49
 -2 4 -3 443.1 15.08
 2 4 3 418.26 17.5
 -2 -4 -3 407.12 12.54
 2 -4 3 405.73 14.9
 2 4 3 411.81 13.49
 2 4 3 417.94 13.92
 2 -4 3 409.78 16.44
 -2 -4 -3 410.67 13.99
 -2 4 -3 386.19 13.21
 -2 4 -3 402.06 13.28
 -2 -4 -4 177.59 9.45
 -2 4 -4 194.75 9.57
 -2 4 -4 167.62 9.45
 2 -4 4 186.82 8.09
 -2 4 -4 212.85 9.36
 2 4 4 187.34 12.18
 2 4 4 210.63 10.96
 2 -4 4 177.62 10.39
 -2 -4 -4 205.98 8.5
 2 -4 4 194.68 10.59
 2 4 4 195.32 8.67
 2 4 4 185.15 9.63
 -2 -4 -4 181.24 9.1
 -2 4 -4 171.87 8.86
 -2 4 -5 552.4 18.8
 -2 -4 -5 555.46 18.18
 2 4 5 612.22 20.3
 2 -4 5 524.69 20.38
 -2 4 -5 671.63 17.98
 2 4 5 564.48 23.18
 -2 4 -5 552.73 19.69
 -2 -4 -5 527.29 19.57
 -2 -4 -5 545.55 18.96
 -2 -4 -5 552.28 12.89
 -2 -4 -5 556.82 16.37
 2 -4 5 520.71 20.18
 2 -4 5 588.81 21.27
 2 4 5 602 20.6
 -2 -4 -6 11.81 2.83
 -2 4 -6 19.08 3.57
 -2 -4 -6 11.63 2.75
 -2 -4 -6 15.13 3.01
 2 -4 6 12.27 2.91
 2 4 6 17.03 3.98
 2 4 6 26.64 3.66
 -2 4 -6 16.9 3.31
 -2 -4 -6 16.71 3.26
 -2 4 -6 19.08 3.32
 2 -4 6 11.58 3.01
 2 -4 6 11.86 2.83
 -2 -4 -6 15.53 2.38
 2 4 6 18.23 3.54
 -2 4 -7 691.27 24.91
 -2 -4 -7 694.81 23.24
 -2 -4 -7 699.53 24.26
 -2 -4 -7 715.69 23.78
 -2 4 -7 822.22 29.11
 2 -4 7 586.26 22.99
 2 4 7 683.23 28.14
 -2 -4 -7 699.3 24.8
 -2 4 -7 653.08 23.77
 -2 4 -7 689.2 24.53
 2 -4 7 748.22 26.48
 2 4 7 770.08 25.15
 2 -4 7 617.42 23.47
 2 4 8 11.05 2.21
 2 -4 8 10.28 2.04
 2 4 8 13.45 2.07
 -2 -4 -8 12.22 2.95
 -2 4 -8 12.77 3
 2 4 8 12.11 3.68
 -2 4 -8 12.72 3.3
 -2 -4 -8 8.92 2.24
 -2 4 -8 13.55 3.57
 -2 -4 -8 11.91 3.1
 2 -4 8 13 2.26
 2 -4 8 8.45 1.68
 2 4 8 10.29 2.02
 2 4 8 11.53 1.8
 2 -4 8 13.79 2.22
 2 -4 8 7.25 2.14
 2 -4 8 9.56 3.04
 2 4 8 7.75 1.72
 2 4 9 65.64 5.08
 2 4 9 62.46 4.61
 -2 4 -9 64.09 7.22
 2 4 9 54.27 6.36
 -2 4 -9 62.28 7.07
 -2 4 -9 76.12 8.13
 2 -4 9 57.77 4.73
 2 4 9 70.61 5.15
 2 -4 9 59.16 4.47
 2 -4 9 68.02 5.07
 2 4 9 66.82 5.05
 2 -4 9 68.89 7.37
 2 4 10 242.07 9.65
 -2 4 -10 250.05 14.45
 -2 -4 -10 239.91 13.4
 2 4 10 239.1 9.97
 2 -4 10 255.37 10.28
 -2 4 -10 250.43 13.9
 2 -4 10 223.96 9.55
 2 4 10 244.11 9.85
 2 4 10 243.55 9.75
 2 4 10 239.78 10.13
 2 4 11 13.14 2.09
 -2 -4 -11 11.39 2.62
 -2 4 -11 10.19 2.29
 -2 4 -11 11.23 2.96
 -2 4 -11 10.81 2.01
 2 -4 11 11.79 1.82
 2 -4 11 10.46 1.83
 2 4 11 11.03 1.79
 2 4 11 12.03 1.84
 2 -4 11 11.37 1.98
 2 4 11 14.71 2.12
 2 4 12 269.42 8.7
 -2 4 -12 273.21 8.98
 -2 -4 -12 249.6 8.08
 2 -4 12 232.6 7.47
 2 -4 12 259.85 8.75
 2 4 12 256.82 8.09
 2 4 12 250.48 7.87
 2 4 12 237.05 7.75
 2 -4 12 247.6 8.54
 2 4 13 0.58 0.43
 2 4 13 0.45 0.34
 -2 -4 -13 1.21 0.47
 -2 4 -13 1.15 0.47
 2 4 13 1.58 0.38
 2 -4 13 1 0.5
 2 5 -14 226.16 5.79
 -2 -5 14 208.27 6.3
 2 -5 -14 218.69 6.09
 -2 5 14 207.85 5.74
 -2 5 14 232.51 6.65
 2 5 -13 59.53 3.33
 2 -5 -13 60.19 3.46
 -2 -5 13 55.11 3.57
 -2 -5 13 50.67 2.81
 -2 5 13 62.18 3.79
 -2 5 13 61.28 3.47
 -2 5 13 60.98 3.14
 -2 5 12 256.16 8.32
 2 5 -12 251.92 8.6
 2 5 -12 229.78 7.85
 2 -5 -12 236.52 8.41
 2 5 -12 250.5 10.87
 -2 -5 12 241.03 9.03
 -2 5 12 215.77 7.82
 -2 -5 12 219.57 8.21
 -2 5 12 239.59 8.5
 -2 -5 12 247.07 8.18
 -2 5 12 246.65 9.17
 -2 5 11 6.28 1.44
 -2 -5 11 3.81 1.33
 -2 5 11 5.1 1.37
 2 5 -11 3.36 1.02
 2 -5 -11 3.92 1.2
 2 5 -11 4.97 1.63
 -2 -5 11 2.31 1.04
 -2 5 11 4.88 1.29
 -2 -5 11 5.33 1.35
 -2 -5 11 4.02 1.35
 -2 -5 10 217.57 9.79
 -2 -5 10 208.39 12.65
 2 -5 -10 262.5 11.99
 2 -5 -10 235.11 8.86
 2 5 -10 238.08 9.22
 2 5 -10 272.26 13.86
 2 5 -10 245.25 12.6
 -2 -5 10 218.46 9.44
 -2 5 10 225.68 13.87
 2 5 -10 212.19 11.73
 -2 -5 10 187.75 11.29
 -2 -5 10 236.9 8.62
 -2 5 10 251.42 9.46
 -2 -5 10 222.73 9.27
 -2 5 10 253.57 8.89
 -2 5 10 236.94 9.6
 -2 -5 9 453.13 15.16
 2 -5 -9 456.56 17.7
 -2 -5 9 435.83 20.07
 2 5 -9 477.24 14.3
 2 5 -9 461.76 18.73
 2 5 -9 523.06 20.11
 -2 -5 9 461.92 15
 -2 5 9 460.79 21.32
 -2 -5 9 415.07 19.68
 2 5 -9 485.67 19.52
 -2 -5 9 449.85 12.92
 -2 5 9 478.28 14.37
 -2 -5 9 458.53 13.97
 -2 5 9 474.61 14.8
 -2 5 9 500.26 13.29
 2 5 -8 24.83 4.01
 2 -5 -8 17.89 2.74
 2 5 -8 20.56 3.66
 -2 -5 8 19.67 4.1
 -2 5 8 17.11 4
 -2 -5 8 16.03 3.56
 -2 5 8 14.75 3.11
 2 5 -8 24.13 4.08
 2 5 -8 21.86 2.68
 2 -5 -8 33.11 4.29
 -2 -5 8 24.81 4.57
 2 -5 -8 23.98 3.6
 -2 5 7 833.46 26.05
 2 5 -7 886.67 26.87
 2 5 -7 948.61 27.76
 -2 5 7 946.61 32.63
 -2 -5 7 866.67 30.01
 2 5 -7 918.5 29.07
 -2 -5 7 864.04 29.5
 -2 5 7 845.58 28.29
 2 5 -7 939.63 28.19
 -2 5 7 902.6 23.19
 2 5 -7 909.67 21.53
 -2 5 7 1017.88 23.48
 -2 -5 7 879.42 21.87
 2 -5 -7 859.9 25.6
 2 -5 -7 814.34 25.42
 -2 -5 6 419.66 16.34
 -2 5 6 403.55 16.36
 2 5 -6 421.24 16.27
 2 5 -6 440.32 16.7
 2 5 -6 409.14 17.57
 -2 5 6 441.41 19.98
 -2 -5 6 415.04 18.51
 -2 5 6 411.88 17.85
 -2 5 6 423.74 13.6
 -2 -5 6 426.37 13.5
 2 5 -6 424.49 12.1
 2 -5 -6 390.27 15.45
 2 -5 -6 403.99 15.8
 2 5 -5 1161.11 29.54
 -2 5 5 1000.4 29.11
 -2 5 5 1161.51 29.02
 -2 -5 5 1138.37 30.86
 -2 5 5 1040.88 31.73
 2 5 -5 1045.6 30.72
 -2 -5 5 1123.02 28.06
 -2 -5 5 1106.87 31.72
 -2 5 5 1011.8 30.54
 -2 -5 5 1156.11 25.43
 2 -5 -5 1024.47 28.54
 2 -5 -5 993.65 28.26
 -2 5 4 1270.64 34.09
 -2 -5 4 1352.35 34.35
 -2 -5 4 1517.56 29.92
 2 5 -4 1170.29 26.54
 2 5 -4 1357.51 34.73
 -2 5 4 1312.05 34.02
 2 -5 -4 1310.9 32.9
 -2 -5 4 1468.09 35.33
 -2 5 4 1452.53 33.1
 2 5 -4 1217.35 27.75
 2 -5 -4 1166.44 28.97
 2 5 -4 1428.03 32.71
 -2 5 3 209 9.1
 -2 -5 3 250.33 9.71
 -2 5 3 224.23 11.41
 -2 5 3 222.56 10.48
 2 5 -3 219.1 11.53
 -2 -5 3 225.4 9.11
 2 -5 -3 232.55 11.73
 -2 -5 3 250.7 11.8
 2 -5 -3 189.05 7.45
 2 5 -3 212.7 9.86
 -2 5 3 254.35 12.98
 -2 5 2 1249.41 33.39
 -2 -5 2 1442.71 31.19
 2 5 -2 1443.71 35.25
 2 5 -2 1308.16 33.44
 -2 5 2 1298.23 30.47
 2 -5 -2 1361 35.8
 -2 -5 2 1287.76 28.54
 -2 -5 2 1451.28 33
 -2 5 2 1439.08 36.25
 -2 5 2 1366.84 34.99
 -2 5 1 23.98 3.52
 -2 -5 1 19.53 2.74
 2 5 -1 15.47 2.94
 2 5 -1 16.3 2.93
 -2 -5 1 19.14 2.65
 -2 -5 1 20.84 2.72
 2 -5 -1 34.75 2.68
 2 5 -1 15.85 2.88
 -2 5 1 21.46 2.5
 2 5 -1 18.26 1.93
 2 -5 -1 29.13 3.93
 -2 -5 1 20.61 2.73
 -2 5 1 21.22 3.43
 -2 5 0 17.5 3.1
 2 5 0 19.72 3.04
 -2 -5 0 18.22 2.55
 -2 -5 0 26.95 3.04
 -2 -5 0 16.66 2.49
 -2 5 0 19.62 3.27
 2 5 0 18.45 3
 2 -5 0 14.71 1.87
 2 5 0 19.04 2.03
 2 -5 0 19.35 2.22
 2 -5 0 28.44 3.54
 -2 -5 0 19.34 2.28
 2 5 0 17.37 2.6
 2 -5 0 17.8 2.79
 -2 5 0 18.93 2.98
 -2 5 -1 1137.59 30.17
 -2 -5 -1 1121.06 27.24
 2 5 1 1161.83 27
 -2 -5 -1 1124.81 26.42
 -2 5 -1 1090.25 29.36
 2 -5 1 1054.21 25.44
 2 5 1 1233.31 25.75
 -2 -5 -1 1147.15 26.03
 2 -5 1 1138.56 25.73
 2 -5 1 1158.91 29
 -2 5 -1 1199.09 29.19
 2 5 1 1128.22 28.46
 2 -5 1 1096.35 27.99
 -2 5 -2 48.19 5.06
 -2 5 -2 55.11 4.84
 -2 5 -2 50.66 4.91
 2 5 2 49.32 3.66
 -2 -5 -2 46.33 4.31
 -2 -5 -2 48.02 3.95
 2 5 2 55.32 6
 -2 5 -2 55.29 4.6
 2 -5 2 52.51 5.32
 2 -5 2 49.16 4.23
 2 5 2 60.47 5.52
 -2 5 -2 44.04 4.49
 2 -5 2 46.73 4.4
 -2 5 -2 68.77 4.82
 -2 5 -3 2939.32 61.11
 -2 5 -3 3276.47 63.78
 -2 5 -3 2880.26 60.96
 2 5 3 3087.45 67.24
 2 -5 3 2957.12 60.61
 2 -5 3 2999.39 64.65
 -2 -5 -3 3127.38 57.99
 2 5 3 3039.17 55.52
 2 -5 3 2794.32 58.52
 -2 5 -3 2883.86 59.22
 -2 -5 -3 3031.81 59.78
 -2 -5 -4 78.16 6.05
 -2 5 -4 73.22 5.8
 -2 5 -4 93.82 6.85
 2 5 4 82.79 8.22
 -2 5 -4 81.2 6.67
 2 -5 4 72.67 5.32
 -2 5 -4 78.62 6.41
 -2 -5 -4 73.87 3.6
 -2 -5 -4 79.69 5.29
 2 -5 4 73.2 7.32
 2 5 4 80.39 5.36
 2 -5 4 78.72 6.55
 2 5 4 87.12 5.79
 -2 -5 -5 3.78 1.49
 -2 5 -5 3.29 1.28
 2 5 5 4.97 2.08
 2 5 5 6.94 2.84
 2 -5 5 6.46 2.25
 -2 5 -5 5.8 1.68
 2 -5 5 4.92 1.96
 -2 -5 -5 9.15 1.84
 -2 -5 -5 4.65 1.6
 -2 5 -5 6.29 1.94
 -2 -5 -5 6.06 1.11
 -2 5 -6 1106.6 31.95
 -2 -5 -6 1214.23 33.13
 2 5 6 1403.57 34.29
 2 5 6 1246.16 39.49
 2 -5 6 1064.89 33.75
 -2 5 -6 1180.38 33.7
 -2 -5 -6 1113.02 31.82
 -2 -5 -6 1119.2 30.97
 -2 -5 -6 1146.86 23.61
 2 -5 6 1079.43 33.65
 2 -5 6 1251.91 34.98
 2 5 7 88.03 5.79
 -2 -5 -7 89.46 7.84
 -2 5 -7 91.27 8.02
 2 -5 7 85.43 7.81
 2 5 7 97.21 9.98
 -2 5 -7 97.96 8.52
 -2 -5 -7 95.5 7.78
 -2 -5 -7 90.49 7.27
 2 -5 7 95.69 5.68
 2 -5 7 94.22 5.79
 2 -5 7 100.91 8.96
 2 -5 7 86.58 7.85
 2 5 8 613.84 16.96
 2 5 8 594.27 18.56
 2 5 8 645.13 16.29
 -2 -5 -8 661.27 23.54
 -2 5 -8 606.59 23.59
 2 -5 8 595.83 16.2
 2 5 8 626.54 26.25
 -2 5 -8 712.46 27.43
 -2 -5 -8 642.65 22.48
 -2 5 -8 672.61 24.71
 2 5 8 639.27 18.24
 2 5 8 663.54 16.99
 2 -5 8 618.05 18.09
 2 -5 8 544.84 20.74
 2 -5 8 685.17 18.12
 2 -5 8 678.2 25.47
 2 5 9 328.63 11.6
 2 -5 9 340.42 12.03
 -2 5 -9 351.26 12.55
 -2 5 -9 353.83 17.23
 2 5 9 327.34 16.65
 -2 5 -9 365.4 17.28
 2 -5 9 312.59 11.84
 2 5 9 340.97 12.27
 2 5 9 331.62 11.45
 2 5 9 330.99 12.44
 2 5 10 13.26 2.28
 -2 -5 -10 13.34 3.08
 -2 5 -10 15.32 3.4
 -2 5 -10 7.56 2.25
 -2 5 -10 10.65 2.07
 2 5 10 13.94 2.22
 2 -5 10 14.72 2.26
 2 5 10 13.12 2.14
 2 -5 10 12.86 2.16
 2 5 10 10.38 2.03
 2 5 10 10.96 1.87
 2 5 11 255.7 9.59
 -2 5 -11 271.02 13.41
 -2 -5 -11 259.96 11.64
 -2 5 -11 263.96 9.78
 2 -5 11 247.38 9.28
 2 -5 11 245.13 8.99
 2 5 11 253.21 9.15
 2 5 11 248.37 8.71
 2 -5 11 241.05 9.15
 2 5 11 231.29 8.28
 2 5 12 0.58 0.7
 -2 5 -12 0.86 0.67
 -2 -5 -12 0.78 0.73
 2 -5 12 -0.02 0.66
 2 5 12 -0.18 0.59
 2 5 12 -0.02 0.48
 2 -5 12 1.57 0.73
 2 5 13 71.12 2.86
 2 5 13 81.69 3.43
 2 -5 13 68.52 3.06
 -2 5 -13 74.09 3.06
 -2 -5 -13 75.72 3.05
 2 -6 -14 16.16 1.31
 -2 -6 14 13.34 1.25
 2 6 -14 14.14 0.95
 -2 6 14 13.75 1.05
 -2 6 14 14.82 1.39
 -2 -6 13 207.88 7.12
 2 6 -13 235.57 6.84
 2 -6 -13 221.86 6.88
 -2 -6 13 197.13 6.36
 -2 6 13 230.48 7.57
 -2 6 13 223.93 6.98
 -2 6 13 225.59 6.52
 -2 6 12 18.66 1.99
 2 6 -12 15.68 1.85
 2 -6 -12 16.34 1.93
 -2 -6 12 18.84 2.27
 -2 -6 12 15.95 2.02
 -2 6 12 16.84 2.04
 -2 6 12 18.79 2.33
 2 6 -11 395.82 12.12
 2 -6 -11 405.14 12.17
 2 6 -11 454.6 12.54
 2 6 -11 466.39 16.52
 -2 -6 11 420.31 13.17
 -2 -6 11 404.1 13.11
 -2 6 11 427.96 12.84
 -2 -6 11 430.51 12.12
 -2 6 11 408.17 12.95
 -2 -6 10 630.99 18.72
 2 -6 -10 624.17 16.62
 2 6 -10 643.38 17.34
 2 6 -10 655.95 16.88
 2 6 -10 716.79 23.29
 -2 -6 10 627.83 18.25
 -2 -6 10 676.96 16.68
 -2 6 10 675.63 17.95
 -2 -6 10 638.13 17.62
 -2 6 10 636 17.91
 -2 6 10 728.2 17.26
 -2 -6 9 21.17 2.98
 -2 -6 9 23.07 4.27
 2 -6 -9 28.07 3.94
 2 6 -9 23.11 2.73
 2 6 -9 27.18 4.25
 -2 -6 9 19.09 4.04
 -2 -6 9 26.66 3.29
 -2 6 9 17.81 3.97
 2 6 -9 24.5 3.88
 -2 6 9 23.7 2.81
 -2 -6 9 25.45 2.58
 -2 -6 9 22.27 2.66
 -2 6 9 26.3 2.65
 -2 6 9 22.94 2.92
 -2 -6 8 525.87 16.61
 -2 -6 8 504.27 22.1
 2 -6 -8 524.86 18.66
 2 6 -8 515.61 15
 2 6 -8 564.1 20.11
 -2 -6 8 483.49 21.91
 -2 6 8 517.72 22.92
 -2 -6 8 500.29 16.04
 2 6 -8 502.19 20.16
 -2 -6 8 494.11 21.53
 -2 6 8 521.93 15.08
 -2 6 8 516.98 15.44
 2 6 -7 5.72 1.9
 -2 -6 7 5.04 1.73
 -2 -6 7 1.79 1.75
 -2 6 7 8.02 2.89
 2 6 -7 6.11 2.36
 -2 -6 7 4.71 1.97
 -2 6 7 5.98 1.96
 -2 -6 7 4.09 1.38
 -2 6 7 4.44 1.56
 -2 6 7 4.76 1.6
 2 6 -7 4.82 1.26
 2 -6 -7 2.53 1.49
 2 6 -6 177.78 9.98
 -2 -6 6 170.64 10.45
 -2 6 6 141.96 8.83
 2 6 -6 172.59 11.35
 -2 6 6 171.68 11.85
 -2 6 6 161.18 10.93
 -2 -6 6 177.9 11.85
 -2 -6 6 169.56 8.25
 2 6 -6 162.56 7.05
 -2 6 6 165.93 7.81
 2 -6 -6 155.25 9.22
 2 6 -5 1093.77 28.63
 -2 6 5 958.36 27.89
 -2 6 5 1135.07 29.89
 -2 -6 5 1109.3 31.36
 2 6 -5 1116.76 32.52
 -2 6 5 1078.25 31.8
 -2 6 5 1016.77 30.89
 -2 -6 5 1032.76 31.33
 -2 -6 5 1053.57 28.05
 -2 -6 5 1138.17 25.94
 2 -6 -5 978.19 28.2
 2 -6 -4 7.26 1.59
 2 6 -4 9.12 1.96
 -2 6 4 11.33 2.75
 2 6 -4 10.61 2.77
 -2 6 4 7.45 2.16
 -2 -6 4 8.64 2.28
 -2 -6 4 8.1 1.73
 -2 6 4 6.54 2.11
 -2 -6 4 9.67 1.77
 2 -6 -4 8.12 2.24
 -2 -6 4 5.55 1.76
 -2 -6 3 121.24 7.74
 -2 6 3 91.63 7.48
 -2 6 3 98.5 5.86
 2 6 -3 117.2 8.34
 -2 -6 3 106 6.56
 -2 -6 3 117.54 6.7
 -2 6 3 98.48 6.94
 2 -6 -3 113.32 8.58
 -2 -6 3 106.25 6.37
 -2 6 3 100.4 8.42
 -2 -6 3 115.07 8.07
 2 -6 -3 84.8 4.65
 2 6 -2 23.22 3.91
 -2 -6 2 25.06 3.37
 -2 -6 2 21.33 2.88
 -2 -6 2 20.82 2.85
 2 6 -2 14.87 3.18
 -2 6 2 20.54 3.49
 -2 6 2 21.21 2.95
 2 6 -2 28.65 4.23
 -2 -6 2 21.31 2.64
 -2 -6 2 22.61 3.38
 -2 6 2 24.84 4.2
 -2 6 2 16.39 3.47
 -2 -6 1 851.34 22.1
 -2 -6 1 840.16 22.1
 2 6 -1 805.79 25.27
 -2 -6 1 831.2 22.48
 -2 6 1 811.56 25.22
 2 -6 -1 725.77 17.34
 2 6 -1 802.48 17.1
 2 6 -1 849.89 25.55
 -2 6 1 802.13 20.8
 2 -6 -1 791.73 25.01
 -2 -6 1 856.23 22.69
 -2 6 1 900.9 26.89
 2 6 -1 773.82 24.77
 2 -6 -1 803.64 23.13
 -2 -6 0 70.48 5.29
 2 6 0 81.22 6.57
 -2 -6 0 72.79 5.42
 -2 6 0 68.15 4.02
 2 6 0 71.38 6.58
 2 6 0 74.61 3.69
 2 -6 0 62.85 3.7
 2 -6 0 67.59 5.84
 2 6 0 69.29 5.91
 -2 -6 0 68.86 4.94
 -2 6 0 68.56 6.06
 2 -6 0 71 6.17
 -2 -6 0 70.58 4.95
 2 -6 0 67 4.15
 -2 -6 -1 20.56 2.95
 -2 6 -1 21.06 3.55
 2 6 1 21.61 3.18
 -2 6 -1 16.42 3.26
 -2 -6 -1 19.26 2.72
 2 -6 1 25.09 2.75
 -2 -6 -1 20.87 2.81
 2 -6 1 18.55 3.11
 -2 6 -1 15.15 2.81
 -2 -6 -1 21.96 2.48
 2 -6 1 24.57 3.58
 2 6 1 22.73 3.56
 -2 -6 -2 2533.12 51.01
 -2 6 -2 2543.44 56.7
 2 6 2 2647.39 52.09
 -2 6 -2 2539.25 55.16
 -2 6 -2 2752.74 54.85
 2 6 2 2745.13 60.2
 2 -6 2 2542.95 56.53
 2 -6 2 2580.15 51.45
 -2 -6 -2 2505.58 47.69
 -2 6 -2 2436.23 51.95
 -2 6 -2 2516.14 54.59
 2 6 2 2607.12 56.84
 2 -6 2 2533.41 54.23
 -2 6 -3 166.41 10.21
 -2 6 -3 160.86 9.4
 -2 6 -3 178.47 9.4
 2 6 3 179.03 12.05
 -2 -6 -3 158.02 8.04
 2 -6 3 171.21 10.88
 2 -6 3 162.99 8.78
 -2 6 -3 149.58 9.24
 2 -6 3 157.52 8.82
 -2 6 -3 157.1 8.67
 -2 -6 -3 161.13 8.88
 -2 6 -4 8.77 2.18
 2 6 4 7.99 2.76
 -2 6 -4 8.71 2.26
 -2 6 -4 10.22 2.39
 2 -6 4 10.11 2.11
 -2 6 -4 7.48 2.19
 2 6 4 15.09 2.6
 2 -6 4 12.64 2.67
 -2 -6 -4 9.3 1.89
 2 -6 4 7.37 2.8
 -2 6 -5 422.67 16.7
 -2 -6 -5 462.62 16.82
 -2 6 -5 511.1 18.1
 2 6 5 527.09 20.6
 2 -6 5 434.56 18.97
 2 6 5 474.48 22.18
 -2 -6 -5 383.77 15.34
 -2 6 -5 460.18 18.28
 -2 6 -5 423.16 16.74
 -2 -6 -5 421.82 11.59
 2 -6 5 459.35 18.19
 -2 6 -6 77.53 7.13
 -2 -6 -6 77.1 6.96
 2 6 6 97.61 8.14
 2 6 6 83.03 9.31
 2 -6 6 67.06 7.2
 -2 6 -6 82.79 7.54
 -2 -6 -6 80.03 6.49
 -2 -6 -6 71.62 6.39
 -2 6 -6 77.2 6.76
 -2 -6 -6 79.47 4.18
 2 -6 6 78.03 7.52
 2 -6 6 74.29 7.56
 2 -6 7 145.29 10.31
 2 -6 7 191.48 7.41
 2 -6 7 187.74 12.06
 -2 6 -7 167.57 7.76
 -2 6 -7 167.26 11.05
 -2 -6 -7 182.07 11.11
 2 -6 7 176.78 7.6
 2 6 7 183.81 14.04
 2 -6 7 151.64 10.59
 -2 6 -7 185.95 11.89
 -2 6 -7 170.32 10.2
 -2 -6 -7 164.16 10.06
 -2 -6 -7 173.39 9.7
 2 6 7 179.73 8.1
 2 -6 7 181.61 8.61
 2 6 7 199.24 9.62
 2 6 7 161.93 8.4
 2 6 7 188.71 7.91
 2 -6 8 122.52 6.36
 2 -6 8 128.74 10.09
 2 -6 8 97.76 7.74
 -2 6 -8 119.7 6.62
 -2 6 -8 130.72 9.84
 -2 6 -8 118.52 9.09
 -2 -6 -8 117.4 8.99
 2 -6 8 92.76 7.62
 2 6 8 119.16 10.76
 2 -6 8 111.31 6.02
 -2 6 -8 123.75 10.66
 -2 6 -8 118.77 7.87
 -2 -6 -8 117.04 8.2
 2 -6 8 114.09 6.68
 2 6 8 117.13 6.75
 2 6 8 122.02 7.25
 2 6 8 121.85 6.14
 -2 6 -9 41.58 3.85
 -2 -6 -9 47.14 5.56
 -2 6 -9 40.1 5.18
 -2 6 -9 43.87 5.68
 2 -6 9 46.52 3.95
 2 -6 9 38.74 3.35
 2 -6 9 40.47 3.89
 2 6 9 48.07 4.24
 2 6 9 42.35 4.13
 2 6 9 45.27 3.39
 -2 6 -10 10.21 2.28
 -2 6 -10 7.33 2.29
 -2 -6 -10 6.66 2.12
 -2 6 -10 10.17 1.95
 2 -6 10 5.23 1.31
 2 -6 10 4.04 1.3
 2 6 10 4.71 1.38
 2 6 10 11.97 1.78
 2 6 10 6.3 1.55
 2 6 11 17.24 2.28
 -2 6 -11 17.5 3.09
 -2 6 -11 18.49 2.3
 2 6 11 16.91 2.15
 2 -6 11 17.62 2.25
 2 6 11 20.32 2.08
 2 -6 11 16.24 2.11
 -2 6 -12 254.87 7.96
 -2 -6 -12 242.9 7.49
 2 -6 12 246.22 7.53
 2 6 12 269.57 7.82
 2 6 12 270.51 8.33
 2 -6 12 243.62 7.62
 -2 -6 -13 4.23 0.65
 2 6 13 4.87 0.67
 2 -6 13 3.55 0.5
 2 6 13 4.11 0.72
 2 -6 13 4.44 0.7
 2 6 13 4.26 0.75
 -2 7 14 65.99 2.69
 2 -7 -14 61.04 2.46
 -2 -7 13 9.56 1.28
 2 -7 -13 11.01 1.25
 2 7 -13 9.98 1.09
 -2 -7 13 7.52 1.1
 -2 7 13 9.13 1.34
 -2 7 13 10.49 1.15
 -2 7 12 192.06 6.74
 -2 -7 12 169.34 6.78
 2 7 -12 191.46 6.53
 2 -7 -12 185.1 6.63
 -2 -7 12 170.13 6.95
 -2 7 12 182.79 6.96
 -2 7 12 183.7 7.34
 -2 -7 11 23.11 2.61
 2 -7 -11 22.86 2.35
 2 7 -11 24.99 2.37
 -2 -7 11 25.52 2.94
 2 7 -11 29.1 3.4
 -2 7 11 27.04 2.79
 -2 7 11 24.12 2.7
 2 7 -10 72.12 4.36
 2 7 -10 75.87 4.84
 2 7 -10 87 6.59
 -2 -7 10 75.97 5.41
 -2 -7 10 78.96 4.49
 -2 7 10 80.6 5.13
 -2 7 10 80.29 4.7
 -2 7 10 80.07 5.23
 2 -7 -9 79.96 6.45
 -2 -7 9 66.05 7.34
 2 7 -9 82.3 5.17
 2 7 -9 79.42 4.51
 2 7 -9 91.64 7.31
 -2 -7 9 75.05 5.76
 -2 -7 9 71.98 7.68
 -2 7 9 85.59 8.4
 2 7 -9 74.63 6.62
 -2 -7 9 71.09 7.05
 -2 7 9 85.51 5.47
 -2 -7 9 86.57 4.75
 -2 7 9 82.21 4.76
 -2 7 9 78.15 5.35
 -2 -7 8 2.22 1.16
 2 -7 -8 1.1 0.92
 2 7 -8 1.69 0.61
 2 7 -8 4.74 1.37
 2 7 -8 4.14 1.59
 -2 7 8 2.05 1.54
 -2 -7 8 2 1.3
 2 7 -8 2.12 1.16
 -2 -7 8 7 2.6
 -2 -7 8 4.11 2.3
 -2 7 8 0.83 0.78
 -2 7 8 1.41 0.82
 -2 7 8 2.79 1.21
 2 7 -7 1588.03 39.05
 -2 -7 7 1433.51 38.4
 -2 -7 7 1604.61 45.23
 2 7 -7 1632.92 43.72
 -2 7 7 1656.04 45.23
 -2 -7 7 1546.54 43.81
 -2 7 7 1548.39 41.72
 2 7 -7 1557.31 33.36
 -2 7 7 1761.74 36.83
 -2 7 7 1550.83 33.96
 2 -7 -7 1550.08 38.15
 -2 -7 6 32.75 4.63
 2 7 -6 32.26 4.1
 2 7 -6 29.78 4.91
 -2 7 6 30.98 4.97
 -2 -7 6 36.69 5.5
 -2 7 6 31.31 4.91
 -2 7 6 35.99 3.48
 2 7 -6 36.97 3.23
 2 7 -6 34.11 2.6
 -2 -7 6 35.89 3.73
 -2 7 6 36.46 3.72
 2 -7 -6 28.39 3.91
 -2 -7 5 12.9 2.96
 -2 7 5 2.01 1.11
 2 7 -5 24.89 3.43
 2 7 -5 5.59 2.33
 -2 7 5 7.54 2.4
 -2 7 5 16.89 3.44
 -2 -7 5 7.48 2.15
 -2 -7 5 6.44 2.59
 -2 7 5 13.96 2.12
 2 7 -5 6.07 1.17
 -2 -7 5 7.13 1.69
 2 -7 -5 4.38 1.75
 -2 7 4 1089.39 31.05
 2 -7 -4 890.54 23.21
 -2 -7 4 1134.69 31.76
 2 7 -4 1052.56 32.91
 -2 7 4 1009.95 29.55
 -2 -7 4 1113.97 26.25
 -2 7 4 953.8 30.17
 -2 -7 4 1135.41 30.09
 2 7 -4 1093.59 30.57
 -2 -7 4 1158.8 25.36
 -2 7 4 1088.07 25.82
 2 -7 -4 935.55 28.68
 -2 -7 4 1011.58 27.71
 -2 -7 3 233.23 12.07
 -2 7 3 206.36 12.78
 -2 7 3 205.17 10.74
 -2 7 3 202.8 11.91
 -2 7 3 199.08 8.49
 -2 -7 3 229.75 11.45
 -2 -7 3 226.98 10.18
 2 7 -3 227.83 12.18
 -2 -7 3 238.02 8.47
 -2 -7 3 214.95 10.1
 2 -7 -3 226.16 13.1
 -2 -7 2 820.74 23.42
 -2 -7 2 793.31 22.02
 2 7 -2 759.53 26.93
 2 7 -2 847.26 26.85
 -2 7 2 772.88 25.55
 2 7 -2 805.41 26.68
 -2 7 2 770.62 22.28
 -2 -7 2 727.21 20.82
 2 -7 -2 773.4 27
 -2 7 2 809.68 26.48
 -2 7 2 822.05 27.66
 -2 -7 2 825.49 23.97
 -2 -7 1 158.34 8.47
 2 7 -1 174.92 11.29
 -2 7 1 166.25 10.69
 -2 -7 1 162.8 8.87
 2 7 -1 176.74 11.45
 2 -7 -1 159.38 10.63
 -2 -7 1 161.11 8.73
 2 7 -1 164.06 10.78
 2 -7 -1 172.42 9.41
 -2 7 1 184.63 11.5
 2 7 0 115.65 8.8
 -2 -7 0 106.33 6.91
 -2 7 0 103.07 5.4
 -2 -7 0 110.94 7
 2 7 0 110.95 8.83
 2 -7 0 108.74 8.39
 -2 -7 0 111.6 7
 -2 -7 0 111.66 6.66
 2 7 0 113.96 8.54
 2 -7 0 101.31 7.44
 -2 -7 -1 543.66 15.83
 2 7 1 516.08 20.09
 2 -7 1 546.12 18.97
 -2 7 -1 549.1 19.57
 2 7 1 562.01 20.09
 -2 7 -1 519.91 20.31
 -2 -7 -1 527.61 17.12
 -2 7 -1 577.99 15.79
 -2 7 -1 582.64 14.63
 2 -7 1 522.17 14.95
 -2 -7 -1 559.06 17.93
 2 -7 1 551.84 20.5
 -2 7 -2 7.6 2.24
 -2 7 -2 8.16 2.55
 2 7 2 10.54 2.38
 -2 7 -2 8.68 2.36
 2 -7 2 6.84 1.63
 -2 -7 -2 12.52 2.58
 2 -7 2 7.33 2.21
 2 7 2 5.9 2.11
 2 -7 2 7.74 2.37
 -2 -7 -2 8.21 1.65
 -2 7 -2 7.07 2.19
 -2 -7 -2 7.92 1.97
 -2 7 -3 146.35 9.88
 -2 7 -3 146.8 9.25
 2 7 3 152.03 11.32
 -2 7 -3 155.06 9.35
 2 -7 3 154.79 8.37
 2 -7 3 137.89 10.24
 -2 7 -3 146.92 9.54
 2 -7 3 152.4 9.32
 -2 7 -3 138 8.45
 -2 -7 -3 152.86 8.79
 -2 -7 -4 6.12 1.99
 -2 7 -4 4.83 1.58
 -2 -7 -4 4.96 1.08
 2 -7 4 9.92 2.12
 -2 7 -4 4.39 1.82
 2 7 4 2.08 2.01
 -2 7 -4 9.33 2.63
 -2 7 -4 7.98 2.13
 -2 7 -4 5 1.06
 2 -7 4 3.95 2.03
 2 7 4 3.38 1.13
 2 -7 4 4.46 1.73
 -2 -7 -4 12.18 2.27
 -2 7 -5 110.96 8.65
 -2 -7 -5 135.41 8.78
 -2 7 -5 150.76 9.52
 -2 7 -5 138.07 9.3
 2 7 5 134.7 11.52
 -2 7 -5 138.5 8.96
 -2 7 -5 132.65 9.1
 -2 -7 -5 113.33 7.53
 -2 7 -5 121.9 5.85
 -2 -7 -5 136.73 5.79
 2 -7 5 134.99 9.13
 2 -7 6 597.04 21.9
 -2 7 -6 553.23 15.41
 -2 -7 -6 590.31 14.58
 -2 7 -6 543.6 20.85
 -2 -7 -6 576.67 20.63
 -2 7 -6 568.04 21.43
 2 7 6 722.87 24.52
 2 7 6 671.23 27.87
 2 -7 6 541.06 22.23
 -2 7 -6 524.94 19.47
 -2 -7 -6 503.54 17.86
 -2 -7 -6 496.77 18.37
 2 -7 6 616.71 16.99
 2 7 6 622.86 18.14
 2 -7 7 1.16 0.93
 2 -7 7 -4.78 1.99
 2 -7 7 2.08 1.67
 -2 7 -7 0.77 0.79
 -2 -7 -7 0.05 0.49
 -2 7 -7 1.66 1.68
 -2 7 -7 0.98 1.38
 -2 -7 -7 1.1 1.33
 2 7 7 0.95 2.17
 2 -7 7 -6.51 2.33
 2 -7 7 1.76 1.11
 -2 7 -7 0.71 0.75
 -2 -7 -7 1.98 1.05
 -2 -7 -7 0.07 0.81
 2 7 7 3.49 1.18
 2 -7 7 -0.36 1.11
 2 7 7 1.33 1.08
 2 7 7 0.53 1.06
 2 -7 8 222.97 8.54
 2 -7 8 215.22 12.47
 -2 7 -8 211.11 8.99
 -2 7 -8 214.7 12.3
 -2 -7 -8 228.71 12.28
 -2 7 -8 219.8 12.85
 2 7 8 219.25 14.56
 2 -7 8 211.41 9.06
 -2 -7 -8 215.75 10.57
 2 7 8 231.48 9.88
 2 -7 8 211.33 9.4
 2 7 8 214.32 9.97
 2 7 8 227.08 9.28
 -2 7 -9 9.1 1.86
 -2 7 -9 12.93 3.1
 -2 7 -9 6.59 2.09
 -2 -7 -9 12.54 2.76
 2 -7 9 10.02 1.79
 2 -7 9 7.31 1.56
 2 -7 9 8.79 1.78
 2 7 9 8.65 1.88
 2 7 9 11.76 1.9
 2 7 9 8.71 1.94
 -2 7 -10 81.78 5.08
 -2 -7 -10 80 6.36
 -2 7 -10 80.52 6
 2 -7 10 79.92 4.72
 2 7 10 86.4 5.45
 2 7 10 84.57 5.19
 2 -7 10 74.47 4.33
 2 -7 11 144.13 5.95
 -2 7 -11 148.42 6.36
 2 7 11 165.32 6.78
 2 -7 11 146.14 6.43
 2 7 11 159.3 6.96
 2 -7 12 30.61 2.12
 -2 -7 -12 32.36 2.24
 -2 7 -12 31.01 2.26
 2 7 12 34.9 2.54
 2 -7 12 30.13 2.22
 2 7 12 32.87 2.28
 -2 -7 -13 176.4 4.62
 2 7 13 193.4 4.84
 2 7 13 178.17 4.23
 2 7 13 196 5.05
 2 -8 -14 31.15 1.54
 2 8 -14 32.77 1.56
 -2 8 14 32.17 1.55
 -2 8 13 42.55 2.11
 -2 8 13 45.23 2.35
 -2 -8 13 36.59 2.22
 2 -8 -13 40.95 2.18
 -2 -8 13 39.18 2.14
 -2 8 13 39.14 2.37
 -2 8 13 45.54 2.67
 -2 8 12 62.42 3.43
 -2 -8 12 53.26 3.27
 -2 -8 12 53.03 3.55
 2 8 -12 61.91 3.07
 2 -8 -12 58.5 3.2
 -2 8 12 58.97 3.59
 -2 8 12 62.03 3.84
 -2 -8 11 369.55 11.24
 -2 -8 11 379.22 12.36
 2 8 -11 387.34 10.54
 2 -8 -11 369.68 10.57
 2 8 -11 407.02 14.98
 -2 8 11 392.67 11.9
 -2 8 11 376.74 11.75
 -2 -8 10 20.33 2.36
 -2 -8 10 14.46 2.49
 2 8 -10 15.5 1.93
 -2 8 10 15.87 2.33
 -2 8 10 15.06 2.32
 -2 8 10 16.74 2.13
 2 -8 -9 46.56 4.65
 2 8 -9 41.72 3.11
 -2 -8 9 44.18 4.27
 -2 -8 9 39.18 5.06
 -2 8 9 44.51 3.94
 -2 8 9 48.72 3.61
 -2 8 9 45.12 4
 2 -8 -8 1024.19 28.32
 2 8 -8 962.09 21.64
 2 8 -8 1096.02 28.88
 -2 -8 8 1123.64 27.42
 -2 -8 8 983.65 33.78
 2 8 -8 1086.09 32.78
 -2 8 8 1071.33 34.37
 2 8 -8 957.84 28.7
 -2 -8 8 959.33 31.97
 -2 8 8 1006.67 24.87
 -2 8 8 1000.78 22.62
 -2 8 8 991.58 24.77
 2 -8 -7 107.96 7.71
 2 8 -7 116.86 5.17
 2 8 -7 110.04 4.87
 -2 8 7 128.75 7.53
 -2 -8 7 108.1 8.4
 -2 -8 7 127.09 7.45
 2 8 -7 110.03 9.36
 -2 8 7 124.61 10.26
 -2 8 7 112.87 8.95
 -2 -8 7 117.92 10.19
 2 -8 -7 115.16 5.81
 -2 8 7 118.6 6.66
 -2 -8 6 188.09 12
 -2 8 6 211.56 12.32
 2 8 -6 182.91 12.49
 -2 8 6 189.97 12.29
 -2 8 6 184.03 12.14
 -2 -8 6 202.96 13.15
 2 8 -6 183.22 6.7
 -2 8 6 160.37 7.39
 -2 8 6 202.6 9.51
 2 -8 -6 188.76 10.51
 -2 -8 5 312.07 15.69
 -2 8 5 320.65 15.51
 2 8 -5 303.52 16.36
 -2 8 5 300.55 14.9
 -2 8 5 281.24 15.03
 -2 -8 5 302.19 15.83
 2 8 -5 319.86 14.91
 -2 -8 5 323.87 14.2
 -2 8 5 272.92 9.85
 2 8 -5 284.15 8.92
 -2 8 5 307.75 11.69
 2 -8 -5 287.25 13.47
 -2 8 4 4.77 1.95
 2 8 -4 6.28 2.81
 -2 8 4 4.74 1.78
 -2 8 4 4.89 1.98
 2 8 -4 10.45 2.67
 -2 -8 4 6.06 2.07
 2 8 -4 6.61 1.17
 -2 -8 4 7.34 1.69
 -2 -8 4 8.85 2.12
 2 -8 -4 5.67 2.05
 -2 -8 3 1749.77 42.69
 -2 8 3 1572.56 43.52
 2 8 -3 1730.37 45.14
 -2 8 3 1491.26 39.13
 -2 8 3 1550.1 42.63
 2 8 -3 1683.9 42.14
 -2 -8 3 1787.57 41.64
 -2 -8 3 1693.05 38.37
 -2 -8 3 1737.79 34.91
 2 8 -3 1699.92 33.66
 -2 8 3 1647.91 36.76
 -2 -8 3 1617.97 38.87
 2 -8 -3 1700.01 45.03
 -2 -8 2 6.31 2
 -2 8 2 1.39 1.75
 -2 8 2 2.41 2.43
 2 8 -2 4.39 2.03
 -2 8 2 3.74 1.55
 -2 8 2 2.54 2.04
 2 8 -2 1.77 1.53
 -2 -8 2 0.98 0.93
 -2 -8 2 4 1.61
 2 8 -2 1.04 1.35
 -2 8 2 4.33 1.47
 -2 -8 2 2.14 0.72
 2 -8 -2 2.42 2.02
 -2 -8 2 2.51 1.26
 -2 -8 1 87.31 6.73
 -2 -8 1 92.7 6.53
 2 8 -1 84.45 8.18
 2 8 -1 90.85 8.39
 2 -8 -1 76.78 7.84
 -2 -8 1 90.89 6.69
 2 -8 -1 92.72 6.99
 -2 8 1 92.48 8.3
 -2 8 0 192.22 11.61
 2 -8 0 156.96 9.71
 -2 8 0 177.79 7.91
 -2 -8 0 184.47 9.11
 2 8 0 171.44 11.2
 2 8 0 182.39 12.05
 -2 8 0 204.84 8.31
 2 -8 0 176.85 11.63
 -2 -8 0 186.96 10.11
 -2 8 0 169.36 11.27
 -2 -8 0 179.71 9.54
 2 8 0 184.86 11.7
 -2 -8 -1 100.68 6.19
 2 8 1 98.95 8.73
 -2 8 -1 100.09 7.94
 2 -8 1 107.89 7.96
 -2 8 -1 89.5 8.15
 2 8 1 105.38 8.33
 -2 8 -1 107.23 6.14
 -2 8 -1 105.53 5.61
 -2 -8 -1 101.84 7.39
 2 -8 1 98.16 8.51
 2 -8 1 104.44 5.73
 -2 -8 -2 370.76 12.4
 -2 8 -2 405.59 16.76
 2 8 2 424.3 19.34
 -2 -8 -2 395.63 15.05
 2 -8 2 408.13 16.66
 -2 8 -2 403.27 16.38
 -2 8 -2 411.91 13.92
 -2 8 -2 393.37 17.65
 2 8 2 409.74 15.98
 -2 8 -2 413.87 12.47
 2 -8 2 381.03 17.67
 -2 -8 -2 401.1 16.11
 2 -8 2 400.92 13.38
 -2 8 -3 0.69 1.47
 2 -8 3 2.87 1.64
 -2 -8 -3 2.95 1.56
 -2 -8 -3 3.87 1.03
 2 8 3 2.46 1.8
 -2 8 -3 8.66 2.2
 -2 8 -3 3.16 1.75
 -2 8 -3 10.07 2.71
 -2 8 -3 3.6 1.1
 -2 8 -3 3.9 0.92
 2 -8 3 5.78 1.62
 2 -8 3 3.42 1.92
 -2 -8 -3 4.3 1.65
 2 -8 4 42.36 5.05
 -2 8 -4 39.06 5.04
 -2 -8 -4 35.77 4.46
 2 8 4 41.84 6.37
 -2 8 -4 37.68 4.55
 -2 8 -4 36.43 5.03
 -2 8 -4 37.92 2.94
 -2 -8 -4 33.35 2.77
 2 -8 4 41.06 4.57
 2 -8 4 37.8 5.64
 -2 8 -5 115.72 8.78
 -2 -8 -5 149.76 9.26
 2 8 5 154.54 12.5
 -2 8 -5 131.45 9.22
 -2 8 -5 134.86 8.72
 -2 8 -5 128.42 9.19
 -2 -8 -5 116.64 7.35
 -2 -8 -5 126.44 5.75
 -2 8 -5 141.05 6.36
 2 -8 5 129.69 8.81
 2 -8 6 432.36 17.76
 -2 8 -6 417.25 12.67
 -2 -8 -6 402.24 11.74
 -2 8 -6 405.14 17.34
 -2 -8 -6 415.69 16.83
 -2 8 -6 411.71 17.7
 2 8 6 483.1 23.48
 2 -8 6 462.81 13.95
 2 -8 6 384.07 18.16
 2 8 6 529.64 21.59
 -2 -8 -6 376.89 13.98
 -2 -8 -6 369.95 14.88
 -2 8 -6 394.7 15.72
 2 8 6 426.53 13.44
 2 8 6 477.86 15.87
 2 -8 7 415.39 17.22
 2 -8 7 339.61 16.11
 -2 8 -7 392.84 12.59
 -2 -8 -7 405.07 11.48
 -2 8 -7 392.13 17.24
 -2 8 -7 402.02 17.23
 -2 -8 -7 399.61 16.59
 2 -8 7 350.36 16.38
 2 8 7 447.79 22.36
 2 -8 7 417.34 13.64
 -2 8 -7 372.4 14.28
 -2 -8 -7 379.96 14.65
 2 8 7 394.72 13.51
 2 8 7 379.94 14.19
 2 8 7 449.46 15.6
 2 -8 8 78.29 4.45
 -2 8 -8 72.25 4.9
 -2 -8 -8 77.36 6.94
 -2 8 -8 70.19 6.62
 2 -8 8 75.17 5.2
 -2 -8 -8 69.44 5.45
 2 8 8 74.25 5.33
 2 8 8 81.64 5.45
 2 8 8 70.76 5.53
 -2 8 -9 317.41 11.07
 -2 -8 -9 341.97 14.58
 -2 8 -9 297.52 13.4
 2 -8 9 323.73 10.33
 2 -8 9 315.66 11.06
 2 8 9 329.8 11.8
 2 8 9 327.68 12.28
 2 8 9 362.28 11.55
 -2 8 -10 9.93 1.69
 -2 -8 -10 5.65 1.58
 2 -8 10 8.8 1.4
 2 8 10 10.42 1.51
 2 8 10 11.17 1.95
 2 8 10 12.29 1.95
 2 -8 10 6.18 1.29
 -2 8 -11 5.96 1.15
 -2 8 -11 8.75 1.32
 2 -8 11 6.75 1.37
 2 8 11 8.46 1.47
 2 8 11 7.83 1.49
 2 -8 11 7.63 1.22
 -2 -8 -12 512.98 11.53
 2 -8 12 512.72 11.74
 2 8 12 551.96 11.78
 2 -8 12 476.56 10.43
 2 8 12 574.8 12.53
 -2 -8 -13 0.71 0.25
 -2 -9 13 10.06 1.08
 2 -9 -13 10.92 0.95
 2 9 -13 12 1.19
 -2 9 13 11.49 1.21
 -2 9 13 11.45 0.97
 -2 9 13 12.58 0.95
 -2 9 12 115.51 4.5
 -2 -9 12 98.73 3.78
 2 -9 -12 102.29 3.97
 -2 9 12 106.76 4.7
 -2 9 12 104.27 4.75
 -2 -9 12 101.74 4.78
 -2 -9 11 5.33 1.13
 -2 -9 11 5.73 1.51
 2 -9 -11 6.32 1.07
 2 9 -11 6.55 1.03
 -2 9 11 5.82 1.31
 -2 9 11 5.79 1.33
 -2 -9 10 141.15 7.44
 2 -9 -10 135.96 5.66
 2 9 -10 148.4 5.74
 2 9 -10 141.7 8.85
 -2 9 10 147.76 7.06
 -2 9 10 145.61 6.91
 -2 9 10 160.99 6.52
 -2 -9 9 100.49 6.55
 2 9 -9 97.24 4.64
 2 9 -9 99.74 7.78
 -2 9 9 98.46 5.95
 -2 9 9 89.15 5.65
 -2 9 9 104.18 5.37
 2 -9 -8 30.11 3.88
 2 9 -8 21.97 2.11
 2 9 -8 19.92 3.97
 -2 9 8 23.59 4.25
 -2 -9 8 18.12 3.96
 -2 -9 8 19.41 3.03
 2 9 -8 25.75 4.03
 2 9 -8 22.91 3.73
 -2 -9 8 21.49 4.08
 -2 9 8 20.21 2.77
 -2 9 8 25.44 3.08
 -2 9 8 23.34 2.47
 2 -9 -7 693.17 22.45
 -2 9 7 782.51 18.73
 -2 9 7 728.86 20.65
 2 9 -7 680.94 15.97
 2 9 -7 657.86 16.46
 -2 -9 7 673.08 24.31
 -2 -9 7 816.65 21.92
 2 9 -7 763.61 27.19
 -2 9 7 716.01 26.27
 -2 -9 7 690.25 27.09
 2 9 -7 749.99 24.62
 2 -9 -7 700.2 18.07
 -2 9 7 760.58 20.48
 2 -9 -6 88.36 7.18
 2 9 -6 77.8 4.25
 -2 9 6 89.58 6.14
 -2 -9 6 86.53 8.28
 -2 9 6 93.1 8.45
 -2 -9 6 95.7 6.03
 2 9 -6 84.05 8.32
 -2 9 6 81.93 7.91
 -2 9 6 84.89 8.12
 -2 -9 6 86.08 8.67
 2 9 -6 77.01 7.16
 2 -9 -6 76.6 4.53
 -2 9 6 84.35 5.52
 -2 9 5 5.58 2.25
 -2 -9 5 7.13 2.34
 2 9 -5 7.11 2.84
 -2 9 5 4.96 2.17
 -2 9 5 4.62 2.27
 -2 -9 5 13.04 3.45
 2 9 -5 7.48 2.28
 2 -9 -5 6.26 2.02
 2 9 -5 7.78 1.31
 -2 9 5 6.13 1.62
 -2 9 4 1462 41.33
 -2 -9 4 1638.29 42.05
 2 9 -4 1656.03 44.7
 -2 9 4 1448.52 38.02
 -2 9 4 1412.97 40.32
 2 9 -4 1486.6 38.41
 2 -9 -4 1486.33 39.39
 -2 -9 4 1547.85 38.29
 2 9 -4 1347.02 29.38
 -2 9 4 1449.85 33.12
 -2 9 3 280.51 15.24
 -2 -9 3 321.44 15.43
 2 9 -3 353.08 17.45
 -2 9 3 321.4 14.3
 -2 -9 3 329.93 14.85
 2 9 -3 301.16 14.75
 2 -9 -3 292.98 16.17
 -2 -9 3 324.48 14.14
 -2 9 3 307.69 12.13
 2 9 -3 286.31 9.91
 -2 -9 2 62.06 6.13
 -2 9 2 54.17 6.37
 2 9 -2 61.69 6.92
 -2 9 2 55.05 6.73
 2 9 -2 55.42 6.74
 -2 -9 2 65.84 6.19
 2 9 -2 49.41 6.46
 2 -9 -2 65.16 7.53
 -2 -9 2 55.91 5.45
 -2 9 2 58.89 4.88
 -2 -9 1 321.68 13.62
 -2 9 1 327.14 15.53
 -2 9 1 322.92 16.45
 2 -9 -1 304.41 13.69
 2 9 -1 313.17 16.46
 2 9 -1 290.48 15.83
 -2 9 1 278 15.16
 2 -9 -1 303.59 16.99
 -2 9 1 330.81 11.96
 2 9 0 88.51 8.37
 -2 9 0 99.54 8.35
 -2 -9 0 93.87 6.67
 2 -9 0 98.93 7.71
 2 9 0 104.64 9.23
 2 9 0 94.8 8.43
 -2 9 0 87.36 8.18
 2 -9 0 93.96 8.91
 -2 -9 0 100.7 7.74
 -2 9 0 114.53 6.34
 2 9 1 165.86 11.85
 -2 -9 -1 166.38 8.63
 -2 -9 -1 167.8 9.39
 2 -9 1 182.45 10.86
 -2 9 -1 171.72 10.82
 2 9 1 179.45 12.32
 -2 9 -1 149.91 10.94
 -2 9 -1 181.17 8.42
 2 9 1 154.81 10.52
 -2 -9 -1 181.71 10.74
 2 -9 1 174.76 12.09
 -2 9 -1 188.51 7.77
 -2 -9 -2 54.18 4.47
 -2 9 -2 56.8 6.07
 2 9 2 53.16 7.05
 -2 -9 -2 55.41 5.33
 2 -9 2 62.42 6.43
 -2 9 -2 61.94 6.13
 -2 9 -2 57.81 6.55
 -2 9 -2 57.61 4.72
 2 9 2 50.4 5.32
 2 -9 2 70.25 4.82
 2 -9 2 56.31 6.82
 -2 -9 -2 51 5.61
 -2 9 -2 53.76 3.99
 2 -9 3 355.9 16.28
 -2 -9 -3 342.81 14.49
 2 9 3 372.34 19.77
 -2 9 -3 311.26 14.91
 -2 -9 -3 307.09 10.84
 -2 9 -3 358.58 15.35
 2 -9 3 359.88 12.85
 -2 -9 -3 366.97 15.27
 2 -9 3 338.17 17.45
 -2 9 -3 342.64 11.28
 -2 9 -3 315.59 9.46
 -2 -9 -3 323.23 10.27
 -2 9 -3 350.48 13.34
 -2 9 -3 323.31 16
 2 -9 4 75.74 7.21
 -2 9 -4 78.36 7.13
 -2 -9 -4 78.23 6.61
 -2 9 -4 63.33 6.73
 -2 9 -4 75.27 6.45
 2 -9 4 81.3 6.22
 2 -9 4 84.1 8.7
 -2 -9 -4 96.62 7.06
 -2 -9 -4 77.85 4.54
 -2 9 -4 77.82 4.42
 -2 9 -4 82.86 5.18
 -2 -9 -5 18.35 2.17
 -2 9 -5 20.51 2.64
 -2 9 -5 24.55 2.54
 2 9 5 21.67 3.07
 -2 9 -5 22.36 3.88
 2 -9 5 20.7 2.67
 -2 9 -5 23.46 3.89
 -2 -9 -5 13.79 2.28
 -2 9 -5 19.81 3.19
 2 9 5 27.28 3.53
 2 -9 5 25.22 3.71
 2 -9 6 74.1 6.48
 -2 -9 -6 58.98 3.95
 -2 9 -6 52.83 3.92
 2 9 6 69.57 5.79
 -2 9 -6 54.71 5.94
 -2 -9 -6 56.54 5.7
 2 9 6 82.51 8.39
 2 -9 6 61.55 6.68
 2 9 6 64.65 8.26
 2 -9 6 60.79 4.74
 -2 -9 -6 55.42 4.99
 -2 9 -6 55.52 5.05
 2 9 6 66.72 4.94
 2 9 6 69.95 5.85
 2 -9 7 27.45 3.89
 -2 9 -7 25.8 2.78
 -2 9 -7 25.29 3.99
 -2 -9 -7 22.14 3.6
 2 -9 7 28.62 3.3
 2 9 7 32.74 5.72
 -2 -9 -7 21.29 2.91
 2 9 7 29.47 3.35
 2 9 7 28.97 3.72
 -2 9 -8 325.18 11.44
 -2 9 -8 322.04 10.89
 2 -9 8 322.68 11.68
 -2 -9 -8 342.04 14.57
 -2 9 -8 292.15 13.66
 2 9 8 349.59 12.42
 2 9 8 322.34 12.78
 2 9 8 348.44 12.41
 -2 9 -9 83.55 4.97
 -2 9 -9 70.49 4.48
 -2 9 -9 73.88 5.64
 2 9 9 76.94 5.56
 2 9 9 84.63 5.16
 2 9 9 80.5 5.22
 2 -9 9 72.94 4.78
 2 -9 10 47.62 3.4
 -2 9 -10 58.35 3.68
 -2 9 -10 56.82 3.64
 2 -9 10 52.04 2.99
 2 9 10 59.57 4.01
 2 9 10 64.23 3.72
 2 9 10 59.26 4.3
 2 -9 11 51.92 2.65
 -2 9 -11 58.7 3.03
 2 9 11 63.15 3.85
 2 -9 11 57.02 3.5
 2 9 11 65.19 3.67
 -2 -9 -12 14.46 1.24
 2 -9 12 13.81 1.31
 2 9 12 13.6 1.2
 2 9 12 16.13 1.46
 2 -10 -13 79.9 2.81
 -2 10 13 84.59 2.86
 2 10 -13 83.14 2.85
 -2 10 12 3.74 0.71
 2 -10 -12 3.95 0.68
 -2 10 12 3.12 0.78
 2 10 -12 4.77 0.89
 -2 10 12 5.07 1
 -2 -10 12 3.72 0.89
 2 -10 -11 201.25 6.27
 -2 -10 11 207.89 8.06
 -2 10 11 225.76 7.87
 2 10 -11 219.92 7.4
 -2 10 11 204.38 7.39
 2 -10 -10 41.65 2.78
 2 10 -10 43.84 4.56
 -2 -10 10 47.02 4.05
 -2 10 10 46.65 3.71
 -2 10 10 51.86 3.32
 -2 10 10 45.3 3.57
 2 10 -9 13.45 1.56
 2 10 -9 12.92 2.72
 -2 -10 9 17.56 2.68
 -2 10 9 13.19 2.2
 -2 10 9 12.34 2.03
 -2 10 9 16.72 2.1
 2 10 -8 414.58 10.73
 -2 10 8 442.11 13.33
 -2 -10 8 435.56 15.11
 2 10 -8 390.51 16.44
 -2 10 8 396.42 13.66
 -2 10 8 408.19 12.14
 -2 10 8 374.27 12.94
 2 -10 -7 14.19 2.93
 2 10 -7 11.54 1.57
 2 10 -7 14.88 1.68
 -2 10 7 12.65 2.41
 -2 10 7 15.12 2.22
 -2 -10 7 9.56 2.76
 -2 10 7 18.41 3.87
 -2 -10 7 18.03 2.81
 2 10 -7 13.18 3.24
 2 10 -7 12.04 2.81
 -2 -10 7 16.32 3.87
 2 -10 -7 13.78 2.02
 -2 10 7 16.14 2.63
 2 -10 -6 92.3 7.48
 2 10 -6 71.34 4.18
 2 10 -6 74.54 3.78
 -2 10 6 81.5 5.9
 -2 10 6 89.56 5.41
 -2 10 6 78.61 7.93
 -2 -10 6 90.15 8.5
 -2 -10 6 91.59 6.06
 2 10 -6 98.13 9.14
 -2 10 6 81.88 7.79
 -2 -10 6 86.61 8.89
 2 10 -6 81.44 7.24
 2 -10 -6 69.62 4.48
 -2 10 6 87.97 5.94
 -2 10 5 273.23 10.61
 2 -10 -5 262.64 13.5
 -2 10 5 241.68 10.74
 2 10 -5 244.8 8.62
 -2 -10 5 291.64 15.84
 -2 10 5 263.85 15.01
 -2 -10 5 294.32 10.25
 2 10 -5 277.04 16.07
 -2 10 5 275.09 14.02
 2 10 -5 255.78 13.24
 -2 -10 5 285.77 16.19
 2 -10 -5 244.05 8.78
 2 10 -5 266 9.19
 -2 -10 4 66.34 7.37
 -2 10 4 68.48 7.55
 2 10 -4 66.08 7.61
 -2 10 4 63.99 6.41
 2 10 -4 53.85 5.93
 -2 -10 4 66.98 6.54
 2 -10 -4 56.01 6.38
 -2 10 4 59.79 4.92
 2 10 -4 56.99 3.86
 -2 10 3 421.84 18.63
 -2 -10 3 533.59 20.96
 2 10 -3 486.03 20.74
 2 10 -3 450.49 18.78
 2 -10 -3 480.71 21.47
 -2 -10 3 498.98 18.96
 -2 10 3 464.55 15.62
 -2 10 3 465.86 15.02
 -2 -10 2 4.47 2.04
 -2 10 2 5.66 2.32
 2 10 -2 5.52 2.26
 2 10 -2 3.79 2.06
 -2 10 2 2.15 1.44
 -2 -10 2 3.19 1.45
 2 -10 -2 4.31 2.06
 -2 10 2 3.63 1.37
 -2 -10 1 380.92 15.71
 -2 10 1 360.99 16.48
 -2 10 1 373.81 17.7
 2 10 -1 377.5 18.22
 2 10 -1 323.56 16.63
 -2 10 1 322.79 16.73
 2 -10 -1 383.59 19.96
 -2 10 1 381.56 13.31
 -2 -10 0 185.02 9.86
 2 10 0 166.86 11.82
 -2 10 0 174 11.09
 -2 -10 0 177.63 9.66
 2 -10 0 175.52 10.8
 2 10 0 177.61 12.21
 2 10 0 161.81 11.17
 -2 10 0 157.93 11.23
 2 -10 0 174.43 12.96
 -2 10 0 193.77 8.43
 -2 -10 -1 54.14 4.89
 -2 -10 -1 52.1 5.18
 -2 10 -1 53.97 4.51
 -2 10 -1 57.66 5.96
 2 -10 1 55.84 6.14
 2 10 1 49.84 6.59
 -2 10 -1 55.54 6.1
 2 10 1 52.08 6.57
 -2 10 -1 45.2 6.02
 2 10 1 51.32 5.82
 -2 -10 -1 58.33 6.25
 -2 10 -1 57.25 4.17
 -2 -10 -2 826.46 24.89
 -2 -10 -2 840.23 22.69
 2 -10 2 910.76 28.4
 2 10 2 819.08 30.33
 2 10 2 835.65 29.59
 -2 10 -2 857.88 26.44
 -2 10 -2 783.02 27.69
 -2 10 -2 813.54 22.21
 -2 -10 -2 922.08 27.42
 2 -10 2 840.44 30.19
 -2 -10 -2 825.28 19.63
 -2 10 -2 823.62 20.61
 -2 10 -3 7.31 2.48
 2 -10 3 5.9 2.42
 2 10 3 8.93 3.21
 -2 -10 -3 6.72 1.35
 -2 -10 -3 9.35 1.8
 -2 -10 -3 5.5 1.89
 -2 10 -3 8.73 2.49
 -2 10 -3 6.02 1.72
 -2 10 -3 6.37 2.46
 2 -10 3 8.33 2.99
 -2 -10 -3 7.13 2.17
 -2 10 -3 5.85 1.43
 -2 -10 -4 80.6 4.7
 2 10 4 89.37 6.42
 -2 10 -4 80.1 5.12
 -2 10 -4 74.54 6.99
 -2 -10 -4 89.62 7.2
 2 -10 4 85.03 5.28
 2 -10 4 98.54 5.66
 -2 10 -4 70.03 6.99
 -2 10 -4 82.14 6.26
 2 10 4 73.38 5.38
 2 -10 4 93.18 9.33
 -2 10 -5 212.29 8.91
 -2 -10 -5 223.42 8.31
 2 10 5 256.76 11.66
 -2 10 -5 206.06 7.89
 -2 10 -5 203.35 11.72
 2 -10 5 215.2 8.74
 -2 10 -5 216.59 11.72
 2 -10 5 233.47 9.58
 -2 10 -5 204.71 11.74
 2 10 5 219.07 9.27
 2 10 5 227.07 10.56
 -2 10 -6 28.35 3.07
 2 10 6 37.62 4.37
 -2 -10 -6 28.52 2.74
 -2 10 -6 27.68 2.73
 2 -10 6 34.61 3.62
 2 10 6 41.38 5.73
 2 -10 6 29.65 4.51
 2 -10 6 22.87 2.64
 -2 10 -6 26.37 3.95
 -2 -10 -6 27 3.85
 2 10 6 28.63 3.35
 2 10 6 30.34 3.83
 -2 10 -7 68.68 4.76
 -2 10 -7 62.5 4.23
 2 -10 7 70.63 5.13
 -2 10 -7 63.38 5.98
 -2 -10 -7 64.81 5.88
 2 10 7 71.9 5.37
 2 10 7 75.12 5.93
 -2 10 -8 4.86 1.19
 -2 10 -8 7.52 1.6
 -2 -10 -8 8.59 2.19
 -2 10 -8 5.8 1.73
 2 -10 8 7.4 1.71
 2 10 8 5.24 1.51
 2 10 8 7.51 1.86
 2 10 8 5.13 1.56
 -2 10 -9 54.58 3.68
 -2 10 -9 45.51 3.95
 -2 10 -9 54.26 4.43
 2 10 9 54.1 3.99
 2 10 9 61.55 4.76
 2 10 9 59.16 4.23
 2 -10 9 50.78 3.83
 -2 10 -10 36.23 2.64
 2 10 10 37.07 2.89
 2 -10 10 37.03 3.1
 2 10 10 40.19 3.32
 2 10 10 41.49 2.87
 2 -10 10 31.2 2.57
 2 -10 11 4.3 0.98
 2 10 11 3.76 0.87
 2 10 11 3.45 0.85
 2 -10 11 4.22 0.74
 -2 -10 -12 93.04 3.02
 2 -10 12 88.86 3.17
 2 10 12 98.78 2.92
 2 10 12 103.65 3.46
 -2 -11 13 14.19 0.99
 2 -11 -12 51.98 1.93
 -2 11 12 61.96 2.48
 2 -11 -12 51.34 1.82
 -2 11 12 59.12 2.85
 2 11 -12 58.11 2.62
 -2 11 12 58.05 2.74
 -2 -11 12 53.56 2.86
 2 -11 -11 1.6 0.45
 -2 11 11 3.74 1
 2 11 -11 2.47 0.75
 -2 -11 11 4.81 1.25
 2 -11 -10 75.45 3.4
 -2 -11 10 81.17 5.14
 -2 11 10 81.13 4.73
 -2 11 10 84.9 3.92
 2 11 -10 85.73 4.39
 -2 11 10 80.12 4.49
 2 11 -9 130.77 8.05
 -2 -11 9 142.58 7.46
 -2 11 9 135.59 6.77
 2 11 -9 138.91 6.14
 -2 11 9 140.35 5.85
 -2 11 9 127 6.24
 -2 11 8 3.39 0.97
 -2 -11 8 0.06 1.01
 2 11 -8 2 1.25
 -2 11 8 1.7 1.1
 2 11 -8 0.15 0.63
 -2 11 8 0.24 0.5
 -2 11 8 -0.23 0.75
 -2 11 7 345.92 12.59
 2 11 -7 302.24 9.55
 -2 11 7 327.92 12.41
 -2 11 7 361.75 12.12
 -2 -11 7 314.51 15.75
 -2 -11 7 398.78 13.74
 -2 11 7 363.33 15.8
 -2 -11 7 350.42 17.44
 2 11 -7 330.64 14.66
 2 -11 -7 345.78 11.29
 2 11 -7 356.82 11.1
 -2 11 6 21.18 2.84
 -2 11 6 26.87 3.03
 2 11 -6 20.17 2.21
 -2 11 6 24.4 3.17
 -2 -11 6 23.36 4.53
 -2 11 6 32.95 5.06
 -2 11 6 26.7 4.21
 -2 -11 6 22.76 3
 2 11 -6 28.62 4.81
 2 11 -6 22.53 3.71
 -2 -11 6 22.52 4.42
 2 -11 -6 22.99 2.59
 2 11 -6 23.14 2.57
 -2 11 5 81.67 5.68
 2 -11 -5 96.32 8.09
 -2 11 5 76.25 5.61
 -2 -11 5 92.78 8.96
 -2 11 5 79.87 8.07
 -2 11 5 83.24 7.3
 2 11 -5 93.53 8.88
 -2 -11 5 96.16 5.64
 -2 11 5 76.22 7.41
 -2 -11 5 91.19 9.23
 2 11 -5 76.59 6.98
 2 -11 -5 74.19 4.65
 2 11 -5 78.87 4.74
 2 -11 -4 312.36 15.9
 -2 -11 4 317.58 14.94
 -2 11 4 291.36 11.58
 -2 -11 4 321.32 16.88
 -2 11 4 278.32 15.83
 2 11 -4 331.53 17.22
 -2 -11 4 334.7 10.13
 2 11 -4 296.82 14.48
 -2 11 4 276.59 15.05
 2 -11 -4 261.66 9.46
 2 11 -4 284.7 9.69
 -2 11 3 33.96 3.65
 -2 11 3 33.18 3.81
 2 11 -3 25.57 4.07
 -2 -11 3 40.07 5.55
 -2 11 3 32.78 5.43
 -2 11 3 35.54 5.28
 2 -11 -3 25.66 2.67
 2 -11 -3 38.86 5.83
 -2 -11 3 35.66 4.85
 -2 -11 2 306.22 15.06
 -2 11 2 255.63 13.42
 -2 -11 2 285.73 12.39
 2 11 -2 299.26 15.79
 -2 11 2 251.23 14.63
 2 -11 -2 317.5 18.12
 -2 -11 2 308.24 14.73
 -2 11 2 288.97 11.62
 -2 -11 1 55.76 5.92
 -2 11 1 51.42 6.25
 -2 -11 1 52.43 5.19
 2 11 -1 52.55 6.39
 -2 11 1 51.18 5.65
 2 11 -1 55.7 6.65
 -2 11 1 41.67 5.81
 2 11 -1 43.76 5.86
 2 -11 -1 58.3 7.79
 -2 11 1 53.65 4.63
 -2 -11 0 159.95 9.54
 2 11 0 142.13 10.83
 -2 11 0 141.63 9.2
 -2 11 0 135.88 9.8
 -2 -11 0 148.12 8.95
 2 -11 0 163.77 10.45
 2 11 0 151.43 11.25
 -2 11 0 161.86 11.38
 2 11 0 136.4 10.03
 2 -11 0 154.04 12.73
 -2 11 0 158.86 7.67
 -2 -11 -1 200.67 10.25
 -2 -11 -1 203.58 10.75
 2 11 1 182.79 12.71
 2 -11 1 234.66 12.99
 -2 11 -1 205.25 11.57
 2 11 1 206.14 13.29
 -2 11 -1 204.46 12.12
 -2 11 -1 205.85 13.06
 2 11 1 181.86 11.09
 -2 -11 -1 228.73 12.9
 -2 11 -1 211.21 8.78
 -2 11 -2 21.88 2.63
 -2 -11 -2 19.46 2.34
 -2 -11 -2 16.75 2.78
 -2 -11 -2 23.75 3.67
 -2 11 -2 15.5 3.04
 2 11 2 20.23 4.5
 2 -11 2 24.35 4.38
 2 11 2 20.11 4.3
 2 -11 2 20.25 2.56
 -2 11 -2 18.18 3.48
 -2 11 -2 16.29 3.57
 -2 11 -2 18.6 2.65
 2 11 2 19.93 2.64
 2 -11 2 20.42 4.46
 -2 -11 -2 21.03 3.53
 2 -11 3 962.29 33.31
 2 11 3 878.62 23.56
 -2 11 -3 877.9 21.65
 -2 -11 -3 895.91 20.95
 2 11 3 890.82 32.22
 -2 -11 -3 945.02 27
 -2 -11 -3 835.89 22.36
 -2 11 -3 855.32 28.59
 -2 11 -3 855.3 23.26
 2 11 3 809.41 21.96
 -2 -11 -3 796.48 18.72
 2 -11 3 963.89 21.93
 2 -11 3 968.39 22.76
 -2 11 -3 894.89 26.28
 2 11 3 887.34 30.16
 2 -11 4 46.36 6.69
 -2 -11 -4 40.08 3.36
 2 11 4 41.02 4.41
 -2 11 -4 38.1 3.51
 2 -11 4 43.62 3.84
 2 -11 4 38.42 3.75
 -2 11 -4 35.21 4.9
 -2 11 -4 33.55 3.82
 -2 -11 -4 36.44 2.59
 2 11 4 42.8 4.05
 2 11 4 40.2 4.19
 2 11 5 6.12 1.83
 -2 11 -5 5.68 1.51
 -2 -11 -5 6.46 1.46
 -2 -11 -5 7.76 2.12
 2 -11 5 10.12 2.18
 -2 11 -5 11.03 2.35
 2 -11 5 8.61 1.81
 -2 11 -5 7.43 1.82
 2 11 5 9.07 1.89
 2 11 5 4.55 1.43
 -2 11 -6 681.95 18.24
 -2 -11 -6 737.76 17.75
 2 11 6 786.28 22.34
 -2 -11 -6 724.07 22.03
 2 -11 6 671.39 18.25
 2 -11 6 733.53 19.69
 -2 11 -6 661.22 20.47
 2 11 6 689.82 18.97
 2 11 6 700.49 20.63
 -2 11 -7 1.65 0.97
 -2 -11 -7 0.66 0.81
 2 -11 7 0.97 1.01
 -2 11 -7 0.7 0.84
 2 11 7 2.74 1.22
 2 11 7 0.29 0.98
 -2 11 -8 94.83 5.05
 -2 -11 -8 110.33 6.88
 -2 11 -8 89.39 5.69
 2 11 8 102.99 5.67
 2 11 8 99.88 5.93
 2 11 8 97.96 6.18
 2 -11 8 92.76 5.56
 -2 11 -9 44.61 3.03
 2 11 9 48.12 3.45
 2 11 9 46.93 3.85
 2 11 9 50.12 3.63
 2 -11 9 44.04 3.42
 -2 11 -10 2.9 0.72
 2 -11 10 2.6 0.9
 2 11 10 2.45 0.78
 2 11 10 3.86 1.04
 2 11 10 2.89 0.83
 2 -11 10 1.45 0.62
 -2 -11 -11 121.52 3.93
 2 -11 11 120.39 4.35
 2 11 11 126.19 4.29
 2 11 11 131.98 4.69
 2 12 -12 28.72 1.48
 -2 12 12 25.69 1.35
 -2 12 12 29.61 1.72
 2 -12 -12 30.22 1.49
 -2 -12 12 26.18 1.72
 -2 -12 11 4.5 1.04
 2 12 -11 4.69 0.83
 -2 12 11 5.65 0.99
 -2 -12 10 89.91 5
 -2 12 10 89.49 4.61
 -2 12 10 84.81 4.24
 2 12 -10 89.98 4.16
 -2 -12 9 63.81 3.87
 -2 -12 9 85.2 5.37
 -2 12 9 72.03 4.63
 2 12 -9 76.32 4.12
 -2 12 9 69.31 4.26
 -2 12 9 73.28 3.78
 2 12 -9 76.57 5.57
 2 12 -8 179.49 9.68
 -2 12 8 188.77 8.17
 -2 12 8 177.74 6.78
 -2 12 8 168.95 7.45
 2 12 -8 187.99 7.27
 -2 12 7 10.73 2.01
 -2 12 7 10.14 1.87
 -2 12 7 11.13 2.21
 -2 -12 7 17.03 3.32
 -2 -12 7 12.77 2.24
 2 12 -7 13.05 2.68
 2 -12 -7 11.58 1.97
 2 12 -7 11.66 1.73
 -2 12 6 25.46 3.12
 -2 12 6 23.69 2.85
 -2 12 6 21.69 2.87
 -2 -12 6 20.97 4.26
 -2 -12 6 26.46 3.14
 2 12 -6 21.79 3.63
 2 -12 -6 24.58 2.68
 2 12 -6 22.72 2.44
 -2 12 5 119.79 6.91
 2 -12 -5 123.37 9.34
 -2 12 5 124.24 6.81
 -2 12 5 112.58 6.75
 -2 12 5 119.33 9.82
 -2 -12 5 128.85 10.55
 2 12 -5 134.92 10.44
 -2 -12 5 139.49 6.95
 -2 12 5 110.5 8.39
 -2 -12 5 135.24 11.32
 2 12 -5 116.85 8.53
 2 -12 -5 118.2 5.97
 2 12 -5 117.14 5.84
 -2 -12 4 78.52 7
 2 -12 -4 83.34 8.09
 -2 12 4 68.05 5.18
 2 12 -4 69.86 4.07
 -2 -12 4 87.59 8.6
 -2 12 4 68.51 7.61
 2 12 -4 78.33 7.07
 -2 -12 4 76.96 4.48
 2 12 -4 81.35 8.2
 -2 12 4 62.5 6.7
 2 12 -4 64.06 3.62
 2 -12 -4 66.02 4.44
 2 12 -4 70.54 4.45
 2 -12 -3 43.61 6.25
 -2 -12 3 43.51 5.3
 2 12 -3 37.84 3.06
 -2 12 3 35.31 3.9
 -2 12 3 32.37 3.6
 -2 12 3 34.62 3.55
 -2 -12 3 44.3 5.97
 -2 12 3 33.93 5.53
 2 -12 -3 32.57 2.35
 -2 12 3 29.83 4.9
 2 -12 -3 33.4 3.15
 2 12 -3 33.48 3.04
 2 -12 -2 77.39 8.97
 -2 -12 2 90.21 7.81
 -2 12 2 78.26 5.37
 -2 12 2 74.42 5.6
 -2 12 2 68.8 5.1
 2 12 -2 67.88 4.44
 -2 -12 2 79.36 7.64
 2 12 -2 69.01 7.3
 2 -12 -2 69.66 3.81
 -2 12 2 72.41 7.52
 2 -12 -2 64.72 4.55
 2 12 -2 69.61 4.62
 2 -12 -1 305.78 18.61
 -2 -12 1 310.2 14.98
 2 12 -1 266.99 9.96
 -2 12 1 279.92 11.16
 -2 12 1 304.41 11.22
 -2 -12 1 290.93 12.73
 2 12 -1 271.59 14.44
 -2 -12 1 289.01 14.14
 2 -12 -1 276.61 9.04
 2 12 -1 269 14.98
 -2 12 1 262.66 14.85
 2 12 -1 246.21 13.86
 2 12 -1 249.2 8.33
 2 12 -1 272.38 10.06
 2 12 -1 280.04 9.69
 2 -12 0 128.89 12.06
 -2 12 0 111.68 6.44
 -2 12 0 117.15 6.4
 2 12 0 112.7 6.31
 -2 -12 0 111.72 5.68
 -2 -12 0 117.18 8.33
 2 12 0 111.15 9.4
 -2 12 0 104.21 8.4
 -2 -12 0 107.7 7.62
 2 12 0 113.78 9.61
 -2 12 0 104.37 8.68
 2 -12 0 110.53 5.7
 2 -12 0 104.04 4.73
 -2 12 0 110.79 9.31
 2 12 0 103.24 8.3
 2 12 0 106.39 5.16
 2 12 0 117.12 6.3
 2 12 0 111.47 5.92
 -2 12 -1 0.86 0.77
 -2 -12 -1 2.04 1.45
 2 12 1 1.44 1.86
 -2 12 -1 0.84 1.28
 -2 -12 -1 2.21 1.02
 -2 -12 -1 3 1.42
 2 -12 1 0.86 0.89
 2 12 1 1.15 1.15
 -2 12 -1 -1.02 1.1
 2 -12 1 1.56 0.74
 2 12 1 1.16 1.44
 2 12 1 0.46 0.8
 2 12 1 1.68 1.06
 2 -12 1 2.47 1.27
 2 -12 2 462.22 22.14
 -2 12 -2 385.82 12.71
 -2 -12 -2 401.51 12.18
 2 12 2 357.91 18.66
 -2 12 -2 382.24 15.75
 -2 -12 -2 410.69 16.09
 -2 -12 -2 372.88 14.61
 -2 12 -2 411.7 16.85
 2 -12 2 431.95 12.45
 2 -12 2 443.08 13.71
 2 12 2 389.8 18.6
 -2 12 -2 399.59 18.25
 -2 -12 -2 390.31 11.2
 2 12 2 365.35 12.83
 2 -12 3 31.07 5.56
 -2 -12 -3 33.81 3.13
 2 12 3 30.48 3.64
 -2 12 -3 30.2 3.11
 -2 -12 -3 32.38 4.31
 -2 12 -3 34.88 4.22
 -2 -12 -3 24.92 3.11
 -2 12 -3 32.66 4.05
 2 -12 3 34.89 3.32
 2 12 3 31.01 4.87
 2 -12 3 32.25 3.46
 -2 12 -3 29.89 4.68
 -2 12 -3 32.07 3.49
 -2 -12 -3 32.24 2.64
 2 12 3 31.3 3.4
 2 -12 4 25.15 4.99
 -2 -12 -4 24.86 2.69
 -2 12 -4 21.28 2.63
 2 12 4 22.36 3.18
 -2 12 -4 21.67 3.2
 2 12 4 23.66 4.4
 2 -12 4 22.12 2.98
 2 -12 4 25.35 2.95
 -2 12 -4 21.63 2.86
 -2 12 -4 24.68 4.13
 -2 -12 -4 22.17 2.13
 2 12 4 19.73 2.91
 2 12 5 65.54 5.41
 -2 12 -5 65.19 4.5
 -2 -12 -5 71.85 4.57
 -2 -12 -5 68.49 5.75
 2 -12 5 76.56 5.22
 2 -12 5 71.18 5.1
 -2 12 -5 61.76 4.88
 2 12 5 62.69 4.42
 -2 -12 -5 67.73 3.71
 2 12 5 61.85 5.04
 -2 12 -6 25.74 2.78
 -2 -12 -6 26.97 2.67
 2 12 6 27.29 3.58
 -2 -12 -6 26.94 3.56
 2 -12 6 25.67 3.04
 2 -12 6 26.01 2.99
 -2 12 -6 23.47 2.92
 2 12 6 24.02 2.75
 2 12 6 25.29 3.23
 -2 12 -7 247.81 8.82
 -2 -12 -7 272.73 11.03
 -2 12 -7 243.8 9.55
 2 12 7 240.25 9.18
 2 12 7 268.71 10.69
 2 -12 7 239.3 8.54
 2 -12 7 269.9 10.06
 -2 12 -8 3.15 0.9
 2 12 8 4.67 1.14
 2 12 8 3.08 1.24
 2 12 8 5.28 1.34
 2 -12 8 2.23 1.08
 -2 12 -9 5.39 0.98
 2 -12 9 7.51 1.4
 2 12 9 6.87 1.14
 2 12 9 6.64 1.4
 2 12 9 8.15 1.44
 2 -12 9 7.15 1.36
 2 -12 10 81.26 3.76
 2 12 10 81.24 3.36
 2 12 10 83.13 3.95
 2 12 10 82.78 3.45
 2 -12 10 79.01 3.54
 -2 -12 -11 3.33 0.52
 2 -12 11 2.65 0.56
 2 12 11 3.98 0.59
 2 -12 11 3.34 0.53
 2 12 11 3.73 0.67
 2 13 -11 38.75 1.93
 -2 13 11 33.48 1.78
 -2 13 11 39.56 2.24
 2 -13 -11 37.26 1.92
 -2 -13 11 35.54 2.3
 -2 -13 10 6.7 1.36
 2 13 -10 6.42 0.98
 -2 13 10 6.74 1.1
 -2 13 10 5.68 1.12
 -2 -13 9 120.89 5.95
 -2 13 9 112.61 5.41
 2 13 -9 116.45 4.77
 -2 13 9 105.79 4.87
 -2 13 8 1.08 0.65
 2 13 -8 1.26 0.69
 -2 13 8 0.89 0.64
 -2 -13 8 2.21 1.09
 2 13 -8 0.17 0.89
 -2 13 8 0.88 0.94
 -2 -13 8 1.61 0.88
 -2 13 7 71.6 4.93
 -2 13 7 75.2 4.77
 2 13 -7 76.56 6.11
 -2 -13 7 77.89 6.85
 -2 -13 7 88.74 5.59
 -2 13 7 69.53 4.79
 2 -13 -7 85.12 4.95
 -2 13 7 63.12 3.77
 2 13 -7 82.39 4.46
 -2 13 6 2.05 1.2
 -2 13 6 2.06 0.99
 -2 13 6 3.04 1.4
 -2 -13 6 5.98 2.29
 -2 -13 6 2.85 1.22
 2 13 -6 1.71 1.32
 2 -13 -6 2.58 1.09
 2 13 -6 1.12 0.78
 -2 13 5 108.78 6.43
 -2 13 5 105.75 6.19
 -2 13 5 103.43 6.22
 2 13 -5 102.9 4.93
 -2 -13 5 130.69 10.49
 2 13 -5 105.34 7.8
 -2 13 5 104.37 8.9
 -2 -13 5 124.15 6.36
 2 -13 -5 106.54 5.73
 2 13 -5 106.79 5.44
 -2 13 4 187.62 8.78
 2 -13 -4 238.03 13.57
 -2 13 4 186.13 8.64
 2 13 -4 186.98 7.29
 -2 -13 4 221.8 13.98
 -2 13 4 195.17 12.68
 2 13 -4 242.57 13.57
 -2 -13 4 226.09 7.96
 -2 13 4 152.98 10.04
 2 -13 -4 197.87 8.08
 2 13 -4 194.81 7.76
 2 -13 -3 17.37 3.99
 2 13 -3 20.17 2.33
 -2 13 3 16.43 2.52
 -2 13 3 19.02 2.73
 -2 -13 3 23.48 4.41
 -2 13 3 22.37 4.46
 2 -13 -3 18.63 1.82
 -2 13 3 20.2 3.8
 2 -13 -3 17.4 2.32
 2 13 -3 16.97 2.18
 2 -13 -2 189.33 14.04
 -2 -13 2 171.74 7.08
 -2 13 2 163.59 8.24
 -2 13 2 140.69 7.33
 -2 13 2 168.81 8.27
 2 13 -2 150.87 6.97
 -2 -13 2 181.09 11.74
 2 13 -2 147.61 9.74
 2 -13 -2 161.05 6.31
 2 13 -2 173.88 11.59
 -2 13 2 148.79 10.58
 2 -13 -2 164.34 7.4
 2 13 -2 162.52 7.36
 2 13 -2 159.39 7.03
 -2 13 1 8.68 1.87
 -2 13 1 6.89 1.75
 -2 13 1 8.86 1.83
 2 13 -1 7.27 1.73
 -2 -13 1 10.4 2.85
 2 13 -1 7.75 2.56
 -2 -13 1 7.24 1.52
 -2 -13 1 9.8 2.29
 2 13 -1 3.99 1.89
 -2 13 1 8.34 2.71
 2 -13 -1 8.91 1.54
 -2 13 1 8.69 2.7
 2 -13 -1 7.75 3.13
 2 13 -1 8.96 1.74
 2 13 -1 7.43 1.6
 -2 -13 0 330.99 13.89
 2 13 0 297.49 15.38
 -2 -13 0 321.06 14.76
 2 -13 0 325.68 9.33
 2 13 0 317.08 16.31
 2 -13 0 332.36 10.87
 -2 13 0 327.56 15.66
 -2 13 0 298.96 15.82
 -2 -13 0 334.93 10.75
 -2 13 0 314.4 11.46
 2 13 0 297.96 11.41
 -2 13 0 323.15 11.6
 2 13 0 317.07 11.03
 2 13 0 309.69 11.19
 -2 13 -1 382.73 12.52
 -2 13 -1 355.8 12.11
 -2 -13 -1 392.67 11.92
 -2 13 -1 326.81 14.62
 2 13 1 349.53 17.29
 -2 -13 -1 395.09 15.39
 -2 -13 -1 385.92 15.41
 2 13 1 364.51 17.42
 -2 13 -1 354.69 15.86
 2 -13 1 389.15 11.27
 2 -13 1 387.41 12.42
 -2 13 -1 365.38 17.45
 2 13 1 358.32 12.25
 2 -13 1 422.62 21.83
 2 -13 2 150.72 12.56
 -2 -13 -2 146.2 6.66
 -2 13 -2 130.99 6.62
 2 13 2 128.2 7.36
 2 13 2 125.71 10.15
 -2 -13 -2 127.91 7.95
 -2 13 -2 118.26 7.9
 -2 -13 -2 141.48 8.78
 2 -13 2 144.44 6.66
 2 13 2 138.02 10.02
 -2 13 -2 139.19 8.74
 2 -13 2 145.02 7.17
 -2 13 -2 132.74 9.89
 -2 -13 -2 128.55 6.05
 2 13 2 119.34 6.57
 2 -13 3 273.66 8.38
 2 -13 3 278.17 16.76
 -2 -13 -3 255.78 9.32
 -2 13 -3 238.82 9.37
 2 13 3 219.38 10.08
 -2 13 -3 238.82 9.24
 2 13 3 244.83 13.07
 2 -13 3 273.1 10.51
 2 -13 3 266.74 9.67
 -2 13 -3 236.45 12.89
 -2 -13 -3 235.01 8.25
 2 13 3 224.51 9.41
 2 -13 4 14.4 1.78
 -2 -13 -4 10.28 2.11
 2 13 4 12.1 2.3
 -2 13 -4 13.9 2.15
 -2 -13 -4 14.04 2.03
 2 -13 4 13.03 2.12
 2 -13 4 13.17 2.3
 2 13 4 11.62 1.75
 -2 -13 -4 16.95 1.94
 2 13 4 10.27 2.1
 -2 -13 -5 28.18 3.33
 2 13 5 27.9 3.44
 -2 13 -5 34.01 3.11
 -2 -13 -5 31.02 2.91
 2 -13 5 30.87 3.33
 2 -13 5 37.21 3.52
 -2 -13 -5 27.74 2.43
 2 13 5 25.34 2.65
 2 13 5 32.25 3.25
 2 13 5 24.81 3.13
 -2 -13 -6 340.79 11.91
 2 -13 6 335.74 11.34
 2 -13 6 360.42 11.8
 -2 13 -6 327.12 10.38
 2 13 6 298.34 10.26
 2 13 6 317.88 11.72
 2 -13 7 6.17 1.23
 2 -13 7 5.36 1.43
 -2 13 -7 5.85 1.25
 2 13 7 4.6 1.18
 2 13 7 6.23 1.62
 2 13 7 4.7 1.36
 2 13 7 7.21 1.63
 2 -13 8 42.09 3.28
 -2 13 -8 38.25 2.64
 2 -13 8 40.56 2.99
 2 13 8 39.96 2.8
 2 13 8 39.36 3.2
 2 13 8 38.85 3.27
 2 -13 9 1.62 0.57
 2 -13 9 3 0.85
 -2 13 -9 1.53 0.49
 2 -13 9 1.65 0.71
 2 13 9 2.01 0.59
 2 13 9 2.33 0.85
 2 13 9 2.43 0.78
 2 -13 10 4.01 0.64
 2 -13 10 2.58 0.62
 -2 13 -10 2.47 0.51
 2 -13 10 3.18 0.65
 2 13 10 3.63 0.71
 -2 14 11 18.69 1.27
 2 -14 -11 18.22 1.04
 -2 -14 11 14.85 1.23
 -2 -14 10 10.62 1.35
 2 14 -10 11.77 1.09
 -2 14 10 10.47 0.96
 -2 14 10 11.68 1.3
 -2 -14 9 1.59 0.59
 -2 -14 9 1.57 0.71
 -2 14 9 1.44 0.64
 2 14 -9 1.64 0.61
 -2 14 9 1.41 0.75
 -2 -14 8 114.11 5.59
 -2 14 8 113.64 5.53
 2 14 -8 117.54 4.84
 -2 14 8 114.66 5.05
 -2 -14 7 7.76 1.9
 -2 14 7 10.65 1.72
 -2 -14 7 12.32 1.96
 -2 -14 7 12.66 2.15
 -2 14 7 11 1.84
 2 -14 -7 12.95 1.97
 2 14 -7 10.02 1.5
 -2 14 7 7.07 1.15
 -2 14 6 72.66 4.93
 -2 -14 6 75.17 7.17
 -2 14 6 77.78 4.99
 -2 14 6 73.9 4.79
 -2 -14 6 82.86 5.08
 2 -14 -6 87.79 4.95
 2 14 -6 79.72 4.39
 -2 14 5 124.98 6.82
 -2 14 5 121.31 9.28
 -2 -14 5 150.87 10.7
 -2 14 5 127.97 6.6
 2 14 -5 123.37 5.42
 -2 14 5 137.93 6.93
 -2 -14 5 158.13 6.89
 2 -14 -5 142.67 6.54
 2 14 -5 137.69 6.06
 -2 14 4 4.29 1.52
 2 14 -4 2.44 0.99
 -2 14 4 2 1.06
 -2 -14 4 3.31 1.04
 -2 14 4 2.09 1.62
 -2 -14 4 2.46 1.89
 2 -14 -4 1.48 0.8
 2 14 -4 3.38 0.98
 2 14 -3 188.03 7.61
 -2 14 3 174.81 7.97
 2 -14 -3 183.54 6.46
 -2 14 3 187.88 12.39
 2 14 -3 178.51 9.38
 2 -14 -3 200.85 8.16
 2 14 -3 186.97 7.65
 2 14 -3 194.47 7.44
 2 14 -2 23.57 2.71
 -2 -14 2 23.74 2.47
 -2 14 2 25.3 3.06
 -2 14 2 23.59 2.77
 2 14 -2 23.08 3.63
 -2 14 2 25.3 4.44
 -2 -14 2 24.87 4.4
 2 -14 -2 22.33 2.27
 2 -14 -2 23.87 2.82
 2 14 -2 26.74 2.7
 2 14 -2 29.79 2.95
 -2 14 1 38.83 3.76
 -2 14 1 47.02 4.12
 -2 -14 1 49.65 3.67
 2 14 -1 37.53 3.53
 -2 14 1 43.78 3.65
 2 14 -1 42.63 5.18
 -2 -14 1 45.16 5.49
 -2 14 1 45.27 5.38
 2 14 -1 42.81 5.37
 2 -14 -1 46.6 3.44
 -2 14 1 39.17 5.13
 2 -14 -1 42.87 3.79
 2 14 -1 42.22 3.53
 2 14 -1 44 3.64
 -2 14 0 28.47 3.09
 -2 -14 0 27.04 2.74
 -2 14 0 27.95 3.13
 -2 14 0 30 2.91
 2 14 0 23.97 4.1
 -2 -14 0 30.09 3.73
 -2 -14 0 29.67 4.27
 2 14 0 29.27 4.4
 -2 14 0 35.17 4.57
 2 -14 0 38.66 3.3
 2 -14 0 30.65 2.45
 -2 14 0 23.52 3.98
 2 -14 0 20.21 4.48
 2 14 0 29.83 3.1
 2 14 0 35.61 3.27
 2 14 1 164.82 11.04
 -2 -14 -1 172.8 9.9
 -2 -14 -1 187.19 7.67
 -2 14 -1 177.12 7.81
 -2 14 -1 182.46 8.13
 2 -14 1 195.16 8.13
 2 -14 1 190.84 7.24
 -2 -14 -1 187.17 7.82
 2 14 1 176.51 7.82
 2 14 2 38.98 5.42
 -2 -14 -2 42.15 4.39
 2 -14 2 48.16 3.98
 2 -14 2 44.15 3.48
 -2 14 -2 42.34 3.67
 -2 14 -2 41.73 3.5
 2 14 2 43.27 4.07
 -2 -14 -2 46.16 3.58
 -2 -14 -2 45.58 3.52
 2 14 2 41.6 3.66
 -2 -14 -3 59.25 3.88
 2 -14 3 64.65 4.34
 2 -14 3 64.05 4.78
 2 14 3 55.84 4.69
 -2 -14 -3 65.51 4.27
 -2 14 -3 58.95 4.24
 -2 14 -3 57.89 3.99
 2 -14 4 1.85 1.07
 2 -14 4 3.96 1.31
 -2 14 -4 2.44 0.99
 -2 -14 -4 2.31 1.02
 2 14 4 3.64 1.42
 2 14 4 1.6 0.81
 -2 -14 -4 2.79 0.89
 2 14 4 3.12 1.19
 2 -14 5 23.54 2.19
 2 -14 5 21.51 2.6
 2 -14 5 19.29 2.54
 2 14 5 21.68 2.87
 -2 -14 -5 22.34 2.32
 -2 14 -5 18.83 2.25
 -2 14 -5 23.95 2.5
 2 14 5 18.49 2.11
 -2 -14 -5 20.41 2.03
 2 14 5 19.17 2.38
 2 14 5 20 2.6
 2 -14 6 12.71 1.61
 2 -14 6 13.06 1.98
 2 -14 6 14.3 2.07
 -2 14 -6 13.04 1.75
 -2 14 -6 14.33 1.86
 2 14 6 11.22 1.59
 2 -14 6 14.39 1.7
 2 14 6 13.21 2.11
 2 -14 7 58.73 3.25
 2 -14 7 52.57 3.29
 2 -14 7 56.99 3.78
 -2 14 -7 50.92 3.11
 -2 14 -7 51.11 3.22
 2 -14 7 53.09 3.21
 2 14 7 51.74 3.12
 2 14 7 49.35 3.68
 2 14 7 57.29 3.97
 2 -14 8 0.59 0.43
 2 -14 8 1.47 0.75
 -2 14 -8 1.21 0.64
 2 14 8 2.03 0.62
 2 -14 8 0.98 0.55
 2 14 8 0.96 0.66
 2 14 8 0.79 0.55
 2 -14 9 43.26 1.95
 2 -14 9 40.69 2.42
 -2 14 -9 41.66 2.14
 2 -14 9 38.21 2.13
 2 14 9 37.56 1.73
 2 14 9 43.27 2.46
 2 14 9 40.81 2.49
 2 -14 10 20.67 1.19
 2 14 10 23.26 1.41
 -2 -15 10 31.27 1.86
 2 15 -10 31.69 1.34
 -2 15 10 34.4 1.85
 2 -15 -10 37.05 1.8
 -2 15 9 40.54 2.49
 -2 15 9 37.88 1.86
 2 15 -9 39.95 2.05
 -2 -15 9 41.67 2.59
 -2 -15 9 32.24 1.82
 -2 15 8 16.77 1.84
 2 15 -8 16.88 1.56
 -2 15 8 13.38 1.42
 -2 -15 8 14.59 1.78
 -2 -15 8 18.41 1.95
 -2 15 7 113.35 5.28
 -2 -15 7 117.45 5.84
 -2 -15 7 122.59 5.49
 -2 15 7 115.26 5.46
 -2 15 7 105.74 4.71
 2 15 -7 115.09 4.71
 -2 -15 6 2.51 1.17
 -2 15 6 3.22 1.1
 -2 -15 6 2.96 1.43
 -2 15 6 2.54 0.92
 -2 -15 6 3.28 1.01
 2 -15 -6 4.78 1.24
 2 15 -6 3.65 0.95
 -2 15 5 3.56 1.16
 -2 -15 5 2.27 1.15
 -2 15 5 3.29 1.47
 -2 15 5 2.36 1.05
 -2 15 5 2.82 1.13
 2 15 -5 1.87 0.75
 -2 -15 5 1.78 0.66
 2 -15 -5 2.86 1.06
 2 15 -5 3.72 0.83
 2 15 -5 2 0.74
 -2 15 4 187.31 8.29
 -2 15 4 194.57 11.51
 -2 -15 4 222.41 12.61
 -2 15 4 194.65 8.38
 -2 15 4 175.62 7.52
 2 15 -4 190.85 7.14
 2 -15 -4 213.15 8.16
 2 15 -4 208.13 7.06
 2 15 -4 191.63 7.36
 -2 -15 3 58.96 6.42
 -2 15 3 42.01 5.33
 -2 15 3 45.26 3.61
 2 15 -3 48.61 3.6
 2 -15 -3 50.8 3.02
 2 -15 -3 52.16 3.97
 2 15 -3 55.46 3.54
 2 15 -3 49.98 3.63
 -2 -15 2 2.03 1.54
 2 15 -2 2.97 1.12
 -2 15 2 4.28 1.85
 -2 15 2 3.1 1.16
 2 15 -2 4.01 1.1
 -2 15 2 3.87 1.38
 2 -15 -2 3.97 1.14
 2 -15 -2 3.57 1.27
 2 15 -2 3.98 1.19
 2 15 -2 3.65 1.04
 -2 -15 1 1.11 1.46
 -2 15 1 5.76 2.47
 2 15 -1 3.05 1.61
 -2 -15 1 2.9 0.96
 -2 15 1 2.59 1.25
 -2 15 1 1.63 0.95
 -2 15 1 2.95 1.29
 2 -15 -1 3.64 1.08
 2 -15 -1 3.64 1.31
 2 15 -1 4.28 1.19
 2 15 -1 0.51 0.76
 -2 -15 0 1.59 0.79
 -2 -15 0 1.88 1.72
 2 15 0 1.8 1.25
 -2 15 0 1.57 1.05
 -2 -15 0 4.65 1.11
 -2 15 0 1.08 0.67
 -2 15 0 2.52 1.1
 2 -15 0 2.5 0.97
 2 -15 0 1.55 1.12
 2 15 0 3.64 1.1
 -2 -15 -1 95.05 6.94
 2 15 1 85.83 7.42
 2 15 1 86.34 5.59
 -2 15 -1 101.61 5.8
 -2 15 -1 83.85 5
 -2 -15 -1 105.05 5.29
 2 -15 1 101.73 5.58
 2 -15 1 101.84 4.92
 -2 -15 -1 101.16 4.52
 -2 -15 -1 99.45 5.43
 2 15 1 97.24 5.37
 -2 -15 -2 16.69 2.64
 2 -15 2 17.57 2.4
 2 -15 2 14.53 1.94
 2 15 2 13.4 2.25
 -2 15 -2 15.45 2.23
 -2 15 -2 14.95 2.01
 -2 -15 -2 14.07 1.99
 -2 -15 -2 15.29 2.02
 2 15 2 16.84 2.23
 2 -15 3 19.65 2.28
 2 -15 3 22.93 2.8
 -2 15 -3 19.07 2.08
 -2 -15 -3 24.35 2.48
 2 15 3 19.89 2.64
 -2 -15 -3 24.91 2.4
 2 15 3 19.89 2.68
 2 -15 4 1.94 1.06
 2 -15 4 1.97 0.79
 2 15 4 1.46 0.81
 -2 15 -4 0.93 0.54
 -2 15 -4 0.55 0.71
 -2 -15 -4 3.03 1.11
 -2 -15 -4 2.34 0.87
 2 15 4 1.45 0.81
 2 -15 5 22.12 2.51
 2 -15 5 22.54 2.41
 2 15 5 19.11 2.51
 -2 15 -5 21.26 2.23
 -2 15 -5 20.58 1.78
 -2 -15 -5 20.05 1.88
 2 15 5 18.15 1.84
 2 15 5 22.63 2.6
 2 15 5 16.68 2.09
 2 -15 6 21.16 2.21
 2 -15 6 23.52 2.4
 -2 15 -6 21.68 2.1
 2 15 6 16.36 1.61
 2 15 6 20.69 2.37
 2 15 6 22.38 2.43
 2 -15 7 -1.02 0.74
 2 -15 7 0.84 0.79
 -2 15 -7 0.21 0.49
 2 -15 7 0.21 0.38
 2 15 7 0.91 0.45
 2 15 7 0.73 0.72
 2 15 7 1.08 0.68
 2 -15 8 48.45 2.3
 2 -15 8 50.28 2.81
 -2 15 -8 49.33 2.42
 2 -15 8 45.76 2.03
 2 15 8 51.03 2.89
 2 15 8 51.83 2.89
 2 -15 9 15.42 1.21
 -2 15 -9 14.5 0.94
 2 15 9 15.41 1.22
 2 15 9 15.71 1.17
 -2 -16 9 12.04 1.1
 2 16 -9 12.58 0.8
 -2 16 9 12.91 1.02
 -2 16 9 14.47 1.2
 2 -16 -9 14.38 1.16
 -2 16 8 163.16 5.37
 -2 -16 8 160.59 5.22
 -2 -16 8 145.16 5.08
 2 16 -8 160.16 4.59
 -2 -16 7 3.11 0.8
 2 16 -7 3.38 0.71
 -2 16 7 4.58 0.79
 -2 16 7 3.17 0.93
 -2 -16 7 2.37 0.9
 -2 -16 6 5.39 1.34
 -2 16 6 4.88 1.18
 -2 16 6 6.35 1.24
 -2 -16 6 6.9 1.18
 2 -16 -6 6.04 1.29
 -2 16 6 5.49 1.27
 2 16 -6 5.63 1
 -2 16 5 13.66 1.95
 -2 -16 5 17.51 3.18
 -2 16 5 12.97 1.9
 2 16 -5 13.14 1.47
 -2 -16 5 12.54 1.45
 -2 -16 5 13.47 2.1
 2 -16 -5 14.93 1.93
 2 16 -5 11.98 1.54
 -2 16 4 0.66 0.83
 -2 -16 4 0.27 0.89
 -2 -16 4 1.86 1.25
 -2 16 4 -0.29 1.51
 -2 16 4 0.28 0.77
 -2 16 4 1.17 0.66
 2 16 -4 0.93 0.66
 2 -16 -4 0.08 0.78
 2 16 -4 0.23 0.54
 -2 16 3 164.63 7.36
 -2 16 3 152.62 9.63
 -2 -16 3 174.34 10.33
 -2 16 3 146.59 6.13
 2 16 -3 155.67 6.38
 -2 -16 3 184.19 7.67
 2 -16 -3 160.25 5.52
 2 -16 -3 186.15 7.39
 2 16 -3 174.97 6.1
 2 16 -3 158.85 6.41
 -2 16 2 22.52 3.68
 -2 -16 2 24.17 3.85
 -2 16 2 17.81 2.06
 2 -16 -2 21.16 2.05
 -2 -16 2 24.52 2.64
 2 -16 -2 23.53 2.62
 2 16 -2 18.98 2.16
 2 16 -2 20.91 2.11
 -2 -16 1 1.96 1.01
 -2 -16 1 5.1 1.83
 -2 16 1 1.67 1.81
 -2 16 1 1.41 1.01
 -2 -16 1 1.62 0.73
 2 -16 -1 1.21 0.84
 2 -16 -1 1.8 1.12
 2 16 -1 2.14 0.88
 -2 -16 0 19.08 3.16
 2 16 0 19.67 3
 -2 16 0 20.31 3.45
 -2 16 0 15.87 2.04
 -2 -16 0 18.31 2
 -2 16 0 17.81 2.43
 2 -16 0 18.67 2.16
 -2 -16 0 17.86 2.04
 -2 -16 0 21.61 2.53
 2 -16 0 19.66 2.46
 2 16 0 20.98 2.24
 -2 -16 -1 19.26 2.89
 2 -16 1 20.7 2.4
 -2 -16 -1 20.76 1.9
 -2 16 -1 19.52 2.15
 -2 -16 -1 21.44 2.18
 -2 16 -1 20.55 2.5
 2 16 1 20.02 2.44
 -2 -16 -1 22.57 2.45
 2 -16 1 25.04 2.77
 2 16 1 22.12 2.33
 -2 -16 -2 145.53 6.09
 2 -16 2 145.15 6.55
 2 -16 2 144.03 5.76
 2 16 2 129.03 6.5
 -2 16 -2 128.72 5.4
 -2 -16 -2 138.84 5.81
 -2 16 -2 144.66 6.57
 2 -16 3 2.22 0.91
 2 -16 3 1.11 0.88
 2 16 3 2.08 1
 -2 -16 -3 1.17 0.68
 -2 16 -3 1.78 0.62
 -2 16 -3 1.64 0.85
 -2 -16 -3 1.15 0.62
 2 16 3 2.58 1.02
 2 -16 4 17.66 1.99
 2 -16 4 15.09 2.1
 2 16 4 15.26 2.14
 -2 16 -4 14.72 1.89
 -2 -16 -4 16.44 1.74
 2 16 4 13.1 1.83
 2 16 4 12.89 1.86
 2 -16 5 63.41 3.89
 2 -16 5 66 3.72
 -2 16 -5 62.52 3.54
 -2 -16 -5 62.39 3
 2 16 5 56.79 3.67
 2 16 5 57.49 3.27
 2 -16 6 14.67 1.64
 2 -16 6 14.35 1.63
 -2 16 -6 14.21 1.54
 2 16 6 11.1 1.56
 2 16 6 14.63 1.76
 2 -16 7 9.47 0.96
 2 -16 7 7.34 1.07
 -2 16 -7 6.12 0.89
 2 16 7 6.3 1.03
 2 16 7 7.65 1.14
 2 -16 8 7.72 0.91
 -2 16 -8 9.05 0.8
 2 16 8 9 0.96
 2 16 8 8.83 0.97
 -2 17 8 6 0.77
 -2 -17 8 4.2 0.6
 2 -17 -8 6.95 0.79
 -2 -17 7 99.73 3.25
 -2 -17 7 106.58 4.18
 2 17 -7 100.02 3.23
 -2 17 7 106.02 3.98
 -2 -17 6 55.16 3.34
 -2 17 6 49.83 2.96
 2 17 -6 51.28 2.54
 -2 17 6 54.38 3.05
 -2 -17 5 6 1.28
 -2 17 5 3.99 1
 -2 17 5 4.52 1.02
 2 -17 -5 6.67 1.33
 2 17 -5 4.37 0.85
 -2 17 4 97.44 4.89
 2 -17 -4 109.64 4.48
 -2 -17 4 103.65 6.79
 -2 17 4 101.46 5.01
 -2 -17 4 107.17 5.33
 2 -17 -4 114.38 5.15
 2 17 -4 97.95 4.26
 -2 -17 3 17.87 3.03
 -2 17 3 17.07 2.14
 -2 -17 3 19.6 2.25
 2 -17 -3 21.19 2.3
 -2 17 3 17.44 2.16
 2 -17 -3 19.94 1.81
 -2 -17 2 19.18 3.11
 2 17 -2 17.09 1.61
 2 -17 -2 15.41 1.61
 -2 -17 2 16.14 2.01
 2 -17 -2 18.35 2.15
 -2 17 2 15.34 2.05
 -2 -17 1 0.42 1
 2 17 -1 0.52 0.47
 2 -17 -1 0.25 0.69
 2 -17 -1 -0.1 0.71
 -2 -17 1 -0.03 0.82
 -2 -17 1 1.14 0.73
 -2 -17 0 7.85 1.96
 2 -17 0 8 1.38
 -2 -17 0 8.05 1.27
 2 17 0 8.73 1.45
 -2 17 0 7.48 1.5
 -2 -17 0 8.8 1.63
 2 -17 0 8.5 1.6
 2 17 0 7.15 1.18
 2 -17 1 55.34 3.75
 -2 -17 -1 55.46 3.57
 2 -17 1 48.72 3.39
 2 17 1 47.74 3.44
 -2 17 -1 44.91 3.41
 2 -17 2 9.41 1.62
 2 17 2 7.66 1.45
 -2 17 -2 7.34 1.46
 -2 -17 -2 9.1 1.38
 2 -17 2 9.55 1.62
 2 17 2 7.76 1.48
 2 -17 3 27.76 2.56
 -2 17 -3 28.83 2.48
 2 17 3 28.05 2.58
 2 -17 3 27.16 2.48
 -2 -17 -3 28.8 2.24
 2 17 3 24.55 2.34
 2 -17 4 8.16 1.36
 2 -17 4 9.63 1.25
 2 17 4 7.92 1.41
 -2 17 -4 9.98 1.44
 -2 -17 -4 9.46 1.16
 2 17 4 7.38 1.22
 2 17 4 7.58 1.22
 2 17 4 8.18 1.33
 2 -17 5 0.32 0.53
 2 -17 5 1.16 0.59
 -2 17 -5 0.57 0.53
 2 -17 5 0.82 0.5
 2 17 5 -0.1 0.63
 2 17 5 1.86 0.47
 2 17 5 0.3 0.52
 2 -17 6 33 2.02
 2 -17 6 30.03 1.94
 2 -17 6 31.44 1.71
 2 17 6 35.69 2.22
 2 17 6 30.54 2.08
 -2 17 -6 34.15 1.97
 -2 17 -7 0.57 0.34
 2 17 7 0.17 0.33
 2 17 7 0.84 0.37
 2 -17 7 0.5 0.35
 -2 18 7 2.35 0.48
 -2 -18 7 1.84 0.48
 2 -18 -7 1.49 0.38
 -2 18 6 0.88 0.43
 2 -18 -6 0.76 0.37
 -2 -18 5 34.67 2.41
 -2 18 5 31.61 2.15
 2 -18 -5 39.87 2.46
 -2 18 5 30.77 2.07
 2 -18 -5 34.34 1.9
 -2 -18 4 0.59 0.68
 -2 18 4 0.62 0.66
 2 -18 -4 0.47 0.58
 2 -18 -4 1.34 0.42
 -2 18 4 0.07 0.46
 -2 -18 3 31.39 2.43
 -2 18 3 28.9 2.4
 2 18 -3 29.01 1.89
 2 -18 -3 34.55 2.53
 -2 18 3 30.29 2.41
 -2 -18 2 2.36 0.77
 2 -18 -2 3.42 0.72
 2 18 -2 3.63 0.83
 -2 18 2 2.94 0.98
 2 -18 -2 2.62 0.87
 -2 -18 2 2.08 0.89
 -2 18 2 2.87 0.91
 -2 -18 1 15.66 1.6
 2 -18 -1 17.63 1.64
 2 18 -1 16.73 1.68
 -2 -18 1 19.09 2.08
 2 -18 -1 21.62 2.13
 -2 18 1 18.84 2.01
 2 -18 0 5.47 1.19
 -2 -18 0 4.17 1
 2 -18 0 3.12 0.82
 -2 -18 0 3.96 0.81
 2 18 0 2.97 0.84
 2 -18 1 0.89 0.6
 2 18 1 1.51 0.66
 -2 18 -1 1.4 0.8
 -2 -18 -1 1.8 0.75
 2 -18 1 0.43 0.66
 2 18 1 0.98 0.65
 2 -18 2 39.74 2.68
 -2 18 -2 33.93 2.51
 2 18 2 33.85 2.46
 2 -18 2 38.32 2.64
 -2 -18 -2 40.56 2.47
 2 18 2 33.04 2.37
 2 18 2 31.63 1.93
 2 -18 3 0.33 0.6
 2 18 3 0.17 0.52
 -2 18 -3 -0.17 0.53
 2 -18 3 -0.58 0.62
 -2 -18 -3 0.08 0.43
 2 18 3 0.06 0.44
 2 18 3 -0.18 0.52
 2 18 3 0.62 0.41
 2 -18 4 1.55 0.66
 -2 18 -4 1.53 0.6
 2 -18 4 1.32 0.62
 2 18 4 1.41 0.51
 2 18 4 0.66 0.44
 2 18 4 1.57 0.56
 2 -18 5 29.36 1.85
 2 -18 5 29.88 1.58
 2 18 5 28.67 1.82
 2 18 5 29.15 1.72
 -2 18 -5 29.54 1.72
 -2 18 -6 5.28 0.58
 2 18 6 5.3 0.66
 2 18 6 4.67 0.61
 2 -18 6 4.38 0.67
 -2 19 5 6.64 0.73
 -2 -19 5 7.18 0.92
 -2 -19 5 7.78 0.91
 2 -19 -4 33.43 2
 -2 19 4 25.57 1.59
 -2 -19 4 30.79 2.02
 -2 -19 4 31.06 1.91
 -2 19 4 26.73 1.74
 -2 -19 3 0.7 0.48
 -2 19 3 0.71 0.46
 2 -19 -3 1.18 0.56
 -2 -19 3 1.6 0.67
 -2 19 3 0.65 0.46
 -2 -19 2 29.35 1.91
 2 19 -2 29.64 1.55
 -2 19 2 31.21 2.13
 -2 -19 2 35.96 2.3
 2 -19 -2 38.16 2.33
 -2 19 2 32.75 2.1
 -2 19 1 5.7 0.94
 -2 -19 1 3.97 0.69
 2 -19 -1 3.3 0.63
 2 19 -1 3.34 0.65
 -2 19 1 4.21 0.91
 2 -19 -1 4.94 0.95
 -2 -19 1 4.48 0.88
 2 19 -1 3.44 0.68
 -2 19 0 5.52 0.93
 2 -19 0 4.82 0.81
 -2 -19 0 4.26 0.56
 2 19 0 4.98 0.78
 2 -19 0 5.23 0.93
 -2 -19 0 5.08 0.91
 2 19 0 5.16 0.77
 2 -19 1 9.58 1.12
 2 19 1 11.43 1.16
 2 -19 1 12.05 1.32
 -2 -19 -1 12.5 1.24
 2 19 1 10.62 1.04
 2 -19 2 10.91 1.19
 2 19 2 8.65 1.02
 -2 -19 -2 10.68 1
 2 -19 2 10.58 1.17
 2 19 2 9.86 1.13
 2 19 2 10.73 0.99
 2 -19 3 67.01 2.63
 2 -19 3 62.66 2.73
 2 19 3 54.37 1.86
 2 19 3 59.56 2.19
 2 19 3 56.25 2.34
 2 -19 4 20.59 1.37
 2 19 4 17.71 1.22
 2 -20 -3 1.31 0.4
 -2 20 3 0.63 0.3
 2 -20 -2 0.84 0.37
 -2 -20 2 1.73 0.44
 -2 20 2 0.96 0.35
 -2 20 2 0.85 0.35
 -2 20 1 55.86 2.24
 -2 -20 1 61.38 2.2
 2 20 -1 57.63 2.4
 -2 20 1 57.07 2.35
 -2 20 0 6.89 0.76
 2 -20 0 7.39 0.83
 2 20 0 6.44 0.79
 -2 20 0 6.78 0.79
 -2 20 -1 25.67 1.43
 2 -20 1 28.54 1.47
 2 20 1 24.92 1.43
 -2 20 -1 25.77 1.44
 -2 20 -2 78.84 2.51
 -2 20 -2 78.14 2.5
 -3 0 15 100.53 3.44
 3 0 -15 103.39 3.38
 -3 0 14 17.63 1.79
 -3 0 14 15.55 1.3
 -3 0 14 13.84 1.59
 -3 0 14 15.73 1.75
 3 0 -14 15.24 1.34
 -3 0 13 0.43 0.73
 -3 0 13 2.73 1.04
 3 0 -13 2.15 0.81
 -3 0 13 3.08 0.92
 -3 0 13 0.81 0.64
 -3 0 12 436.43 13.27
 -3 0 12 439.32 13.51
 3 0 -12 436.76 12.8
 3 0 -12 444.44 17.8
 3 0 -11 5.53 1.48
 -3 0 11 8.1 1.66
 3 0 -11 6.79 1.44
 3 0 -10 229.08 12.62
 -3 0 10 184.54 7.3
 3 0 -10 214.53 11.4
 -3 0 10 186.01 12.23
 3 0 -10 217.82 9.08
 -3 0 10 187.8 7.15
 -3 0 10 203.25 8.77
 3 0 -9 12.34 1.94
 3 0 -9 13.08 2.85
 3 0 -9 18.23 3.33
 -3 0 9 11.37 2.86
 3 0 -8 29.1 4.17
 -3 0 8 25.51 4.33
 3 0 -8 32.62 4.22
 -3 0 8 28.55 4.77
 3 0 -7 1696.38 39.53
 -3 0 7 1511.06 39.72
 -3 0 7 1796.3 45.76
 -3 0 7 1720.62 43.43
 -3 0 7 1992.99 46.87
 3 0 -6 424.1 14.79
 -3 0 6 483.32 19.52
 -3 0 6 432.16 17.72
 -3 0 6 431.26 18.93
 -3 0 6 438.77 17.47
 3 0 -5 605.19 17.25
 -3 0 5 601.94 19.94
 -3 0 5 588.55 22.08
 -3 0 5 623.03 20.28
 3 0 -5 581.15 12.92
 3 0 -4 1971.7 38.72
 -3 0 4 1995.45 42.13
 -3 0 4 2037.12 46.78
 -3 0 4 2035.46 42.5
 -3 0 3 45.83 5.24
 -3 0 3 46.85 4.41
 -3 0 3 44.64 3.75
 -3 0 3 51.9 5.15
 3 0 -3 40.65 3.7
 3 0 -3 41.32 3.09
 -3 0 3 45.54 3.81
 -3 0 2 4785.8 83.85
 -3 0 2 4793.83 80.76
 -3 0 2 4754.77 80.82
 3 0 -2 4680.2 82.88
 3 0 -1 315.68 9.79
 3 0 -1 316.61 9.12
 3 0 -1 338.76 6.77
 3 0 -1 336.11 11.43
 -3 0 1 315.68 9.66
 3 0 0 419.35 14.22
 -3 0 0 426.81 9.78
 -3 0 -1 6071.22 101.47
 3 0 1 6016.7 108.19
 3 0 1 5944.51 108.65
 3 0 2 49.86 4.74
 3 0 2 50.26 2.99
 3 0 2 66.33 5.68
 3 0 2 65.62 5.59
 -3 0 -3 393.86 11.51
 3 0 3 362.49 11.66
 3 0 3 378.85 15.65
 -3 0 -3 380.54 16.02
 -3 0 -3 391.62 12.16
 -3 0 -3 402.69 13.82
 -3 0 -3 399.55 12.94
 3 0 3 437.09 16.39
 3 0 3 396.9 15.89
 -3 0 -4 21.26 3.19
 -3 0 -4 24.02 3.89
 -3 0 -4 29.36 4.38
 3 0 4 21.5 2.83
 -3 0 -4 24.62 3.49
 3 0 4 24.22 3.91
 -3 0 -5 949.47 30.15
 -3 0 -5 891.32 29.41
 -3 0 -5 922.76 26.86
 3 0 5 842.82 23.8
 3 0 5 937.24 29.24
 -3 0 -5 902.17 26.43
 -3 0 -6 372.44 16.53
 -3 0 -6 416.54 19.49
 3 0 6 369.49 17.86
 -3 0 -6 419.45 17.4
 -3 0 -7 8.93 2.45
 3 0 7 5.85 2.29
 -3 0 -7 10.36 3.45
 -3 0 -7 8.71 2.89
 3 0 8 481.92 14.64
 -3 0 -8 575.24 24.87
 3 0 8 557 17.24
 3 0 8 539.25 22.32
 -3 0 -8 577.7 22.11
 3 0 8 498.14 14.26
 3 0 8 517.68 15.75
 3 0 8 500.95 15.43
 3 0 9 26.98 3.02
 -3 0 -9 28.87 5.33
 3 0 9 25.49 3.24
 -3 0 -9 33.9 5.53
 -3 0 -9 31.35 4.55
 3 0 9 25.31 2.59
 3 0 9 28.63 3.18
 3 0 9 25.08 2.92
 3 0 10 178.2 8.01
 -3 0 -10 194.66 7.81
 -3 0 -10 206.7 13.68
 3 0 10 178.71 8.61
 -3 0 -10 185.66 12.51
 3 0 10 168.15 8.1
 3 0 10 175.99 7.88
 3 0 10 161.63 7.62
 3 0 11 40.26 3.62
 -3 0 -11 43.99 3.14
 -3 0 -11 40.22 5.4
 3 0 11 37.57 3.18
 3 0 11 38.07 3.39
 3 0 12 9.3 1.42
 3 0 12 9.36 1.45
 3 0 12 8.9 1.5
 3 0 13 502.51 11.05
 3 0 13 471.44 10.88
 -3 1 15 3.65 0.57
 -3 -1 15 4.01 0.69
 3 1 -15 3.7 0.61
 3 -1 -15 3.63 0.58
 -3 1 15 4.25 0.66
 -3 1 14 10.84 1.4
 -3 -1 14 8.38 1.23
 -3 -1 14 9.38 0.95
 -3 1 14 9.44 1.05
 -3 1 14 10.17 1.36
 -3 -1 14 8.62 1.28
 -3 1 14 9.55 1.34
 -3 -1 14 10.61 1.44
 3 -1 -14 10.34 1.21
 -3 -1 13 79.43 4.53
 -3 1 13 77.74 4.49
 -3 1 13 81.97 4.74
 -3 -1 13 80.43 4.73
 3 1 -13 82.73 4.11
 3 -1 -13 84.29 4.38
 -3 -1 13 87.38 4.04
 -3 1 13 75.77 4.46
 -3 -1 13 75.39 4.54
 3 -1 -12 44.21 3.67
 3 1 -12 44.24 5.3
 3 1 -12 43.35 3.33
 3 -1 -12 41.17 3.36
 -3 -1 12 39.26 3.44
 -3 1 12 40.35 3.52
 -3 -1 12 45.44 3.82
 -3 -1 11 464.39 14.6
 3 1 -11 484.92 13.85
 3 -1 -11 451.34 14.05
 3 1 -11 478.4 14.51
 -3 1 11 470.71 12.86
 -3 -1 11 458.65 14.05
 -3 1 11 460.41 14.15
 3 -1 -10 38 4.98
 3 1 -10 40.35 3.51
 3 1 -10 48.46 5.85
 -3 -1 10 38.46 3.22
 3 1 -10 42.54 4.96
 -3 -1 10 35.96 5.19
 3 -1 -10 35.76 4.44
 -3 1 10 31.06 5.03
 3 1 -10 44.27 3.88
 3 -1 -10 39.16 3.62
 -3 1 10 38.53 3.05
 -3 -1 10 39.53 3.68
 3 1 -9 127.74 6.68
 3 -1 -9 121.82 6.33
 3 1 -9 127.9 8.83
 3 -1 -9 129.64 8.75
 -3 -1 9 116.54 9.65
 -3 1 9 112.35 9.56
 -3 -1 9 129.25 6.27
 -3 1 9 128.28 6.35
 3 -1 -9 128 9.08
 3 1 -9 133.69 9.53
 -3 -1 9 111.77 9.07
 3 -1 -8 374.1 15.95
 -3 -1 8 353.81 16.66
 3 1 -8 380.45 15.38
 3 -1 -8 369.37 14.94
 -3 -1 8 371.88 17.96
 -3 1 8 347.61 17.29
 -3 -1 7 28.42 5
 -3 1 7 28.78 4.93
 -3 -1 7 27.83 4.31
 3 1 -7 25.4 3.51
 3 -1 -7 28.74 3.69
 -3 -1 7 23.89 4.37
 -3 1 7 27.17 4.74
 -3 -1 7 29.67 4.39
 -3 1 7 27.75 3.96
 -3 1 7 26.68 3.17
 -3 1 7 26.42 4.18
 -3 -1 7 26.45 4.32
 3 -1 -7 40.61 4.65
 -3 1 6 1662.76 42.42
 -3 -1 6 1577.24 42.38
 -3 -1 6 1574.26 39.73
 -3 1 6 1408.58 37.8
 3 1 -6 1524.33 35.41
 3 -1 -6 1563.06 36.02
 -3 1 6 1605.18 42.3
 -3 -1 6 1585.08 40.59
 -3 1 6 1795.78 35.03
 3 -1 -6 1453.32 37.11
 -3 -1 6 1580.5 39.7
 -3 1 6 1552.05 39.99
 -3 -1 5 225.94 12.66
 3 -1 -5 203.47 9.06
 -3 1 5 221.22 12.38
 -3 -1 5 202.03 11.51
 3 1 -5 206.25 8.84
 -3 -1 5 216.57 11
 -3 1 5 227.16 12.68
 -3 -1 5 203.36 12.47
 -3 1 5 204.47 10.95
 3 -1 -5 200.45 10.02
 -3 -1 5 210.59 10.86
 3 1 -5 188.66 6.6
 3 1 -4 197.6 7.68
 -3 1 4 195.36 10.86
 -3 -1 4 196.64 10.41
 -3 -1 4 187.23 9.16
 -3 -1 4 190.64 11.53
 -3 1 4 197.09 11.24
 3 -1 -4 179.08 9.03
 3 1 -4 187.17 6.99
 -3 1 4 192.9 9.67
 -3 -1 4 198.79 9.37
 3 -1 -4 182.26 6.34
 -3 1 3 1500.73 36.44
 -3 1 3 1490.84 34.58
 -3 -1 3 1469.59 33.64
 3 1 -3 1442.55 28.13
 -3 -1 3 1458.12 31.29
 3 1 -3 1386.85 32.55
 -3 1 3 1540.13 35.36
 -3 -1 3 1664.28 37.8
 -3 1 3 1485.1 32.19
 3 -1 -3 1333.73 32.2
 3 1 -3 1395.65 29.72
 3 -1 -3 1366.93 29.08
 -3 -1 2 647.75 20.86
 -3 1 2 569.27 18.66
 -3 1 2 600.95 16.9
 -3 -1 2 594.91 16.32
 -3 -1 2 589.5 14.14
 3 -1 -2 585.01 16.38
 3 1 -2 545.67 15.31
 3 -1 -2 558.94 15.33
 -3 1 2 613.62 17.5
 3 1 -2 508.63 15.38
 3 1 -1 17.72 1.78
 3 -1 -1 22.04 2.71
 3 -1 -1 19.84 2.2
 3 1 -1 18.08 2.42
 -3 -1 1 19.27 3.1
 -3 1 1 20.86 2.3
 -3 -1 1 22.82 2.24
 -3 1 1 20.95 2.28
 3 -1 0 8.98 1.83
 3 1 0 7.1 1.65
 3 -1 0 8.46 1.94
 3 -1 0 10.46 1.47
 3 -1 0 9.52 1.2
 3 -1 0 8.61 1.9
 -3 1 0 11.49 1.24
 -3 -1 0 13.93 1.43
 -3 -1 0 10.61 0.83
 3 1 1 723.29 20.38
 3 -1 1 742.82 20.26
 3 1 1 775.05 21.24
 3 1 1 753.72 21.07
 3 -1 1 772.15 21.3
 -3 -1 -1 724.62 16.75
 -3 -1 -1 713.2 13.55
 -3 1 -1 798.87 18.26
 3 1 2 750.48 22.56
 3 -1 2 748.29 22.36
 3 1 2 748.6 19
 -3 -1 -2 806.45 20.85
 3 -1 2 763.46 22.82
 3 -1 2 755.61 17.45
 3 -1 2 896.78 25.21
 3 1 2 837.27 23.28
 3 1 2 811.36 22.85
 -3 1 -2 790.71 16.66
 -3 1 -2 803.04 22.32
 -3 -1 -2 782.54 19.35
 3 1 3 13.28 2.91
 3 -1 3 14.6 1.66
 3 1 3 16.3 2.47
 3 -1 3 13.72 2.93
 -3 -1 -3 14.23 2.38
 -3 1 -3 21.56 3.4
 -3 -1 -3 18.33 2.63
 -3 1 -3 17.17 2.94
 -3 -1 -3 16.12 2.27
 -3 1 -3 17.88 2.02
 -3 1 -3 17.53 2.34
 3 1 3 12.49 2.68
 3 -1 3 14.35 2.92
 3 1 3 17.23 3.01
 3 -1 3 18.09 2.36
 -3 -1 -4 1287.79 31.52
 -3 1 -4 1277.69 34.47
 -3 -1 -4 1327.45 36.96
 -3 1 -4 1350.67 27.93
 -3 1 -4 1315.89 34.18
 -3 -1 -4 1281.9 36.16
 3 -1 4 1168.36 26.87
 3 1 4 1171.66 30.61
 -3 1 -4 1285.41 29.96
 -3 -1 -4 1291.18 28.65
 3 -1 4 1272.09 34.58
 3 1 4 1285.22 34.58
 3 1 4 1281.36 32.41
 3 -1 4 1159.94 29.93
 -3 -1 -5 18.25 3.8
 -3 1 -5 20.79 3.94
 -3 1 -5 16.64 3.12
 -3 -1 -5 13.1 2.65
 -3 -1 -5 15.08 3.48
 3 1 5 21.54 3.29
 -3 -1 -5 14.8 3.17
 -3 1 -5 12.28 2.46
 3 1 5 14.08 3.18
 3 -1 5 17.21 3.53
 -3 1 -6 343.05 16
 -3 -1 -6 353.33 15.51
 -3 -1 -6 358.65 18.43
 -3 -1 -6 369.33 18.48
 3 1 6 309.68 14.2
 3 1 6 347.36 16.98
 3 -1 6 351.24 17.16
 -3 1 -6 306.06 15.55
 -3 1 -6 345.66 14.81
 -3 -1 -6 352 16.45
 -3 1 -7 595.74 22.66
 -3 -1 -7 590.42 21.54
 -3 -1 -7 598.31 25.18
 3 -1 7 542.68 16.31
 3 -1 7 574.9 23.1
 3 1 7 548.62 22.63
 3 -1 7 534.63 16.62
 3 -1 7 492.38 15.12
 -3 1 -7 551.08 22.89
 -3 -1 -7 593.13 23.09
 3 -1 8 74.7 5.07
 3 1 8 79.44 4.99
 -3 -1 -8 92.36 9.62
 -3 1 -8 83.48 8.73
 3 -1 8 92.69 8.84
 3 1 8 85.99 8.13
 3 -1 8 85.49 5.98
 3 1 8 94.26 6.37
 -3 1 -8 89.5 9.07
 -3 1 -8 96.05 8.78
 -3 -1 -8 97.57 8.29
 3 -1 8 80.94 5.38
 3 -1 8 85.62 5.3
 3 1 8 89.5 5.97
 3 1 8 87.34 5.74
 3 -1 8 78.88 5.3
 3 1 8 76.86 5.42
 3 -1 9 342.47 12.23
 3 1 9 354.02 12.04
 -3 1 -9 386.98 19.83
 -3 -1 -9 389.93 20.17
 3 1 9 393.03 13.78
 3 -1 9 377.57 13.44
 -3 1 -9 400.8 19.86
 3 -1 9 345.06 12.53
 3 -1 9 359.42 11.79
 3 -1 9 356.83 12.31
 3 1 9 363.14 12.64
 3 -1 9 341.02 12.02
 3 1 9 357.86 12.54
 3 1 10 18.46 2.54
 -3 -1 -10 21.02 2.54
 -3 1 -10 22.98 4.39
 -3 -1 -10 26.62 4.82
 -3 1 -10 22.76 4.64
 3 1 10 20.21 2.8
 3 -1 10 18.51 2.75
 -3 1 -10 22.94 4.42
 -3 -1 -10 22.11 4.35
 3 -1 10 17.15 2.47
 3 -1 10 17.97 2.44
 3 1 10 20.37 2.56
 3 -1 10 15.61 2.06
 3 1 10 15.89 2.27
 -3 1 -11 3.4 1.63
 -3 -1 -11 6.86 2.14
 3 -1 11 4.52 1.22
 3 1 11 6.39 1.52
 -3 -1 -11 5.69 1.31
 3 1 11 5.04 1.33
 3 -1 11 3.98 1.09
 3 1 11 4.45 1.17
 3 -1 11 4.6 1.21
 3 1 11 4.61 1.3
 3 1 12 167.08 6.18
 3 -1 12 166.11 6.4
 3 1 12 163.74 6.37
 3 -1 12 155.15 6.36
 3 1 12 159.74 6.29
 -3 -1 -12 167.46 5.49
 -3 1 -12 173.41 6.65
 3 1 13 0.56 0.46
 3 -1 13 0.45 0.46
 3 -1 13 1.09 0.57
 3 1 13 0.33 0.41
 -3 2 15 46.69 1.82
 -3 -2 15 46.84 2.23
 3 2 -15 47.24 2.06
 3 -2 -15 48.49 2.09
 -3 2 15 49.96 2.25
 -3 2 15 46.62 2.03
 -3 2 14 21.5 1.92
 -3 -2 14 21.62 1.99
 -3 2 14 23.04 1.93
 -3 -2 14 22.6 2.08
 3 -2 -14 23.17 1.84
 3 2 -14 22.27 1.92
 -3 2 14 24.79 1.75
 -3 2 14 23.02 2.04
 -3 -2 14 22.85 1.93
 -3 2 13 143.82 6.3
 -3 -2 13 142.56 6.15
 3 -2 -13 141.97 5.97
 -3 2 13 137.94 6.11
 -3 -2 13 145.68 6.54
 3 2 -13 145.18 5.29
 -3 -2 13 149.78 5.28
 -3 -2 13 142.33 6.41
 -3 2 13 142.51 6.21
 -3 -2 12 375.21 12.52
 3 -2 -12 378.75 12.04
 3 2 -12 415.37 17
 3 -2 -12 405 12.17
 3 2 -12 405.38 11.53
 -3 -2 12 348.43 10.75
 -3 -2 12 413.44 11.16
 -3 2 12 396.15 12.43
 -3 -2 12 385.59 12.14
 -3 -2 11 11.64 2.2
 3 2 -11 13.67 1.92
 3 -2 -11 12.2 1.98
 3 2 -11 10.99 2.99
 -3 -2 11 10.22 1.78
 -3 2 11 11.43 1.72
 -3 -2 11 11.87 1.96
 -3 2 11 12.24 2.11
 -3 -2 10 171.41 8.14
 3 2 -10 180.73 11.52
 3 -2 -10 179.08 10.62
 -3 -2 10 140 10.16
 3 2 -10 176.88 7.4
 -3 -2 10 143.51 6.86
 -3 2 10 155.92 11.58
 3 -2 -10 168.12 7.65
 3 2 -10 164.99 9.95
 -3 -2 10 133.67 10.08
 -3 2 10 141.91 10.72
 -3 2 10 166.35 6.85
 -3 -2 10 156.17 7.41
 -3 2 10 165.32 7.65
 3 -2 -9 339.52 15.17
 3 2 -9 351.07 10.68
 -3 -2 9 313.76 15.72
 3 -2 -9 301.92 10.47
 3 2 -9 351.24 11.91
 -3 -2 9 290.36 10.32
 3 2 -9 348.37 15.19
 -3 -2 9 278.98 15.53
 -3 2 9 285.02 15.78
 -3 2 9 307.38 9.71
 -3 2 9 345.72 11.32
 -3 -2 9 320.25 10.61
 3 2 -8 13.78 2.51
 -3 2 8 9.75 2.9
 -3 -2 8 11.91 2.89
 3 2 -8 15.4 2.94
 3 -2 -8 15.32 2.82
 -3 -2 8 10.35 3.17
 -3 2 8 14.14 3.54
 -3 -2 8 12.22 1.78
 3 -2 -8 13.19 2.85
 -3 -2 8 11.7 2.99
 -3 2 7 1194.95 35.8
 3 2 -7 1307.63 30.46
 3 -2 -7 1188.89 28.93
 -3 -2 7 1285.58 35.74
 3 -2 -7 1241.65 31.73
 3 2 -7 1320.21 32.47
 -3 2 7 1247.19 37.14
 -3 2 7 1107.81 29.99
 -3 2 7 1421.58 30.71
 3 -2 -7 1305.38 33.54
 -3 -2 7 1315.72 35.89
 3 -2 -6 11.5 1.79
 -3 -2 6 18.09 4.16
 -3 2 6 23.4 4.48
 3 2 -6 20.08 2.6
 -3 -2 6 15.64 3.16
 3 2 -6 17.45 2.67
 -3 -2 6 14.78 3.27
 3 -2 -6 12.08 2.35
 -3 2 6 17.51 3.65
 -3 -2 6 13.5 3.39
 -3 2 6 18.22 2.67
 -3 -2 6 14.54 3.15
 3 -2 -6 16.72 3.02
 3 2 -5 926.94 23.25
 -3 2 5 996.87 30.27
 -3 -2 5 994.36 28.89
 -3 -2 5 1032.48 30.95
 -3 -2 5 950.69 27.19
 -3 -2 5 1049.21 31.09
 -3 2 5 936.62 29.2
 3 -2 -5 916.78 25.89
 -3 -2 5 924.71 26.8
 3 2 -4 1248.48 27.7
 -3 2 4 1339.93 35.15
 -3 -2 4 1455 38.33
 -3 -2 4 1353.95 34.02
 -3 -2 4 1342.96 31.97
 3 2 -4 1249.96 31.29
 3 2 -4 1277.44 32.52
 -3 -2 4 1543.35 37.66
 -3 2 4 1388.82 35.48
 3 -2 -4 1263.68 32
 -3 2 3 229.63 11.18
 3 2 -3 232.2 7.03
 -3 2 3 231.52 11.08
 -3 -2 3 233.16 10.57
 3 2 -3 203.65 8.48
 3 2 -3 236.21 9.74
 3 2 -3 238.26 10.71
 -3 2 3 239.36 11.65
 -3 -2 3 272.25 12.68
 -3 2 3 239.62 10.54
 3 -2 -3 236.23 8.33
 3 -2 -3 226.83 10.33
 -3 -2 2 1129.46 26.74
 -3 2 2 1205.77 27.99
 3 2 -2 1133.45 25.94
 3 2 -2 1067.28 25.15
 -3 2 2 1208.11 29.33
 3 2 -2 1065.42 26.99
 3 -2 -2 1201.4 28.56
 3 -2 -2 1174.87 26.35
 3 -2 -2 1166.38 27.82
 3 2 -1 2.73 1.11
 3 2 -1 4.4 1.06
 3 -2 -1 6.39 1.49
 3 -2 -1 7.86 1.82
 -3 2 1 8.33 1.64
 -3 -2 1 0.61 1.14
 -3 2 1 3.07 1.15
 3 2 0 3401.95 67.29
 3 2 0 3382.62 67.31
 3 -2 0 3518.42 67.18
 3 2 0 3470.12 62.35
 3 -2 0 3533.89 64.41
 3 2 0 3689.39 68.39
 3 -2 0 3635.47 65.71
 3 -2 0 3524.19 68.03
 -3 -2 0 3664.5 69.48
 -3 2 0 3544.5 67.7
 -3 2 0 3615.7 64.19
 3 -2 1 1898.95 35.25
 3 2 1 2028.23 42.87
 3 2 1 1892.96 42.1
 3 -2 1 1904.52 42.1
 3 -2 1 2007.93 43.06
 3 2 1 2021.26 42.97
 3 -2 1 2071.27 41.55
 3 2 1 2003.43 42.66
 -3 2 -1 2110.47 41.35
 -3 2 -1 2049.29 40.62
 -3 -2 -1 2058.02 38.14
 -3 2 -1 2035.3 39.41
 3 -2 2 39.93 4.42
 3 -2 2 42.06 3.02
 3 2 2 41.98 4.49
 3 2 2 45.08 4.5
 3 2 2 44.46 4.06
 -3 2 -2 49.13 4.42
 -3 2 -2 45.87 3.48
 -3 -2 -2 51.89 3.93
 -3 2 -2 46.74 4.04
 -3 -2 -2 35.92 3.56
 -3 -2 -2 39.96 3.95
 3 -2 2 43.16 4.55
 3 2 2 43.77 4.41
 3 -2 2 44.59 3.15
 3 2 2 44.21 4.54
 -3 2 -3 651.84 15.33
 -3 -2 -3 584.49 14.54
 -3 -2 -3 639.52 18.21
 -3 2 -3 655.63 19.67
 -3 -2 -3 603.4 17.6
 -3 -2 -3 630.56 18.79
 -3 2 -3 648.29 14.46
 -3 2 -3 642.19 20.18
 3 -2 3 602.35 17.02
 3 2 3 588.81 19
 3 2 3 669.71 20.5
 -3 2 -3 622.14 15.32
 3 -2 3 614.91 17.16
 3 -2 3 655.95 21.3
 3 2 3 672.45 20.26
 3 2 3 645.54 21.08
 -3 2 -4 10.16 2.51
 -3 -2 -4 9.01 2.91
 -3 -2 -4 6.78 1.85
 3 2 4 6.72 2.16
 -3 2 -4 9.25 1.66
 -3 -2 -4 6.38 1.6
 -3 2 -4 7.88 1.92
 3 2 4 3.06 1.43
 3 -2 4 7 1.8
 3 2 4 5.83 1.88
 3 -2 4 7.08 2.45
 -3 -2 -5 281.97 15.66
 -3 -2 -5 278.31 12.72
 -3 -2 -5 292.22 16.05
 3 2 5 241.45 12.85
 -3 2 -5 261.3 12.65
 -3 2 -5 302.17 11.35
 -3 -2 -5 295.54 11.78
 -3 -2 -5 283.21 14.2
 3 2 5 278.04 14.15
 3 -2 5 249.57 11.9
 3 -2 5 282.5 14.49
 -3 -2 -6 689.32 23.09
 -3 -2 -6 775.87 28.15
 -3 -2 -6 780.06 27.68
 -3 2 -6 736.77 25.63
 3 2 6 694.98 23.97
 3 -2 6 695.61 25.53
 3 2 6 720.61 25.52
 3 -2 6 618.12 21.34
 -3 2 -6 684.22 24.07
 -3 -2 -6 777.2 26.23
 3 2 7 5.93 1.57
 -3 2 -7 5.53 2.37
 -3 -2 -7 1.18 1.8
 3 2 7 8.46 2.85
 3 -2 7 6.97 2.73
 3 2 7 2.62 1.03
 3 -2 7 5.9 1.65
 -3 2 -7 4.6 2.24
 -3 2 -7 3.24 1.61
 -3 -2 -7 5.07 2.26
 -3 -2 -7 2.39 1.28
 3 2 7 4.26 1.31
 3 -2 7 4.24 1.28
 3 -2 7 4.61 1.23
 3 -2 8 402.15 13.3
 3 2 8 392.81 12.46
 3 2 8 419.27 13.91
 -3 -2 -8 462.91 20.47
 -3 2 -8 468.49 21.05
 3 2 8 458.67 15.27
 3 -2 8 456.04 14.8
 3 -2 8 482.45 20.86
 3 2 8 438.58 18.68
 -3 2 -8 451.81 21.14
 -3 2 -8 457.88 20.46
 -3 -2 -8 461.45 18.42
 3 -2 8 404.78 13.75
 3 -2 8 437.1 14.05
 3 2 8 431.03 14.34
 3 -2 8 402.73 13.32
 3 2 8 397.14 13.8
 3 -2 8 390.81 13.21
 3 2 9 9.9 1.77
 -3 -2 -9 11.65 3.45
 -3 2 -9 16.17 3.87
 3 2 9 10.93 2.25
 3 -2 9 12.5 2.25
 -3 2 -9 12.87 3.44
 3 -2 9 9.1 1.92
 3 -2 9 12.49 2.19
 3 -2 9 11.4 2.08
 3 2 9 12.09 2.13
 3 2 9 11.31 2.17
 3 -2 9 8.51 1.77
 3 2 10 112.05 5.99
 -3 -2 -10 128.92 10.21
 -3 2 -10 127.7 10.42
 3 2 10 117.43 6.75
 3 -2 10 114.5 6.67
 -3 2 -10 126.17 9.96
 -3 -2 -10 137.63 10.16
 3 -2 10 104.29 5.71
 3 -2 10 110.97 6.31
 3 -2 10 113.49 6.12
 3 2 10 116.24 6.39
 3 2 10 117.67 6.43
 -3 2 -11 103.62 8.5
 -3 -2 -11 109.55 8.05
 -3 -2 -11 97.64 5.04
 3 2 11 103.55 5.65
 3 -2 11 89.87 4.53
 3 -2 11 99.07 5.28
 3 2 11 99.3 5.32
 3 -2 11 90.87 5.29
 3 2 11 99.88 5.4
 3 2 11 90.13 5.3
 3 -2 11 101.55 5.69
 3 2 12 20.47 1.98
 3 2 12 21.1 2.12
 3 -2 12 17.64 2
 -3 -2 -12 21.37 1.86
 -3 2 -12 19.1 2.07
 3 2 12 20.32 2.03
 3 -2 12 19.74 2.11
 3 2 13 275.98 6.92
 3 2 13 256.24 6.48
 3 -2 13 257.39 6.97
 3 3 -15 2.35 0.45
 3 -3 -15 2.09 0.42
 -3 3 15 3.38 0.59
 -3 3 15 2.18 0.44
 -3 -3 15 2.38 0.54
 -3 3 14 1.74 0.68
 -3 3 14 1.84 0.57
 -3 -3 14 2.52 0.81
 3 -3 -14 4.03 0.8
 3 3 -14 2.68 0.71
 -3 3 14 1.93 0.5
 -3 3 14 1.82 0.7
 3 3 -13 478.95 12.8
 -3 3 13 480.42 12.68
 3 -3 -13 489.76 12.73
 -3 -3 13 493.09 13.42
 -3 -3 13 489.85 12.73
 -3 3 13 489.48 13.09
 -3 -3 13 464.89 13.19
 -3 3 13 488.14 12.96
 -3 -3 12 2.66 1.14
 3 -3 -12 3.23 1.1
 3 3 -12 3.2 1.46
 3 3 -12 2.42 0.8
 -3 -3 12 4.13 1.13
 -3 -3 12 5.16 1.11
 -3 3 12 2.36 0.85
 -3 -3 12 1.75 0.92
 -3 3 12 2.29 1.04
 -3 -3 11 14.65 2.35
 3 3 -11 17.37 2.06
 3 -3 -11 16.75 2.25
 3 3 -11 18.73 3.6
 -3 -3 11 12.71 2.01
 -3 3 11 14.85 1.94
 -3 -3 11 17.01 2.33
 -3 -3 10 107.82 6.41
 -3 -3 10 84.37 7.82
 3 -3 -10 119.16 8.39
 3 3 -10 120.58 5.62
 3 3 -10 109.54 5.2
 3 -3 -10 104.03 5.83
 3 3 -10 107.51 9.32
 -3 -3 10 90.05 5.55
 -3 3 10 101.74 9.26
 3 3 -10 107.94 7.93
 -3 -3 10 83.61 7.89
 -3 3 10 95.35 8.57
 -3 3 10 109.39 5.54
 -3 -3 10 102.97 5.81
 -3 3 10 107.09 6.06
 -3 -3 9 130.39 7.02
 3 3 -9 140.81 6.04
 3 -3 -9 136 9.1
 -3 -3 9 112.81 9.16
 3 -3 -9 125.29 6.14
 3 3 -9 127.56 5.7
 3 3 -9 132.71 10.57
 3 3 -9 132.09 8.25
 -3 -3 9 121.51 6.42
 -3 3 9 125.37 10.25
 -3 3 9 121.52 10.07
 3 3 -9 144.88 9.43
 -3 -3 9 111.96 9.55
 -3 3 9 121.42 5.66
 -3 -3 9 130.22 6.15
 -3 3 9 135.34 6.81
 -3 3 8 208.27 12.13
 3 3 -8 215.82 13.07
 3 3 -8 194.05 10.12
 -3 -3 8 178.97 11.85
 3 3 -8 204.71 11.1
 -3 3 8 206.15 13.07
 -3 -3 8 171.49 7.16
 3 3 -8 184.95 7.01
 3 -3 -8 201.94 11.16
 -3 -3 8 200.23 12.34
 3 3 -7 51.69 6.08
 -3 3 7 40.73 5.66
 3 3 -7 49.96 4.68
 -3 -3 7 49.13 5.89
 3 3 -7 46.26 4.87
 -3 3 7 43.79 6.04
 -3 -3 7 50.24 6.2
 -3 3 7 46.43 4.28
 -3 -3 7 40.82 3.47
 3 -3 -7 43.69 4.93
 -3 -3 7 49.23 5.91
 -3 3 6 646.29 23.48
 3 3 -6 654.33 18.94
 3 3 -6 738.84 24.12
 -3 -3 6 669.1 23.28
 3 3 -6 688.26 20.13
 -3 -3 6 674.86 24.55
 -3 3 6 603.41 23.93
 -3 -3 6 667.27 24.24
 -3 3 6 661.18 18.57
 3 -3 -6 648.52 21.19
 -3 -3 6 674.14 23.14
 3 3 -5 223.89 9.56
 -3 -3 5 282.52 14.88
 -3 -3 5 251.08 13.04
 -3 3 5 248.53 13.79
 -3 -3 5 241.78 12.25
 3 3 -5 241.06 11.7
 3 3 -5 260.7 12.75
 -3 -3 5 255.84 13.97
 -3 3 5 248.04 13.17
 3 -3 -5 232.49 11.36
 -3 -3 4 439.86 19.01
 3 3 -4 384.83 11.75
 -3 -3 4 388.13 15.82
 -3 3 4 384.24 16.51
 -3 3 4 386.91 15.31
 3 3 -4 382.04 14.58
 -3 3 4 433.33 17.6
 -3 -3 4 431.54 17.74
 3 3 -4 414.47 15.82
 3 -3 -4 375.6 14.72
 3 3 -3 2533.89 47.65
 -3 3 3 2654.99 55.34
 3 3 -3 2589.39 53.45
 -3 -3 3 2696.45 55
 -3 3 3 2644.13 56.3
 -3 -3 3 3199.52 62.55
 3 3 -3 2378.43 49.59
 3 3 -3 2566.55 53.29
 3 3 -3 2654.25 55.32
 -3 3 3 2837.01 58.18
 -3 -3 3 3078.82 58.21
 -3 3 3 2855.97 57.22
 3 -3 -3 2672.16 55.34
 3 -3 -3 2551.32 54.33
 3 3 -2 39.77 1.73
 -3 3 2 41.07 4.06
 3 3 -2 39.7 3.77
 -3 -3 2 44.06 5.2
 3 3 -2 35.9 3.35
 3 3 -2 38.33 3.65
 -3 3 2 45.43 4.57
 3 -3 -2 40.52 4.3
 -3 3 1 2077.28 42.22
 -3 3 1 1841.21 42.4
 -3 -3 1 2178.25 43.44
 3 3 -1 1868.2 38.63
 3 -3 -1 1948 40.06
 3 3 -1 1994.23 41.25
 -3 3 1 1831.08 34.9
 3 3 -1 1760.31 39.95
 -3 3 1 2001.02 38.39
 3 -3 -1 1970.57 41.05
 3 3 0 76.81 5.34
 3 3 0 85.8 5.93
 3 3 0 72.09 4.2
 3 -3 0 74.9 5.18
 3 -3 0 70.79 4.77
 3 -3 0 80.94 5.55
 -3 -3 0 91.55 6.01
 -3 3 0 81.72 4.46
 -3 3 0 77.11 5.74
 -3 3 0 83.8 3.49
 -3 -3 0 89.3 5.39
 -3 3 0 88.17 6.12
 -3 3 0 87.44 4.12
 3 3 1 190.76 5.98
 3 3 1 204.03 9.93
 3 -3 1 181.67 8.79
 3 3 1 193.78 7
 3 3 1 182.08 9.01
 -3 3 -1 201.11 7.28
 -3 3 -1 179.33 7.84
 -3 -3 -1 214.42 8.57
 -3 -3 -1 189.6 6.88
 -3 3 -1 197.39 7.88
 -3 3 -1 207.03 9.51
 -3 -3 -1 197.68 9.36
 -3 -3 -1 179.98 4.38
 3 -3 1 193.53 9.23
 3 -3 1 196.21 9.38
 3 3 1 208.3 9.82
 -3 -3 -2 1221.52 27.14
 -3 3 -2 1247.54 28.95
 -3 3 -2 1242.95 28.22
 -3 -3 -2 1287.62 28.4
 -3 -3 -2 1201.16 29.19
 -3 -3 -2 1308.32 30.45
 -3 3 -2 1326.49 29.48
 3 3 2 1377.14 32.72
 3 3 2 1213.35 31.13
 3 3 2 1217.76 24.87
 3 3 2 1268.31 31.97
 3 -3 2 1159.41 26.62
 3 -3 2 1154.94 30.8
 -3 3 -2 1232.07 26.33
 3 3 2 1284.37 30.53
 3 -3 2 1272.59 31.95
 3 -3 2 1277.49 31.57
 3 3 2 1339.97 31.57
 -3 3 -3 3.29 1.16
 -3 3 -3 2.03 0.81
 3 3 3 2.49 1.56
 3 -3 3 7.18 1.71
 3 3 3 3.38 1.48
 -3 -3 -3 4.48 1.09
 -3 3 -3 1.91 0.95
 -3 -3 -3 6.03 1.71
 -3 -3 -3 1.83 1.17
 -3 3 -3 3.66 1.21
 -3 -3 -3 11.25 2.21
 3 -3 3 7.71 1.74
 3 3 3 3.19 1.63
 3 -3 3 2.53 1.66
 3 3 3 3.27 1.42
 -3 3 -4 988.01 28.03
 -3 -3 -4 1036.65 27.13
 3 3 4 1025.47 30.14
 3 3 4 1073.99 29.52
 3 -3 4 942.47 26.06
 -3 -3 -4 1090.41 27.22
 -3 3 -4 998.32 26.49
 3 3 4 1069.2 29.81
 3 -3 4 1063.48 30.19
 3 3 4 1084.28 27.91
 3 -3 4 975.24 26.3
 -3 3 -5 38.52 4.88
 -3 -3 -5 40.68 5.57
 -3 -3 -5 46.29 4.87
 -3 -3 -5 44.67 5.87
 3 -3 5 38.09 4.34
 3 3 5 49.24 5.93
 3 3 5 50.35 5.36
 -3 3 -5 40.19 4.66
 -3 -3 -5 45.24 4.63
 3 -3 5 46.76 5.63
 3 -3 5 35.94 4.26
 3 3 5 49.24 4.41
 3 3 5 47.91 5.69
 -3 3 -6 9.03 2.51
 -3 -3 -6 1.86 1.75
 -3 -3 -6 5.88 2.03
 -3 -3 -6 6.01 2.31
 3 3 6 2.66 1.52
 -3 -3 -6 3.42 1.44
 -3 3 -6 4.67 1.8
 3 -3 6 2.88 1.41
 3 -3 6 9.2 2.83
 3 3 6 6.72 2.16
 3 3 7 1555.16 39.61
 3 -3 7 1480.86 40.78
 3 3 7 1497.3 31.9
 3 -3 7 1481.87 31.48
 3 -3 7 1312.3 29.94
 3 3 7 1315.94 30.77
 -3 3 -7 1384.37 39.1
 -3 -3 -7 1471.55 40.32
 3 3 7 1382.67 38
 -3 3 -7 1609.17 42.93
 -3 3 -7 1493.78 40.95
 -3 -3 -7 1489.85 37.55
 -3 -3 -7 1445.53 41
 -3 -3 -7 1487.39 40.86
 3 3 7 1255.42 29.1
 3 -3 7 1366.26 30.76
 3 -3 7 1334.89 30.19
 3 3 7 1482.52 31.48
 3 -3 7 1302.54 29.7
 -3 3 -8 206.29 13.41
 -3 -3 -8 229.67 13.56
 -3 3 -8 226.08 13.91
 3 -3 8 193.55 12.91
 3 3 8 209.11 9.66
 3 -3 8 207.05 9.23
 -3 3 -8 241.42 14.71
 -3 3 -8 214.63 13.83
 -3 -3 -8 220.81 13.58
 -3 -3 -8 217.98 11.7
 3 -3 8 183.05 8.62
 3 3 8 203.37 9.08
 3 3 8 184.09 8.28
 3 -3 8 201.21 9.25
 3 -3 8 181.57 8.25
 3 3 8 195.5 9.08
 3 3 9 105.67 5.71
 3 3 9 110.25 6.46
 -3 -3 -9 115.79 10.15
 -3 3 -9 114.46 9.83
 3 3 9 117.33 7.01
 3 -3 9 106.94 6.51
 -3 3 -9 131.43 10.66
 3 -3 9 110.37 6.51
 3 -3 9 116.04 6.56
 3 -3 9 104.59 6.06
 3 3 9 108.96 6.62
 3 3 10 219.53 8.45
 -3 -3 -10 240.75 13.77
 -3 3 -10 230.89 13.8
 3 3 10 221.56 9.36
 3 -3 10 226.53 9.51
 -3 3 -10 265.03 14.22
 3 -3 10 213.07 8.69
 3 3 10 225.79 9.3
 3 -3 10 224.54 8.93
 3 -3 10 218.69 9.1
 3 3 10 234.4 9.51
 -3 3 -11 114.81 8.7
 -3 -3 -11 107.04 5.22
 -3 3 -11 117.16 6.26
 3 -3 11 107.77 5.63
 3 -3 11 99.73 4.99
 3 3 11 108.92 5.54
 3 3 11 104.83 5.55
 3 3 11 96.69 5.34
 3 -3 11 106.5 5.73
 3 3 12 202.77 6.73
 3 -3 12 192.96 6.89
 3 3 12 201.72 6.93
 -3 -3 -12 193.87 6.3
 -3 3 -12 211.77 7.27
 3 3 12 185.84 6.4
 3 -3 12 189.94 6.86
 3 3 13 23.17 1.56
 3 3 13 19.49 1.15
 3 -3 13 21.51 1.59
 3 -4 -15 17.58 1.03
 -3 4 15 19.98 1.27
 -3 -4 15 16.36 1.13
 3 4 -14 110.73 4.11
 3 -4 -14 110.55 4.13
 -3 4 14 99.03 3.45
 -3 -4 14 106.25 4.38
 -3 4 14 104.64 4.12
 -3 4 14 114.55 4.5
 -3 4 13 20.49 2.04
 -3 -4 13 21.12 2.29
 3 -4 -13 22.15 2.17
 -3 -4 13 19.42 1.88
 3 -4 -13 22.4 2.13
 3 4 -13 28.03 2.45
 -3 4 13 20.11 2.21
 -3 4 12 114.32 4.72
 -3 -4 12 114.17 6.19
 3 -4 -12 118.04 5.68
 3 4 -12 114.88 8.12
 -3 4 12 117.13 5.79
 -3 -4 12 106.97 5.46
 -3 4 12 111.07 5.24
 -3 4 12 119.16 6.06
 -3 -4 12 118.45 5.74
 -3 4 11 0.98 0.45
 -3 -4 11 0.9 0.86
 3 4 -11 0.23 0.5
 3 -4 -11 0.64 0.56
 3 4 -11 0.59 1.6
 -3 -4 11 1.27 1.11
 -3 4 11 1.31 0.67
 -3 -4 11 0.42 0.71
 -3 4 11 3.66 1.27
 -3 -4 10 61.57 4.82
 3 -4 -10 68.03 6.22
 -3 -4 10 54.42 6.17
 3 -4 -10 72.86 6.27
 3 -4 -10 58.65 4.16
 3 4 -10 59.06 3.94
 3 4 -10 64.49 7.17
 -3 -4 10 61.01 4.73
 -3 4 10 56.47 6.67
 3 4 -10 61.99 5.91
 -3 -4 10 52.29 6.08
 -3 4 10 65.39 4.31
 -3 4 10 62.68 4.57
 -3 -4 10 61.6 4.32
 -3 -4 9 207.67 9.26
 -3 -4 9 209.15 12.72
 3 -4 -9 217.56 11.59
 3 -4 -9 203.77 7.94
 -3 -4 9 183.6 7.48
 3 4 -9 205.11 7.88
 -3 -4 9 207.51 12.74
 -3 -4 9 197 8.72
 -3 4 9 203.78 13.21
 3 4 -9 223.72 11.86
 -3 -4 9 199.53 12.99
 -3 4 9 195.71 10.96
 -3 4 9 196.54 13.03
 -3 4 9 211.58 7.95
 -3 4 9 216.58 9.02
 -3 -4 9 207.85 7.99
 -3 4 8 59.86 6.37
 3 4 -8 65.27 5.98
 3 4 -8 73.59 7.54
 -3 -4 8 51.94 6.3
 -3 4 8 59.46 7.01
 3 4 -8 61.42 6.05
 -3 -4 8 54.37 6.59
 -3 4 8 52.56 6.7
 -3 -4 8 47.17 3.76
 3 4 -8 63.95 3.98
 -3 -4 8 61.44 6.83
 3 -4 -8 65.82 6.18
 3 4 -7 237.99 13.33
 -3 -4 7 196.48 10.32
 -3 4 7 211.36 12.41
 -3 -4 7 227.11 13.33
 -3 4 7 212.54 13.41
 3 4 -7 224.23 11.42
 -3 -4 7 221.73 13.58
 -3 4 7 199.23 13.2
 -3 4 7 231.28 10.1
 -3 -4 7 189.91 8.34
 3 4 -7 218.14 7.76
 3 -4 -7 236.51 11.74
 -3 -4 7 233.27 13.41
 3 4 -6 57.82 6.13
 -3 4 6 47.98 5.84
 3 4 -6 50.75 5.66
 -3 -4 6 40.7 5.34
 -3 4 6 46.76 6.24
 3 4 -6 52.69 4.95
 -3 -4 6 46.04 5.92
 -3 4 6 54.79 4.56
 -3 -4 6 49.93 4.21
 3 -4 -6 50.44 5.23
 -3 4 5 281.41 14.92
 3 4 -5 257.27 10.76
 -3 -4 5 333.56 16.73
 -3 -4 5 292.06 14.39
 3 4 -5 282.83 13.37
 3 4 -5 318.07 14.43
 -3 4 5 289.69 14.15
 -3 4 5 283.57 10.14
 3 -4 -5 261.72 12.37
 -3 4 4 15.39 3.3
 -3 4 4 16.43 3
 -3 -4 4 21.6 3.55
 -3 -4 4 19.63 4.46
 3 4 -4 18.27 2.11
 3 4 -4 17.11 3.1
 -3 4 4 20.89 3.84
 3 4 -4 29.05 4.07
 -3 -4 4 16.35 3.45
 -3 4 4 18.55 2.32
 3 -4 -4 16.95 2.92
 3 -4 -4 24.21 3.5
 -3 4 3 289.41 12.3
 -3 -4 3 297.12 12.84
 3 4 -3 302.88 13.32
 -3 4 3 285.65 13.19
 -3 -4 3 355.29 16.31
 3 4 -3 276.5 10.25
 3 4 -3 289.77 12.57
 -3 4 3 288.75 11.72
 -3 -4 3 327.45 13.33
 -3 4 3 316.84 14.57
 -3 4 3 315.47 14.39
 3 4 -3 304.63 13.04
 3 -4 -3 281.24 12.83
 3 4 -2 383.62 14.75
 -3 -4 2 437.18 16.92
 -3 4 2 407.24 15.9
 3 4 -2 362.41 13.07
 3 4 -2 364.22 13.67
 -3 4 2 388.59 12.19
 -3 4 2 430.53 16.48
 -3 -4 2 398.8 9.75
 3 -4 -2 412.78 15.86
 -3 4 1 10.5 2.4
 -3 4 1 7.06 1.96
 -3 -4 1 6.9 1.87
 3 4 -1 5.37 1.58
 3 4 -1 6.55 1.64
 3 -4 -1 11 1.92
 3 4 -1 7.92 1.89
 -3 4 1 7.58 1.11
 -3 4 1 8.19 1.72
 3 -4 -1 7.24 2.02
 3 -4 -1 8.09 1.98
 -3 -4 1 7.45 0.87
 -3 4 0 1501.61 33.68
 3 4 0 1395.54 32.19
 3 4 0 1534.77 35.57
 3 4 0 1402.51 32.12
 3 -4 0 1348.78 31.74
 -3 -4 0 1513.76 34.63
 3 -4 0 1449.16 33.05
 3 -4 0 1486.1 32.82
 -3 4 0 1496.73 35.55
 -3 4 0 1379.53 34.62
 -3 -4 0 1503.23 32.13
 -3 4 -1 238.49 9.82
 -3 4 -1 260.78 11.83
 -3 -4 -1 248.57 10.88
 -3 -4 -1 235.87 7.93
 -3 -4 -1 238.21 10.4
 -3 -4 -1 266.21 9.04
 3 -4 1 222.63 10.07
 3 4 1 246.26 11.76
 3 4 1 238.9 10.49
 3 4 1 222.27 9.26
 -3 -4 -1 249.97 6.73
 3 -4 1 244.26 11.2
 3 -4 1 235.19 10.29
 -3 4 -2 7.06 1.45
 -3 4 -2 8.02 1.43
 3 4 2 12.24 2.76
 -3 4 -2 19.87 2.1
 3 4 2 10.92 1.83
 3 4 2 8.54 2.22
 3 -4 2 9.74 2.26
 -3 -4 -2 7.21 1.62
 -3 4 -2 7.41 1.77
 -3 -4 -2 11.22 1.49
 -3 -4 -2 6.44 1.83
 -3 4 -2 9.35 2.1
 -3 -4 -2 8.27 2.1
 3 -4 2 9.5 2.22
 3 4 2 17.43 2.53
 3 4 2 8.59 2.11
 3 -4 2 10.02 2.42
 -3 -4 -3 2507.8 48.57
 -3 4 -3 2439 52.66
 -3 -4 -3 2577.31 52.03
 -3 4 -3 2489.05 52.44
 3 4 3 2669.38 56.64
 3 -4 3 2327.19 50.89
 3 4 3 2495.1 56.95
 3 4 3 2607.95 52.59
 3 -4 3 2619.06 54.86
 3 4 3 2630.86 53.96
 3 -4 3 2521.51 56.91
 -3 4 -3 2318.25 50.19
 -3 4 -3 2499.46 50.03
 -3 4 -4 374.16 15.64
 -3 -4 -4 411.49 14.92
 -3 4 -4 416.09 14.07
 3 4 4 434.97 17.48
 3 -4 4 349.39 14.28
 3 4 4 397.82 17.85
 3 -4 4 409.62 16.76
 3 -4 4 354.86 14.25
 3 4 4 398.85 15.04
 3 4 4 413.79 15.81
 -3 4 -4 386.12 14.22
 -3 -4 -4 389.44 14.64
 -3 -4 -5 79.94 6.27
 -3 4 -5 70.65 6.11
 3 -4 5 63.02 5.87
 3 4 5 81.87 7.25
 3 4 5 77.4 7.81
 -3 4 -5 85.88 7.48
 -3 -4 -5 89.47 6.85
 -3 -4 -5 75.62 7.23
 -3 -4 -5 82.89 3.81
 3 -4 5 68.82 6.11
 3 4 5 86.88 7.16
 3 -4 5 97.59 8.15
 -3 -4 -6 680.62 24.04
 -3 4 -6 681.48 24.54
 -3 -4 -6 701.37 22.51
 -3 -4 -6 661.46 24.32
 3 4 6 728.33 26.64
 -3 4 -6 701.17 23.5
 -3 -4 -6 695.81 24.6
 -3 4 -6 661.93 23.16
 3 -4 6 688.09 24.93
 3 4 6 757.87 23.92
 3 -4 6 590.98 20.53
 3 4 7 113.96 5.71
 3 4 7 111.71 6.62
 -3 4 -7 115.29 9.36
 -3 -4 -7 118.98 9.37
 -3 4 -7 128.94 9.71
 3 4 7 119.23 9.64
 -3 4 -7 129.25 10.21
 -3 4 -7 137.74 11.21
 -3 -4 -7 113.72 9.22
 -3 -4 -7 120.91 8.45
 -3 -4 -7 125.88 9.44
 3 4 7 108.87 5.8
 3 -4 7 111.73 6.2
 3 -4 7 122.68 6.59
 3 4 7 119.79 6.48
 3 4 7 116.3 6.47
 3 -4 7 123.71 6.4
 3 -4 7 122.95 9.86
 -3 4 -8 384.62 18.46
 -3 -4 -8 394.33 17.9
 3 -4 8 379.47 12.88
 3 -4 8 405.59 18.8
 3 4 8 372.89 13.11
 -3 4 -8 404.01 19.64
 -3 4 -8 378.68 18.49
 -3 -4 -8 375.82 17.45
 3 4 8 384.99 12.89
 3 4 8 346.84 12.26
 3 -4 8 343.09 12
 3 -4 8 352.59 12.55
 3 4 8 358.57 13.1
 3 4 8 358.73 11.18
 3 4 9 6.47 1.66
 -3 -4 -9 2.46 1.94
 -3 4 -9 4.19 2.2
 3 4 9 3.66 1.43
 3 -4 9 4.42 1.4
 -3 4 -9 5.5 2.6
 3 -4 9 3.9 1.38
 3 -4 9 2.79 1.24
 3 -4 9 3.4 1.18
 3 4 9 3.81 1.48
 -3 4 -10 89.49 5.85
 -3 -4 -10 80.1 7.5
 -3 4 -10 82.61 7.89
 3 4 10 76.44 5.05
 3 -4 10 78.71 5.2
 -3 4 -10 83.75 7.59
 3 -4 10 80.88 5.18
 3 -4 10 75.66 4.96
 3 4 10 81.43 5.33
 3 4 10 91.09 5.66
 -3 4 -11 194.34 10.9
 -3 -4 -11 167.6 6.59
 -3 4 -11 181.01 7.69
 3 -4 11 161.11 7.03
 3 -4 11 163.74 6.58
 3 4 11 169.51 7.06
 3 4 11 178.06 7.32
 3 -4 11 170.9 7.21
 3 4 11 162.92 6.69
 -3 -4 -12 10.84 1.33
 -3 4 -12 9.21 1.36
 3 4 12 11.35 1.43
 3 4 12 11.83 1.5
 3 -4 12 10.56 1.21
 3 4 12 11.28 1.47
 3 4 12 10.47 1.19
 3 -4 12 10.62 1.46
 3 4 13 118.57 3.6
 3 -4 13 111.07 3.72
 -3 5 15 3.85 0.52
 3 5 -14 9.61 1.07
 -3 -5 14 9.84 1.19
 3 -5 -14 10.41 1.17
 -3 5 14 10.1 1.12
 -3 5 14 10.39 1.23
 -3 -5 13 182.13 6.86
 3 -5 -13 190.56 6.68
 -3 -5 13 167.6 6.09
 3 -5 -13 182.68 6.28
 3 5 -13 187.66 6.55
 -3 5 13 183.52 6.85
 -3 -5 12 169.63 7.61
 -3 5 12 182.13 6.1
 3 -5 -12 163.78 6.64
 3 5 -12 175.93 7.2
 3 5 -12 187.79 9.68
 -3 5 12 161.1 6.44
 -3 -5 12 163.56 6.98
 -3 5 12 168.57 6.61
 -3 5 12 182.37 7.6
 -3 5 11 303.23 9.09
 -3 -5 11 276.22 10.76
 3 -5 -11 273.49 9.48
 3 5 -11 306.4 10.57
 3 5 -11 301.52 14.82
 -3 -5 11 270.84 10.26
 -3 5 11 293.81 9.79
 -3 5 11 275.04 10.15
 -3 -5 11 276.04 9.83
 -3 -5 10 376.56 13.23
 3 -5 -10 415.81 15.99
 -3 -5 10 349.78 16.38
 3 -5 -10 375.86 11.71
 3 5 -10 377.44 11.68
 3 5 -10 459.18 19.09
 -3 -5 10 364.89 12.84
 -3 5 10 375.08 17.49
 -3 -5 10 344.2 16.22
 -3 5 10 414.28 12.35
 -3 -5 10 385.03 11.97
 -3 5 10 406.7 12.94
 -3 -5 9 115.26 6.87
 -3 -5 9 122.35 9.74
 3 -5 -9 125.99 8.57
 3 5 -9 116.56 5.85
 3 -5 -9 106.29 5.35
 3 5 -9 117.24 9.5
 -3 -5 9 106.24 9.2
 -3 -5 9 106.57 6.53
 -3 5 9 109.03 9.44
 3 5 -9 118.32 8.2
 -3 5 9 115.77 5.86
 -3 -5 9 108.21 5.5
 -3 5 9 108.01 6.26
 3 -5 -8 39.96 4.76
 3 -5 -8 38.68 4.66
 -3 -5 8 39.47 5.56
 -3 -5 8 33.76 3.36
 3 5 -8 36.07 3.18
 3 5 -8 55.26 6.41
 -3 5 8 27.67 4.46
 -3 -5 8 37.92 5.54
 -3 -5 8 32.98 3.5
 -3 5 8 35.14 5.36
 -3 5 8 34.04 4.91
 3 5 -8 38.05 4.8
 -3 -5 8 33.82 5.32
 -3 -5 8 39.54 3.74
 -3 5 8 36.09 3.36
 -3 -5 7 -3.61 1.52
 3 5 -7 1.25 1.01
 -3 5 7 0.14 1.49
 -3 5 7 -0.7 1.15
 3 5 -7 1.03 1.22
 -3 -5 7 5.31 2.43
 -3 5 7 0.94 1.35
 -3 5 7 0.04 1.42
 3 5 -7 0.26 0.9
 -3 -5 7 10.17 3.07
 3 5 -7 1.56 0.84
 -3 5 7 3.43 1.77
 -3 -5 7 0.6 0.95
 -3 5 7 -0.45 1.25
 3 -5 -7 0.23 0.82
 3 -5 -7 3.93 1.5
 3 5 -6 1569.31 39.23
 -3 5 6 1384.93 37.85
 -3 -5 6 1296.43 37.05
 -3 -5 6 1478.41 39.61
 3 5 -6 1505.22 39.29
 -3 5 6 1439.24 40.18
 -3 5 6 1405.91 39.87
 3 5 -6 1450.69 35.34
 -3 -5 6 1426.02 39.81
 -3 5 6 1472.7 41.93
 -3 5 6 1458.55 32.57
 3 5 -6 1406.45 29.06
 -3 -5 6 1416.75 32.12
 3 -5 -6 1400.88 35.6
 3 -5 -6 1344.77 35.03
 -3 -5 5 1074.02 25.7
 -3 5 5 1037.52 30.3
 -3 5 5 1061.97 25.93
 3 5 -5 1100.87 30.47
 3 5 -5 1032.77 30.6
 -3 5 5 1007.46 30.11
 -3 -5 5 1017.58 30.91
 -3 5 5 933.92 30.57
 -3 5 5 973.67 31.68
 -3 -5 5 1087.01 26.85
 3 -5 -5 901.38 27.14
 -3 -5 4 21.16 2.73
 3 5 -4 16.96 3.15
 -3 5 4 13.95 2.39
 -3 5 4 17.8 3.92
 3 5 -4 15.72 2.19
 -3 5 4 11.18 2.44
 3 5 -4 15.19 3.15
 -3 -5 4 13.75 3.06
 -3 5 4 13.07 2.7
 3 5 -4 16.74 3.1
 -3 -5 4 14.33 2.69
 3 -5 -4 15.24 2.91
 -3 5 3 261.44 13.83
 -3 5 3 273.6 13.98
 3 5 -3 230.8 10.15
 3 5 -3 254.39 12.58
 -3 5 3 280.01 11.45
 -3 -5 3 311.68 15.24
 -3 5 3 232.84 10.97
 3 5 -3 277.64 13.48
 -3 5 3 261.37 13.34
 -3 -5 3 274.15 11.93
 3 -5 -3 253.63 12.84
 -3 5 2 466.78 18.47
 3 5 -2 432.68 15.71
 3 5 -2 425.57 16.41
 -3 5 2 453.15 13.89
 3 5 -2 404.39 16.62
 -3 5 2 451.07 17.69
 -3 -5 2 509.92 18.15
 -3 -5 2 495.69 16.61
 -3 -5 2 443.14 11.65
 3 -5 -2 438.61 17.65
 -3 5 1 934.97 24.61
 3 5 -1 783.72 19.99
 3 5 -1 853.77 24.41
 3 -5 -1 813.78 21.34
 3 5 -1 890.47 22.13
 -3 5 1 877.81 19.29
 -3 5 1 879.5 26.11
 -3 -5 1 947.23 24.46
 -3 -5 1 914.83 24.38
 3 -5 -1 834.72 24.56
 -3 5 0 22.03 3.54
 -3 -5 0 16.36 2.78
 -3 5 0 20.5 3.4
 -3 -5 0 14.46 2.59
 -3 -5 0 12.45 2.17
 3 5 0 11.51 2.03
 3 -5 0 11.5 2.03
 3 5 0 11.81 2.4
 3 -5 0 11.32 2.05
 3 -5 0 11.45 2.27
 -3 5 0 21.86 3.17
 3 5 0 6.09 1.48
 -3 -5 -1 428.94 15.35
 -3 5 -1 462.28 17.34
 -3 -5 -1 437.72 14.4
 -3 -5 -1 439.9 15.44
 3 -5 1 398.95 14.46
 3 5 1 433.73 15.34
 3 5 1 430.84 14.72
 -3 -5 -1 442.58 11.48
 3 -5 1 420.5 15.68
 3 -5 1 437.95 16.46
 3 -5 1 408.04 14.29
 -3 -5 -1 419.04 12.73
 -3 5 -1 448.64 12.98
 -3 5 -1 435.17 15.98
 -3 5 -2 707.3 22.05
 -3 5 -2 684.28 20.34
 -3 -5 -2 675.9 20.47
 -3 -5 -2 658.86 20.06
 -3 -5 -2 663.13 18.58
 -3 5 -2 682.16 22.2
 3 5 2 666.08 19.76
 -3 5 -2 713.53 18.56
 3 -5 2 630.92 20.52
 3 5 2 695.03 23.68
 -3 -5 -2 684.32 16.53
 3 -5 2 638.99 22.17
 3 -5 2 675.01 20.35
 -3 -5 -2 611.27 15.71
 -3 5 -2 655.57 18.45
 -3 5 -3 3.06 1.73
 -3 -5 -3 4.29 1.41
 -3 -5 -3 3.79 1.76
 -3 5 -3 2.51 1.29
 -3 5 -3 6.87 2
 3 5 3 2.99 1.72
 3 5 3 6.47 2.74
 3 -5 3 6.36 2.35
 3 -5 3 6.48 2.14
 3 5 3 11.52 1.99
 3 5 3 5.85 1.94
 -3 -5 -3 2.71 1.53
 -3 5 -3 5.83 1.67
 -3 5 -4 1946.41 47.75
 -3 5 -4 2094.17 46.6
 3 5 4 2362.73 52.64
 3 -5 4 1895.59 45.99
 3 5 4 2095.71 52.84
 3 -5 4 2184.53 49.1
 3 5 4 2259.9 47.27
 -3 5 -4 1982.89 45.91
 -3 -5 -4 2110.88 46.57
 -3 -5 -5 102.3 7.31
 -3 5 -5 88.21 7.19
 3 -5 5 83.38 6.87
 3 5 5 98.87 9.29
 3 5 5 119.96 9.2
 -3 5 -5 98.87 8.12
 -3 -5 -5 92.79 7.61
 -3 -5 -5 97.89 4.46
 3 -5 5 95.57 8.12
 3 -5 5 84.16 6.87
 -3 -5 -6 16.31 3.46
 -3 5 -6 13.61 3.29
 -3 -5 -6 16.64 3.39
 3 5 6 16.76 3.41
 3 5 6 11.03 3.34
 -3 5 -6 17.05 3.43
 -3 -5 -6 15.11 3.32
 3 -5 6 20.08 3.95
 3 5 7 1225.33 27.77
 3 5 7 1177.61 29.65
 -3 -5 -7 1364.82 36.56
 -3 5 -7 1258.47 36.23
 3 5 7 1332.89 38.85
 -3 5 -7 1320.41 37.75
 -3 -5 -7 1216.85 34.88
 -3 -5 -7 1210.51 33.67
 3 -5 7 1228.4 28.91
 3 5 7 1162.93 27.27
 3 -5 7 1232.84 28.38
 3 5 7 1331.75 28.69
 3 -5 7 1286.17 28
 3 -5 7 1286.19 37.16
 -3 -5 -8 35.32 5.06
 -3 5 -8 29.9 4.9
 3 5 8 32.94 3.38
 3 -5 8 33.67 3.37
 3 -5 8 30.32 4.89
 -3 5 -8 36.34 5.41
 -3 -5 -8 34.11 4.83
 -3 5 -8 37.78 5.72
 3 -5 8 33.84 3.51
 3 5 8 36.02 3.54
 3 5 8 27.4 3.11
 3 5 8 34.16 3.23
 3 5 8 34.05 3.76
 -3 5 -9 53.49 4.49
 -3 -5 -9 64.03 6.34
 -3 5 -9 53.27 6.4
 3 5 9 50.88 4.1
 3 -5 9 50.51 4.09
 -3 5 -9 52.71 6.36
 3 -5 9 46.57 4.09
 3 5 9 48.14 4.07
 3 -5 9 50.09 4.3
 3 5 9 46.81 4.21
 -3 5 -10 252.43 12.71
 -3 5 -10 262.54 13.68
 -3 -5 -10 248.5 12.8
 -3 5 -10 255.54 9.97
 3 5 10 220.54 8.49
 3 -5 10 238.97 9.19
 3 5 10 246.87 9.68
 3 -5 10 231.86 9.18
 3 -5 10 233.28 9.24
 3 5 10 235.62 9.63
 -3 5 -11 151.5 8.96
 -3 5 -11 154.95 6.75
 3 -5 11 140.11 6.01
 3 5 11 153.22 6.5
 3 5 11 152.72 6.58
 3 5 11 133.16 5.33
 3 -5 11 138.81 6.13
 -3 -5 -12 99.81 4.05
 -3 5 -12 109.03 4.54
 3 -5 12 96.94 3.89
 3 5 12 109.77 4.45
 3 5 12 104.38 4.32
 3 5 12 106.83 4.48
 3 -5 12 99.85 4.25
 3 5 13 20.41 1.24
 3 -5 13 18.03 1.18
 -3 -6 14 8.29 1
 3 -6 -14 10.86 1.11
 3 6 -14 8.59 0.9
 -3 6 14 10.79 1.1
 -3 6 14 11.05 1.19
 -3 -6 13 23.9 2.06
 3 -6 -13 27.49 2.07
 3 6 -13 29.29 2.22
 -3 6 13 29.83 2.5
 -3 -6 13 25.88 2.27
 3 -6 -13 28.65 2.29
 -3 6 12 311.91 8.47
 3 -6 -12 285.51 8.93
 3 6 -12 316.21 9.73
 -3 -6 12 284.08 9.64
 -3 -6 12 276.35 9.55
 -3 6 12 295.73 9.2
 -3 6 12 301.92 10.04
 -3 -6 11 6.13 1.57
 -3 6 11 6.2 1.26
 3 6 -11 7.38 2.21
 3 -6 -11 7.46 1.4
 3 6 -11 7.48 1.5
 -3 -6 11 4.87 1.36
 -3 6 11 6.71 1.31
 -3 6 11 6.99 1.66
 -3 -6 10 205.47 9.25
 3 -6 -10 201.97 7.78
 3 6 -10 214.13 8.51
 3 6 -10 240.79 12.92
 -3 -6 10 207.55 9.19
 -3 6 10 212.86 8.47
 -3 -6 10 211.76 8.11
 -3 6 10 207.52 8.76
 -3 -6 9 147.62 7.68
 3 -6 -9 155.96 9.51
 -3 -6 9 134.69 10.36
 3 -6 -9 129.42 5.86
 3 6 -9 151.05 6.93
 3 6 -9 161.65 10.8
 -3 -6 9 126.91 10.09
 -3 -6 9 141.24 7.66
 -3 6 9 139.45 10.54
 -3 -6 9 132.54 10.3
 -3 6 9 157.68 7.12
 -3 6 9 137.05 7.11
 -3 -6 9 134.06 6.14
 -3 -6 8 9.49 2.94
 3 -6 -8 6.14 1.97
 3 6 -8 4.67 1.25
 -3 -6 8 3.97 1.33
 3 6 -8 9.62 1.56
 -3 6 8 11.2 2.03
 3 6 -8 4.1 1.73
 -3 6 8 2.23 1.33
 -3 -6 8 3.87 1.56
 -3 -6 8 7.69 2.64
 -3 6 8 10.03 2.8
 -3 -6 8 6.17 2.56
 -3 6 8 8 2.49
 3 6 -8 6.57 1.91
 -3 6 8 5.97 1.29
 -3 -6 8 6.36 1.83
 3 6 -7 1427.64 37.07
 -3 -6 7 1099.55 32.98
 -3 6 7 1149.29 33.17
 -3 -6 7 1274.43 37.74
 3 6 -7 1388.4 38.29
 -3 6 7 1303.92 38.02
 3 6 -7 1221.25 33.1
 -3 -6 7 1268.6 38.08
 -3 6 7 1261.77 37.12
 -3 6 7 1290.15 30.02
 -3 6 7 1380.02 30.18
 -3 -6 7 1203.29 28.91
 3 -6 -7 1188.29 32.47
 -3 -6 6 14.33 3.23
 -3 6 6 12.7 3.12
 3 6 -6 12.83 2.97
 3 6 -6 15.67 3.42
 -3 6 6 13.52 3.23
 -3 6 6 14.37 3.32
 -3 -6 6 13.84 3.2
 -3 -6 6 13.07 3.41
 -3 6 6 15.96 2.59
 -3 -6 6 24.68 3.09
 3 -6 -6 12.04 2.6
 -3 -6 5 509.91 20.95
 -3 6 5 447.95 18.48
 -3 6 5 486.17 16.92
 3 6 -5 488.36 18.74
 3 6 -5 487.29 20.21
 -3 6 5 478.73 18.9
 -3 6 5 464.77 19.82
 3 6 -5 509.17 19.27
 -3 -6 5 452.78 19.5
 -3 -6 5 517.37 15.93
 3 -6 -5 427.95 16.85
 -3 6 4 1746.42 39.4
 -3 -6 4 1801.03 44.48
 -3 6 4 1652.65 44.75
 3 6 -4 1397.78 34.72
 3 6 -4 1615.87 42.72
 -3 6 4 1588.92 39.16
 -3 6 4 1542.87 41.93
 -3 6 4 1566.17 37.79
 3 6 -4 1658.85 41.83
 -3 -6 4 1638.23 41.81
 -3 -6 4 1805.57 39.74
 -3 6 4 1734.61 34.96
 -3 -6 4 1830.45 36.56
 3 -6 -4 1514.17 39.36
 -3 -6 3 73.85 6.93
 -3 6 3 53.14 6.43
 -3 6 3 59.01 6.77
 3 6 -3 56.32 5.18
 3 6 -3 50.47 5.89
 -3 6 3 54.45 4.93
 -3 6 3 55.79 5.16
 -3 -6 3 61.12 5.52
 -3 6 3 49.15 5.81
 3 6 -3 64.33 6.55
 -3 -6 3 61.48 4.21
 3 -6 -3 59.18 6.31
 -3 -6 3 59.29 4.35
 -3 -6 2 721.79 21.32
 -3 -6 2 710.32 21.11
 -3 6 2 653.62 22.95
 3 -6 -2 617.59 17.77
 -3 6 2 687.51 18.7
 3 6 -2 736.66 19
 3 6 -2 617.78 17.52
 -3 6 2 673.01 23.81
 3 6 -2 650.02 23.01
 -3 6 2 653.75 24.04
 3 -6 -2 674.83 23.79
 -3 -6 2 684.53 16.86
 -3 -6 1 7.74 2.09
 3 6 -1 8.1 1.76
 -3 6 1 7.32 2.28
 3 6 -1 6.41 1.42
 3 -6 -1 10.7 1.93
 3 6 -1 8.01 2.46
 -3 -6 1 7.37 2.05
 -3 -6 1 7.08 1.89
 -3 6 1 6.74 2.41
 -3 -6 1 6.99 1.93
 3 -6 -1 6.82 2.18
 -3 -6 0 743.88 21.58
 -3 6 0 710.19 24.06
 -3 6 0 756.93 24.8
 -3 -6 0 753.51 22.09
 -3 -6 0 772.81 22.36
 3 6 0 725.05 23.71
 3 6 0 759.57 19.51
 3 -6 0 679.31 19.21
 3 -6 0 743.14 23.43
 -3 -6 0 767.79 20.82
 -3 6 0 778.57 23.23
 3 6 0 680.83 20.86
 -3 6 -1 274.52 13.86
 -3 -6 -1 308.57 12.95
 -3 6 -1 331.41 14.88
 -3 -6 -1 303.77 12.18
 -3 -6 -1 297.26 12.63
 3 6 1 311.95 14.04
 3 6 1 333.3 12.17
 3 -6 1 274.76 11.61
 3 -6 1 320.44 12.07
 -3 -6 -1 320.04 10.35
 3 -6 1 304.2 13.92
 3 -6 1 295.09 13.86
 -3 -6 -1 317.86 11.04
 -3 6 -1 291.51 13.38
 -3 -6 -2 5.72 1.63
 -3 6 -2 8.43 2.4
 -3 -6 -2 9.02 2.2
 -3 6 -2 7.38 2.35
 3 6 2 7.66 2.05
 -3 6 -2 6.98 1.81
 3 -6 2 8.53 2.05
 3 -6 2 6.28 2.43
 -3 -6 -2 8.36 1.61
 -3 -6 -2 4.66 1.15
 -3 6 -2 4.88 1.92
 -3 6 -2 8.11 1.83
 -3 6 -3 1498.7 37.4
 -3 6 -3 1501.69 38.02
 -3 6 -3 1441.59 38.5
 3 6 3 1644.4 42.55
 3 -6 3 1457.87 40.38
 3 6 3 1647.55 38.6
 3 -6 3 1453.72 36.27
 -3 6 -3 1422.27 37.88
 -3 6 -3 1449.97 35.25
 -3 -6 -3 1472.59 35.81
 -3 6 -4 31.78 4.52
 -3 6 -4 37.49 4.7
 -3 6 -4 32.64 4.56
 3 6 4 42.84 5.86
 3 -6 4 32.74 4.31
 3 6 4 38.52 5.96
 3 6 4 41.55 4.66
 3 -6 4 39.27 4.8
 -3 -6 -4 38.64 4.54
 -3 6 -4 37.98 4.43
 -3 -6 -5 93.54 7.18
 -3 6 -5 92.66 7.46
 3 6 5 107.94 9.16
 3 6 5 94.01 9.34
 3 -6 5 88.01 7.18
 -3 6 -5 83.34 7.58
 -3 6 -5 84.79 7.59
 -3 -6 -5 87.51 7.13
 -3 -6 -5 90.35 4.55
 3 -6 5 82.07 6.88
 3 -6 5 92.37 7.74
 3 -6 6 477.04 19.74
 -3 -6 -6 477.1 12.4
 -3 -6 -6 488.99 19.5
 -3 6 -6 489.09 19.5
 3 6 6 606.72 21.72
 3 6 6 554.32 24.45
 -3 6 -6 511.43 20.63
 -3 -6 -6 435.94 17.47
 -3 6 -6 465.3 19.17
 -3 -6 -6 430.95 17.79
 3 -6 6 492.93 14.72
 3 6 6 497.69 14.83
 3 6 6 511.61 15.92
 3 6 6 433.84 14.78
 3 -6 7 50.76 6.11
 3 -6 7 49.51 3.79
 -3 6 -7 51.76 4.1
 -3 6 -7 49.57 6.01
 -3 -6 -7 48.78 5.73
 3 -6 7 49.63 3.8
 3 6 7 51.23 6.79
 -3 6 -7 52.71 6.4
 -3 6 -7 48.64 5.62
 -3 -6 -7 45.01 5.34
 -3 -6 -7 50.25 5.16
 3 6 7 52.61 4.11
 3 6 7 54.61 4.21
 3 -6 7 47.76 4.21
 3 6 7 55.24 4.4
 3 6 7 44.26 4.35
 3 -6 8 531.47 15.19
 -3 6 -8 514.22 15.71
 -3 6 -8 547.05 21.79
 -3 -6 -8 534.61 20.26
 -3 6 -8 538.41 21.59
 3 -6 8 494.98 14.1
 -3 6 -8 519.26 18.76
 -3 -6 -8 523.66 18.87
 3 6 8 535.4 15.92
 3 6 8 547.71 15.39
 3 -6 8 506.17 15.72
 3 6 8 521.52 16.79
 3 6 8 562 15.79
 -3 6 -9 107.41 8.79
 -3 -6 -9 117.07 8.52
 -3 6 -9 107.54 8.73
 -3 6 -9 110.19 6.39
 3 -6 9 109.73 5.89
 3 6 9 106.32 6.14
 3 -6 9 119.28 6.72
 3 -6 9 104.12 6.14
 3 6 9 110.76 6.62
 3 6 9 123.73 6.03
 3 6 10 4.43 1.29
 -3 -6 -10 5.84 2
 -3 6 -10 5.29 1.7
 -3 6 -10 6.24 1.98
 3 -6 10 3.72 1.16
 -3 6 -10 5.36 1.38
 3 -6 10 3.98 1.25
 3 6 10 5.27 1.4
 3 -6 11 54.93 3.44
 -3 6 -11 58.21 3.75
 3 -6 11 55.19 3.53
 3 6 11 58.01 3.75
 3 6 11 56 3.77
 3 -6 12 1.21 0.47
 -3 6 -12 1.04 0.57
 -3 -6 -12 1.61 0.57
 3 -6 12 1.36 0.54
 3 6 12 1.77 0.67
 3 6 12 1.96 0.63
 3 6 12 2.37 0.69
 3 7 -14 11.43 0.79
 3 -7 -14 11.45 1.02
 -3 -7 14 10.81 0.91
 -3 7 14 12.08 1.14
 3 7 -14 11.31 1.08
 -3 7 14 11.54 0.98
 -3 -7 13 70.08 3.49
 3 -7 -13 72.33 3.16
 3 7 -13 78.29 3.45
 -3 -7 13 72.93 3.53
 3 -7 -13 80.06 3.7
 -3 7 13 74.04 3.37
 -3 7 13 76.5 3.84
 3 -7 -12 0.42 0.49
 3 7 -12 0.62 0.5
 -3 -7 12 1.3 0.93
 -3 -7 12 0.17 0.66
 -3 7 12 0.24 0.59
 -3 7 12 0.43 0.44
 3 -7 -11 165.68 6.44
 3 7 -11 177.42 7.01
 -3 -7 11 165.86 7.64
 3 7 -11 162.21 8.98
 -3 7 11 163.44 6.95
 -3 7 11 169.42 7.44
 3 -7 -10 20.17 2.17
 3 7 -10 18.88 2.3
 3 7 -10 19.76 3.51
 -3 -7 10 17.68 2.59
 -3 7 10 19.47 2.4
 -3 7 10 15.45 2.32
 -3 -7 9 6.67 1.69
 -3 -7 9 3.31 1.72
 3 -7 -9 3.59 1.31
 3 -7 -9 5.44 1.13
 3 7 -9 5.07 1.27
 3 7 -9 7.2 2.09
 -3 7 9 2.05 1.38
 -3 -7 9 0.19 0.8
 -3 -7 9 4.21 1.45
 -3 -7 9 5.56 2.09
 -3 7 9 7.34 1.61
 -3 7 9 5.12 1.58
 3 -7 -8 116.33 8.14
 -3 7 8 119.68 6.9
 3 7 -8 104.56 5.55
 3 7 -8 117.72 8.89
 -3 -7 8 98.67 9.2
 -3 -7 8 121.83 7.25
 -3 7 8 106.93 9.26
 -3 -7 8 114.47 10.05
 -3 7 8 97.53 8.18
 -3 7 8 107.74 5.94
 -3 -7 8 112.52 6.85
 3 -7 -7 32.16 4.21
 -3 7 7 28.61 3.4
 -3 -7 7 32.22 3.63
 -3 7 7 32.33 3.52
 -3 -7 7 28.2 4.36
 3 7 -7 35.4 4.92
 -3 -7 7 39.51 5.89
 -3 -7 7 38.41 3.94
 3 7 -7 35.2 5.4
 -3 7 7 27.59 4.6
 3 7 -7 31.75 4.18
 -3 7 7 31.8 5.17
 -3 -7 7 32.12 5.25
 3 -7 -7 29.18 2.91
 -3 7 7 33.05 3.4
 -3 -7 6 763.91 26.73
 -3 7 6 630.39 22.53
 -3 7 6 821.78 24.19
 3 7 -6 808.86 25.44
 3 7 -6 742.83 27.05
 -3 7 6 741.34 25.74
 -3 -7 6 766.87 24.6
 -3 -7 6 755.94 27.76
 3 7 -6 795.56 25.85
 -3 7 6 725.13 26.43
 -3 7 6 700.63 19.99
 -3 -7 6 832.03 21.74
 -3 7 6 784.05 20.82
 3 -7 -6 725.13 23.17
 -3 -7 5 55.25 6.64
 -3 7 5 50.54 5.33
 -3 7 5 35.63 4.85
 3 7 -5 36.59 5.57
 -3 7 5 35.03 4.66
 -3 7 5 33.86 5.21
 -3 -7 5 40.93 5.34
 -3 -7 5 39.09 5.48
 3 7 -5 34.46 4.81
 -3 -7 5 41.51 4.09
 3 -7 -5 35.13 4.45
 -3 -7 4 18.2 3.77
 -3 7 4 15.94 3.09
 -3 7 4 23.85 4.7
 3 7 -4 10.54 2.15
 3 7 -4 15.47 3.7
 -3 7 4 15.21 3.04
 -3 7 4 13.72 3.23
 -3 -7 4 15.36 3.26
 -3 7 4 12.85 2.45
 -3 -7 4 20.37 3.2
 -3 -7 4 20.14 3.34
 3 7 -4 18.93 3.7
 -3 -7 4 16.94 2.48
 -3 7 4 17.46 2.63
 3 -7 -4 15.31 3.19
 -3 7 3 1181.22 36.45
 -3 7 3 1248.82 37.68
 -3 -7 3 1307.1 35.52
 3 7 -3 1166.66 35.79
 -3 7 3 1188.23 30.77
 -3 -7 3 1338.1 35.06
 -3 7 3 1104.3 30.07
 -3 -7 3 1271.42 32.45
 -3 -7 3 1338.7 32.73
 3 7 -3 1274.94 36.52
 -3 7 3 1107.68 34.27
 -3 7 3 1251.07 28.77
 -3 -7 3 1349.85 28.1
 3 -7 -3 1185.6 35.57
 -3 -7 3 1227.59 28.73
 -3 -7 2 662.5 21.94
 3 7 -2 651.72 24.17
 -3 7 2 627.48 24.02
 3 7 -2 583.78 18.59
 -3 7 2 662.98 24.88
 3 -7 -2 605.93 16.63
 3 7 -2 683.39 16.73
 3 7 -2 651.96 23.91
 -3 7 2 636.03 18.76
 -3 7 2 647.25 23.6
 -3 -7 2 691.7 22.22
 -3 -7 2 668.19 21.09
 -3 -7 2 693.99 21.12
 -3 7 2 655.69 17.95
 -3 -7 2 678.3 16
 3 -7 -2 587.02 23.25
 -3 -7 2 632.29 17.35
 3 -7 -2 638.89 24.27
 -3 7 1 505.39 20.29
 -3 -7 1 542.85 18.16
 -3 -7 1 527.51 18.01
 -3 -7 1 514.21 18.17
 3 7 -1 494.73 20.28
 3 -7 -1 481.72 13.92
 3 7 -1 513.76 13.57
 3 -7 -1 453.42 19.11
 -3 -7 1 509.92 17.48
 -3 7 1 531.47 21.37
 3 7 -1 482.5 16.95
 -3 7 0 661.7 22.52
 -3 -7 0 698 20.23
 3 7 0 637.91 21.67
 3 7 0 746.76 25.25
 3 7 0 750.98 17.79
 3 -7 0 589.98 17.32
 -3 -7 0 690.12 21.22
 -3 -7 0 701.82 21.55
 -3 7 0 773.14 17.73
 3 -7 0 695.48 23.71
 -3 -7 -1 699.43 19.47
 3 7 1 699.41 23.26
 -3 7 -1 697.89 23.44
 3 7 1 735.41 24.98
 -3 -7 -1 725.21 21.28
 -3 7 -1 726.19 24.53
 -3 -7 -1 720.33 21.99
 -3 7 -1 677.29 24.49
 -3 7 -1 764.76 18.09
 -3 -7 -1 754.78 19.55
 3 -7 1 717.95 20.21
 3 -7 1 695.67 24.3
 3 -7 1 716.3 24.37
 -3 7 -2 343.31 15.86
 -3 7 -2 364.21 16.53
 -3 -7 -2 374.18 13.83
 3 7 2 373.91 16.61
 -3 7 -2 398.31 15.04
 -3 -7 -2 355.36 11.42
 -3 7 -2 397.44 16.66
 3 -7 2 392.76 14.34
 3 -7 2 376.47 17.26
 -3 7 -3 214.53 12.09
 -3 7 -3 214.31 12.12
 3 -7 3 212.82 10.79
 3 -7 3 217.91 13.36
 3 7 3 261.09 13
 -3 7 -3 217.83 10.78
 -3 7 -3 216.39 12.29
 -3 -7 -3 217.29 11.13
 -3 7 -4 281.31 13.01
 -3 -7 -4 258.01 12.65
 -3 7 -4 277.72 14.28
 3 7 4 311.39 16.82
 -3 7 -4 257.31 13.5
 -3 7 -4 269.56 13.43
 -3 -7 -4 264.67 8.77
 -3 7 -4 272.85 8.68
 3 7 4 311.14 13.47
 3 -7 4 266.56 12.97
 3 -7 4 261.58 15.44
 -3 7 -5 17.76 3.64
 -3 -7 -5 20.62 3.45
 -3 7 -5 14.27 3.05
 3 7 5 23.3 4.58
 3 7 5 14.88 4.03
 -3 -7 -5 16.39 2.99
 -3 7 -5 18.69 3.49
 -3 -7 -5 16.64 1.94
 -3 7 -5 17.59 2.15
 3 -7 5 14.38 3.2
 3 -7 6 56.36 3.53
 3 -7 6 49.85 5.89
 -3 -7 -6 48.8 3.38
 -3 7 -6 52.16 3.92
 -3 -7 -6 51.59 5.87
 -3 7 -6 46.48 5.59
 -3 7 -6 48.95 6.05
 3 -7 6 51.04 3.93
 3 7 6 64.04 6.93
 3 7 6 49.89 7.14
 -3 -7 -6 43.7 4.75
 -3 7 -6 46.26 5.52
 -3 -7 -6 49.54 5.39
 3 -7 6 54.32 4.39
 3 7 6 41.02 3.49
 3 7 6 50.65 3.89
 3 7 6 58.12 4.73
 3 7 6 57.23 5.01
 3 -7 7 364.75 10.96
 3 -7 7 372.36 16.7
 -3 -7 -7 370.28 10.24
 -3 7 -7 342.73 11.75
 -3 -7 -7 363.46 16.18
 -3 7 -7 355.57 16.68
 -3 7 -7 325.57 16.44
 3 7 7 382.96 19.04
 3 -7 7 348.83 11.75
 -3 7 -7 332.49 14.98
 -3 -7 -7 346.12 14.85
 -3 -7 -7 331.7 13.46
 3 7 7 348.65 11.98
 3 7 7 375.24 11.94
 3 -7 7 369.02 12.77
 3 7 7 385.6 13.37
 3 7 7 396.21 14.43
 3 7 7 331.5 13.16
 -3 7 -8 23.84 2.78
 -3 7 -8 21.81 3.98
 -3 7 -8 23.17 4.11
 -3 -7 -8 20.08 3.63
 3 -7 8 22.52 2.49
 3 -7 8 20.45 2.55
 3 7 8 24.83 2.69
 3 7 8 22.16 2.81
 3 7 8 25.91 3.38
 3 7 8 26.12 3.03
 -3 7 -9 58.03 4.34
 -3 7 -9 58.98 6.11
 -3 7 -9 62 6.13
 -3 -7 -9 59.29 5.79
 3 -7 9 60.5 4.06
 3 7 9 69.98 4.53
 3 7 9 60.2 4.82
 3 7 9 57.9 4.32
 3 -7 9 60.76 4.69
 3 -7 9 57 3.81
 3 7 10 15.16 2.21
 3 -7 10 14.24 1.86
 -3 7 -10 15.61 2.08
 3 -7 10 12.9 2.01
 3 7 10 16.47 2.25
 3 -7 11 60.95 3.3
 -3 7 -11 66.1 3.76
 -3 7 -11 60.12 3.53
 3 -7 11 66.41 3.73
 3 7 11 69.53 3.97
 3 7 11 66.14 3.92
 3 -7 12 163.64 4.71
 -3 -7 -12 174.04 5.15
 3 -7 12 175.53 5.22
 3 7 12 188.74 5.52
 3 7 12 189.88 5.23
 3 7 12 186.65 5.6
 3 -8 -14 2.03 0.42
 3 8 -14 2.3 0.46
 -3 8 14 1.66 0.41
 -3 -8 13 20.71 1.73
 3 8 -13 22.05 1.52
 -3 -8 13 17.51 1.39
 3 -8 -13 21.58 1.73
 -3 8 13 21.19 1.63
 -3 8 13 21.87 1.89
 3 -8 -12 160.87 5.43
 3 8 -12 172.46 5.93
 -3 -8 12 161.58 6.64
 -3 -8 12 160.43 6
 -3 8 12 160.75 6.05
 -3 8 12 173.37 5.35
 -3 -8 11 0.14 0.73
 3 8 -11 0.23 0.58
 3 -8 -11 0.76 0.49
 3 8 -11 2.73 1.13
 -3 -8 11 0.66 0.98
 -3 8 11 3.47 1.05
 -3 8 11 0.22 0.82
 3 -8 -10 185.24 6.83
 3 8 -10 199.12 7.55
 3 8 -10 193.02 10.71
 -3 -8 10 203.74 9.1
 -3 8 10 200.65 8.18
 -3 8 10 200.88 8.45
 3 8 -9 107.6 5.45
 3 -8 -9 86.71 4.33
 -3 -8 9 106.96 6.65
 3 8 -9 105.73 8.13
 -3 8 9 113.73 6.1
 -3 8 9 96.53 5.93
 3 8 -8 15.24 2.05
 -3 8 8 14.75 2.53
 -3 -8 8 12.28 2.74
 -3 -8 8 13.68 3.43
 3 8 -8 13.59 3.28
 -3 8 8 14.87 3.31
 -3 -8 8 13.84 2.47
 -3 8 8 10.69 2.57
 -3 -8 8 15.9 3.87
 3 8 -8 15.44 3.28
 -3 8 8 13.6 2.15
 3 -8 -8 16.79 3.02
 3 -8 -7 1297.49 33.85
 -3 8 7 1331.98 31.06
 -3 8 7 1177.66 29.31
 3 8 -7 1284.72 27.43
 -3 -8 7 1242.05 36.83
 -3 -8 7 1328.07 39.68
 -3 -8 7 1527.26 32.96
 3 8 -7 1326.76 39.06
 -3 8 7 1283.28 37.32
 3 8 -7 1337.72 36.33
 -3 -8 7 1283.72 39.6
 -3 8 7 1243.14 37.15
 3 -8 -7 1250.6 28.28
 -3 8 7 1403 30.82
 -3 -8 6 60.85 7
 -3 8 6 64.3 6.34
 3 8 -6 56.46 6.92
 -3 8 6 54.41 6.24
 -3 -8 6 52.99 6.8
 3 8 -6 59.15 6.34
 -3 -8 6 53.78 5.82
 -3 8 6 49.03 6.37
 3 -8 -6 51.56 5.45
 -3 8 6 50.4 4.31
 -3 -8 6 59.39 5.17
 -3 8 6 58.25 4.89
 -3 -8 5 26.45 4.8
 -3 8 5 25.22 3.97
 -3 8 5 26.66 4.15
 3 8 -5 21.73 4.45
 -3 8 5 24.96 4
 -3 -8 5 27.81 4.45
 -3 8 5 20.98 3.94
 -3 -8 5 23.12 4.4
 3 8 -5 21.76 3.96
 3 -8 -5 23.72 3.8
 -3 8 5 22.52 2.81
 -3 -8 5 30.28 3.54
 -3 8 5 25.83 3.19
 -3 -8 4 812.42 27.56
 -3 8 4 666 26.33
 -3 8 4 734.34 24.63
 3 8 -4 709.58 27.07
 -3 8 4 731.48 23.08
 3 8 -4 616.69 20.55
 -3 -8 4 795.69 25.97
 -3 8 4 638.43 24.6
 -3 -8 4 785.25 23.39
 3 8 -4 741.85 25.26
 3 -8 -4 675.77 23.9
 -3 8 4 717.26 20.22
 -3 -8 4 790.27 20.31
 -3 8 3 23.71 4.64
 -3 -8 3 26.88 4.26
 3 8 -3 25.88 4.81
 -3 8 3 24.34 3.63
 -3 -8 3 30.71 4.47
 -3 8 3 27.95 3.49
 -3 -8 3 25.51 3.8
 3 8 -3 30.81 5.05
 -3 8 3 19.47 3.92
 -3 -8 3 24.09 3.12
 3 -8 -3 24.95 4.62
 -3 8 3 21.65 3.02
 -3 -8 3 29.07 3.03
 -3 -8 2 614.98 21.24
 -3 8 2 588.93 23.3
 3 8 -2 523.42 18.77
 -3 8 2 576.49 23.81
 3 8 -2 596.08 23.85
 -3 -8 2 613.99 21.24
 -3 -8 2 606.51 20.13
 -3 8 2 556.7 22.3
 3 -8 -2 532.23 22.79
 -3 -8 2 575.82 17.16
 -3 8 2 593.33 17.63
 -3 -8 2 591.01 15.04
 -3 -8 1 9.82 2.36
 3 8 -1 9.75 2.52
 -3 8 1 12.87 3.52
 3 8 -1 8.13 2.88
 -3 -8 1 10.76 2.52
 -3 -8 1 9.6 2.31
 3 -8 -1 9.92 2.77
 -3 -8 1 8.73 1.26
 -3 8 1 9.89 1.68
 -3 -8 0 684.74 20.13
 3 8 0 626.08 22.5
 3 8 0 657.87 24.72
 -3 8 0 606.19 23.52
 -3 -8 0 699.39 21.67
 -3 -8 0 675.65 21.21
 3 -8 0 655.12 24.17
 -3 -8 0 606.35 13.73
 -3 8 0 703.02 17.54
 -3 8 -1 427.99 17.77
 3 8 1 410.01 18.23
 -3 -8 -1 423.84 14.36
 3 8 1 427.89 19.04
 -3 -8 -1 432.95 15.9
 -3 8 -1 373.11 17.83
 -3 -8 -1 448.4 14.93
 3 -8 1 401.22 18.38
 3 -8 1 439.03 14.55
 -3 8 -1 445.97 13.06
 -3 -8 -2 186.14 8.19
 -3 -8 -2 194.32 10.5
 -3 8 -2 173.39 11.05
 3 8 2 187.15 12.08
 -3 8 -2 181.7 10.27
 -3 8 -2 185.1 11.74
 -3 8 -2 175.76 11.03
 3 -8 2 192.51 9.52
 3 -8 2 194.73 12.66
 -3 8 -2 203.35 8.17
 -3 8 -3 293.89 14.71
 -3 -8 -3 279.4 13.25
 3 8 3 310.76 15.1
 -3 8 -3 268.96 13.8
 -3 8 -3 253.09 13.77
 3 -8 3 291.03 12.54
 3 -8 3 298.48 16.35
 -3 8 -3 279.2 8.35
 -3 8 -4 56.36 6.29
 -3 -8 -4 50.26 5.35
 3 8 4 63.08 7.88
 -3 8 -4 70.81 6.65
 -3 8 -4 50.99 5.67
 3 -8 4 53.73 5.48
 3 -8 4 58.98 7.28
 -3 8 -4 47.87 3.36
 -3 -8 -4 51.58 3.6
 -3 -8 -5 391.46 11.51
 -3 8 -5 389.23 11.81
 -3 -8 -5 399.45 16.33
 -3 8 -5 396.74 17.86
 3 -8 5 416.06 12.84
 -3 8 -5 356.87 14.97
 -3 -8 -5 341.11 14.3
 -3 8 -5 386.18 16.63
 3 8 5 416.39 14.76
 3 -8 5 389.67 16.48
 3 -8 6 142.17 9.61
 -3 -8 -6 148 6.24
 -3 8 -6 141.82 6.67
 -3 -8 -6 153 9.93
 -3 8 -6 134.96 9.64
 -3 8 -6 141.45 10.35
 3 -8 6 152.74 7.42
 -3 -8 -6 124.7 7.71
 -3 8 -6 145.24 9.49
 -3 -8 -6 130.61 8.63
 3 8 6 146.35 6.93
 3 8 6 146.86 6.77
 3 8 6 160.69 8.45
 3 8 6 157.53 8.85
 3 -8 7 3.38 1.87
 3 -8 7 -1.96 0.79
 -3 8 -7 1.97 0.76
 -3 -8 -7 2.13 0.82
 -3 8 -7 1.71 1.52
 -3 -8 -7 1.18 1.48
 3 -8 7 0.58 0.84
 -3 8 -7 1.79 1.01
 -3 -8 -7 2.17 1.16
 3 8 7 1.21 0.79
 3 8 7 1.94 1.23
 3 8 7 2.24 1.21
 3 8 7 0.1 0.91
 -3 8 -8 302.42 10.75
 -3 -8 -8 305.98 14.04
 -3 8 -8 300.95 14.47
 3 -8 8 333.81 10.03
 3 -8 8 292.76 10.59
 3 8 8 333.24 11.63
 3 8 8 341.42 12.08
 3 8 8 316.93 12.49
 -3 8 -9 6.13 1.41
 -3 8 -9 4.38 1.63
 -3 -8 -9 8.03 1.97
 3 -8 9 5.91 1.22
 3 8 9 5.42 1.34
 3 8 9 5.32 1.53
 3 -8 9 5.28 1.47
 3 8 9 5.86 1.4
 3 -8 9 4.41 1.24
 3 8 10 133.31 6.49
 3 -8 10 117.43 4.95
 -3 8 -10 118.1 5.67
 -3 8 -10 114.52 5.37
 3 -8 10 120.38 5.88
 3 8 10 138.26 6.5
 -3 8 -11 13.22 1.44
 -3 8 -11 12.55 1.46
 3 8 11 13.59 1.67
 3 -8 11 12.91 1.6
 3 8 11 15.03 1.74
 3 -8 11 13.39 1.28
 -3 -8 -12 29.13 1.67
 3 -8 12 28.52 1.7
 3 8 12 31.52 1.82
 3 8 12 32.42 1.89
 3 -9 -13 59.8 2.66
 3 9 -13 63.43 2.85
 -3 9 13 61.41 2.93
 -3 9 13 57.7 2.57
 -3 -9 13 53.41 2.67
 -3 -9 12 1 0.85
 3 9 -12 1.55 0.55
 3 -9 -12 1.17 0.39
 -3 -9 12 0.47 0.4
 -3 9 12 0.98 0.54
 -3 9 12 0.89 0.47
 -3 -9 11 194.07 6.74
 3 -9 -11 196.69 6.31
 3 9 -11 213.92 7.01
 -3 -9 11 220.3 8.57
 -3 9 11 212.36 7.69
 -3 9 11 213.77 7.93
 3 -9 -10 8.89 1.26
 3 9 -10 8.95 1.41
 3 9 -10 10.62 2.29
 -3 -9 10 10.14 2
 -3 9 10 11.06 1.86
 -3 9 10 9.97 1.76
 3 9 -9 16.55 2.04
 -3 -9 9 14.13 2.41
 3 9 -9 11.67 2.73
 -3 9 9 16.67 2.3
 -3 9 9 11.82 2.06
 3 9 -8 34.01 2.93
 -3 9 8 37.94 3.9
 -3 -9 8 26.41 4.02
 -3 -9 8 38.74 4.11
 3 9 -8 43.36 5.79
 -3 9 8 38.2 5.02
 -3 -9 8 36.49 5.53
 -3 -9 8 32.34 5.15
 3 9 -8 37.18 4.86
 -3 9 8 31.02 3.26
 3 -9 -8 40.31 4.68
 3 -9 -7 21.19 3.55
 -3 9 7 21.49 2.84
 3 9 -7 23.43 2.4
 -3 9 7 22.5 3.1
 -3 -9 7 24.64 4.44
 -3 9 7 18.34 3.52
 -3 -9 7 27.33 3.5
 3 9 -7 25.21 4.59
 -3 9 7 25.72 4.24
 -3 -9 7 17.77 4.12
 3 9 -7 20.69 3.79
 3 -9 -7 21.73 2.6
 -3 9 7 39.39 3.98
 3 -9 -6 674.09 22.44
 -3 9 6 573.31 17.14
 3 9 -6 623.1 15.63
 -3 9 6 657.15 19.35
 -3 -9 6 687.56 25.96
 -3 9 6 694.07 23.73
 -3 -9 6 777.98 19.85
 3 9 -6 694.06 26.57
 -3 9 6 672.69 23.55
 -3 -9 6 654.55 22.31
 -3 9 6 617.59 24.58
 -3 -9 6 686.16 26.84
 3 9 -6 642.08 22.98
 3 -9 -6 606.53 16.37
 -3 9 6 683.39 19
 -3 -9 5 16.45 3.86
 -3 9 5 16.09 3.49
 3 9 -5 14.02 3.5
 -3 9 5 16.34 3.2
 -3 -9 5 20.18 3.92
 -3 -9 5 15.91 3.72
 3 9 -5 15.17 3.4
 -3 9 5 15.74 3.46
 3 -9 -5 12.53 2.89
 -3 9 5 17.01 2.5
 -3 9 5 19.7 2.94
 -3 -9 4 26.09 4.57
 -3 9 4 25.44 4.42
 -3 9 4 22.5 3.54
 3 9 -4 29.94 5.32
 -3 9 4 18.11 3.93
 -3 -9 4 29.92 3.86
 3 9 -4 22.31 4.04
 -3 -9 4 28.27 4.59
 3 -9 -4 22.26 3.91
 -3 9 4 25.35 3.31
 -3 -9 4 26.95 3.21
 -3 9 4 21.54 3.11
 -3 -9 3 1334.71 36.66
 -3 9 3 1063.46 35.39
 3 9 -3 1214.72 36.2
 -3 9 3 1179.01 31.23
 3 9 -3 1257.2 39.31
 -3 -9 3 1278.75 35.49
 -3 9 3 1142.97 35.72
 -3 -9 3 1242.09 32.77
 3 -9 -3 1169.6 36.47
 -3 -9 3 1162.63 29.76
 -3 -9 3 1284.49 27.74
 -3 9 3 1145.7 29.04
 -3 -9 2 560.58 20.5
 3 9 -2 449.73 18.13
 -3 9 2 483.53 21.31
 -3 9 2 508.45 22.43
 3 9 -2 539.92 23.05
 -3 -9 2 537.05 18.88
 -3 -9 2 521.67 19.97
 3 -9 -2 496.46 22.31
 -3 -9 2 516.26 16.7
 -3 -9 2 514.41 13.92
 -3 9 2 514 16.49
 -3 -9 1 133.5 9.11
 -3 -9 1 128.81 8.54
 3 9 -1 147.22 11.22
 3 -9 -1 137.22 10.99
 3 9 -1 118.99 9.1
 -3 -9 1 130.44 8.67
 -3 9 1 133.2 10.68
 -3 -9 0 163.81 9.11
 -3 9 0 168.95 11.33
 3 9 0 156.58 11.07
 3 9 0 169.32 11.92
 -3 9 0 148.69 11.03
 -3 -9 0 165.7 9.92
 3 -9 0 170.77 12.11
 -3 9 0 169.26 7.62
 -3 -9 -1 138.96 7.85
 3 9 1 137.77 10.68
 -3 9 -1 133.69 9.27
 3 9 1 134.69 10.51
 -3 9 -1 121.6 9.89
 3 -9 1 148.83 11.05
 -3 9 -1 137.92 6.65
 -3 -9 -2 259.25 10.49
 -3 9 -2 258.51 13.74
 -3 -9 -2 279.3 13.06
 3 9 2 279.41 15.28
 -3 9 -2 270.62 12.96
 -3 9 -2 243.77 14
 3 -9 2 287.48 11.43
 3 -9 2 247.48 14.99
 -3 9 -2 271.83 9.93
 -3 9 -3 2.07 1.33
 -3 -9 -3 0.93 1.28
 3 9 3 0.92 1.55
 -3 9 -3 0.65 1.24
 -3 9 -3 2.71 1.34
 3 -9 3 2.62 1.58
 3 -9 3 0.16 1.72
 -3 9 -3 2.83 0.81
 -3 9 -3 0.94 0.73
 -3 -9 -4 190.1 7.62
 -3 9 -4 209.27 8.87
 -3 9 -4 195.52 7.22
 3 9 4 214.62 9.61
 -3 9 -4 200 12.08
 -3 -9 -4 194.89 11.25
 3 -9 4 195.71 8.36
 3 9 4 239.96 15.98
 -3 9 -4 196.11 11.31
 -3 9 -4 170.72 10.89
 3 -9 4 196.46 10.35
 3 -9 4 191.54 13.62
 3 9 4 188.57 9.02
 3 9 4 213.37 10.33
 -3 9 -5 21.43 2.42
 -3 9 -5 24.1 3
 -3 -9 -5 24.73 2.55
 3 9 5 21.89 3.26
 -3 9 -5 23.5 4.06
 -3 -9 -5 23.14 3.77
 3 -9 5 28.6 3.23
 3 9 5 29.39 5.56
 3 -9 5 19.7 2.28
 -3 -9 -5 23.3 3.21
 -3 9 -5 22.5 3.63
 -3 9 -5 19.74 3.15
 3 9 5 21.98 2.56
 3 9 5 30.41 3.96
 3 -9 5 19.1 3.2
 3 -9 6 50.18 5.17
 -3 -9 -6 65.73 4.07
 -3 9 -6 61.54 4.15
 -3 9 -6 58.52 6.38
 -3 -9 -6 62.08 6.18
 3 9 6 77.24 7.7
 3 -9 6 67.35 4.87
 -3 9 -6 67.35 5.82
 -3 -9 -6 55.55 5.16
 3 9 6 60.68 4.4
 3 9 6 69.56 5.86
 3 9 6 67.73 5.66
 -3 9 -7 132.37 9.44
 -3 -9 -7 149.69 9.41
 -3 -9 -7 140.72 5.94
 -3 9 -7 134.48 6.45
 3 -9 7 136.92 7.03
 3 9 7 147.1 7.26
 3 9 7 136.3 8.09
 3 9 7 149.25 8.2
 3 9 7 151.19 8.75
 -3 9 -8 1.09 0.96
 -3 -9 -8 1.03 1.11
 -3 9 -8 2.09 0.93
 -3 9 -8 0.7 0.81
 3 -9 8 3.27 1.06
 3 9 8 0.01 0.77
 3 9 8 0.83 1.03
 3 9 8 0.12 0.98
 -3 -9 -9 211.12 10
 -3 9 -9 180.36 9
 -3 9 -9 210.85 8.12
 -3 9 -9 202.97 7.58
 3 -9 9 209.12 8.47
 3 9 9 212.36 8.08
 3 9 9 224.24 9.31
 3 9 9 227.38 8.57
 3 -9 9 188.09 7.42
 3 9 10 6.18 1.35
 -3 9 -10 5.29 1.1
 -3 9 -10 5.07 1.05
 3 -9 10 4.21 1.11
 3 9 10 6.91 1.45
 3 -9 10 4.39 0.85
 3 9 11 5.52 1.03
 3 -9 11 5 0.94
 3 9 11 5.52 0.99
 -3 -9 -12 127.06 3.55
 3 -9 12 125.16 3.62
 3 9 12 139.7 3.69
 3 9 12 143.06 3.83
 3 10 -13 3.1 0.55
 -3 10 13 2.65 0.59
 3 -10 -13 3.61 0.56
 -3 -10 13 3.05 0.61
 3 10 -12 123.96 3.6
 -3 10 12 118.59 4.53
 -3 10 12 121.52 4.81
 3 10 -12 128.28 4.75
 -3 -10 12 120.34 5.04
 3 -10 -11 -0.08 0.29
 3 10 -11 1.26 0.48
 -3 -10 11 0.32 0.89
 -3 10 11 0.51 0.6
 3 10 -11 0.71 0.64
 -3 10 11 1.52 0.85
 3 10 -10 90.82 4.31
 3 10 -10 92.29 6.35
 -3 -10 10 90.03 5.65
 -3 10 10 90.87 5.1
 3 10 -10 95.51 5.08
 -3 10 10 88.65 5.05
 3 10 -9 62.64 3.75
 -3 -10 9 67.13 5.11
 3 10 -9 65.51 5.84
 -3 10 9 62.89 4.51
 -3 10 9 58.34 4.36
 -3 -10 8 4.44 1.54
 -3 -10 8 2.07 1.31
 3 10 -8 3.42 1.71
 -3 10 8 0.97 0.69
 -3 10 8 2.57 0.95
 3 10 -8 1.08 0.58
 -3 10 8 0 1.11
 -3 10 7 337.38 12.62
 3 -10 -7 361.1 15.21
 3 10 -7 315.2 9.94
 -3 10 7 331.73 12.51
 -3 10 7 356.76 10.81
 -3 -10 7 317.03 16.46
 -3 -10 7 371.94 13.33
 3 10 -7 350.89 17.69
 -3 10 7 330.99 14.92
 3 10 -7 330.12 15.09
 -3 -10 7 340.85 18.3
 3 -10 -7 326.56 11.04
 3 10 -7 300.94 9.44
 3 10 -7 348.16 11.5
 -3 10 6 0.01 0.97
 3 -10 -6 0.72 0.9
 -3 10 6 1.46 1.22
 3 10 -6 2.07 0.92
 -3 10 6 -0.16 1.09
 -3 10 6 -0.36 1
 -3 10 6 0.75 1.86
 -3 -10 6 0.44 2.14
 -3 10 6 1.47 1.22
 3 10 -6 0.78 1.48
 -3 -10 6 4.5 1.33
 -3 -10 6 5.48 2.53
 -3 10 6 3.34 1.91
 3 10 -6 0.26 1.37
 3 10 -6 -0.27 0.57
 3 -10 -6 1.31 0.81
 3 10 -6 2.42 1.11
 -3 10 5 174.49 8.5
 3 -10 -5 186.6 11.37
 -3 10 5 154.87 7.2
 3 10 -5 155.86 6.29
 -3 10 5 170.22 8.72
 -3 -10 5 198.17 13.44
 -3 10 5 184.69 11.74
 -3 -10 5 206.94 8.24
 3 10 -5 192.79 13.49
 -3 10 5 176.84 10.44
 -3 10 5 174 12.03
 -3 -10 5 174.04 12.69
 3 10 -5 165.07 10.77
 3 -10 -5 165.84 7.06
 3 10 -5 157.94 6.3
 3 10 -5 173.34 7.58
 -3 10 4 199.39 9.74
 -3 10 4 203.65 9.74
 -3 10 4 173.63 11.88
 -3 -10 4 245.26 14.63
 3 10 -4 228.25 15.02
 -3 10 4 217.94 11.21
 -3 -10 4 238.3 13.54
 3 10 -4 192.56 11.94
 3 -10 -4 214.43 12.66
 3 10 -4 188.61 7.93
 -3 -10 3 91.27 8.45
 -3 10 3 70.33 7.62
 3 10 -3 84.52 8.79
 -3 -10 3 89.93 8.13
 3 -10 -3 78.95 8.25
 -3 10 3 72.81 5.73
 3 10 -2 752.43 25.08
 -3 10 2 782.54 27.97
 -3 10 2 772.67 29.02
 -3 -10 2 854.74 27.19
 3 10 -2 872.39 29.73
 -3 -10 2 853.76 27.25
 3 -10 -2 797.36 30.29
 -3 10 2 810.63 22.46
 -3 -10 1 6.42 2.07
 -3 10 1 3.68 2
 3 10 -1 6.27 2.46
 -3 10 1 13.96 3.73
 3 10 -1 3.24 1.98
 -3 10 1 5.24 2.53
 3 -10 -1 6.68 2.91
 -3 10 1 7.7 1.98
 -3 -10 0 211.86 10.85
 -3 10 0 193.24 12.38
 3 10 0 195.33 12.4
 3 10 0 229.6 14.06
 -3 10 0 196.15 12.9
 3 -10 0 238.52 15.06
 -3 10 0 217.27 8.9
 -3 -10 -1 177.33 9.27
 3 10 1 171.9 12.12
 -3 10 -1 171.53 11.15
 -3 -10 -1 186.84 10.54
 -3 10 -1 161.22 10.51
 3 10 1 171.46 12.1
 -3 10 -1 165.93 11.73
 3 -10 1 177 12.65
 -3 10 -1 163.1 7.5
 -3 -10 -2 12.29 2.32
 -3 -10 -2 16.01 3.15
 3 10 2 15.71 3.49
 -3 10 -2 11.62 2.51
 -3 10 -2 12.06 2.94
 3 -10 2 17.75 4.13
 -3 10 -2 15.06 2.26
 -3 10 -3 664.67 18
 -3 -10 -3 654.02 17
 3 10 3 706.33 19.82
 -3 10 -3 648.22 23.32
 -3 -10 -3 693.91 22.72
 3 -10 3 705.36 18.09
 3 10 3 686.71 24.24
 3 -10 3 693.52 18.28
 -3 10 -3 597.99 23.18
 3 -10 3 701.7 27.45
 3 10 3 615.91 18.72
 3 10 4 22.84 3.2
 -3 10 -4 20.92 2.63
 -3 -10 -4 20.97 2.43
 -3 10 -4 21.04 3.91
 -3 -10 -4 21.49 3.67
 3 -10 4 23.77 2.87
 3 -10 4 20.08 2.65
 -3 10 -4 19.91 3.7
 3 -10 4 23.02 4.79
 3 10 4 22.89 3.02
 3 10 4 22.37 3.26
 -3 10 -5 68.51 6.77
 3 10 5 92.24 9.53
 3 -10 5 68.5 4.62
 3 -10 5 70.78 4.99
 -3 10 -5 75.66 5.66
 -3 10 -5 55.53 5.36
 -3 10 -5 71.72 5.01
 -3 -10 -5 69.51 4.37
 -3 10 -5 62.6 4
 3 10 5 81.29 6.4
 3 10 5 67.25 5.72
 3 10 5 83.67 5.67
 -3 10 -6 100.49 5.88
 -3 -10 -6 89.14 4.87
 -3 10 -6 91.78 4.96
 -3 10 -6 85.48 7.42
 -3 -10 -6 91.33 7.23
 3 -10 6 94.48 5.84
 3 10 6 100.91 5.67
 3 10 6 106.59 5.89
 3 10 6 97.65 6.91
 3 10 6 92.24 6.56
 -3 10 -7 2.79 0.98
 -3 10 -7 2.81 1.16
 -3 10 -7 1.55 1
 -3 -10 -7 2.34 1.44
 3 -10 7 1.77 0.93
 3 10 7 2.5 1.13
 3 10 7 3.02 1.41
 3 10 7 1.57 1.03
 3 10 7 0.2 1.23
 -3 10 -8 182.51 7.62
 -3 10 -8 173.76 6.93
 -3 10 -8 171.02 9.23
 -3 -10 -8 187.13 9.7
 -3 10 -8 175.83 8.18
 3 10 8 193.51 7.74
 3 -10 8 193.84 8.17
 3 10 8 201.76 9.4
 3 10 8 205.89 9
 3 -10 8 178.69 7.63
 -3 10 -9 40.66 3.07
 3 10 9 40.99 3.03
 3 -10 9 43.26 3.44
 3 10 9 43.06 3.45
 3 10 9 46.68 3.89
 3 -10 9 35.93 2.87
 3 10 10 20 2.17
 -3 10 -10 16.27 1.62
 3 -10 10 18.11 1.92
 3 -10 10 15.03 1.47
 3 10 10 18.73 2.07
 3 10 11 21.91 1.7
 3 -10 11 21.26 1.64
 3 10 11 20.21 1.62
 3 11 -13 119.8 3.15
 -3 -11 12 42.29 2.58
 -3 11 12 46.04 2.51
 3 11 -12 46.83 2.4
 3 -11 -12 47.86 2.22
 -3 11 12 46.44 2.4
 3 -11 -12 40.12 1.65
 -3 11 11 23.23 2.09
 3 11 -11 22.8 2.02
 -3 11 11 18.33 1.89
 -3 -11 11 24.06 2.42
 3 11 -10 66.09 3.22
 -3 -11 10 67.67 4.6
 -3 11 10 68.3 4.16
 3 11 -10 68.64 4
 -3 11 10 66.45 4.1
 3 11 -9 157.52 5.84
 -3 -11 9 172.6 8.12
 3 11 -9 152.14 8.66
 -3 11 9 158.75 7.16
 -3 11 9 155.38 7.02
 3 11 -9 160.33 6.84
 3 11 -8 95.86 4.61
 -3 11 8 96.67 5.1
 -3 -11 8 78.15 6.66
 -3 -11 8 102.98 6.36
 3 11 -8 86.37 6.86
 -3 11 8 82.96 5.33
 3 11 -8 87.91 5.1
 -3 11 7 86.96 5.9
 3 11 -7 79.83 4.29
 -3 11 7 91.52 5.13
 -3 11 7 78.67 5.67
 -3 -11 7 80.65 7.81
 -3 -11 7 102.39 6.41
 3 11 -7 86.02 7.18
 3 11 -7 85.75 4.26
 3 -11 -7 86.96 5.22
 3 11 -7 85.94 5.09
 -3 11 6 241.02 10.27
 3 -11 -6 261.34 13.32
 -3 11 6 234.6 8.86
 3 11 -6 224.91 7.78
 -3 11 6 221.5 10.08
 -3 -11 6 248.74 14.83
 -3 11 6 229.44 13.02
 -3 11 6 237.81 11.68
 -3 -11 6 274.81 10.65
 3 11 -6 252.79 15.04
 -3 -11 6 231.57 15.23
 3 11 -6 240.82 12.67
 3 11 -6 224.77 7.79
 3 -11 -6 225.38 8.79
 3 11 -6 237.73 9.02
 -3 11 5 23.38 3.06
 3 -11 -5 25.83 4.29
 -3 11 5 23.95 3.22
 3 11 -5 28.49 2.44
 -3 11 5 21.7 4.1
 -3 -11 5 24.55 4.75
 -3 -11 5 28.4 2.9
 3 11 -5 28.75 5
 -3 -11 5 27.5 5.22
 3 11 -5 19.75 3.72
 3 11 -5 23.08 2.29
 3 -11 -5 20.34 2.46
 3 11 -5 24.39 2.68
 3 -11 -4 4.12 1.88
 3 11 -4 3.79 0.9
 -3 11 4 5.22 1.78
 -3 11 4 13.28 2
 -3 -11 4 4.05 2.51
 -3 11 4 2.13 1.8
 3 11 -4 2.48 2.01
 3 11 -4 8.96 2.88
 3 11 -4 4.57 0.98
 3 -11 -4 6.32 1.48
 3 11 -4 10.45 1.76
 3 -11 -3 124.37 10.52
 -3 11 3 119.51 7.42
 3 11 -3 101.82 4.85
 -3 11 3 111.22 6.97
 -3 11 3 112.71 5.97
 -3 -11 3 120.52 9.81
 -3 11 3 102.95 9.06
 3 -11 -3 104.39 4.56
 3 11 -3 124.08 10.49
 -3 11 3 105.76 9.31
 3 11 -3 107.52 5.31
 3 -11 -3 110.37 5.58
 3 11 -3 103.43 5.89
 3 -11 -2 29.69 5.5
 -3 11 2 33.38 3.99
 -3 -11 2 35.12 5.07
 -3 11 2 39.11 5.68
 3 11 -2 24.63 3.93
 3 11 -2 35.5 5.44
 -3 11 2 35.38 5.25
 3 -11 -2 30.64 2.81
 3 11 -2 32.51 2.91
 3 11 -2 35.45 3.49
 -3 11 1 280.08 11.46
 -3 -11 1 290 13.92
 -3 11 1 248.7 13.97
 -3 11 1 250.58 14.73
 3 11 -1 236.51 13.43
 3 11 -1 281.29 15.64
 3 -11 -1 270.68 9.01
 -3 11 1 240.76 14.44
 3 11 -1 268.06 10.48
 3 -11 -1 277.36 17.36
 3 -11 0 40.57 6.61
 -3 11 0 38.26 3.4
 -3 -11 0 38.64 4.59
 -3 -11 0 35.91 4.6
 -3 11 0 30.75 4.59
 -3 11 0 30.2 4.83
 3 11 0 38.27 5.47
 3 11 0 38.04 5.65
 3 -11 0 40.69 3.43
 -3 11 0 26.4 4.71
 3 11 0 37.07 3.16
 3 11 0 37.81 3.7
 3 11 0 32.82 3.46
 3 -11 1 67.4 3.81
 3 -11 1 75.96 8.46
 -3 11 -1 70.51 4.82
 -3 -11 -1 64.62 5.57
 3 11 1 66.89 7.45
 -3 11 -1 57.11 6.2
 -3 -11 -1 69.26 6.39
 -3 11 -1 75.07 6.81
 3 11 1 67.09 7.36
 3 -11 1 69.85 4.28
 3 -11 1 68.17 4.77
 -3 11 -1 63.75 7.24
 3 11 1 68.4 4.66
 3 11 1 73.68 5.29
 3 11 1 64.53 5.02
 3 -11 2 257.82 15.9
 3 11 2 201.74 9.08
 -3 -11 -2 229.01 8.67
 -3 11 -2 200.76 8.59
 -3 -11 -2 214.29 10
 -3 11 -2 196.59 11.68
 -3 -11 -2 214.79 11.71
 3 11 2 201.59 12.6
 -3 11 -2 224.76 11.2
 3 -11 2 224.64 9.29
 3 -11 2 230.17 8.78
 -3 11 -2 208.09 12.88
 3 -11 2 217.71 7.72
 3 11 2 206.38 9.48
 -3 -11 -3 62.57 4.32
 -3 11 -3 64.94 4.64
 3 11 3 67.29 5.33
 -3 -11 -3 65.91 6.33
 3 11 3 61.62 6.5
 3 -11 3 69.49 4.81
 3 -11 3 68.56 5.04
 -3 11 -3 65.12 6.79
 3 -11 3 66.51 8.12
 3 11 3 62.55 5.04
 -3 11 -4 747.69 19.7
 -3 -11 -4 817.7 19.31
 3 11 4 782.92 22.33
 -3 -11 -4 836.05 24.96
 3 11 4 837.13 30.36
 3 -11 4 790.4 20.75
 3 -11 4 801.04 20.26
 -3 11 -4 645.43 22.88
 3 11 4 731.04 21.83
 3 11 4 678.71 20.34
 3 -11 4 829.02 30.5
 3 -11 5 5.22 1.4
 3 -11 5 0.83 0.85
 3 11 5 0.03 1.1
 -3 -11 -5 2.8 1.02
 -3 11 -5 2.16 1.13
 -3 11 -5 2.83 1.97
 3 11 5 0.23 1.14
 3 11 5 2.56 1.3
 3 -11 6 3.18 0.99
 3 -11 6 5.08 1.51
 -3 11 -6 3.8 1.31
 -3 -11 -6 5.62 1.38
 3 11 6 4.45 1.57
 3 11 6 2.88 1.58
 3 11 6 3.84 1.24
 -3 11 -6 4.36 1.68
 -3 -11 -6 5.4 1.83
 -3 -11 -7 386.69 14.5
 -3 11 -7 375.62 11.67
 3 11 7 349.16 11.04
 3 -11 7 385.14 12.1
 3 11 7 389 13.37
 3 11 7 399.95 14.08
 3 11 7 360.25 13.44
 3 -11 7 382.75 12.23
 -3 11 -8 3.12 1.02
 3 11 8 4.97 1.08
 3 -11 8 3.79 1.19
 3 11 8 4.94 1.4
 3 11 8 3.48 1.22
 3 -11 8 3.85 1.24
 -3 11 -9 41.08 2.77
 3 11 9 38.37 2.53
 3 -11 9 39.14 3.01
 3 11 9 43.08 3.4
 3 11 9 45.5 3.24
 3 -11 9 35.74 2.71
 3 11 10 57.67 3.26
 3 -11 10 55.9 3.07
 3 -11 10 51.83 2.52
 3 11 10 60.04 3.32
 -3 -11 -11 21.68 1.31
 3 -11 11 22.01 1.43
 3 11 11 24.66 1.52
 3 -11 11 21.66 1.41
 3 11 11 24.6 1.5
 3 -12 -12 76.7 2.38
 -3 12 12 79.76 2.9
 -3 -12 12 73.84 3.07
 -3 12 12 84.68 2.95
 3 12 -12 79.63 2.82
 -3 -12 11 0.46 0.69
 -3 12 11 0.34 0.44
 3 -12 -11 0.83 0.44
 -3 12 11 0.81 0.6
 3 12 -11 0.41 0.4
 -3 -12 10 2.58 1.17
 -3 12 10 2.82 0.93
 -3 12 10 3.13 0.98
 3 12 -10 2.84 0.84
 3 12 -9 49.62 2.72
 -3 -12 9 51.38 4.12
 3 12 -9 50.75 4.42
 -3 12 9 48.76 3.62
 3 12 -9 53.82 3.51
 -3 12 9 49.32 3.58
 3 12 -8 16.77 1.71
 -3 -12 8 16.67 2.85
 -3 -12 8 21.45 2.84
 3 12 -8 15.8 2.72
 -3 12 8 13.95 2.08
 3 12 -8 18.56 2.2
 -3 12 7 83.54 5.62
 -3 12 7 81.66 5.59
 3 12 -7 85.69 4.18
 -3 12 7 87.78 5.02
 -3 -12 7 72.11 7.23
 3 12 -7 75.42 6.49
 -3 -12 7 92.28 5.87
 3 12 -7 88.07 4.07
 3 -12 -7 87.41 5.18
 3 12 -7 81.97 4.88
 -3 12 6 1.56 1.08
 -3 12 6 1.23 0.82
 3 12 -6 0.79 0.56
 -3 12 6 2.76 1.47
 -3 12 6 2.44 1.34
 -3 -12 6 1.97 2.21
 -3 -12 6 3.49 1.39
 3 12 -6 0.9 1.28
 3 -12 -6 1.4 0.91
 3 12 -6 1.53 0.82
 3 12 -6 0.99 0.84
 -3 12 5 220.89 9.69
 3 -12 -5 250.55 13.49
 3 12 -5 204.14 7.22
 -3 12 5 204.08 9.58
 3 12 -5 218.83 12.16
 -3 -12 5 233.58 14.52
 -3 12 5 216.24 12.81
 -3 -12 5 253.8 9.22
 3 12 -5 236.22 14.08
 -3 12 5 204.05 11.97
 -3 -12 5 246.75 15.62
 3 -12 -5 221.87 8.62
 3 12 -5 214.57 7.71
 3 12 -5 222.73 8.65
 -3 12 4 10.36 2.05
 3 -12 -4 12.86 3.28
 3 12 -4 9.56 1.52
 -3 12 4 9.01 2.21
 -3 -12 4 13.99 3.65
 -3 12 4 10.24 3.01
 3 12 -4 13.5 3.5
 -3 12 4 10.28 2.66
 3 12 -4 9.01 1.46
 3 -12 -4 10.33 1.85
 3 12 -4 7.44 1.49
 3 -12 -3 92.28 9.22
 -3 12 3 95.24 5.76
 -3 12 3 84.49 6.14
 -3 12 3 88.5 6.1
 -3 -12 3 105.44 9.29
 -3 12 3 89.41 8.57
 3 -12 -3 72.97 3.92
 3 12 -3 91.65 8.83
 -3 12 3 76.34 7.97
 3 12 -3 81.49 4.16
 3 -12 -3 88.99 5.16
 3 12 -3 84.73 4.86
 3 12 -3 90.41 5.46
 3 -12 -2 126.65 11.61
 -3 12 2 126.59 7.5
 -3 12 2 121.42 6.71
 -3 -12 2 125.8 9.66
 -3 12 2 103.92 8.59
 -3 -12 2 118.74 8.37
 3 12 -2 110.8 8.03
 3 -12 -2 110.53 5.35
 -3 12 2 93.72 8.73
 3 12 -2 111.86 5.24
 3 -12 -2 118.17 6.03
 3 12 -2 118.08 6.57
 3 -12 -1 124.02 5.19
 3 -12 -1 122.72 11.63
 3 12 -1 94.07 5.48
 -3 12 1 113.33 6.92
 -3 12 1 121.99 6.56
 -3 -12 1 115.26 8.71
 -3 12 1 106.61 8.52
 -3 12 1 103.94 9.18
 3 12 -1 102.61 8.4
 -3 -12 1 123.9 8.46
 3 -12 -1 105.72 4.86
 3 12 -1 115.84 9.66
 3 -12 -1 106.76 5.56
 -3 12 1 105.29 9.27
 3 12 -1 110.07 5.54
 3 -12 -1 116.23 5.95
 3 12 -1 115.24 6.54
 3 12 -1 118.7 6.77
 3 -12 0 330.6 9.56
 -3 12 0 330.39 11.49
 -3 12 0 324.42 11.98
 -3 -12 0 339.29 14.65
 -3 12 0 283.5 14.07
 -3 12 0 294.47 15.42
 3 12 0 267.25 14.75
 -3 -12 0 343.64 14.78
 -3 12 0 301.04 14.89
 3 12 0 323.24 16.53
 3 -12 0 342.98 11.17
 3 -12 0 319.88 9.92
 -3 12 0 292.72 15.92
 3 12 0 324.41 10.9
 3 12 0 314.41 11.97
 3 12 0 320.92 11.81
 3 -12 1 15.11 3.84
 3 12 1 11.09 2.04
 -3 12 -1 9.31 1.77
 -3 12 -1 15.66 2.33
 -3 -12 -1 12.42 2.57
 3 12 1 11.67 2.96
 -3 12 -1 15.14 3.39
 -3 -12 -1 10.9 1.81
 -3 -12 -1 11.68 2.73
 -3 12 -1 15.56 3.03
 3 12 1 13.79 3.29
 3 -12 1 11.66 2.02
 3 -12 1 12.19 1.94
 -3 12 -1 8.98 2.5
 3 -12 1 10.87 1.57
 3 12 1 9.27 1.96
 3 -12 2 29.89 5.47
 -3 -12 -2 30.02 3
 -3 12 -2 28.76 3.09
 3 12 2 24.15 3.07
 -3 -12 -2 27.29 4.05
 -3 12 -2 26.16 4.11
 -3 -12 -2 32.71 3.86
 3 12 2 23 3.81
 3 -12 2 27.41 2.97
 3 -12 2 29.11 3.24
 -3 12 -2 29.72 4.73
 3 -12 2 32.55 2.81
 3 12 2 30.29 3.45
 3 -12 3 260.53 16.14
 -3 -12 -3 244.33 8.98
 -3 12 -3 221.38 9.06
 3 12 3 204.72 9.79
 -3 12 -3 218.6 11.73
 -3 -12 -3 241.44 12.21
 3 -12 3 264.36 10.21
 3 -12 3 245.62 9.37
 -3 12 -3 207.75 12.02
 3 12 3 217.15 9.73
 3 -12 3 233.88 8.47
 -3 12 -4 341.46 14.65
 -3 -12 -4 399.42 12.01
 -3 12 -4 368.78 12.09
 3 12 4 355.07 13.6
 3 -12 4 394.59 13.11
 3 -12 4 397 12.73
 3 -12 4 395.62 10.89
 3 12 4 335.95 13.37
 -3 -12 -5 21.63 3.34
 -3 12 -5 15.73 2.22
 3 12 5 14.15 2.66
 -3 -12 -5 16.52 2.17
 3 -12 5 18.91 2.55
 3 -12 5 14.78 2.35
 3 -12 5 18 2.22
 3 12 5 17.8 2.62
 3 12 5 18.26 2.88
 -3 -12 -6 257.3 11.38
 -3 -12 -6 265.81 8.68
 -3 12 -6 245.68 8.99
 3 -12 6 237.31 8.93
 3 -12 6 261.31 9.79
 3 -12 6 251.48 8.97
 3 12 6 250.5 9.23
 3 12 6 229.23 10.22
 3 12 6 242.52 10.23
 -3 -12 -7 57.2 4.63
 -3 12 -7 55.47 3.71
 3 -12 7 53.34 3.72
 3 12 7 55.88 4.6
 3 12 7 55.07 4.37
 3 12 7 53 4.45
 3 -12 7 50.82 3.9
 -3 12 -8 108.46 4.86
 3 -12 8 107.39 5.15
 3 12 8 120.97 5.91
 3 12 8 115.15 6.04
 3 -12 8 113.42 5.34
 -3 12 -9 4.05 0.8
 3 -12 9 4.2 0.94
 3 12 9 5.37 1.04
 3 12 9 4.5 1.09
 3 -12 9 4.33 0.9
 3 12 10 16.36 1.49
 3 -12 10 12.89 1.24
 3 12 10 14.29 1.37
 3 -12 10 11.99 1.18
 3 -12 10 12.13 1.03
 3 -13 -11 6.29 0.59
 3 13 -11 6.13 0.82
 -3 13 11 6.01 0.89
 3 -13 -11 5.66 0.76
 -3 -13 11 5.66 0.99
 -3 -13 10 88.74 4.44
 3 13 -10 86.68 3.75
 -3 13 10 87.2 3.92
 -3 13 10 85.38 4
 -3 -13 9 38.78 3.22
 -3 -13 9 33.78 2.72
 -3 13 9 41.02 3.06
 -3 13 9 37.57 2.88
 3 13 -9 37.32 2.68
 -3 -13 8 11.24 1.94
 3 13 -8 13.82 2.44
 -3 13 8 11.43 1.8
 3 13 -8 11.25 1.64
 -3 13 8 9.78 1.64
 -3 13 7 0.09 0.95
 -3 13 7 1.33 0.65
 3 13 -7 0.97 0.43
 -3 13 7 0.86 1.09
 -3 -13 7 1.23 0.98
 3 -13 -7 1.47 0.87
 3 13 -7 0.99 0.58
 -3 13 6 236.99 9.93
 -3 -13 6 272.96 14.6
 3 13 -6 244.95 7.61
 -3 13 6 243.35 9.21
 -3 13 6 245.42 10.03
 3 13 -6 252.73 7.82
 3 -13 -6 264.38 9.47
 3 13 -6 252.54 9.04
 -3 13 5 1.68 1.13
 -3 13 5 3.93 1.73
 -3 -13 5 3.78 2.09
 -3 13 5 1.38 0.7
 -3 13 5 1.68 1.27
 -3 -13 5 1.03 0.73
 3 -13 -5 1.46 1.08
 3 13 -5 1.56 0.77
 3 13 -5 2.51 0.96
 -3 13 4 21.71 2.95
 -3 13 4 21.85 3.01
 -3 -13 4 31.2 5.05
 -3 13 4 26.52 4.58
 3 -13 -4 21.23 1.87
 3 -13 -4 23.3 2.63
 3 13 -4 28.21 2.9
 3 -13 -3 287.95 16.03
 -3 13 3 239.66 10.53
 -3 13 3 264.75 10.15
 -3 13 3 228.84 9.97
 -3 -13 3 269.03 14.71
 -3 13 3 242 14.21
 3 -13 -3 232.77 7.76
 3 13 -3 249.36 13.83
 -3 13 3 202.54 12.32
 3 13 -3 228.25 7.47
 3 -13 -3 253.12 9.3
 3 13 -3 240.18 9.37
 3 -13 -2 7.87 2.69
 -3 13 2 9.77 2.15
 -3 13 2 12.82 2.32
 3 13 -2 8.58 1.57
 -3 13 2 13.58 2.29
 -3 -13 2 9.58 2.89
 -3 -13 2 11.3 2.41
 3 -13 -2 9.84 1.65
 3 13 -2 11.03 2.96
 -3 13 2 9.99 2.77
 3 -13 -2 7.65 1.55
 3 13 -2 10.87 1.59
 3 13 -2 8.53 1.75
 3 13 -2 12.08 2.04
 3 -13 -1 196.39 7.68
 3 -13 -1 221.16 15.55
 -3 13 1 189.66 9.05
 -3 13 1 196.4 8.7
 -3 -13 1 192.98 11.41
 3 13 -1 162.91 10.28
 -3 -13 1 194.38 10.59
 -3 13 1 186.4 11.16
 3 -13 -1 191.28 7.65
 3 13 -1 207.32 12.35
 -3 13 1 174.96 11.83
 3 -13 -1 197.45 8.3
 3 13 -1 184.99 7.49
 3 13 -1 205.19 8.78
 3 13 -1 200.7 8.83
 3 -13 0 2.56 1.61
 -3 13 0 5.91 1.59
 -3 13 0 7.73 1.77
 -3 -13 0 8.01 1.56
 -3 -13 0 7.2 2.16
 -3 13 0 13.22 3.17
 3 13 0 6.42 2.35
 -3 -13 0 7.14 2.11
 -3 13 0 6.63 1.89
 3 13 0 13.88 3.18
 3 -13 0 5.55 1.2
 3 -13 0 5.65 1.36
 -3 13 0 8.63 2.86
 3 13 0 3.91 1.23
 3 13 0 6.67 1.66
 3 -13 0 5.56 1.11
 3 -13 1 119.69 5.35
 3 -13 1 124.83 11.4
 3 13 1 103.37 6.24
 -3 -13 -1 116.51 6.02
 -3 13 -1 113.08 6.45
 -3 13 -1 122.14 6.4
 -3 13 -1 100.64 8.14
 -3 -13 -1 126.84 8.43
 -3 -13 -1 114.27 7.73
 -3 13 -1 114.66 7.76
 3 13 1 116.01 8.81
 3 -13 1 129.08 6.6
 3 -13 1 120.88 5.94
 -3 13 -1 113.35 8.99
 -3 -13 -1 114.55 5.45
 3 13 1 124.24 6.86
 3 -13 2 297.17 9.37
 3 -13 2 310.09 17.52
 3 13 2 260.27 10.68
 -3 -13 -2 303.17 10.24
 -3 13 -2 278.21 10.16
 -3 13 -2 237.69 12.43
 -3 -13 -2 302.12 13.63
 -3 -13 -2 277.59 11.5
 3 -13 2 296.33 10.77
 3 -13 2 288.99 10.04
 -3 13 -2 251.02 13.37
 -3 -13 -2 278.61 8.62
 3 13 2 269.23 10.74
 -3 13 -3 21.8 3.34
 -3 -13 -3 25.06 3.73
 -3 13 -3 22.88 2.72
 -3 -13 -3 26.15 2.8
 3 13 3 23.89 3.08
 3 -13 3 26.48 3.05
 3 -13 3 24.73 2.84
 3 -13 3 22.13 2.33
 3 13 3 20.03 2.79
 -3 13 -4 87.77 6.31
 -3 13 -4 96.11 5.46
 3 13 4 91.53 6.11
 -3 -13 -4 108.89 5.59
 3 -13 4 102.78 6.05
 3 -13 4 110.37 5.99
 3 13 4 91.88 6.26
 3 13 4 93.29 6
 3 -13 4 109.09 5.41
 3 -13 5 44.51 3.36
 -3 -13 -5 40.31 4.09
 -3 -13 -5 41.2 3.25
 -3 13 -5 38.24 3.27
 3 -13 5 42.33 3.66
 3 -13 5 42.63 3.7
 3 -13 5 41.38 3
 3 13 5 35.87 3.76
 3 13 5 36.99 3.51
 3 -13 6 4.85 1.22
 -3 -13 -6 3.22 1.19
 3 -13 6 5.72 1.32
 3 -13 6 3.34 1.09
 -3 13 -6 4.48 1.23
 3 -13 6 6.32 1.3
 3 13 6 3.62 1.27
 3 13 6 5.54 1.63
 3 13 6 3.71 1.03
 3 -13 7 361.71 10.08
 3 -13 7 354.01 10.59
 -3 13 -7 317.37 9.51
 3 -13 7 336.43 9.7
 3 13 7 347.75 11.28
 3 13 7 301.4 10.9
 3 -13 8 11.06 1.42
 3 -13 8 10.37 1.47
 -3 13 -8 10.12 1.33
 3 -13 8 10.26 1.36
 3 13 8 9.64 1.59
 3 13 8 8.89 1.49
 3 -13 9 4.26 0.8
 3 -13 9 5.05 0.89
 3 -13 9 4.68 0.8
 3 13 9 4.06 0.86
 3 13 9 4.48 0.86
 -3 13 -9 3.99 0.76
 -3 13 -10 33.96 1.52
 3 -13 10 31.94 1.51
 3 13 10 37.1 1.83
 3 13 10 38.59 1.75
 3 14 -11 5.03 0.57
 -3 14 11 5.07 0.66
 3 -14 -11 4.92 0.54
 -3 -14 11 4.88 0.68
 3 14 -10 16.14 1.35
 -3 14 10 15.52 1.34
 -3 14 10 14.99 1.44
 3 -14 -10 14.66 1.33
 -3 -14 10 16.02 1.58
 -3 -14 9 27.83 2.4
 -3 -14 9 21.99 1.93
 3 14 -9 27.49 2.05
 -3 14 9 28.37 2.18
 -3 14 9 28.76 2.33
 -3 -14 8 1.04 0.85
 -3 14 8 1.49 0.88
 3 14 -8 1.33 0.67
 -3 14 8 0.83 0.69
 -3 -14 7 96.87 7.14
 -3 14 7 104.67 5.1
 -3 -14 7 109.82 5.58
 3 -14 -7 121.69 5.77
 -3 14 7 98.52 5.33
 3 14 -7 109.03 5.09
 -3 14 6 8.92 1.89
 -3 -14 6 10.92 2.79
 -3 14 6 8.22 1.56
 -3 14 6 9.77 1.89
 -3 -14 6 9 1.64
 3 -14 -6 10.9 1.85
 3 14 -6 9.34 1.62
 -3 14 5 74.11 5.17
 -3 14 5 70.16 6.65
 -3 -14 5 87.03 7.91
 -3 14 5 79.54 4.96
 -3 14 5 74.68 5.11
 -3 -14 5 87.41 4.6
 3 -14 -5 84.68 4.94
 3 14 -5 74.1 4.57
 -3 14 4 72.62 5.18
 -3 -14 4 89.5 8.22
 -3 14 4 77.59 7.34
 -3 14 4 76.33 5.21
 3 -14 -4 78.07 3.67
 3 -14 -4 85.26 5.04
 3 14 -4 76.7 4.79
 -3 -14 3 13.27 3.38
 -3 14 3 14.67 3.46
 -3 14 3 14.61 2.32
 -3 14 3 11.86 2.17
 3 -14 -3 12.92 1.71
 3 -14 -3 12.84 2.04
 3 14 -3 10.95 1.84
 3 14 -3 13.51 2.02
 -3 -14 2 240.03 13.14
 -3 14 2 230.49 13.32
 -3 -14 2 231.52 8.56
 -3 14 2 210.9 9.4
 -3 14 2 206.58 9.02
 -3 14 2 223.92 9.36
 3 -14 -2 217.71 7.89
 3 -14 -2 233.23 8.92
 3 14 -2 223.62 9.11
 3 14 -2 236.62 9.05
 -3 -14 1 0.56 1.19
 3 14 -1 5.1 1.66
 -3 -14 1 0.48 0.67
 -3 -14 1 1.43 0.99
 -3 14 1 3.76 1.25
 -3 14 1 1.05 0.97
 -3 14 1 5.76 1.55
 3 -14 -1 -0.05 0.71
 3 -14 -1 1.52 1.03
 3 14 -1 -0.03 0.78
 3 14 -1 1.97 0.83
 3 14 0 263.79 13.12
 -3 -14 0 319.35 13.21
 -3 -14 0 317.32 13.96
 3 14 0 270.27 10.32
 -3 -14 0 315.41 10.42
 -3 14 0 293.74 11.02
 -3 14 0 314.48 11.11
 3 -14 0 318.61 10.6
 3 -14 0 330.52 10.99
 3 14 0 305.83 11.11
 3 -14 1 221.48 7.34
 -3 14 -1 167.98 9.9
 -3 -14 -1 209.87 10.76
 -3 -14 -1 198.39 10.27
 3 14 1 183.85 8.4
 -3 14 -1 189.48 8.33
 -3 -14 -1 212.35 8.24
 -3 14 -1 202.78 8.51
 3 -14 1 205.84 8.52
 3 -14 1 205.09 7.82
 -3 -14 -1 212.29 7.78
 3 14 1 203.47 8.83
 3 -14 2 78.08 4.18
 -3 14 -2 64.94 5.54
 -3 -14 -2 75.75 6.22
 -3 -14 -2 65.03 5.01
 3 -14 2 78.8 5.14
 3 -14 2 73.48 4.56
 -3 -14 -2 77.08 4.64
 -3 14 -2 62.36 4.43
 -3 14 -2 64.17 4.52
 3 14 2 65.28 4.84
 -3 -14 -2 67.94 3.9
 3 14 2 65.27 4.85
 -3 -14 -3 152.25 6.65
 -3 14 -3 138.69 6.62
 -3 14 -3 127.04 6.18
 3 14 3 118.82 6.74
 3 -14 3 149.01 7.17
 3 -14 3 149.16 6.69
 3 -14 3 150.41 6.08
 3 14 3 132.93 7.38
 3 -14 4 0.03 0.74
 3 -14 4 0.28 0.87
 3 14 4 0.76 0.86
 -3 -14 -4 -0.22 0.81
 -3 14 -4 0.87 0.81
 -3 14 -4 1.36 0.75
 3 -14 4 0.72 0.55
 3 14 4 -0.07 0.68
 3 14 4 1.45 1.05
 3 -14 5 2.67 1
 3 -14 5 3.58 1.18
 -3 -14 -5 4 1.08
 -3 14 -5 2.79 0.97
 -3 14 -5 3.11 1.05
 3 14 5 3.1 1.19
 3 14 5 6.53 1.38
 3 14 5 4.43 1.33
 3 -14 5 6.41 1.26
 3 -14 6 67.8 3.65
 3 -14 6 59.09 3.74
 3 -14 6 63.45 3.99
 -3 14 -6 58.24 3.49
 -3 14 -6 58.59 3.64
 3 -14 6 60.65 3.15
 3 14 6 54.19 3.23
 3 14 6 61.49 4.23
 3 14 6 59.13 4.29
 3 -14 7 5.56 1.05
 3 -14 7 4.25 1.08
 -3 14 -7 4.49 0.94
 -3 14 -7 4.12 0.93
 3 -14 7 4.34 0.8
 3 14 7 3.38 1.1
 3 14 7 5.37 1.23
 3 -14 8 11.93 1.23
 3 -14 8 12.06 1.41
 -3 14 -8 12.96 1.33
 3 -14 8 11.09 1.15
 3 14 8 11.94 1.46
 3 14 8 12.4 1.53
 3 -14 9 0.73 0.32
 3 -14 9 0.25 0.34
 -3 14 -9 0.5 0.31
 3 -14 9 0.34 0.26
 3 14 9 0.02 0.32
 -3 -15 10 2.51 0.56
 3 15 -10 1.7 0.39
 -3 15 10 2.89 0.55
 3 -15 -10 2.54 0.5
 -3 -15 9 5.33 0.79
 -3 -15 9 5.94 0.95
 3 15 -9 5.37 0.83
 -3 15 9 5.56 0.82
 -3 15 9 5.74 0.94
 3 -15 -9 5.95 0.92
 -3 15 8 45.5 2.95
 3 15 -8 45.92 2.67
 -3 15 8 45.46 2.73
 -3 -15 8 47.51 2.95
 -3 -15 8 42.85 2.98
 -3 15 7 2.39 0.76
 -3 -15 7 5.27 1.11
 -3 15 7 2.32 0.93
 3 15 -7 3.85 0.73
 3 15 -7 2.73 0.88
 -3 15 6 136.5 6.49
 -3 -15 6 127.74 8.48
 -3 15 6 138.66 5.96
 -3 15 6 139.87 6.33
 -3 -15 6 147.87 5.87
 3 -15 -6 163.52 6.64
 3 15 -6 149.82 5.55
 3 15 -6 137.01 5.78
 -3 15 5 1.15 0.93
 -3 15 5 0.99 0.62
 -3 15 5 0.25 0.78
 3 -15 -5 0.7 0.82
 3 15 -5 0.64 0.63
 3 15 -5 1.08 0.73
 -3 -15 5 0.04 1.35
 -3 15 5 2.12 1.08
 -3 15 4 24.82 2.91
 -3 15 4 19.27 3.49
 -3 -15 4 27.57 4.28
 -3 15 4 23.14 2.66
 3 -15 -4 27.45 2.77
 3 15 -4 28.01 2.57
 3 15 -4 25.43 2.56
 3 -15 -3 246.27 8.65
 -3 15 3 247.83 9.9
 -3 15 3 241.64 12.97
 -3 -15 3 263.33 13.53
 -3 15 3 230.71 9.02
 3 -15 -3 245.49 7.76
 3 -15 -3 254.34 9.16
 3 15 -3 246.61 9.12
 3 15 -3 260.27 8.87
 3 -15 -2 113.04 5.45
 -3 15 2 112.22 8.73
 -3 -15 2 119.67 8.77
 -3 -15 2 124 5.54
 -3 15 2 121.01 6.4
 -3 15 2 110.99 5.97
 3 -15 -2 111.74 5.29
 3 -15 -2 127.01 6.21
 3 15 -2 117.69 5.85
 3 15 -2 117.13 6.13
 -3 -15 1 6.21 2.25
 -3 15 1 2.28 0.96
 -3 15 1 1.82 1.06
 -3 -15 1 3.33 1.01
 -3 15 1 2.23 1.06
 3 -15 -1 2.46 1.02
 3 -15 -1 4.15 1.21
 3 15 -1 6.18 1.41
 3 15 -1 2.51 1.17
 -3 -15 0 34.91 3.62
 -3 -15 0 30.06 3.98
 3 15 0 23.23 2.64
 -3 -15 0 25.81 2.61
 -3 15 0 22.02 2.71
 -3 15 0 26.19 2.74
 -3 15 0 27.13 2.93
 3 -15 0 23.76 2.59
 -3 -15 0 30.55 2.96
 3 -15 0 27.94 2.87
 3 15 0 25.17 2.78
 -3 -15 -1 5.8 1.87
 3 -15 1 5.41 1.24
 3 -15 1 4.73 1.33
 3 15 1 4.33 1.28
 -3 15 -1 5.21 1.42
 -3 -15 -1 6.98 1.42
 -3 15 -1 5.66 1.45
 3 -15 1 5.68 1.49
 -3 -15 -1 5.23 1.23
 3 15 1 6.06 1.54
 3 -15 2 7.97 1.47
 3 -15 2 9.32 1.83
 3 15 2 9.57 1.83
 -3 15 -2 10.17 1.74
 -3 -15 -2 10.32 1.62
 -3 15 -2 9.24 1.63
 -3 -15 -2 8.11 1.34
 3 15 2 9.1 1.78
 3 -15 3 12.47 1.99
 3 -15 3 11.83 1.76
 -3 15 -3 12.88 1.92
 -3 15 -3 12.02 1.74
 -3 -15 -3 14.52 1.9
 3 15 3 12.52 2.07
 3 -15 3 12.39 1.53
 3 15 3 9.64 1.91
 3 -15 4 164.8 6.99
 3 -15 4 168.78 6.75
 -3 15 -4 158.72 6.51
 -3 -15 -4 168.98 6.4
 -3 15 -4 140.85 5.79
 3 15 4 144.58 6.89
 3 -15 4 166.82 5.89
 3 15 4 152.55 7.24
 3 15 4 144.05 6.61
 3 15 4 146.76 6.83
 3 -15 5 4.86 1.28
 3 -15 5 5.46 1.23
 -3 15 -5 5.96 1.29
 -3 15 -5 6.28 1.02
 3 -15 5 6.34 1.09
 3 15 5 6.02 1.41
 3 15 5 5.85 1.24
 3 15 5 8.29 1.66
 3 -15 6 2.13 0.89
 3 -15 6 1.97 0.75
 -3 15 -6 1.05 0.6
 -3 15 -6 0.6 0.43
 3 -15 6 0.85 0.53
 3 15 6 1.41 0.86
 3 15 6 1.31 0.79
 3 15 6 2.08 0.88
 3 -15 7 40.96 2.59
 -3 15 -7 37.17 2.3
 3 -15 7 40.99 2.6
 3 -15 7 40.54 2.07
 3 15 7 37.75 2.69
 3 15 7 40.96 2.74
 3 -15 8 1.79 0.59
 -3 15 -8 2.12 0.52
 3 15 8 1.69 0.47
 3 15 8 1.79 0.59
 -3 -16 9 1.37 0.42
 3 16 -9 0.18 0.19
 -3 16 9 1.05 0.41
 3 -16 -9 1.34 0.41
 -3 -16 8 11.55 1.13
 -3 -16 8 9.86 1.19
 3 16 -8 11.34 1.11
 -3 16 8 11.56 1.09
 -3 16 8 10.55 1.24
 3 -16 -8 10.73 1.2
 -3 -16 7 164.78 6.19
 -3 -16 7 164.45 5.13
 3 16 -7 157.46 5.29
 -3 16 7 153.36 5.22
 -3 16 7 154.79 5.74
 3 -16 -7 173.8 5.66
 3 -16 -6 44.01 2.82
 -3 16 6 41.17 3.08
 -3 16 6 37.2 2.66
 -3 -16 6 42.15 3.31
 3 -16 -6 50.03 3.26
 3 16 -6 40.8 2.69
 3 16 -6 44.57 2.34
 3 -16 -5 4.22 0.98
 -3 16 5 4.3 1.16
 -3 16 5 3.97 1.04
 -3 16 5 4.43 1.14
 3 -16 -5 5.53 1.3
 3 16 -5 5.99 1.08
 3 16 -5 4.85 1.1
 -3 -16 5 5.52 1.66
 -3 16 4 139.78 6.57
 3 -16 -4 140.26 5.76
 -3 -16 4 149.04 9.15
 -3 16 4 143.13 6.29
 -3 16 4 129.18 5.84
 3 -16 -4 152.38 6.33
 3 16 -4 139.23 5.93
 3 16 -4 146.82 5.62
 3 -16 -3 20.56 2.1
 -3 16 3 22.08 2.62
 -3 -16 3 19.98 3.45
 -3 16 3 22.02 3.3
 -3 16 3 17.28 2.08
 3 -16 -3 18.89 1.81
 3 -16 -3 20.42 2.31
 3 16 -3 22.65 2.39
 3 16 -3 21.02 2.16
 -3 16 2 59.69 5.66
 -3 -16 2 51.41 5.32
 3 16 -2 39.1 2.88
 -3 16 2 47.03 3.41
 3 -16 -2 51.28 3.21
 3 -16 -2 54.26 3.72
 3 16 -2 49.51 3.62
 3 16 -2 54 3.56
 -3 -16 1 1.92 0.9
 -3 -16 1 -3.05 1.54
 -3 16 1 -0.66 1.42
 3 16 -1 0.27 0.59
 -3 -16 1 -0.24 0.69
 -3 16 1 -0.79 0.88
 -3 16 1 -0.55 0.99
 3 -16 -1 0.05 0.63
 3 -16 -1 0.45 0.74
 3 16 -1 1.49 0.87
 -3 -16 0 37.78 4.11
 3 16 0 34.7 2.96
 -3 16 0 37.7 3.13
 -3 16 0 35.96 2.83
 -3 16 0 37.74 3.32
 -3 -16 0 43.85 3.11
 -3 -16 0 39.2 2.8
 3 -16 0 41.18 3.22
 -3 -16 0 45.81 3.34
 3 -16 0 46.69 3.5
 3 16 0 39.74 3.22
 -3 -16 -1 53.28 4.31
 3 -16 1 56.97 3.86
 -3 16 -1 47.24 3.41
 -3 -16 -1 60.73 3.63
 -3 16 -1 51.15 3.18
 -3 16 -1 63.37 4.17
 3 16 1 51.08 3.64
 -3 -16 -1 56.32 3.56
 3 -16 1 55.49 3.76
 3 16 1 53.83 3.78
 3 16 1 45.53 3
 3 -16 2 13.69 1.96
 -3 16 -2 12.34 1.84
 -3 16 -2 13.68 1.7
 -3 -16 -2 15.09 1.81
 3 16 2 12.08 1.81
 3 -16 2 11.32 1.68
 -3 -16 -2 13.37 1.56
 3 16 2 15.78 2.25
 3 16 2 14.14 1.72
 3 -16 3 40.86 3.22
 3 -16 3 36.56 2.75
 -3 16 -3 36.25 2.56
 -3 -16 -3 40.14 2.83
 -3 16 -3 37.91 3
 3 16 3 34.49 2.98
 3 -16 3 34.93 2.81
 3 16 3 34.16 3.11
 3 16 3 33.02 2.72
 3 16 3 35.88 3.18
 3 -16 4 1.83 1
 3 -16 4 2.86 0.98
 -3 16 -4 2.39 0.73
 -3 16 -4 2.69 0.95
 3 -16 4 1.73 0.67
 3 16 4 1.93 0.84
 3 16 4 1.8 0.87
 3 16 4 1.39 0.61
 3 -16 5 55.79 3.25
 3 -16 5 52.6 3.14
 -3 16 -5 53.61 3.1
 3 -16 5 52.14 2.58
 3 16 5 48.87 2.83
 3 16 5 53.57 3.27
 3 16 5 51.8 3.41
 3 -16 6 4.6 0.93
 3 -16 6 4.39 0.8
 3 16 6 5.4 1.04
 3 16 6 3.28 0.82
 -3 16 -6 5.02 0.91
 -3 16 -7 2.36 0.58
 3 16 7 2.66 0.68
 3 16 7 2.43 0.6
 3 -16 7 1.33 0.42
 3 17 -8 32.78 1.41
 -3 17 8 34.87 1.78
 3 -17 -8 36.79 1.75
 -3 -17 7 1.41 0.64
 -3 17 7 1.46 0.36
 3 17 -7 1.59 0.49
 -3 17 7 1.65 0.58
 3 -17 -7 2.33 0.57
 3 -17 -6 26.23 1.87
 -3 -17 6 23.41 2.12
 -3 17 6 21.83 1.74
 -3 17 6 23.24 1.92
 -3 17 6 22.89 1.63
 3 17 -6 23 1.7
 3 -17 -5 16.87 1.58
 -3 17 5 14.91 1.74
 -3 -17 5 15.77 1.93
 3 -17 -5 18.56 1.89
 3 17 -5 16.14 1.26
 3 17 -5 15.05 1.55
 -3 17 5 14.81 1.59
 -3 -17 4 8.33 1.5
 -3 17 4 8.84 1.49
 3 -17 -4 9 1.22
 -3 17 4 6.92 1.24
 -3 17 4 5 1.03
 3 -17 -4 10.4 1.57
 3 17 -4 8.92 1.14
 3 17 -4 8.13 1.24
 -3 17 3 77.33 4.41
 3 -17 -3 77.79 3.56
 -3 -17 3 77.11 5.74
 -3 17 3 78.54 4.29
 -3 17 3 64.03 3.42
 -3 -17 3 82.06 4.35
 3 -17 -3 87.96 4.39
 3 17 -3 77.53 3.65
 -3 17 2 45.67 3.41
 -3 -17 2 47.58 4.46
 3 17 -2 41.26 2.52
 -3 17 2 39.17 2.6
 -3 -17 2 47.76 3.21
 3 -17 -2 42.9 2.66
 3 -17 -2 50.59 3.35
 3 17 -2 46.15 2.89
 -3 -17 1 2.42 0.77
 -3 -17 1 0.97 0.84
 -3 17 1 1.49 0.59
 3 17 -1 2.16 0.78
 3 -17 -1 3.15 0.95
 -3 -17 1 4.99 1.21
 3 -17 -1 3.14 0.99
 3 17 -1 1.53 0.72
 -3 -17 0 1.33 0.57
 3 -17 0 1.78 0.83
 -3 -17 0 1.23 0.6
 3 17 0 1.37 0.69
 -3 17 0 1.34 0.8
 3 -17 0 0.97 0.71
 -3 -17 0 1.97 0.78
 3 17 0 0.84 0.65
 -3 -17 -1 131.66 5
 3 -17 1 129.56 5.37
 3 -17 1 122.83 5.35
 -3 -17 -1 129.54 4.95
 -3 17 -1 109.09 4.58
 -3 17 -1 124.57 5.56
 3 17 1 109.39 4.96
 3 -17 2 10.21 1.54
 -3 -17 -2 13.73 1.53
 -3 17 -2 9.62 1.19
 -3 17 -2 10.93 1.62
 3 17 2 11.14 1.5
 -3 -17 -2 12 1.28
 3 -17 2 14.27 1.66
 3 17 2 9.29 1.56
 3 17 2 11.39 1.35
 3 17 2 13.31 1.81
 3 -17 3 2.72 0.93
 -3 17 -3 2.32 0.93
 -3 17 -3 1.94 0.52
 3 -17 3 1.84 0.67
 3 17 3 1.94 0.69
 3 17 3 1.24 0.72
 3 17 3 2.04 0.86
 3 -17 4 56.52 3.22
 -3 17 -4 59.57 3.14
 3 -17 4 59.08 2.69
 3 17 4 54.89 2.94
 3 17 4 58.66 3.33
 3 17 4 49.71 2.91
 3 -17 5 1.51 0.58
 3 17 5 1.29 0.57
 3 17 5 1.93 0.66
 3 17 5 0.51 0.28
 3 17 5 2.24 0.68
 -3 17 -5 2.14 0.68
 -3 17 -6 3.77 0.63
 3 17 6 3.48 0.64
 3 17 6 3.68 0.69
 3 -17 6 2.82 0.63
 -3 18 7 116.15 3.31
 -3 -18 7 106.25 3.29
 -3 18 6 1.84 0.55
 -3 -18 6 0.98 0.51
 3 -18 -6 1.83 0.44
 3 -18 -5 1.82 0.51
 -3 -18 5 0.57 0.6
 -3 18 5 1.49 0.52
 3 -18 -5 1.2 0.56
 -3 18 5 1.46 0.53
 -3 18 5 0.79 0.38
 -3 -18 4 22.32 1.93
 3 -18 -4 24.16 1.95
 -3 18 4 21 1.86
 3 -18 -4 19.95 1.34
 -3 18 4 20.68 1.74
 -3 -18 3 2.48 0.76
 -3 18 3 2.63 0.88
 -3 18 3 2.22 0.71
 -3 -18 3 2.34 0.76
 3 -18 -3 2.74 0.79
 3 18 -3 2.02 0.52
 -3 18 2 51.7 3.18
 -3 -18 2 50.34 2.82
 -3 18 2 50.83 3.07
 -3 -18 2 57.86 3.22
 3 -18 -2 56.51 3.11
 3 18 -2 47.69 2.4
 -3 -18 1 0.84 0.55
 3 -18 -1 -0.05 0.54
 3 18 -1 0.11 0.33
 -3 -18 1 0.11 0.62
 3 -18 -1 0.72 0.73
 -3 18 1 0.6 0.59
 3 -18 0 18.1 1.75
 -3 -18 0 19.82 1.7
 -3 -18 0 18.99 1.32
 3 -18 0 19.24 1.76
 3 18 0 18.55 1.56
 3 -18 1 4.22 0.95
 3 18 1 1.63 0.51
 -3 18 -1 3.18 0.88
 3 -18 1 2.67 0.73
 -3 -18 -1 2.81 0.6
 3 18 1 3.32 0.9
 3 18 1 3.31 0.92
 3 -18 2 1.89 0.7
 -3 18 -2 0.67 0.57
 3 -18 2 1.6 0.63
 3 18 2 1.68 0.41
 3 18 2 0.75 0.49
 3 18 2 1 0.56
 3 -18 3 43.22 2.51
 -3 18 -3 40.45 2.39
 3 -18 3 40.56 2.04
 3 18 3 38.36 2.37
 3 18 3 42.26 2.47
 3 18 3 41.75 2
 3 -18 4 12.8 1.25
 3 18 4 10.09 0.9
 3 18 4 12.38 1.04
 3 18 4 12.16 1.23
 -3 18 -4 11.5 1.14
 -3 18 -5 10.93 0.94
 3 18 5 9.79 0.97
 3 18 5 11.04 0.86
 3 -18 5 11.8 1.13
 -3 19 5 1.9 0.43
 -3 -19 5 1.78 0.43
 -3 -19 5 2.35 0.54
 -3 -19 4 0.56 0.38
 -3 19 4 0.55 0.33
 -3 -19 4 0.15 0.35
 -3 19 4 0.12 0.32
 3 -19 -4 0.57 0.39
 3 19 -4 0.42 0.27
 -3 -19 3 8.61 0.98
 -3 19 3 6.84 0.87
 3 -19 -3 8.28 0.99
 -3 -19 3 6.87 0.92
 -3 19 3 7.33 0.95
 -3 -19 2 10.66 1.03
 -3 19 2 10.91 1.14
 -3 -19 2 10.96 1.08
 3 -19 -2 11.73 1.18
 -3 19 2 10.28 1.16
 -3 19 1 61.2 2.92
 -3 -19 1 59.43 2.13
 3 -19 -1 69.13 2.92
 -3 -19 1 65.93 2.54
 3 19 -1 61.72 2.75
 3 19 -1 59.68 2.93
 -3 19 1 58.31 2.79
 3 19 0 0.94 0.52
 3 19 0 1.46 0.53
 -3 19 0 1.72 0.61
 3 -19 0 1.75 0.45
 -3 -19 0 0.45 0.35
 3 -19 0 0.99 0.47
 3 19 1 0.64 0.47
 3 19 1 0.15 0.3
 -3 19 -1 0.47 0.4
 3 -19 1 0.37 0.38
 3 -19 1 0.64 0.37
 3 19 2 13.85 1.13
 3 19 2 14.08 1.23
 -3 19 -2 14.14 1.21
 3 -19 2 15.44 1.3
 3 -19 2 13.97 0.94
 3 -19 3 0.16 0.33
 -3 19 -3 0 0.31
 3 19 3 0.57 0.31
 -3 20 1 16.54 1.05
 3 20 -1 17.28 1.08
 -3 20 0 30.47 1.43
 3 20 0 30.69 1.45
 -4 0 15 20.18 1.4
 4 0 -15 22.44 1.41
 -4 0 14 78.39 3.87
 4 0 -14 81.63 3.5
 -4 0 14 82.08 3.96
 -4 0 14 84.29 3.75
 4 0 -14 81.31 3.73
 -4 0 13 10.28 1.56
 -4 0 13 8.16 1.53
 4 0 -13 9.16 1.44
 -4 0 12 0.88 0.67
 -4 0 12 -0.63 0.78
 4 0 -12 0.84 1.37
 -4 0 12 4.67 1.3
 4 0 -12 2.85 1.08
 4 0 -11 760.27 25.11
 -4 0 11 740.91 18.43
 4 0 -11 736.92 18.84
 -4 0 10 85.38 8.1
 4 0 -10 100.07 5.9
 -4 0 10 107.97 5.88
 4 0 -10 111.14 8.68
 4 0 -10 105.3 6.05
 4 0 -9 99.64 8.12
 4 0 -9 99.38 5.88
 4 0 -9 102.52 5.87
 4 0 -9 107.11 7.26
 -4 0 9 107.29 9.17
 4 0 -9 97.35 5.02
 -4 0 9 95.67 5.05
 4 0 -8 150.72 9.82
 -4 0 8 127.39 9.07
 -4 0 8 141.84 10.91
 4 0 -8 140.5 8.34
 -4 0 8 132.5 10.28
 -4 0 8 114 8.35
 -4 0 7 62.19 7.23
 -4 0 7 57.56 4.68
 4 0 -7 56.61 5.72
 -4 0 7 54.8 5.84
 4 0 -7 59.01 5.06
 -4 0 7 44.57 5.62
 -4 0 7 59.64 6.78
 -4 0 6 716.88 25.89
 4 0 -6 663.75 21.76
 -4 0 6 686.5 22.35
 4 0 -6 660.89 19.36
 -4 0 6 709.63 25.18
 -4 0 6 653.34 23.89
 -4 0 5 11.28 3.04
 -4 0 5 9.79 2.39
 4 0 -5 9.89 2.21
 4 0 -5 11.41 2.49
 -4 0 5 17.65 4.3
 4 0 -4 492.07 14.38
 4 0 -4 499.45 16.75
 4 0 -4 503.31 17.15
 -4 0 3 382.08 17.08
 -4 0 3 398.12 12.33
 4 0 -3 353.85 12.82
 4 0 -3 349.59 11.97
 4 0 -3 337.63 12.65
 -4 0 3 378.73 14.41
 -4 0 2 1171.29 33.13
 -4 0 2 1168.98 25
 -4 0 2 1212.3 28.97
 4 0 -2 1187.09 27.12
 4 0 -2 1244.7 26.63
 4 0 -2 1175.6 28.26
 4 0 -1 800.56 22.93
 4 0 -1 752.59 14.27
 4 0 -1 792.89 22.15
 4 0 -1 772.8 16.63
 4 0 0 73.83 6.06
 4 0 0 90.91 6.75
 -4 0 0 82 3.27
 4 0 1 3185.45 67.1
 4 0 1 3329.1 68.77
 4 0 1 3295.55 68.9
 -4 0 -1 3357.95 60.3
 4 0 2 667.63 22.24
 4 0 2 702.71 23.02
 4 0 2 680.27 22.65
 -4 0 -2 679.01 18.31
 4 0 3 328.1 15.45
 -4 0 -3 325.68 12.55
 -4 0 -3 340.77 16.14
 -4 0 -3 334.83 15.7
 -4 0 -3 323.26 11.9
 4 0 3 334 15.43
 4 0 3 348.75 15.37
 -4 0 -3 307.16 12.56
 -4 0 -4 2559.43 53.49
 -4 0 -4 2490.27 58.94
 -4 0 -4 2438.77 51.05
 -4 0 -4 2428.37 59.14
 4 0 4 2475.44 57.79
 -4 0 -5 104.84 7.82
 -4 0 -5 106.17 9.67
 -4 0 -5 113.82 9.88
 4 0 5 103.52 8.89
 -4 0 -5 106.76 8.08
 -4 0 -6 889.34 27.45
 -4 0 -6 951.67 32.9
 4 0 6 837.23 29.28
 -4 0 -6 934.38 28.98
 -4 0 -7 168.58 12.61
 -4 0 -7 184.57 11.55
 4 0 7 161.34 8.31
 4 0 7 155.03 11.25
 -4 0 -7 170.65 10.61
 4 0 7 165.93 8.42
 4 0 7 157.4 7.18
 4 0 7 147.25 7.43
 4 0 7 149.55 6.95
 -4 0 -8 148.97 11.97
 4 0 8 133.45 9.58
 4 0 8 145.37 7.88
 -4 0 -8 146.39 9.53
 4 0 8 134.03 6.97
 4 0 8 137.89 6.66
 4 0 8 141.21 7.18
 4 0 8 133.43 6.82
 -4 0 -9 660.52 25.67
 4 0 9 601.47 17.56
 -4 0 -9 665.87 26.27
 4 0 9 542.84 14.97
 4 0 9 563.54 16.32
 4 0 9 579.9 16.39
 4 0 9 546.68 15.85
 4 0 10 19.23 2.6
 -4 0 -10 21.88 4.01
 4 0 10 19.97 2.43
 4 0 10 19.35 2.43
 4 0 11 22.43 2.39
 4 0 11 19.72 2.12
 4 0 11 20.69 2.2
 -4 0 -11 23.1 3.62
 4 0 12 51.84 2.91
 -4 0 -12 50.3 2.93
 4 0 12 49.36 2.73
 4 0 12 50.98 2.39
 -4 1 15 209.21 5.32
 -4 -1 15 216.64 5.67
 -4 1 15 220.54 5.66
 -4 1 15 225.73 5.43
 4 1 -15 221.31 5.51
 4 -1 -15 220.93 5.41
 -4 1 14 33.78 2.4
 -4 -1 14 34.01 2.49
 4 -1 -14 35.79 2.3
 -4 -1 14 35.38 2.54
 -4 1 14 37.15 2.57
 -4 -1 14 37.95 2.38
 -4 1 14 37.94 2.46
 4 1 -14 35.39 2.39
 -4 -1 13 3.82 1.02
 -4 1 13 4.14 1.1
 -4 -1 13 4.78 1.28
 -4 1 13 3.95 1.05
 4 -1 -13 6.31 1.26
 4 1 -13 5.41 1.12
 4 1 -12 360.85 15.41
 4 -1 -12 339.19 14.57
 -4 -1 12 322.35 10.47
 -4 1 12 335.83 10.78
 -4 -1 12 303.13 9.78
 -4 -1 12 337.94 11.3
 4 -1 -12 325.23 10.9
 4 1 -12 339.07 10.72
 4 1 -11 42.04 3.6
 4 -1 -11 36.89 3.46
 4 -1 -11 37.23 3.39
 4 1 -11 44.98 5.63
 -4 -1 11 31.3 3.02
 -4 1 11 35.37 2.92
 -4 -1 11 44.02 3.93
 -4 1 11 40.86 3.56
 -4 -1 11 40.23 3.42
 4 1 -10 167.82 11.58
 4 -1 -10 167.55 7.61
 -4 -1 10 148.39 10.71
 -4 1 10 136.73 10.4
 -4 -1 10 164.99 7.31
 -4 1 10 163.88 7.28
 4 -1 -10 197.69 11.5
 4 -1 -10 156.48 7.59
 4 1 -10 171.74 7.92
 4 1 -10 173.17 11.06
 4 1 -9 15.9 2.22
 -4 -1 9 9.06 2.42
 4 1 -9 1.8 1.21
 4 -1 -9 5.78 2.04
 4 1 -9 2.6 1.62
 4 -1 -9 3.42 0.94
 4 1 -9 5.87 1.82
 -4 -1 9 1.75 1.12
 -4 1 9 3.8 1.78
 4 1 -9 3.4 1.03
 4 -1 -9 8.41 1.34
 -4 -1 9 2.5 0.94
 -4 1 9 10.21 1.75
 4 1 -8 230.25 12.49
 -4 -1 8 225.53 12.3
 4 -1 -8 219.15 12.05
 -4 1 8 223.96 13.6
 4 1 -8 251.47 14.39
 4 1 -8 233.87 10.87
 -4 -1 8 219.92 13.51
 -4 1 8 217.52 13.31
 -4 -1 8 197.84 11.63
 -4 1 8 188.5 10.63
 4 1 -7 489.26 20.8
 -4 -1 7 494.74 21.26
 -4 1 7 459.89 20.45
 4 1 -7 483.82 16.14
 -4 -1 7 502.68 20.91
 -4 1 7 477.64 20.34
 -4 -1 7 455.72 19.31
 -4 1 7 443.86 18.26
 -4 1 7 496.93 15.49
 4 -1 -7 480.96 18.33
 -4 -1 7 472.41 18.42
 4 1 -6 274.9 13.98
 -4 1 6 232.39 13.93
 -4 -1 6 251.9 14.46
 -4 -1 6 234.75 12.12
 4 1 -6 230.93 9.91
 -4 1 6 250.2 13.98
 -4 -1 6 249.3 14.07
 -4 -1 6 248.81 9.53
 -4 1 6 253 10.12
 4 -1 -6 232.52 11.75
 -4 -1 6 239.77 12.26
 4 1 -5 1065.19 24.38
 -4 1 5 1149.21 32.63
 -4 -1 5 1120.37 31.67
 -4 -1 5 1094.89 28.53
 4 1 -5 1055.62 29.88
 -4 -1 5 1110.69 33.31
 -4 1 5 1171.23 33.41
 4 -1 -5 1021.96 28.13
 4 -1 -5 994.42 22.4
 4 1 -5 1001.49 23.42
 -4 -1 5 1089.66 28.48
 -4 1 4 106.55 8.29
 -4 1 4 107.59 8.74
 -4 -1 4 115.74 8.19
 4 1 -4 86.78 4.87
 -4 -1 4 104.27 6.64
 4 1 -4 104.35 7.31
 -4 1 4 124.18 8.63
 4 -1 -4 98.26 6.49
 -4 -1 4 121.51 9.39
 -4 1 4 111.57 8.91
 4 -1 -4 106.28 7.11
 4 1 -4 99.77 5.65
 4 -1 -4 100.62 5.44
 -4 -1 4 108.27 6.73
 -4 1 3 53.73 6.01
 -4 -1 3 57.6 6.6
 -4 1 3 57.6 5.6
 -4 -1 3 71.32 5.87
 -4 -1 3 64.15 4.44
 4 -1 -3 49.1 4
 -4 1 3 53.51 5.38
 -4 -1 3 65.36 6.57
 -4 1 3 56.59 4.6
 4 1 -3 50.13 4.71
 4 1 -3 48.46 4.18
 4 -1 -3 50.91 4.63
 4 1 -3 48.93 4.15
 4 -1 -3 60.78 4.45
 -4 -1 3 58.38 4.21
 -4 -1 2 2395.1 54.64
 -4 1 2 2304.38 45.58
 -4 -1 2 2267.89 41.94
 -4 1 2 2267.38 52.45
 -4 1 2 2435.81 49.07
 -4 -1 2 2394.96 48.25
 -4 -1 2 2370.84 42.65
 -4 -1 2 2363.27 46.6
 -4 1 2 2259.78 49.43
 -4 1 2 2430.78 46.69
 4 1 -2 2171.26 45.03
 4 -1 -2 2292 47.45
 4 1 -2 2225.58 47.4
 -4 -1 2 2377.39 42.62
 4 -1 -2 2212.04 47.47
 4 -1 -2 2329.93 46.68
 4 -1 -1 861.8 23.75
 4 1 -1 812.45 23.73
 4 -1 -1 809.43 17.4
 4 1 -1 789.9 17.85
 4 1 -1 804.68 15.7
 4 -1 -1 814.66 19.03
 4 1 -1 823.46 22.81
 4 -1 -1 830.98 23.33
 4 -1 -1 825.29 17.29
 -4 -1 1 801.17 25.28
 -4 1 1 850.8 21.02
 -4 1 1 851.4 20.24
 -4 -1 1 865.17 20.28
 4 1 0 606.25 19.72
 4 -1 0 615.14 19.46
 4 -1 0 651.91 20.69
 4 1 0 610.44 19.47
 -4 -1 0 611.03 13.65
 -4 1 0 563.72 17.89
 4 -1 1 879.58 25.48
 4 1 1 877.02 25.79
 4 -1 1 916.8 26.7
 4 1 1 863.61 25.58
 4 1 1 900.1 26.58
 -4 -1 -1 889.26 19
 -4 -1 -1 884.16 18.76
 -4 1 -1 926.16 22.02
 4 -1 2 326.69 14.63
 4 1 2 308.53 14.38
 -4 -1 -2 337.83 13.27
 4 1 2 342.29 15.05
 4 -1 2 335.28 14.9
 4 -1 2 349.33 15.45
 4 1 2 328.16 14.52
 -4 -1 -2 323.14 10.83
 -4 1 -2 353.33 14.71
 4 1 3 54.02 6.19
 4 -1 3 57.33 6.27
 -4 1 -3 55.04 4.92
 4 1 3 62.29 6.36
 4 -1 3 64.75 6.51
 4 1 3 58.41 5.97
 -4 1 -3 58.78 6.1
 -4 -1 -3 65.8 5.05
 -4 -1 -3 64.53 5.34
 -4 1 -3 55.75 5.72
 -4 -1 -3 60.68 4.9
 -4 1 -3 62.01 4.47
 -4 -1 -3 66.69 7.24
 -4 1 -4 7.78 1.77
 -4 -1 -4 2.43 1.1
 4 1 4 0.72 1.34
 4 -1 4 1.88 1.59
 -4 -1 -4 2.71 1.87
 -4 1 -4 2.88 1.41
 -4 1 -4 2.53 1.76
 -4 -1 -4 0.96 1.86
 -4 -1 -4 2.41 0.72
 -4 1 -4 0.65 1.05
 -4 -1 -5 1795.51 49.21
 -4 1 -5 1695.5 42.89
 -4 -1 -5 1712.19 41.57
 -4 1 -5 1708.14 46.09
 -4 -1 -5 1859.71 49.76
 -4 1 -5 1732.76 46.67
 4 1 5 1754.3 45.61
 4 -1 5 1695.22 45.31
 -4 1 -5 1880.71 41.25
 -4 -1 -5 1827.31 45.49
 -4 1 -6 11.03 2.98
 -4 -1 -6 10.21 3.25
 -4 -1 -6 7.9 2.24
 -4 -1 -6 10.24 3.15
 -4 1 -6 10.2 2.92
 -4 1 -6 15.64 3.16
 -4 -1 -6 11.16 3.03
 4 1 6 7.42 2.83
 4 -1 6 11.61 3.32
 4 -1 7 20.89 2.44
 4 1 7 20.1 2.47
 -4 1 -7 26.11 4.71
 -4 -1 -7 25.98 4.52
 4 1 7 22.27 2.22
 -4 1 -7 23.42 3.99
 -4 -1 -7 29.84 5.39
 -4 -1 -7 27.2 3.97
 4 -1 7 21.77 2.59
 4 1 7 20.94 2.46
 4 -1 7 20.24 2.65
 4 -1 7 25.79 3.17
 4 1 7 22.86 2.86
 4 1 7 26.39 3.17
 4 -1 7 23.17 2.79
 4 -1 7 26.45 4.68
 4 1 7 25.15 3.22
 4 -1 7 25.03 3.23
 4 1 7 20.71 3.97
 -4 1 -8 495.26 22.32
 -4 -1 -8 515.49 23.68
 4 -1 8 504.93 20.12
 4 1 8 488.34 19.01
 4 1 8 520.85 16.36
 4 -1 8 516.7 16.06
 -4 1 -8 539.49 23.53
 -4 1 -8 528.52 19.61
 4 1 8 458.17 13.25
 4 1 8 495.98 15.27
 4 -1 8 497.43 14.87
 4 -1 8 478.31 14.82
 4 1 8 498 15.76
 4 -1 8 481.86 14.7
 4 -1 8 462.43 14.29
 4 1 8 474.73 14.63
 -4 -1 -9 21.23 4.41
 -4 1 -9 26.65 4.82
 4 1 9 21.37 2.93
 4 -1 9 18.76 2.68
 -4 1 -9 24.58 4.68
 -4 -1 -9 16.64 4
 4 -1 9 21.69 2.65
 4 -1 9 19.68 2.47
 4 1 9 19.26 2.58
 4 -1 9 19.46 2.6
 4 1 9 20.77 2.71
 4 1 9 18.11 2.4
 -4 -1 -10 160.81 11.06
 -4 1 -10 173.23 11.77
 -4 -1 -10 165.25 6.55
 4 1 10 163.65 7.63
 4 -1 10 159.59 7.56
 4 -1 10 152.47 7
 4 1 10 149.89 6.96
 4 -1 10 150.07 6.33
 4 -1 10 156.52 7.13
 4 1 10 153.3 7.13
 4 1 10 155.14 6.99
 4 1 11 43.34 3.31
 4 -1 11 45.3 3.4
 4 1 11 39.81 3
 4 -1 11 40.05 3.01
 4 -1 11 41.24 3.1
 4 1 11 43.14 3.19
 -4 -1 -11 41.35 4.68
 -4 1 -12 5.16 0.93
 4 1 12 4.81 0.87
 4 -1 12 4.06 0.83
 4 -1 12 5.02 0.7
 4 1 12 4.82 0.88
 4 -1 12 4.52 0.92
 4 -1 13 115.57 3.32
 4 2 -15 24.37 1.43
 4 -2 -15 23.7 1.35
 -4 2 15 24.88 1.5
 -4 2 15 26.38 1.48
 -4 2 15 21.42 1.14
 -4 -2 15 22.69 1.49
 4 2 -14 180.67 5.93
 -4 2 14 171.43 5.71
 -4 -2 14 171.1 6.04
 4 -2 -14 181.22 5.78
 -4 -2 14 179.7 6.18
 -4 2 14 180.62 6.06
 -4 -2 14 177.92 5.57
 -4 2 14 182.34 5.95
 4 2 -13 62.26 3.85
 4 -2 -13 61.18 3.77
 -4 -2 13 53.47 3.11
 -4 -2 13 58.61 3.52
 -4 2 13 62.31 3.8
 -4 2 13 60.34 3.88
 4 2 -13 60.68 3.42
 -4 -2 13 59.24 3.89
 4 2 -12 52.52 5.7
 4 -2 -12 51.82 5.17
 4 -2 -12 52.4 3.88
 4 2 -12 55.48 3.77
 -4 -2 12 42.78 3.35
 -4 -2 12 53.63 3.75
 -4 2 12 50.69 3.79
 -4 -2 12 50.07 3.96
 -4 -2 11 400.7 13.22
 4 2 -11 440.16 13.04
 4 -2 -11 398.7 12.9
 4 -2 -11 398.89 12.48
 4 2 -11 419.71 18.24
 -4 -2 11 371.69 12.19
 -4 2 11 423.27 11.07
 -4 -2 11 409.27 12.44
 -4 -2 10 56.64 5.89
 4 -2 -10 67.89 6.49
 4 2 -10 72.53 4.86
 4 2 -10 67.64 6.85
 4 -2 -10 62.29 4.39
 4 2 -10 64.26 7.19
 -4 -2 10 66.29 4.68
 -4 -2 10 64.39 6.92
 -4 2 10 57.07 6.72
 -4 -2 10 72.8 5.07
 -4 2 10 65.04 4.45
 -4 -2 10 66.91 4.28
 4 2 -9 167.32 10.88
 -4 -2 9 134.79 9.61
 4 -2 -9 147.59 9.73
 4 2 -9 165.61 7.53
 4 2 -9 174.84 12.26
 4 -2 -9 135.3 6.44
 -4 -2 9 128.12 5.89
 -4 -2 9 140.57 10.66
 -4 2 9 135.06 10.53
 4 2 -9 161.29 6.62
 4 -2 -9 128.77 5.69
 -4 -2 9 140.75 6.17
 -4 2 9 151.33 6.8
 4 2 -8 367.09 18.22
 -4 2 8 295.38 15.63
 4 2 -8 314.46 12.96
 -4 -2 8 307.01 16.37
 -4 2 8 291.08 15.77
 -4 2 8 351.23 12.49
 4 -2 -8 321.94 14.69
 -4 -2 8 296.43 14.63
 4 2 -7 70.03 7.36
 -4 -2 7 63.52 7.38
 -4 2 7 53.36 6.7
 -4 -2 7 65.39 6.46
 4 2 -7 61.31 5.09
 -4 2 7 58.84 6.81
 -4 -2 7 63.47 6.81
 -4 2 7 62.76 6.16
 -4 2 7 59.59 4.91
 -4 -2 7 67.81 6.54
 4 -2 -7 63.89 6.06
 4 2 -6 1012.73 30.8
 -4 -2 6 960.16 31.51
 -4 2 6 922.41 30.66
 -4 -2 6 923.02 27.49
 4 2 -6 933.79 23.59
 -4 2 6 930.3 30.49
 -4 -2 6 900.13 29.38
 -4 -2 6 899.03 31.18
 -4 -2 6 1041.05 22.95
 -4 2 6 965.34 24.28
 4 -2 -6 921.88 26.85
 -4 -2 6 913.45 27.29
 4 2 -5 104.1 5.47
 -4 2 5 110.19 9.08
 -4 -2 5 115.41 8.76
 -4 -2 5 111.78 9.81
 -4 -2 5 113.07 7.71
 4 2 -5 109.93 8.45
 -4 -2 5 130.13 10.16
 -4 2 5 106.71 8.85
 4 -2 -5 112.02 7.69
 -4 -2 5 111.54 7.57
 4 2 -5 89.67 5.48
 4 2 -4 996.66 20.45
 -4 2 4 1091.04 30.68
 -4 -2 4 1183.73 34.69
 -4 -2 4 1016.51 28.72
 4 2 -4 898.71 23.39
 -4 2 4 995.87 29.8
 -4 -2 4 1015.34 25.98
 4 2 -4 1022.72 28.51
 -4 2 4 1055.1 29.93
 4 -2 -4 918.5 24.16
 -4 -2 4 1185.59 32.7
 4 -2 -4 942.7 26.43
 4 2 -4 902.57 23.59
 4 2 -3 428.36 12.9
 -4 2 3 436.76 17.72
 -4 2 3 465.81 17.31
 -4 -2 3 467.83 16.55
 -4 -2 3 481.55 14.22
 4 -2 -3 437.87 15.47
 4 -2 -3 429.78 14.96
 4 -2 -3 444.65 14.04
 4 2 -3 438.82 14.6
 4 -2 -3 364.45 12.11
 -4 2 3 473.6 17.68
 -4 -2 3 529.46 19.67
 -4 2 3 447.62 15.8
 4 2 -3 446.84 16.15
 -4 -2 2 125.94 4.01
 -4 -2 2 126.34 7.35
 -4 2 2 128.03 7.64
 -4 -2 2 139.58 9.95
 -4 -2 2 140.04 8.66
 -4 2 2 127.57 7.56
 4 -2 -2 138.95 7.52
 4 -2 -2 135.17 7.53
 4 2 -2 134.83 7.64
 -4 2 1 1878 39.18
 -4 -2 1 2053.04 46.82
 -4 2 1 1988.91 41.76
 -4 -2 1 2004.27 39.99
 4 2 -1 2079.21 44.7
 4 -2 -1 1919.46 42.94
 -4 2 1 1896.94 37.3
 4 2 -1 1846.59 35.54
 4 -2 -1 1926.51 38.2
 4 -2 -1 1918.37 39.65
 4 -2 -1 2038.93 43.89
 4 2 -1 1950.52 42.84
 4 2 0 44.39 4.79
 4 -2 0 47.27 4.71
 4 -2 0 44.2 5.06
 4 -2 0 52.11 4.03
 4 2 0 48.05 4.89
 -4 -2 0 53.44 5.33
 -4 2 0 51.19 4.78
 -4 2 0 47.06 4.62
 -4 -2 0 46.27 3.2
 -4 2 0 42.69 3.73
 4 -2 1 2215.16 49.19
 4 2 1 2182.74 49.57
 4 -2 1 2333.41 50.57
 4 2 1 2167.58 49.29
 4 -2 1 2233.55 46.19
 -4 2 -1 2253.49 46.72
 -4 2 -1 2270.21 46.85
 -4 -2 -1 2198.35 40.19
 -4 2 -1 2273.84 45.57
 4 2 2 1425.13 37.82
 4 -2 2 1454.65 37.57
 -4 2 -2 1483.51 31.05
 -4 2 -2 1489.16 35.88
 -4 -2 -2 1501.11 31.18
 -4 2 -2 1546.3 35
 -4 -2 -2 1474.09 35.69
 4 2 2 1573.11 38.61
 4 -2 2 1516.95 38.15
 4 2 2 1501.4 37.67
 -4 -2 -3 55.39 4.42
 -4 2 -3 49.43 5.15
 -4 -2 -3 46.41 4.46
 -4 -2 -3 51.84 4.92
 -4 2 -3 58.81 5.8
 4 2 3 48.16 5.86
 4 -2 3 47.73 5.66
 4 2 3 56.4 5.96
 4 -2 3 55.81 5.96
 4 2 3 50.14 5.57
 -4 2 -3 46.36 4.36
 -4 -2 -4 905.11 24.78
 -4 2 -4 951.8 28.2
 -4 -2 -4 923.59 24.28
 -4 -2 -4 939.91 31.8
 -4 2 -4 899.05 28.28
 4 2 4 959.17 29.17
 4 2 4 925.11 27.14
 4 -2 4 935.74 29.29
 -4 2 -4 858.95 25.51
 -4 -2 -4 929.5 24.74
 -4 2 -5 20.25 3.56
 -4 -2 -5 21.71 3.31
 -4 -2 -5 19.1 4.42
 -4 -2 -5 20.04 4.36
 4 2 5 19.03 3.71
 4 -2 5 18.75 3.81
 -4 2 -5 19.48 3.58
 -4 -2 -5 17.6 3.64
 -4 2 -6 340.89 16.21
 -4 -2 -6 305.85 13.72
 -4 -2 -6 314.94 17.47
 -4 -2 -6 311.69 16.97
 4 -2 6 307.88 11
 4 -2 6 330.07 16.62
 4 2 6 313.63 15.86
 4 -2 6 301.52 11.42
 4 -2 6 281.35 9.95
 4 2 6 297.19 11.12
 -4 2 -6 302.36 15.42
 -4 -2 -6 304.96 15.52
 4 -2 7 546.92 22.35
 4 2 7 540.73 20.64
 4 2 7 557.27 16.9
 4 -2 7 536.36 16.35
 4 2 7 476.46 14.62
 -4 2 -7 557.88 22.54
 -4 -2 -7 545.83 21.69
 -4 2 -7 570.47 21.93
 -4 2 -7 537.87 23.28
 -4 -2 -7 595.56 19.62
 -4 -2 -7 567.53 23.78
 4 -2 7 536.99 16
 4 -2 7 506.68 15.12
 4 2 7 540.8 16.52
 4 -2 7 484.8 14.81
 4 2 7 506.25 14.94
 4 -2 7 489.03 14.34
 4 2 8 6.59 1.55
 -4 2 -8 9.3 2.94
 -4 -2 -8 7.96 3.12
 -4 -2 -8 6.76 2.36
 4 2 8 9.85 1.54
 -4 2 -8 9.16 3.06
 -4 2 -8 6.13 2.17
 4 -2 8 8.82 1.83
 4 -2 8 8.46 1.72
 4 2 8 9.63 1.99
 4 2 8 8.08 1.79
 4 -2 8 7.79 1.67
 4 -2 8 9.58 2.75
 4 2 8 9.5 2.12
 4 -2 8 8.57 1.8
 -4 -2 -9 380.11 19
 -4 2 -9 354.43 18.1
 -4 2 -9 393.07 18.59
 4 2 9 348.61 12.45
 4 -2 9 347.91 12.33
 -4 2 -9 400.79 19.12
 4 -2 9 323.74 11.51
 4 -2 9 335.22 11.59
 4 -2 9 331.71 11.5
 4 2 9 350.76 12.26
 4 2 9 335.55 11.68
 -4 -2 -10 3.45 1.69
 -4 2 -10 1.75 1.65
 -4 -2 -10 1.95 0.69
 4 -2 10 0.98 0.92
 4 -2 10 1.64 0.89
 4 2 10 1.61 0.91
 4 -2 10 1.6 0.95
 4 2 10 2.38 1.03
 4 2 10 3.02 0.98
 4 2 10 4.29 1.32
 4 -2 10 1.4 0.88
 4 2 11 63.32 3.76
 4 2 11 63.04 3.85
 4 -2 11 65.14 3.87
 -4 2 -11 66.65 4.27
 -4 -2 -11 65 3.3
 4 2 11 64.45 3.92
 4 -2 11 61.59 3.92
 4 2 12 65.34 3.21
 4 2 12 66.92 3.08
 -4 2 -12 70.1 3.43
 4 2 12 67.74 3.15
 4 -2 12 63.54 3.24
 4 3 -15 178.37 4.46
 4 -3 -15 165.31 4.15
 -4 3 15 174.17 4.53
 -4 3 15 175.97 4.51
 -4 -3 15 163.43 4.56
 4 3 -14 6.46 1
 -4 3 14 4.88 0.86
 -4 -3 14 6.72 1.15
 4 -3 -14 6.12 0.99
 -4 3 14 5.78 1.02
 -4 3 14 5.15 0.95
 4 3 -13 61.46 3.75
 -4 3 13 60.21 3.63
 4 -3 -13 58 3.64
 -4 -3 13 54.1 3.23
 -4 -3 13 62.24 3.97
 -4 3 13 63.7 3.89
 -4 -3 13 62.43 3.52
 -4 3 13 62.18 3.77
 4 3 -12 273.44 9.8
 4 3 -12 298.28 13.85
 4 -3 -12 285.36 12.23
 4 3 -12 290.41 9.22
 4 -3 -12 279.15 9.75
 -4 -3 12 244.99 8.97
 -4 -3 12 270.75 9.07
 -4 3 12 277.16 9.69
 -4 -3 12 286.97 10.19
 -4 -3 11 35.76 3.48
 4 3 -11 36.79 3.19
 4 -3 -11 35.05 3.1
 4 3 -11 34.22 4.98
 -4 -3 11 26.18 2.85
 -4 3 11 36.25 2.79
 -4 3 11 31.18 3.03
 -4 -3 11 31.52 2.87
 -4 -3 10 127.89 6.89
 4 3 -10 142.1 10.19
 -4 -3 10 104.65 8.16
 4 -3 -10 143.69 9.29
 4 3 -10 143.19 6.88
 4 -3 -10 122.82 6.13
 4 3 -10 141.49 10.79
 -4 -3 10 117.43 6.55
 -4 3 10 117.56 9.37
 -4 -3 10 115.89 9.27
 -4 3 10 114.36 9.38
 -4 3 10 133 5.58
 -4 -3 10 131.45 6
 -4 3 10 120.62 6.27
 4 -3 -9 215.72 11.82
 4 3 -9 232.31 8.75
 -4 -3 9 192.86 11.77
 4 -3 -9 195.11 7.69
 -4 -3 9 178.64 7.57
 4 3 -9 229.16 14.38
 -4 3 9 234.8 13.01
 -4 -3 9 188.63 12.63
 -4 3 9 195.99 12.81
 4 3 -9 229.46 8.16
 -4 -3 9 220.2 9.18
 -4 3 9 211.04 8.51
 4 3 -8 505.33 21.63
 -4 3 8 432.44 18.88
 -4 -3 8 423.39 18.03
 -4 3 8 412.65 19.23
 -4 3 8 461.33 15.07
 -4 -3 8 402.86 12.96
 4 -3 -8 471.23 17.99
 -4 -3 8 418.13 17.96
 -4 3 7 157.15 11.31
 -4 -3 7 172.09 10.88
 -4 -3 7 189.79 12.36
 -4 3 7 177.94 12.15
 -4 -3 7 173.21 11.88
 -4 3 7 186.48 8.85
 4 -3 -7 198.25 10.86
 -4 -3 7 180.19 11.07
 4 3 -6 232.97 13.37
 -4 -3 6 209.37 13.2
 -4 3 6 197 12.52
 -4 -3 6 190.2 11.11
 4 3 -6 205.79 8.95
 -4 3 6 187.75 12.43
 -4 -3 6 206.88 12.66
 -4 -3 6 207.67 13.46
 -4 3 6 217.75 9.58
 4 -3 -6 195.51 10.75
 -4 -3 6 190.31 11.05
 4 3 -6 188.51 8.22
 -4 -3 5 1151.04 33.31
 -4 3 5 1078.75 33.57
 4 3 -5 1106.48 29.44
 -4 -3 5 1232.78 37.4
 -4 -3 5 1091.57 30.25
 4 3 -5 1287.05 34.34
 -4 -3 5 1232.98 35.33
 -4 3 5 1125.24 33.45
 4 -3 -5 1044.9 29.56
 -4 3 4 197.49 11.38
 -4 -3 4 203.49 11.44
 -4 3 4 198.65 11.84
 4 3 -4 193.44 9.63
 -4 -3 4 232.46 14.24
 4 3 -4 178.77 9.78
 -4 3 4 202.27 11.86
 -4 -3 4 218.65 12.67
 4 3 -4 198.62 11.23
 4 -3 -4 176.53 9.84
 4 -3 -4 166.86 9.27
 -4 3 3 87.68 7.33
 -4 -3 3 93.53 7.12
 -4 3 3 83.15 6.95
 4 3 -3 81.56 5.79
 -4 -3 3 98.91 8.92
 4 3 -3 79.31 5.97
 4 -3 -3 72.12 4.17
 -4 3 3 96.41 7.72
 -4 -3 3 103.82 8.21
 -4 3 3 85.23 6.93
 4 -3 -3 81.31 6.29
 -4 -3 2 1743.58 39.14
 -4 3 2 1735.99 39.36
 4 3 -2 1573.66 37.65
 4 3 -2 1609.16 36.81
 -4 -3 2 1954.52 40.34
 -4 3 2 1827.47 41.33
 4 -3 -2 1651.46 38.79
 -4 3 1 15.35 1.5
 -4 3 1 6.85 2.18
 -4 3 1 13.31 2.44
 -4 3 1 9.62 0.97
 -4 -3 1 8.41 2.55
 -4 -3 1 7.79 1.88
 4 3 -1 9.14 2.19
 4 -3 -1 9.05 2.13
 4 3 -1 9.77 2.34
 4 3 -1 8.98 1.74
 -4 3 1 13.83 2.01
 4 -3 -1 9.43 1.85
 4 3 -1 10.83 2.5
 4 3 0 2521.13 48.92
 4 3 0 2544.91 56.56
 4 3 0 2742.99 57.3
 4 -3 0 2655.66 55.88
 4 -3 0 2689.29 52.81
 4 -3 0 2660.75 54.16
 4 3 0 2770.77 57.33
 -4 -3 0 2848.89 57.25
 -4 3 0 2680.81 51.16
 -4 3 0 2708.24 57.17
 -4 3 0 2795.33 49.21
 -4 3 0 2840.28 51.06
 -4 3 0 2644.05 56.73
 4 3 1 92.81 7.27
 4 -3 1 97.39 7.14
 4 3 1 92.18 7.22
 -4 3 -1 111.55 7.25
 -4 3 -1 97.01 5.88
 -4 3 -1 93.95 5.86
 -4 -3 -1 106.59 6.72
 -4 3 -1 97.06 5.4
 -4 -3 -1 95.53 6.97
 4 -3 1 99.8 7.36
 4 3 1 89.83 7.13
 4 -3 1 100 6.82
 -4 3 -2 157.85 8
 -4 3 -2 152 8.34
 -4 3 -2 174.02 8.34
 -4 -3 -2 167.27 8.13
 -4 -3 -2 155.7 8.65
 -4 3 -2 170.64 8.81
 -4 -3 -2 149.63 8.89
 4 3 2 163.43 10.21
 4 3 2 154.55 10.09
 4 -3 2 154.71 9.67
 -4 3 -2 149.51 6.66
 4 -3 2 166.55 9.92
 4 3 2 161.88 9.8
 4 3 2 161.06 9.77
 -4 -3 -3 1243.46 27.42
 -4 3 -3 1210.04 32.06
 -4 3 -3 1301.58 31.76
 -4 -3 -3 1216.43 28.73
 -4 -3 -3 1181.56 30.7
 -4 -3 -3 1235.82 31.64
 4 -3 3 1219.16 34.09
 4 3 3 1334.52 35.13
 4 3 3 1317.48 34.42
 4 -3 3 1245.16 34.03
 4 3 3 1270.76 33.77
 -4 3 -3 1242.08 29.32
 -4 -3 -4 2.68 1.98
 -4 3 -4 3.31 1.77
 -4 -3 -4 4.96 1.5
 4 3 4 7.1 2.2
 4 -3 4 6.42 2.35
 4 3 4 3.66 1.67
 -4 3 -4 11.17 2.44
 -4 -3 -4 3.6 1.15
 -4 3 -5 885.65 29.16
 -4 -3 -5 883.65 30.29
 -4 -3 -5 923.58 25.63
 -4 -3 -5 856.09 30.05
 4 3 5 985.94 29.56
 4 -3 5 914.66 29.6
 4 3 5 879.78 25.02
 -4 3 -5 932.21 27.42
 -4 -3 -5 1001.69 26.27
 -4 3 -6 157.56 10.56
 -4 -3 -6 157.72 10.91
 4 3 6 166.42 7.85
 4 -3 6 177.09 7.71
 4 -3 6 160.22 11.2
 4 3 6 169.43 10.76
 -4 3 -6 156.92 11.45
 -4 -3 -6 164.58 9.33
 -4 -3 -6 157.71 11.53
 -4 3 -6 174.28 11.85
 -4 -3 -6 161.46 11.45
 4 -3 6 160.78 7.76
 4 -3 6 143.65 6.7
 4 -3 6 153.05 6.87
 4 3 6 155.33 7.57
 4 3 6 142.96 6.57
 -4 3 -7 22.06 4.19
 -4 -3 -7 21.78 4.06
 4 3 7 23.76 3
 4 -3 7 23.7 2.87
 4 -3 7 22.26 4.3
 -4 3 -7 23.02 4.65
 -4 3 -7 21.18 4.08
 -4 -3 -7 19.98 4.06
 -4 -3 -7 19.29 3.83
 4 -3 7 24.89 3.08
 4 -3 7 22.18 2.62
 4 -3 7 20.23 2.52
 4 3 7 24.96 3.08
 4 3 7 23.08 2.79
 4 3 8 233.15 9.64
 -4 3 -8 247.41 14.72
 -4 -3 -8 226.03 12.98
 -4 3 -8 250.34 14.51
 4 3 8 230.45 10.13
 4 -3 8 237.38 9.79
 -4 3 -8 259.81 15.37
 -4 -3 -8 232.61 13.62
 4 -3 8 239.31 9.9
 4 -3 8 220.04 9.21
 4 -3 8 227.27 9.16
 4 3 8 242.94 10.07
 4 3 8 233.74 9.75
 -4 -3 -9 123.3 10.18
 -4 3 -9 151.58 11.07
 4 3 9 137.74 7.16
 4 -3 9 130.27 6.9
 -4 3 -9 161.32 11.47
 4 -3 9 121.7 6.52
 4 3 9 134.64 7.12
 4 -3 9 126.42 6.65
 4 -3 9 129.95 6.62
 4 3 9 129.47 6.81
 4 3 10 91.31 5.29
 4 -3 10 90.55 5.4
 4 3 10 96.75 5.36
 4 -3 10 94.95 5.1
 4 3 10 93.59 5.27
 4 3 10 101.39 5.61
 4 -3 10 96.8 5.32
 -4 -3 -10 91.95 7.67
 -4 3 -10 107.19 8.58
 4 3 11 53.67 3.41
 -4 -3 -11 53.73 3.09
 -4 3 -11 61.71 3.98
 4 3 11 51.8 3.32
 4 3 11 57.28 3.61
 4 -3 11 53.92 3.45
 4 -3 11 53.8 2.77
 4 3 11 51.8 3.31
 4 -3 11 56.79 3.66
 4 3 12 48.73 2.42
 4 3 12 48.36 2.65
 -4 3 -12 48.1 2.68
 4 3 12 45.63 2.32
 4 -3 12 49.66 2.72
 4 4 -15 14.45 0.92
 -4 -4 15 13.48 0.99
 -4 4 15 14.53 0.99
 -4 4 15 15.19 1.02
 4 4 -15 15.65 0.94
 4 4 -14 23.24 1.79
 -4 -4 14 21.15 1.33
 -4 4 14 22.31 1.43
 -4 -4 14 24.58 1.96
 4 -4 -14 26.03 1.87
 -4 4 14 22.94 1.84
 -4 4 14 23.71 1.87
 4 4 -13 144.07 5.85
 -4 4 13 134.62 5.36
 4 -4 -13 148.34 5.93
 -4 -4 13 127.19 5.25
 -4 4 13 144.98 5.89
 -4 -4 13 137.99 6.02
 -4 -4 12 58.29 4.24
 4 -4 -12 56.86 3.64
 4 4 -12 53.61 3.88
 4 4 -12 59.94 5.71
 4 -4 -12 60.93 4.06
 -4 -4 12 56.05 3.91
 -4 4 12 60.07 3.45
 -4 4 12 56.03 3.95
 -4 -4 12 56.18 3.62
 4 4 -11 96.07 5.03
 -4 -4 11 79.24 5.3
 4 -4 -11 77.26 4.54
 4 4 -11 91.98 5.55
 4 4 -11 85.55 7.79
 -4 -4 11 73.98 4.92
 -4 4 11 83.17 4.47
 -4 4 11 77.5 4.84
 -4 -4 11 84.01 4.66
 -4 -4 10 2.05 1.17
 4 -4 -10 -0.01 1.33
 -4 -4 10 6.02 1.88
 4 -4 -10 -0.56 1.17
 4 4 -10 0.33 0.5
 -4 -4 10 -0.32 0.83
 4 -4 -10 0.62 0.51
 4 4 -10 1.64 2.02
 -4 -4 10 2.18 0.99
 -4 4 10 5.24 1.85
 -4 -4 10 2.32 1.7
 -4 4 10 1.48 0.46
 -4 -4 10 3.09 0.89
 -4 4 10 2.49 1.04
 -4 -4 9 240.83 9.72
 4 -4 -9 215.72 11.75
 -4 -4 9 206.26 12.3
 4 -4 -9 225.76 11.98
 4 4 -9 241.39 8.53
 4 -4 -9 192.95 7.46
 -4 -4 9 197.2 8.15
 4 4 -9 241.68 14.63
 -4 4 9 220.46 12.5
 -4 -4 9 198.55 12
 -4 -4 9 212.04 9.28
 -4 4 9 209.61 12.71
 -4 -4 9 209.33 13.48
 -4 4 9 214.03 13.37
 -4 4 9 222.7 7.62
 -4 4 9 221.64 8.93
 -4 4 8 33.46 3.72
 -4 -4 8 22.84 2.82
 4 4 -8 40.89 5.92
 -4 -4 8 17.8 3.06
 -4 4 8 18.75 3.88
 -4 4 8 23.28 4.14
 -4 -4 8 27.87 4.56
 -4 4 8 27.4 4.61
 -4 -4 8 25.92 4.52
 4 -4 -8 29.14 4.13
 4 -4 -8 28.54 4.04
 -4 -4 8 27.17 4.45
 -4 4 8 27.47 2.84
 4 4 -7 9.06 2.53
 -4 4 7 11.03 2.96
 -4 -4 7 12.15 2.99
 -4 -4 7 14.46 3.49
 -4 4 7 14.31 3.58
 -4 4 7 11.67 2.29
 -4 -4 7 9.27 1.91
 -4 4 7 17.33 2.08
 4 -4 -7 12.86 2.7
 -4 -4 7 11.13 2.84
 4 -4 -7 17 3.1
 4 4 -6 336.22 16.67
 -4 4 6 321.4 15.96
 -4 -4 6 318.16 14.93
 -4 -4 6 311.32 16.15
 -4 4 6 306.82 16.41
 -4 -4 6 350.66 17.8
 -4 4 6 313.37 11.95
 4 -4 -6 308.14 14
 4 -4 -6 286.65 13.04
 -4 -4 5 3.71 1.8
 4 4 -5 0.02 1.23
 -4 4 5 4.28 2.23
 -4 -4 5 4.71 2.84
 -4 -4 5 5.64 1.94
 4 4 -5 10.36 2.53
 4 4 -5 2.91 1.74
 -4 -4 5 3.6 2.35
 -4 4 5 13.5 3.26
 4 -4 -5 3.11 1.41
 -4 4 4 533.42 19.68
 -4 -4 4 561.34 20.65
 4 4 -4 550.46 19.28
 -4 4 4 543.7 21.2
 -4 -4 4 665.15 25.29
 4 4 -4 545.49 19.44
 4 4 -4 566.23 21.08
 -4 -4 4 644.22 22.1
 -4 4 4 576.02 22.19
 4 -4 -4 507.7 18.09
 -4 4 3 17.41 3.53
 -4 4 3 7 2.13
 -4 -4 3 11.71 2.61
 4 4 -3 8.53 2.15
 -4 4 3 9.53 2.66
 -4 -4 3 11.64 3.67
 4 4 -3 8.26 1.96
 4 4 -3 9.06 2.08
 -4 4 3 7.5 1.84
 -4 4 3 10.19 3.03
 -4 -4 3 11.79 3.34
 -4 4 3 8.86 2.59
 4 -4 -3 9.85 2.47
 -4 -4 2 39.94 5.29
 -4 -4 2 40.55 4.48
 -4 4 2 36.93 5.01
 4 4 -2 44.99 4.95
 4 -4 -2 42.67 4.37
 4 4 -2 36.46 4.17
 4 4 -2 39.91 4.11
 -4 4 2 41.21 3.1
 -4 -4 2 41.38 4.06
 -4 4 2 44.38 5.21
 4 -4 -2 35.32 4.32
 -4 4 1 2273.32 50.74
 -4 -4 1 2371.93 50.15
 -4 4 1 2227.48 51.62
 4 4 -1 2319.54 49.89
 4 -4 -1 2257.56 47.94
 4 4 -1 2172.77 45.63
 4 4 -1 2094.87 49
 -4 4 1 2284.23 46.64
 4 -4 -1 2230.99 47.23
 -4 4 0 11.07 2.36
 4 4 0 9.65 2.34
 4 -4 0 8.55 2.12
 4 4 0 8.69 1.51
 4 4 0 14.7 3.01
 -4 -4 0 14.66 2.96
 4 -4 0 9 1.99
 4 -4 0 9.12 1.96
 4 4 0 10.78 2.42
 -4 -4 0 11.82 2.22
 -4 4 0 12.44 2.66
 -4 4 0 12.65 2.68
 4 4 1 8.63 2.59
 4 4 1 11.59 2.53
 -4 4 -1 12.68 2.3
 -4 4 -1 9.81 2.37
 -4 -4 -1 13.47 2.24
 -4 -4 -1 11.51 2.51
 -4 -4 -1 8.26 1.43
 -4 -4 -1 13.97 2.82
 4 -4 1 11.99 2.72
 4 4 1 11.58 2.74
 4 -4 1 14.07 2.67
 -4 4 -2 113.63 7.55
 -4 -4 -2 106.97 6.51
 -4 4 -2 104.97 7
 -4 -4 -2 111.07 5.69
 -4 -4 -2 109.73 7.57
 -4 -4 -2 108.83 7.37
 4 4 2 133 9.38
 4 4 2 105.62 8.41
 4 -4 2 101.77 7.69
 -4 4 -2 103.72 6.02
 -4 4 -2 109.07 5.52
 4 -4 2 113.41 8.07
 4 4 2 112.75 8.29
 4 -4 2 100.39 7.84
 -4 -4 -3 246.44 9.77
 -4 4 -3 265.07 12.7
 -4 4 -3 268.8 10.94
 -4 -4 -3 277.21 12.36
 -4 -4 -3 300.51 12.61
 4 4 3 281.02 14.37
 -4 4 -3 261.08 11.3
 -4 4 -3 271.49 10.74
 4 -4 3 256.25 13.09
 4 4 3 289.81 13.77
 4 4 3 275.59 12.86
 -4 4 -4 1206.78 33.88
 4 4 4 1294.32 35.74
 4 4 4 1266.74 33.13
 4 -4 4 1217.47 34.19
 4 4 4 1232.52 33.12
 -4 -4 -4 1252.87 31.91
 -4 4 -4 1250.97 31.19
 -4 4 -5 117.42 9.3
 -4 -4 -5 116.82 9.28
 -4 -4 -5 106.59 9.08
 4 -4 5 117.43 9.29
 -4 -4 -5 120.04 8
 -4 4 -5 113.09 8.45
 -4 4 -5 122.13 8.42
 -4 4 -6 11.29 2.8
 -4 -4 -6 17.16 3.44
 -4 4 -6 16.57 3.38
 4 4 6 14.68 2.06
 4 4 6 13.86 2.07
 -4 4 -6 10.95 2.97
 -4 4 -6 15.9 3.66
 -4 -4 -6 17.06 3.63
 4 -4 6 18.5 2.32
 4 4 6 14.08 2.21
 4 -4 6 12.77 1.98
 4 -4 6 13.3 2.26
 4 -4 6 12.69 2.94
 4 4 6 12.57 2.15
 4 -4 6 13.39 2.01
 -4 -4 -7 236.67 13.2
 -4 4 -7 244.03 14.17
 4 4 7 212.85 9.48
 4 4 7 238.88 9.26
 -4 4 -7 271.84 15.27
 -4 4 -7 234.6 14.5
 -4 -4 -7 249.74 14.03
 -4 -4 -7 227.3 12.66
 4 -4 7 238.06 9.4
 4 4 7 211.98 8.25
 4 -4 7 245.92 10.26
 4 -4 7 227.24 9.16
 4 4 7 247.71 10.14
 4 4 7 246.22 9.94
 4 -4 7 241.92 9.6
 4 -4 7 254.88 14.33
 4 4 8 272.18 10.74
 4 -4 8 275.03 10.47
 4 4 8 276.27 10.76
 -4 -4 -8 287.82 14.29
 -4 4 -8 287.02 15.55
 -4 4 -8 288.97 16.05
 -4 -4 -8 277.98 14.17
 4 -4 8 261.87 10.17
 4 -4 8 282.45 10.99
 4 -4 8 263.42 10.06
 4 4 8 275.62 10.68
 4 4 8 273.62 10.87
 4 4 9 98.41 5.89
 -4 -4 -9 97.43 8.55
 -4 4 -9 101.57 8.66
 4 4 9 108.7 5.21
 -4 4 -9 114.75 9.33
 4 -4 9 98.49 5.82
 4 4 9 98.21 6.1
 4 -4 9 88.29 5.42
 4 4 9 96.13 5.77
 4 -4 9 98.01 5.79
 4 4 10 4.15 1.17
 -4 -4 -10 5 1.44
 -4 4 -10 3.44 1.56
 -4 4 -10 5.86 1.51
 4 -4 10 4.38 1.24
 4 -4 10 4.93 1.21
 4 4 10 5.8 1.37
 4 -4 10 4.68 1.01
 4 4 10 4.19 1.13
 4 -4 10 4.79 1.21
 4 4 11 173.96 6.15
 4 -4 11 184.06 6.76
 4 4 11 195.64 6.98
 4 -4 11 183.85 6.31
 4 4 11 192.42 6.6
 4 4 11 190.29 6.75
 -4 -4 -11 177.76 6.09
 -4 4 -11 195 7.19
 -4 -4 -12 25.36 1.37
 4 4 12 29.25 1.64
 4 4 12 25.8 1.38
 4 -4 12 26.43 1.85
 4 5 -14 0.63 0.41
 -4 -5 14 1.42 0.43
 -4 -5 14 0.58 0.39
 4 -5 -14 1.2 0.49
 -4 5 14 1.3 0.55
 -4 5 14 0.95 0.54
 -4 -5 13 24.84 2.27
 4 -5 -13 26.67 2.28
 -4 -5 13 23.39 2.11
 4 5 -13 23.66 2.14
 -4 5 13 23.12 2.2
 4 -5 -12 262.19 8.97
 4 -5 -12 251.84 8.17
 4 5 -12 272.2 9.24
 4 5 -12 286.09 12.33
 -4 -5 12 246.89 8.93
 -4 5 12 259.57 8.07
 -4 -5 12 252.39 9.41
 -4 -5 11 64.78 4.7
 4 -5 -11 59.15 3.8
 4 5 -11 70.53 4.75
 4 5 -11 65.75 6.71
 -4 -5 11 60.3 4.45
 4 5 -11 64.41 5.12
 -4 5 11 62.93 3.9
 -4 -5 11 62.78 3.81
 -4 5 11 65.62 4.43
 -4 -5 10 237.32 9.79
 4 -5 -10 227.61 8.3
 4 5 -10 272.14 10.21
 4 5 -10 265.67 14.71
 -4 -5 10 231.35 9.71
 -4 5 10 266.24 8.87
 -4 5 10 243.36 9.42
 -4 -5 9 169.41 8.07
 4 5 -9 165.76 6.63
 -4 -5 9 150.88 10.38
 4 -5 -9 159.61 9.81
 4 -5 -9 139.94 5.92
 4 5 -9 176.74 8.02
 -4 -5 9 135.78 6.85
 4 5 -9 191.62 12.56
 -4 5 9 156.58 10.09
 4 -5 -9 159.35 6.17
 -4 -5 9 144.85 10.23
 -4 -5 9 153.6 7.76
 -4 5 9 135.57 9.97
 -4 5 9 143.53 9.67
 -4 5 9 163.34 6.62
 -4 5 9 165.15 7.56
 4 -5 -8 370.03 15.42
 -4 -5 8 378.81 17.3
 -4 5 8 394.5 13.59
 4 5 -8 413.77 12.89
 -4 5 8 411.99 12.95
 -4 -5 8 326.79 11.84
 4 5 -8 448.94 19.75
 -4 5 8 342.76 16.25
 -4 -5 8 292.66 13.9
 4 -5 -8 323.11 10.04
 -4 -5 8 365.5 17.08
 -4 -5 8 382.43 13.22
 -4 5 8 342.8 16.54
 -4 -5 8 363.4 18.08
 -4 5 8 338.19 16.56
 -4 5 8 382.06 10.85
 -4 -5 8 383.8 12.4
 4 5 -8 394.61 11.05
 4 5 -7 193.6 12.61
 -4 -5 7 145.78 10.02
 -4 5 7 146.47 10.39
 -4 -5 7 156.29 10.81
 -4 5 7 155.02 10.76
 -4 -5 7 172.99 12.06
 -4 5 7 154.48 11.07
 -4 5 7 160.91 11.7
 -4 5 7 163.89 8.3
 -4 5 7 170.38 7.58
 -4 -5 7 152.37 7.78
 -4 -5 7 163.4 10.94
 4 -5 -7 153.47 9.42
 -4 5 6 60.27 6.78
 4 5 -6 73.23 7.43
 -4 -5 6 56.35 6.25
 4 5 -6 62.26 6.73
 -4 5 6 92.03 8.01
 -4 5 6 63.96 7.35
 -4 -5 6 61.76 7.07
 4 5 -6 63.29 6.22
 -4 5 6 66.19 7.44
 -4 -5 6 63.36 5
 -4 5 6 63.96 5.14
 4 -5 -6 59.38 5.69
 -4 -5 5 1562.91 42.18
 4 5 -5 1612.51 40.13
 -4 5 5 1431.38 42.38
 -4 -5 5 1893.38 48.14
 4 5 -5 1522.54 40.64
 -4 5 5 1559.4 39.58
 4 -5 -5 1374.89 36.83
 -4 5 5 1615.04 42.15
 4 5 -5 1751.89 43.46
 -4 5 4 96.38 8.78
 -4 -5 4 103.08 8.04
 4 5 -4 98.58 7.98
 -4 5 4 102.31 7.24
 -4 5 4 93.99 7.5
 -4 -5 4 87.23 7.78
 4 5 -4 97.13 7.91
 -4 5 4 100.45 8.99
 -4 -5 4 110.69 10.09
 -4 5 4 103.33 5.3
 4 -5 -4 84.38 6.82
 -4 5 3 61.34 6.04
 -4 -5 3 59.18 6
 -4 5 3 60.28 6.69
 -4 -5 3 78.96 7.89
 4 5 -3 63.1 6.03
 -4 5 3 64.77 5.02
 4 5 -3 65.4 5.57
 4 5 -3 62.85 6.22
 -4 -5 3 60.98 5.51
 -4 5 3 69.9 7.33
 -4 5 3 58.73 6.46
 4 -5 -3 64.52 6.32
 -4 -5 2 1622.36 35.37
 -4 5 2 1797.91 44.11
 4 5 -2 1889.08 41.3
 4 5 -2 1575.95 39.12
 -4 5 2 1652.78 33.62
 4 5 -2 1584.52 39.7
 4 -5 -2 1670.21 38.19
 -4 -5 2 1922.24 44.19
 -4 5 2 1720.75 43.88
 -4 -5 2 1817.72 41.7
 4 -5 -2 1627.74 41.4
 -4 5 1 184.22 9.53
 4 5 -1 179.4 9.66
 4 -5 -1 168.01 8.88
 4 5 -1 170.32 10.32
 4 5 -1 155.4 8.59
 -4 -5 1 184.67 9.97
 -4 5 1 163.96 10.55
 -4 -5 1 169.24 9.92
 4 -5 -1 158.96 9.19
 -4 5 0 432.54 16.09
 4 5 0 431.33 17.73
 4 5 0 396.77 13.45
 4 5 0 429.63 16.08
 4 -5 0 405.84 15.18
 -4 5 0 407.94 17.3
 -4 5 0 415.27 17.55
 -4 -5 0 432.72 16.34
 -4 -5 0 435.3 14.42
 -4 -5 0 426.87 16.54
 4 -5 0 419.13 15.65
 -4 -5 -1 18.36 2.22
 -4 -5 -1 18.87 2.99
 -4 5 -1 19.14 2.82
 -4 5 -1 16.63 3.37
 -4 -5 -1 22.48 3.47
 -4 -5 -1 20.38 3.25
 4 -5 1 15.11 2.69
 4 5 1 21.21 3.94
 4 5 1 16.44 3.06
 4 5 1 18.19 3.41
 4 -5 1 27.02 3.98
 4 -5 1 29.31 3.89
 -4 5 -1 19.66 2.34
 -4 5 -1 20.34 3.38
 -4 -5 -2 50.86 4.52
 -4 5 -2 61.44 5.91
 -4 5 -2 54.3 6.18
 -4 -5 -2 54.23 5.35
 -4 -5 -2 54.39 5.37
 4 5 2 56.05 6.39
 4 5 2 56.24 5.89
 4 -5 2 46.66 5.17
 4 -5 2 50.37 5.33
 4 -5 2 47.15 5.57
 4 5 2 56 5.92
 -4 -5 -2 46.8 3.55
 -4 5 -2 55.58 4.49
 -4 -5 -3 808.71 22.21
 -4 5 -3 865.56 26.07
 -4 5 -3 851.33 24.54
 -4 5 -3 870.43 28.5
 -4 -5 -3 817.22 24.27
 4 5 3 948.06 29.94
 4 -5 3 897.04 26.77
 4 5 3 924.22 27.53
 -4 5 -3 862.12 24.12
 -4 5 -4 28.84 4.38
 4 5 4 40.73 5.54
 4 -5 4 29.97 4.49
 4 5 4 35.28 4.63
 -4 -5 -4 29.58 4.03
 -4 5 -4 35.79 4.44
 -4 -5 -5 525.33 18.61
 -4 5 -5 529.72 20
 -4 5 -5 555.68 21.72
 -4 -5 -5 488.98 19.77
 4 -5 5 521.22 20.74
 -4 -5 -5 533.24 13.01
 -4 -5 -6 4.63 1.96
 -4 5 -6 2.82 1.43
 4 -5 6 6.69 2.37
 4 5 6 5.25 1.42
 4 -5 6 3.45 1.19
 -4 -5 -6 5.82 2.11
 -4 5 -6 4.4 2.27
 4 -5 6 9.64 1.82
 4 -5 6 3.19 1.19
 4 -5 6 4.41 1.29
 4 5 6 3.72 1.38
 4 5 6 4.3 1.22
 4 5 6 0.98 0.76
 4 5 6 2.3 0.8
 4 5 6 -1.68 1.17
 -4 -5 -7 149.61 10.21
 -4 5 -7 165.68 11.38
 4 -5 7 158.59 10.9
 4 5 7 151.76 7.28
 4 -5 7 158.17 7.34
 -4 5 -7 180.98 12.17
 -4 5 -7 167.96 11.84
 -4 5 -7 161.88 11.43
 -4 -5 -7 163.36 10.77
 4 5 7 144.26 6.58
 4 -5 7 170.86 8.35
 4 5 7 161.72 7.95
 4 -5 7 159.07 7.55
 4 5 7 160.25 7.74
 4 5 7 156.27 8.11
 -4 -5 -8 644.42 22.51
 -4 5 -8 646.09 23.99
 4 5 8 607.6 17.29
 4 -5 8 663.8 17.55
 -4 5 -8 715.7 25.8
 4 -5 8 651.46 18.43
 4 5 8 648.02 17.95
 4 -5 8 632.71 17.57
 4 -5 8 614.85 16.01
 4 5 8 642.87 18.32
 4 5 9 0.28 0.71
 -4 5 -9 1.36 0.9
 -4 -5 -9 3.08 1.71
 -4 5 -9 0.36 1.37
 -4 5 -9 0.09 1.37
 4 5 9 1.4 0.87
 4 -5 9 1.41 1.01
 -4 5 -9 3.97 1.75
 4 -5 9 1.02 0.86
 4 -5 9 1.85 1.03
 4 -5 9 2.52 0.88
 4 5 9 0.84 0.81
 -4 5 -10 21.24 2.47
 4 5 10 19.85 2.05
 4 -5 10 17.91 2.18
 -4 5 -10 23.88 3.69
 4 -5 10 22.55 2.43
 4 5 10 22.08 2.59
 4 5 10 25.64 2.65
 4 -5 11 77.86 3.91
 4 -5 11 78.56 3.83
 4 5 11 82.04 3.82
 4 5 11 82.87 4.19
 4 5 11 83.99 4.1
 -4 -5 -11 74.52 3.59
 -4 5 -11 78.86 4.11
 -4 -5 -12 75.12 2.51
 4 -5 12 78.24 3.08
 -4 -6 14 24.47 1.66
 4 -6 -14 27.2 1.74
 4 6 -14 30.86 1.75
 -4 -6 14 22.96 1.38
 -4 6 14 29.76 1.84
 -4 6 14 28.51 1.85
 -4 -6 13 4.6 0.98
 4 6 -13 4.53 0.93
 -4 6 13 4.33 1.03
 -4 -6 13 4.75 1
 4 -6 -13 5.18 1.03
 4 -6 -12 63.44 3.43
 4 6 -12 68.65 4.14
 -4 -6 12 58.89 3.98
 -4 6 12 61.96 3.49
 4 -6 -12 66.42 3.98
 -4 -6 11 217.74 8.97
 4 -6 -11 211.79 7.44
 4 6 -11 241.54 9.01
 4 6 -11 251.82 12.92
 -4 -6 11 216.41 8.88
 4 6 -11 205.13 9.47
 -4 6 11 221.95 7.88
 -4 6 11 220.35 8.54
 -4 -6 10 11 2.04
 4 -6 -10 9.97 1.46
 4 6 -10 11.92 1.94
 4 6 -10 10.95 3.05
 -4 -6 10 10.46 2.04
 4 6 -10 11.24 2.58
 -4 6 10 12.78 1.87
 -4 6 10 7.29 1.62
 -4 -6 9 152.02 7.7
 4 -6 -9 168.01 9.81
 -4 -6 9 152.03 10.43
 4 -6 -9 140.76 5.68
 4 6 -9 176.29 7.84
 -4 -6 9 142.78 7.24
 -4 6 9 138.9 9.21
 4 6 -9 181.29 11.93
 -4 -6 9 159.06 10.66
 -4 -6 9 160.55 7.96
 -4 6 9 152.69 10.14
 -4 6 9 147.15 9.59
 -4 -6 9 150.16 11.03
 4 6 -9 169.53 10.2
 -4 6 9 170.34 7.02
 -4 6 9 156.37 7.42
 -4 -6 8 13.13 3.33
 4 -6 -8 11.31 2.58
 -4 -6 8 11.61 2.2
 -4 6 8 14.39 2.56
 4 6 -8 13.04 2.06
 -4 6 8 13.13 2.22
 -4 -6 8 11.13 2.63
 4 6 -8 14.87 3.61
 -4 6 8 13.68 3.39
 -4 -6 8 12.14 3.13
 -4 -6 8 9.37 2.02
 4 -6 -8 12.68 1.67
 -4 6 8 10.3 2.83
 -4 6 8 14.82 3.34
 -4 -6 8 4.99 2.32
 4 6 -8 14.72 3.09
 -4 6 8 12.7 1.82
 -4 -6 8 10.94 1.96
 -4 -6 7 210.63 12.58
 -4 6 7 199.1 12.3
 4 6 -7 257.73 14.63
 -4 -6 7 245.92 13.98
 -4 6 7 235.71 13.18
 -4 -6 7 194.5 10.79
 -4 -6 7 230.67 14.3
 4 6 -7 250.7 13.05
 -4 6 7 231.73 13.86
 -4 6 7 252.4 10.55
 -4 6 7 254.28 9.94
 -4 -6 7 259.2 10.36
 4 -6 -7 230.48 11.69
 -4 6 6 1503.96 41.33
 -4 -6 6 1503.55 42.2
 4 6 -6 1791.41 44.79
 4 6 -6 1578.52 43.31
 -4 6 6 1589.02 41.57
 -4 -6 6 1598.78 44.15
 4 6 -6 1621.07 40.85
 -4 6 6 1566.53 44.37
 -4 6 6 1561.42 35.73
 -4 6 6 1691.65 34.69
 -4 -6 6 1667.22 35.91
 4 -6 -6 1385.32 37.49
 -4 -6 5 14.37 2.54
 -4 6 5 11.52 2.2
 4 6 -5 11.34 2.93
 -4 6 5 12.78 3.44
 -4 -6 5 10.75 2.81
 4 6 -5 13.4 3.11
 -4 -6 5 12.33 2.42
 4 -6 -5 11.22 2.51
 -4 -6 4 471.59 14.99
 -4 6 4 443.61 13.55
 -4 6 4 446.39 20.41
 4 6 -4 397.89 14.89
 4 6 -4 426.95 18.61
 -4 6 4 444.23 16.47
 -4 6 4 424.87 17
 -4 -6 4 436.6 18.65
 4 6 -4 414.82 18.18
 -4 6 4 443.39 20.09
 -4 -6 4 467.24 17.97
 4 -6 -4 407.9 16.69
 -4 -6 3 197.87 8.47
 -4 6 3 193.52 8.15
 -4 6 3 185.37 12.5
 4 6 -3 194.38 11.93
 -4 6 3 183.24 12.28
 4 6 -3 163.85 9.8
 4 6 -3 185.21 11.33
 -4 6 3 183.43 8.8
 -4 6 3 172.83 10.42
 -4 -6 3 178.37 11.07
 -4 6 3 187.77 12.21
 -4 -6 3 199.04 11.13
 4 -6 -3 171.85 11.15
 -4 6 2 196.32 12.52
 4 6 -2 194.89 10.05
 4 -6 -2 197.66 9.59
 4 6 -2 173.68 10.63
 4 6 -2 175.23 10.7
 -4 -6 2 216.32 12
 -4 6 2 167.2 11.36
 -4 -6 2 213.74 11.25
 4 -6 -2 176.12 10.76
 4 -6 -2 176.81 11.27
 -4 6 1 1609.67 39.03
 4 6 -1 1619.61 41.65
 4 6 -1 1572.47 38.78
 4 -6 -1 1553.19 36.28
 4 6 -1 1671.67 37.78
 -4 6 1 1525.18 41.6
 -4 -6 1 1622.28 39.2
 -4 -6 1 1684.54 39.78
 -4 -6 1 1565.83 30.61
 4 -6 -1 1543.81 39.25
 -4 6 0 3.63 1
 -4 6 0 3.25 1.53
 4 6 0 4.59 1.75
 4 6 0 -0.23 1.35
 4 6 0 8.91 1.93
 4 -6 0 0.86 1.13
 -4 6 0 6.95 2.35
 -4 -6 0 2.27 1.57
 -4 6 0 4.13 2.1
 -4 -6 0 0.45 1.23
 -4 -6 0 0.38 1.06
 4 -6 0 6.2 2.03
 -4 6 -1 713.01 24.79
 -4 6 -1 754.14 25.99
 -4 -6 -1 780.39 23.48
 -4 -6 -1 792.99 23.74
 -4 -6 -1 750.46 22.19
 4 6 1 817.01 23.89
 4 6 1 797.68 27.12
 4 6 1 743.45 22.04
 4 -6 1 685.31 21.81
 -4 -6 -1 739.45 20.2
 -4 6 -1 771.06 24.69
 4 -6 1 740.23 24.73
 4 -6 1 749.12 22.41
 -4 -6 -2 410.6 14.67
 -4 6 -2 391.34 16.87
 -4 6 -2 412.55 18.5
 -4 -6 -2 413.53 16
 4 6 2 466.93 20.4
 -4 -6 -2 410.25 12.5
 -4 6 -2 444.79 14.67
 -4 6 -2 431.77 18.05
 4 -6 2 419.04 16.29
 4 -6 2 423.6 18.34
 4 6 2 456.32 18.52
 -4 -6 -3 44.6 4.29
 -4 6 -3 38.22 4.85
 -4 6 -3 33.52 4.4
 -4 6 -3 39.78 5.47
 4 6 3 41.12 5.92
 -4 6 -3 38.49 5.36
 -4 6 -3 33.36 4.06
 -4 -6 -3 35.96 4.46
 4 -6 3 32.94 5.1
 4 6 3 36.92 4.95
 4 -6 3 38.86 4.74
 -4 6 -4 940.04 29.15
 -4 6 -4 948.53 30.68
 4 6 4 1037.22 32.87
 -4 6 -4 924.56 30.32
 -4 6 -4 925.76 27.27
 -4 -6 -4 895.12 26.95
 4 -6 4 925.16 28.31
 4 6 4 1008.57 28.34
 4 -6 5 14.59 3.24
 -4 -6 -5 16.83 1.9
 -4 6 -5 17.29 3.21
 -4 -6 -5 15.26 2.96
 4 6 5 21.05 4.33
 -4 -6 -5 11.38 2.8
 -4 6 -5 14.91 3.5
 -4 6 -5 19.41 3.94
 4 -6 5 17.71 2.45
 4 6 5 14.9 2.11
 4 6 5 14.35 2.51
 4 -6 5 11.59 1.56
 4 6 5 15.71 2.31
 4 6 5 9.58 1.86
 4 6 6 374.7 13.51
 4 -6 6 400.45 11.72
 4 6 6 407.93 13.84
 4 6 6 417.47 14.32
 -4 -6 -6 401.96 17.33
 -4 6 -6 408.94 17.79
 4 -6 6 371.74 11.7
 -4 6 -6 436.81 19.3
 -4 -6 -6 369.13 15.89
 -4 6 -6 416.67 18.82
 -4 -6 -6 384.77 16.85
 4 -6 6 427.19 14
 4 6 6 402.36 13.32
 4 6 6 401.5 12.37
 4 -6 6 402.46 13.02
 4 -6 6 425.4 18.45
 4 -6 6 407.57 11.87
 4 -6 7 337.1 11.03
 4 -6 7 326.68 15.53
 -4 6 -7 342.62 11.75
 -4 6 -7 352.62 17.64
 -4 -6 -7 323.11 15.18
 -4 6 -7 354.8 16.67
 4 -6 7 314.77 10.19
 -4 6 -7 334.6 16.63
 -4 6 -7 324.83 16.63
 -4 6 -7 342.07 16.02
 -4 -6 -7 319.94 14.88
 4 -6 7 349.33 12.44
 4 6 7 327.51 11.84
 4 -6 7 334.23 11.58
 4 6 7 320.7 12.37
 4 -6 7 325.19 10.25
 4 6 7 353.37 12.44
 -4 6 -8 13.8 3.26
 -4 -6 -8 13.46 2.97
 -4 6 -8 14.81 3.27
 -4 6 -8 12.38 2.09
 4 -6 8 13.75 2.01
 4 -6 8 14.09 2.36
 4 6 8 14.8 2.22
 4 -6 8 13.21 1.85
 4 6 8 14.69 2.46
 4 6 8 17.04 2.41
 4 6 9 294.89 10.78
 -4 6 -9 281.22 10.24
 -4 6 -9 288.48 13.97
 -4 6 -9 290.86 14.34
 4 -6 9 279.16 9.58
 4 -6 9 295.59 10.54
 4 6 9 295.01 10.68
 4 -6 9 271.7 8.4
 -4 6 -10 0.64 0.58
 -4 6 -10 2.04 1.2
 4 -6 10 0.36 0.57
 4 6 10 1.88 0.88
 4 -6 10 0.37 0.73
 4 6 10 1.55 0.91
 4 6 10 2 0.62
 -4 -6 -11 43.63 2.58
 -4 6 -11 49.71 2.94
 4 6 11 51.7 2.67
 4 -6 11 47.92 2.84
 4 6 11 53.36 3.19
 4 6 11 53.49 3.06
 4 -6 11 45.33 2.68
 4 -6 12 49.37 2
 -4 -6 -12 49.76 1.85
 -4 -7 14 4.27 0.55
 4 7 -14 3.24 0.5
 -4 -7 14 3.16 0.48
 4 -7 -14 4.39 0.65
 -4 7 14 5.14 0.72
 -4 7 14 3.45 0.64
 4 7 -14 3.54 0.6
 4 7 -13 4.19 0.85
 -4 7 13 3.55 0.82
 -4 -7 13 5.38 1
 -4 -7 13 3.35 0.76
 4 -7 -13 5.13 0.92
 -4 -7 12 115.6 5.6
 4 -7 -12 114.77 4.47
 4 7 -12 133.33 5.62
 -4 7 12 122.61 4.91
 4 -7 -12 120.77 5.3
 -4 -7 11 50.96 4.14
 4 -7 -11 46.4 2.97
 4 7 -11 58.53 3.98
 4 7 -11 50.59 4.34
 -4 7 11 47.3 3.31
 -4 7 11 51.59 3.77
 -4 -7 10 194.34 9
 4 -7 -10 178.36 6.44
 4 7 -10 201.08 8.15
 4 7 -10 210.73 10.73
 -4 7 10 193.65 7.59
 -4 7 10 192.26 8.22
 4 -7 -9 22.23 3.41
 -4 -7 9 14.78 3.09
 4 7 -9 25.24 2.74
 -4 -7 9 17.33 3.25
 -4 7 9 27.75 4.1
 -4 -7 9 22.12 2.94
 4 7 -9 23.79 3.74
 -4 -7 9 22.59 4.21
 -4 7 9 25.99 2.65
 -4 7 9 23.75 2.84
 -4 -7 8 5.55 1.97
 4 -7 -8 7.97 2.25
 -4 -7 8 5.89 1.72
 -4 7 8 3.18 1.41
 4 7 -8 3.82 1.04
 -4 7 8 4.89 1.37
 -4 -7 8 7.04 2.29
 -4 7 8 7.78 2.58
 -4 -7 8 4.88 1.48
 -4 -7 8 2.7 1.81
 4 -7 -8 7.86 1.29
 -4 7 8 4.79 1.6
 -4 7 8 9.87 2.68
 -4 -7 8 6.28 2.42
 4 7 -8 9.24 2.68
 -4 7 8 5.26 1.19
 -4 -7 8 8.83 1.89
 -4 7 7 159.62 8.28
 4 7 -7 184.4 7.8
 -4 7 7 185.18 8.57
 -4 -7 7 174.39 8.6
 -4 -7 7 161.94 11.15
 -4 7 7 146.98 10.05
 -4 -7 7 159.39 11.37
 4 -7 -7 152.72 6.19
 -4 -7 7 189.29 8.74
 4 7 -7 171.99 12.18
 -4 7 7 170.46 11.13
 -4 7 7 159.79 11.7
 -4 -7 7 172.49 12.36
 4 7 -7 187.49 11.14
 4 -7 -7 167.55 9.93
 -4 -7 7 199.72 8.3
 -4 -7 6 158.67 11.53
 -4 7 6 144.8 10.4
 4 7 -6 160.21 11.77
 -4 7 6 152.01 10.2
 -4 -7 6 178.42 12.48
 -4 -7 6 146.9 10.29
 4 7 -6 154.19 10.26
 -4 7 6 156.51 11.62
 -4 7 6 157.61 8.3
 -4 7 6 168 8.3
 -4 -7 6 176.71 8.71
 4 -7 -6 160.28 9.67
 -4 -7 5 511.51 22.07
 -4 7 5 511.08 17.17
 4 7 -5 461.86 20.85
 -4 7 5 463.18 18.16
 -4 -7 5 510.24 21
 -4 -7 5 470.68 18.37
 -4 -7 5 470.43 20.99
 4 7 -5 472.22 19.37
 -4 7 5 478.67 21.25
 -4 7 5 489.97 15.21
 -4 -7 5 526.31 16.32
 4 -7 -5 441.33 17.61
 -4 -7 4 28.48 4.94
 -4 7 4 21.28 4.61
 4 7 -4 26.88 3.61
 4 7 -4 21.64 4.27
 -4 7 4 23.24 3.45
 -4 7 4 24.02 4.46
 -4 7 4 24.51 3.81
 -4 -7 4 28.28 4.73
 -4 -7 4 22.2 3.87
 -4 -7 4 25.48 4.41
 -4 -7 4 30.16 4.13
 4 7 -4 25.54 4.55
 -4 7 4 21.46 2.81
 -4 -7 4 30.37 3.42
 4 -7 -4 19.37 3.56
 -4 -7 3 14.06 2.2
 -4 7 3 13.21 2.28
 -4 -7 3 13.18 3.29
 -4 7 3 11.67 3.42
 -4 7 3 14.7 3.81
 4 7 -3 13.53 2.38
 4 -7 -3 14.94 2.32
 4 7 -3 14.18 3.12
 4 7 -3 12.29 3.06
 -4 7 3 11.6 3.2
 -4 -7 3 14.27 3.06
 -4 7 3 11.4 2.79
 -4 -7 3 18.06 3.75
 4 7 -3 18.33 3.85
 -4 -7 3 13.54 2.88
 4 -7 -3 13.69 3.39
 -4 -7 2 1041.75 29.93
 -4 7 2 993.58 32.88
 -4 7 2 949.97 32.46
 4 7 -2 1043.79 25.72
 4 -7 -2 909.46 24.48
 4 7 -2 904.94 29.62
 4 7 -2 930.43 30.21
 -4 -7 2 1011.85 29.72
 -4 -7 2 1021.58 28.81
 -4 -7 2 1048.13 29.19
 -4 7 2 953.17 31.34
 -4 -7 2 1002.84 22.38
 4 -7 -2 924.71 29.78
 -4 -7 1 820.85 24.55
 -4 7 1 901.26 30.12
 4 -7 -1 786.06 21.7
 4 7 -1 769.58 27.4
 4 7 -1 766.16 25.7
 4 7 -1 828.02 22.08
 -4 7 1 781.1 27.62
 -4 -7 1 844.68 25.56
 -4 -7 1 827.82 24.99
 -4 -7 1 819.57 24.98
 -4 -7 1 793.16 17.66
 -4 7 1 819.66 18.83
 4 -7 -1 764.26 25.88
 -4 -7 0 536.92 17.78
 -4 7 0 529.08 19.93
 4 7 0 565.89 22.94
 4 7 0 528.11 20.39
 4 7 0 550.25 17.26
 4 -7 0 480.03 16.31
 -4 -7 0 524.04 18.7
 -4 -7 0 528.06 18.97
 -4 -7 0 546.38 19.36
 -4 7 0 546.64 14.37
 4 -7 0 524.83 20.25
 -4 -7 -1 617.44 18.08
 -4 7 -1 588.31 21.76
 4 7 1 607.52 24.5
 -4 7 -1 591.67 18.81
 4 7 1 575.59 20.65
 4 7 1 661.76 19.89
 4 -7 1 534.11 17.99
 -4 7 -1 519.95 21.35
 -4 -7 -1 616.93 19.87
 -4 7 -1 597.34 22.95
 -4 -7 -1 585.92 20.22
 -4 7 -1 627.36 16.17
 4 -7 1 602.15 19.18
 4 -7 1 576.8 22.17
 -4 -7 -2 823.31 23.13
 -4 7 -2 754.84 25.92
 -4 7 -2 789.43 27.33
 -4 -7 -2 804.08 24.49
 4 7 2 898.03 30.63
 4 -7 2 797.85 27.64
 4 7 2 907.8 28.54
 4 -7 2 793.53 23.86
 -4 -7 -2 803.95 20.08
 -4 7 -2 771.62 26.5
 -4 7 -3 217.15 13.07
 -4 7 -3 194.78 11.49
 4 7 3 255.17 15.41
 4 -7 3 214.94 11.45
 4 7 3 239.19 13.29
 4 -7 3 205.26 13.31
 -4 7 -3 225.81 13.31
 -4 -7 -3 214.58 11.45
 -4 7 -4 118.17 8.32
 -4 -7 -4 114.19 8.28
 -4 7 -4 118.23 9.66
 4 7 4 136.44 11.22
 -4 7 -4 110.23 9.21
 -4 7 -4 111.38 5.18
 4 7 4 122.41 8.5
 4 -7 4 110.96 8.36
 4 -7 5 965.58 29.18
 -4 -7 -5 929.34 20.94
 -4 7 -5 913.26 21.56
 -4 7 -5 940.47 28.3
 -4 -7 -5 937.13 27.28
 -4 7 -5 930.74 30.95
 4 7 5 1126.62 34.34
 4 -7 5 873.82 21.75
 -4 7 -5 908.9 29.86
 -4 -7 -5 811.72 26.16
 4 7 5 915.94 22.93
 4 -7 5 989.59 23.43
 4 7 5 984.41 23.07
 4 -7 5 907.59 20.82
 4 7 5 926.19 24.22
 4 7 5 967.08 24.78
 4 7 5 970.35 25.35
 4 -7 6 8.12 2.36
 4 -7 6 12.72 1.7
 -4 7 -6 9.84 1.69
 -4 -7 -6 10.09 1.48
 -4 7 -6 8.74 2.71
 -4 -7 -6 9.61 2.81
 -4 7 -6 10.7 2.72
 4 7 6 8.47 1.95
 4 -7 6 11.59 1.97
 -4 -7 -6 11.39 2.58
 -4 7 -6 9.39 2.9
 -4 -7 -6 7.17 2.05
 4 -7 6 15.91 2.47
 4 7 6 13.74 2.24
 4 -7 6 9.17 1.57
 4 7 6 14.06 2.34
 4 7 6 9.11 1.99
 4 7 6 8.33 1.96
 4 7 6 9.23 1.72
 4 -7 7 14.32 1.96
 -4 7 -7 17.51 2.32
 -4 7 -7 14.29 3.41
 -4 -7 -7 10.95 2.56
 -4 7 -7 17.48 3.56
 4 -7 7 13.61 1.98
 -4 7 -7 15.15 2.99
 -4 -7 -7 14.18 2.68
 4 -7 7 13.5 2.33
 4 7 7 12.26 2.14
 4 7 7 13.7 2.36
 4 -7 7 12.68 1.74
 4 7 7 16.5 2.72
 -4 7 -8 286.8 10.24
 -4 -7 -8 296.63 13.49
 -4 7 -8 276.86 13.78
 -4 7 -8 282.52 14.57
 4 -7 8 285.99 9.52
 4 -7 8 255.77 8.87
 4 7 8 280.09 9.62
 4 -7 8 303.04 11.03
 4 7 8 282.16 10.08
 4 -7 8 276.94 8.66
 4 7 8 294.66 11.38
 4 7 8 307.05 11.04
 4 7 9 9.19 1.78
 -4 7 -9 6.36 1.42
 -4 7 -9 6.5 2.01
 -4 -7 -9 4.33 1.36
 4 -7 9 4.82 1.08
 4 -7 9 5.2 1.37
 4 7 9 6.57 1.59
 4 7 10 44.03 2.66
 4 -7 10 43.88 2.83
 -4 7 -10 39.05 2.87
 4 -7 10 42.19 3.12
 4 7 10 40.4 3.28
 4 7 10 43.24 3.23
 4 -7 11 1.56 0.49
 -4 -7 -11 1.92 0.54
 -4 7 -11 1.6 0.55
 4 -7 11 1.67 0.64
 4 7 11 2.07 0.69
 4 7 11 1.85 0.64
 4 7 12 2.85 0.51
 4 -7 12 2.54 0.45
 4 -8 -14 100.02 2.99
 -4 8 14 100.43 2.98
 -4 8 14 105.18 3.26
 4 8 -14 105.42 3.1
 -4 -8 13 9.46 1
 4 -8 -13 9.4 1.11
 -4 -8 13 8.39 1.18
 4 8 -13 9.44 1.06
 4 8 -13 10.54 1.24
 -4 8 13 10.5 1.28
 -4 -8 12 11.64 1.73
 -4 -8 12 9.67 1.34
 4 -8 -12 12.34 1.53
 -4 8 12 10.6 1.33
 4 8 -12 12.68 1.55
 4 -8 -11 267.31 7.77
 4 -8 -11 247.18 7.27
 4 8 -11 286.43 9.11
 4 8 -11 272.12 10.37
 -4 -8 11 283.13 10.07
 -4 8 11 280.4 8.79
 -4 8 11 268.46 9.23
 4 8 -10 85.91 4.87
 4 8 -10 73.38 5.94
 -4 -8 10 76.97 5.32
 -4 8 10 78.31 4.61
 -4 8 10 76.88 4.91
 4 8 -9 6.78 1.47
 -4 -8 9 5.49 1.56
 4 8 -9 6.41 1.94
 -4 8 9 4.72 1.26
 -4 8 9 6.54 1.55
 -4 8 8 80.49 5.49
 4 8 -8 79.85 4.95
 -4 8 8 84.94 5.7
 -4 -8 8 66.69 6.68
 -4 -8 8 89.78 8.17
 4 -8 -8 73.55 3.95
 -4 -8 8 82.85 5.73
 -4 8 8 74.71 6.64
 -4 -8 8 82.08 8.46
 4 8 -8 77.25 6.91
 -4 8 8 66.5 6.63
 -4 8 8 82.33 5.02
 4 -8 -8 78.49 6.6
 -4 -8 8 80.81 7.77
 -4 8 7 21.73 3
 4 8 -7 27.62 2.86
 -4 -8 7 30.66 3.54
 -4 8 7 24.88 3.17
 -4 -8 7 26.72 4.63
 -4 8 7 15.52 3.13
 -4 8 7 24.56 3.86
 -4 -8 7 29.22 4.92
 -4 -8 7 30.14 3.58
 4 -8 -7 22.27 2.24
 4 8 -7 26.27 4.92
 -4 8 7 17.55 3.76
 4 8 -7 28.2 4.23
 -4 -8 7 24.49 4.83
 -4 8 7 25.05 3.07
 4 -8 -7 25.05 3.82
 4 -8 -6 608.42 21.14
 -4 8 6 563.39 17.8
 4 8 -6 631.26 16.5
 -4 -8 6 676.94 19.25
 -4 8 6 636.34 18.45
 -4 8 6 543.27 21.12
 -4 -8 6 593.21 24.43
 -4 -8 6 709.73 18.59
 4 8 -6 632.9 25.26
 -4 8 6 625.52 21.82
 -4 -8 6 576.3 22.23
 -4 -8 6 643.93 25.68
 4 8 -6 593.78 21.99
 -4 8 6 569.88 23.92
 4 -8 -6 582.05 15.69
 -4 8 6 659.27 17.94
 -4 8 5 199.02 10.95
 -4 -8 5 219.93 14.15
 -4 8 5 179.42 11.69
 4 8 -5 174.91 12.62
 -4 8 5 183.17 10.54
 -4 -8 5 204.16 12.84
 -4 -8 5 192.8 10.57
 -4 -8 5 212.5 13.66
 4 8 -5 173.74 11.17
 -4 8 5 179.88 12.51
 -4 -8 5 218.46 9.86
 -4 8 5 193.84 9.26
 4 -8 -5 174.12 10.65
 -4 -8 4 95.14 9.11
 -4 8 4 98.84 9.65
 4 8 -4 90.06 8.33
 4 8 -4 79.68 6.65
 4 8 -4 80.73 8.38
 -4 -8 4 101.65 9
 -4 -8 4 95.65 7.32
 -4 -8 4 95.77 7.8
 -4 -8 4 86.9 8.45
 -4 8 4 101.02 9.19
 -4 8 4 94.47 6.23
 -4 -8 4 104.3 6.37
 4 -8 -4 82.94 7.59
 -4 -8 3 612.09 23.26
 -4 8 3 526.01 23.37
 -4 8 3 549.97 24.14
 4 8 -3 522.36 20.77
 4 8 -3 512.38 22.36
 -4 8 3 511.56 22.09
 -4 -8 3 586.78 22.5
 -4 8 3 488.94 18.69
 -4 -8 3 585.7 20.46
 -4 -8 3 563.2 20.51
 -4 8 3 527.7 16.82
 -4 -8 3 592.43 16.18
 4 -8 -3 537.12 22.23
 -4 -8 2 427.48 17.92
 -4 8 2 386.58 19.64
 -4 8 2 395.91 19.85
 4 8 -2 382.14 18.26
 4 8 -2 378.64 18.52
 -4 8 2 354.84 18.01
 -4 -8 2 413.59 17.67
 -4 -8 2 406.09 16.46
 -4 -8 2 393.1 16.44
 -4 8 2 395.36 13.85
 -4 -8 2 394.9 11.79
 4 -8 -2 348.43 17.63
 -4 -8 1 673.57 21.9
 4 8 -1 576.95 19.31
 -4 8 1 677.1 26.53
 4 8 -1 671.96 25.95
 4 8 -1 631.94 24.2
 -4 -8 1 694.91 23
 -4 -8 1 669.61 22.24
 -4 -8 1 636.66 15.11
 -4 8 1 662.33 17.03
 4 -8 -1 631.2 23.86
 -4 -8 0 190.65 9.93
 4 8 0 194.74 13.65
 4 8 0 200.05 12.7
 -4 -8 0 200.15 11.01
 -4 -8 0 197.37 10.98
 -4 8 0 172.69 11.98
 -4 8 0 201.14 8.15
 4 -8 0 196.33 12.33
 -4 -8 -1 579.31 18.03
 -4 8 -1 552.74 21.52
 4 8 1 632.88 22.78
 4 8 1 635.28 26.13
 -4 8 -1 538.54 22.3
 -4 -8 -1 606.05 20.63
 -4 -8 -1 608.45 20.15
 -4 8 -1 607.76 16.32
 4 -8 1 571.07 22.7
 -4 -8 -2 237.07 9.43
 -4 8 -2 244.94 13.74
 4 8 2 284.83 16.89
 -4 8 -2 197.9 12.48
 -4 8 -2 222.71 13.43
 -4 -8 -2 236.37 11.39
 -4 8 -2 242.46 9.4
 4 -8 2 248.95 14.53
 4 8 2 269.66 15.02
 4 -8 2 257.52 11.79
 -4 8 -3 102.59 8.9
 -4 -8 -3 95.57 7.64
 4 8 3 107.49 10.34
 -4 8 -3 106.29 8.89
 -4 8 -3 88.54 7.79
 -4 8 -3 101.29 5.99
 4 -8 3 100.29 7.46
 4 8 3 113.5 9.23
 4 -8 3 101.85 9.33
 4 -8 4 296.43 13.75
 -4 8 -4 290.96 9.02
 -4 -8 -4 267.44 9.33
 -4 8 -4 261.96 14.83
 -4 -8 -4 284.2 13.56
 4 -8 4 290.65 10.36
 4 8 4 331.29 18.34
 -4 8 -4 285.74 14.92
 4 -8 4 301.56 10.13
 4 8 4 282.05 11.05
 4 8 4 288.74 11.77
 4 8 4 305.35 12.22
 4 8 4 300.56 11.98
 4 -8 4 271.51 9.19
 4 8 4 300.41 11.4
 4 -8 5 5.72 1.82
 -4 8 -5 5.48 1.25
 -4 -8 -5 4.27 1.11
 -4 8 -5 4.81 2.2
 -4 -8 -5 3.99 1.78
 4 8 5 1.98 1.86
 4 -8 5 3.92 1.18
 -4 -8 -5 1.94 1.4
 -4 8 -5 6.6 2.13
 4 -8 5 4.5 1.37
 4 8 5 7.55 1.71
 4 8 5 8.52 1.79
 4 -8 5 6.31 1.3
 4 8 5 10.58 2.31
 4 8 5 3.61 1.35
 4 -8 6 376.67 15.65
 -4 8 -6 401.72 12.09
 -4 -8 -6 384.55 10.9
 -4 -8 -6 375.35 16.15
 -4 8 -6 380.78 17.84
 4 -8 6 357.64 12.2
 -4 8 -6 365.61 16.07
 -4 -8 -6 327.76 14.55
 4 -8 6 397.71 13.03
 4 8 6 412.95 12.87
 4 8 6 358.27 12.23
 4 8 6 364.52 13.78
 4 8 6 409.81 14.89
 4 -8 6 385.14 11.14
 4 8 6 400.3 14.28
 -4 8 -7 45.89 3.64
 -4 -8 -7 47.94 5.28
 -4 8 -7 39.39 5.26
 4 -8 7 48.19 3.24
 4 -8 7 40.3 3.49
 4 -8 7 44.47 3.97
 4 8 7 44.89 3.7
 4 8 7 45.69 4.41
 4 -8 7 47.71 3.21
 4 8 7 50.49 4.5
 -4 8 -8 5.76 1.27
 -4 8 -8 6.03 2.16
 -4 -8 -8 3.88 1.7
 4 -8 8 5.17 1.12
 4 8 8 6.63 1.61
 4 8 8 4.01 1.48
 4 -8 8 5.76 1.47
 4 8 8 7.15 1.5
 4 -8 8 5.99 1.35
 4 8 9 503.3 14.23
 -4 8 -9 470.31 13.52
 -4 8 -9 447.81 12.46
 4 -8 9 455.48 11.74
 4 -8 9 478.73 13.64
 4 8 9 500.76 14.27
 4 8 10 40.37 2.47
 -4 8 -10 38.79 2.83
 -4 8 -10 34.35 2.44
 4 -8 10 38.75 2.87
 4 8 10 39.43 3.11
 4 8 10 38.38 2.89
 4 -8 10 34.3 2.17
 -4 -8 -11 34.68 1.98
 4 -8 11 37.61 2.21
 4 8 11 40.8 2.41
 4 8 11 38.58 2.2
 4 -9 -13 10.48 1.02
 4 9 -13 8.22 0.8
 4 9 -13 10.92 1.1
 -4 9 13 9.48 1.11
 -4 -9 13 8.52 1.06
 -4 -9 12 131.72 5.57
 4 9 -12 136.18 4.81
 4 -9 -12 131 4.83
 -4 9 12 131.74 4.77
 4 9 -12 139.43 5.35
 4 -9 -11 13.44 1.48
 -4 -9 11 11.63 1.45
 4 9 -11 12.29 1.59
 -4 -9 11 13.24 2.05
 -4 9 11 11.66 1.58
 4 9 -11 13.36 1.85
 -4 9 11 13.3 1.84
 4 9 -10 161.57 6.62
 4 9 -10 152.07 8.37
 -4 -9 10 162.69 7.73
 -4 9 10 152.94 6.58
 4 9 -10 161.07 6.07
 -4 9 10 155.57 7.11
 4 9 -9 14.2 1.96
 -4 -9 9 15 2.47
 4 9 -9 10.75 2.4
 -4 9 9 12.64 1.93
 -4 9 9 12.52 2.13
 -4 -9 8 36.98 4.96
 4 -9 -8 35.36 2.68
 -4 -9 8 34.75 3.65
 -4 9 8 34.15 4.57
 4 9 -8 38.33 4.68
 -4 9 8 33.79 3.26
 -4 9 8 28.53 3.27
 4 9 -8 37.33 3.24
 -4 9 8 36.11 3.77
 4 -9 -7 183.16 10.71
 -4 9 7 158.36 8.07
 4 9 -7 184.04 7.7
 -4 9 7 175.22 8.63
 -4 -9 7 179.57 11.99
 -4 -9 7 176.69 12.23
 -4 -9 7 194.55 9.09
 4 9 -7 203.65 13.34
 4 -9 -7 159.36 6.5
 -4 9 7 168.72 9.98
 -4 9 7 161.27 11.38
 -4 -9 7 176.09 12.94
 4 9 -7 197.56 11.41
 4 -9 -7 172.11 7.69
 -4 9 7 192.4 8.91
 -4 9 6 0.62 1.13
 4 -9 -6 0.91 0.83
 -4 -9 6 1.6 1.53
 -4 9 6 1.62 1.22
 4 9 -6 1.95 0.95
 -4 9 6 0.74 0.99
 -4 -9 6 1.32 1.15
 -4 9 6 8.51 2.46
 -4 -9 6 1.13 0.89
 -4 9 6 3.35 1.22
 4 9 -6 0.69 1.64
 -4 9 6 4.55 2.11
 -4 -9 6 5.6 2.08
 -4 -9 6 8.72 2.77
 4 9 -6 3.46 1.85
 4 -9 -6 1.31 0.84
 4 9 -6 1.82 1.04
 -4 9 5 223.19 9.39
 4 -9 -5 204.44 11.88
 4 9 -5 208.2 8.19
 -4 -9 5 246.46 10.52
 -4 9 5 218.38 10
 -4 9 5 217.4 11.89
 -4 -9 5 231.78 14.74
 -4 9 5 191.27 11.71
 4 9 -5 212.29 14.22
 -4 9 5 207.09 13.56
 -4 -9 5 234.64 13.84
 -4 -9 5 218.65 14.23
 4 9 -5 198.48 12.15
 4 -9 -5 186.64 7.5
 4 9 -5 203.63 8.56
 -4 -9 4 2.04 1.42
 -4 9 4 1.71 1.85
 4 9 -4 1.23 1.52
 -4 9 4 3.87 1.9
 4 9 -4 0.43 1.15
 -4 -9 4 2.54 1.71
 -4 -9 4 0.47 1.31
 -4 -9 4 3.07 2.08
 -4 -9 4 4.79 1.59
 -4 9 4 2.74 1.21
 -4 9 4 3.03 1.58
 4 -9 -4 2.28 1.38
 -4 -9 3 5.57 2.45
 -4 9 3 10.14 3.46
 -4 9 3 7.14 3.33
 4 9 -3 7.6 2.45
 4 9 -3 10.71 3.43
 -4 9 3 4.63 1.8
 -4 -9 3 5.47 2.21
 -4 -9 3 6.03 2.09
 -4 -9 3 6.54 1.57
 -4 9 3 4.53 1.73
 4 -9 -3 4.25 1.94
 -4 -9 2 495.77 19.8
 -4 9 2 435.36 21.2
 -4 9 2 461.65 22.04
 4 9 -2 478.11 21.3
 4 9 -2 433.8 21.04
 -4 -9 2 488.48 19.81
 -4 -9 2 482.44 18.54
 -4 -9 2 479.28 13.34
 -4 9 2 459.54 15.71
 4 -9 -2 447.2 20.87
 -4 -9 1 285.88 13.58
 4 9 -1 240.16 12.28
 -4 9 1 290.11 16.9
 4 9 -1 301.43 16.68
 4 9 -1 296.12 17.05
 -4 -9 1 302.71 14.49
 -4 -9 1 296.04 13.92
 -4 -9 1 278.23 8.59
 4 -9 -1 260.7 15.35
 -4 -9 0 334.38 13.95
 -4 9 0 340.1 17.5
 4 9 0 374.99 19.85
 4 9 0 326.45 17.06
 -4 -9 0 335.64 15.13
 -4 9 0 299.93 16.4
 -4 -9 0 332.54 14.86
 -4 9 0 343.94 11.46
 4 -9 0 337.01 17.29
 -4 -9 -1 137.1 7.94
 -4 9 -1 131.42 9.71
 4 9 1 154.19 12.69
 4 9 1 137.13 10.07
 -4 -9 -1 142.46 9.1
 -4 9 -1 119.39 9.86
 -4 9 -1 139.08 6.76
 4 -9 1 141.65 10.99
 -4 9 -2 390.14 17.85
 -4 -9 -2 402.95 13.5
 -4 -9 -2 425.6 17.31
 4 9 2 469.27 22.91
 -4 9 -2 387.98 18
 -4 9 -2 416.07 13.11
 4 -9 2 409.85 19.75
 4 9 2 458.51 20.72
 4 9 3 169.1 11.24
 4 -9 3 150.09 11.65
 4 -9 3 161.63 9.07
 -4 9 -3 152.22 7.5
 4 9 3 149.6 7.37
 -4 -9 -3 164.6 10.22
 -4 9 -3 150.08 10.76
 4 9 3 189 14.19
 4 -9 3 154.23 7.31
 4 -9 3 141.55 6.9
 -4 9 -3 145.1 10.22
 -4 9 -3 130.92 9.57
 4 9 3 138.57 7.3
 4 -9 3 154.73 6.31
 4 9 3 167.25 8.6
 4 9 3 144.06 7.86
 4 9 3 158.81 7.75
 4 -9 4 169.97 9.55
 -4 9 -4 164.41 7.91
 -4 -9 -4 152.85 6.73
 -4 9 -4 158.25 6.1
 -4 -9 -4 161.64 10.01
 -4 9 -4 149.27 10.79
 4 -9 4 152 7.42
 4 9 4 201.02 14.53
 4 -9 4 138.63 6.67
 -4 9 -4 152.14 10.37
 4 -9 4 155.62 6.91
 4 9 4 164.81 8.5
 4 -9 4 162.87 6.68
 4 9 4 152.88 8.17
 4 9 4 165.34 9.26
 4 9 4 179.55 8.91
 4 9 4 166.04 8.93
 4 -9 5 726.76 22.04
 -4 9 -5 724.75 19.76
 -4 -9 -5 669.93 17.09
 -4 9 -5 729.21 17.36
 -4 9 -5 668.56 24.62
 -4 -9 -5 699.96 22.73
 4 -9 5 699.78 18.93
 4 9 5 846.52 29.38
 -4 9 -5 658.52 23.03
 4 -9 5 724.63 18.73
 4 9 5 662.55 18.33
 4 9 5 730.01 21.24
 4 9 5 717.18 21.8
 4 9 5 770.1 20.67
 4 -9 5 707.64 17.08
 -4 9 -6 29.07 4.59
 -4 -9 -6 28.25 4.11
 -4 -9 -6 24.89 2.42
 -4 9 -6 29.63 3.34
 -4 9 -6 29.55 2.82
 4 -9 6 27.96 3.11
 4 -9 6 27.97 3.07
 4 9 6 31.31 3.28
 4 9 6 27.24 2.82
 4 9 6 24.1 3.34
 4 9 6 30.41 3.75
 4 9 6 30.88 3.86
 -4 9 -7 5.03 1.95
 -4 -9 -7 5.43 1.86
 -4 9 -7 4.33 1.03
 -4 9 -7 7.31 1.67
 4 -9 7 3.06 1.05
 4 -9 7 5.15 1.44
 4 9 7 5.84 1.32
 4 9 7 3.71 1.23
 4 9 7 5.88 1.77
 -4 -9 -8 223.47 10.65
 -4 9 -8 211.81 10.88
 -4 9 -8 226.28 8.79
 -4 9 -8 220.89 7.8
 4 -9 8 228.62 8.83
 4 9 8 212.93 7.58
 4 9 8 240.02 9.85
 4 9 8 245.2 9.72
 4 -9 8 208.28 7.84
 4 9 9 0.07 0.79
 -4 9 -9 0.97 0.57
 -4 9 -9 1.86 0.84
 4 -9 9 0.97 0.79
 4 9 9 1.04 0.8
 4 -9 9 1.13 0.58
 4 9 10 34.68 2.17
 -4 9 -10 33.53 2.32
 4 9 10 32.71 2.44
 4 -9 10 32.59 2.43
 4 9 10 37.89 2.81
 -4 -9 -11 4.16 0.65
 4 -9 11 4.81 0.74
 4 9 11 4.99 0.8
 4 -9 11 4.22 0.7
 4 9 11 4.47 0.66
 4 -10 -13 9.94 0.82
 -4 10 13 12.04 1.09
 4 10 -13 12.05 1.01
 -4 -10 13 9.34 0.96
 -4 -10 12 6.43 1.16
 4 10 -12 4.86 0.73
 4 -10 -12 5.57 0.83
 -4 10 12 4.42 0.79
 4 10 -12 5.79 0.97
 4 -10 -11 188.78 6.05
 4 -10 -11 181.2 6.01
 4 10 -11 186.78 6.09
 -4 -10 11 192.47 7.46
 -4 10 11 181.73 6.43
 -4 10 11 188.54 6.88
 4 10 -11 190.96 6.85
 4 10 -10 36.13 2.71
 4 10 -10 34.32 3.58
 -4 -10 10 35.5 3.42
 -4 10 10 34.29 2.89
 -4 10 10 36.85 3.15
 4 10 -10 34.48 2.99
 4 10 -9 46.49 3.34
 -4 -10 9 43.39 3.95
 4 10 -9 42.61 4.63
 -4 10 9 41.82 3.46
 4 10 -9 42.03 2.98
 -4 10 9 40.71 3.55
 4 10 -9 45.34 3.63
 -4 10 8 29.46 3.12
 4 10 -8 31.58 2.88
 -4 10 8 31.73 3.48
 -4 -10 8 28.1 4.25
 -4 -10 8 39.39 3.84
 4 -10 -8 31.4 2.49
 4 10 -8 34.09 4.32
 4 10 -8 33.24 2.87
 -4 10 8 31.63 3.14
 4 10 -8 32.63 3.21
 -4 10 7 71.3 5.36
 4 -10 -7 81.82 6.87
 -4 10 7 57.95 4.56
 4 10 -7 67.03 4.33
 -4 10 7 62.23 5.1
 -4 -10 7 64.84 7.11
 -4 -10 7 90.93 8.45
 -4 -10 7 81.29 5.63
 4 10 -7 80.15 8.1
 4 -10 -7 66.85 3.97
 -4 -10 7 63.4 7.51
 -4 10 7 50.53 5.99
 4 10 -7 72.94 6.71
 4 -10 -7 70.95 4.77
 4 10 -7 64.91 4.17
 4 10 -7 72.58 4.86
 -4 10 6 337.62 12.65
 4 -10 -6 340.52 15.53
 4 10 -6 336.94 10.85
 -4 10 6 323.01 12.49
 -4 10 6 287.53 11.24
 -4 -10 6 345.58 17.66
 -4 10 6 334.09 14.56
 -4 -10 6 372.8 12.53
 4 10 -6 344.9 18.45
 -4 -10 6 315.51 15.06
 -4 10 6 333.29 16.96
 -4 -10 6 349.47 19.03
 4 10 -6 321.72 15.36
 4 -10 -6 320.99 10.9
 4 10 -6 308.93 10.46
 4 10 -6 333.89 11.45
 -4 10 5 6.34 1.7
 4 -10 -5 0.82 1.04
 4 10 -5 1.21 0.65
 -4 10 5 1.62 1.35
 -4 -10 5 1.93 2.09
 -4 10 5 -0.95 1.73
 4 10 -5 -0.29 1.63
 -4 -10 5 -2.21 1.03
 -4 10 5 3.75 2.2
 -4 -10 5 0.99 1.2
 -4 -10 5 2.17 1.5
 4 10 -5 1.35 1.21
 4 10 -5 0.11 0.6
 4 -10 -5 0.82 0.83
 4 10 -5 0.35 0.83
 -4 10 4 185.35 8.65
 4 -10 -4 186.13 11.94
 4 10 -4 177.59 7.46
 -4 10 4 180.73 9.24
[truncated: 396,140 more chars]
