# Supplementary material for: Reversible and Irreversible Regioselective Alkyne Insertion into a Silyl‐Substituted Stannylene
Source: Chemistry. 2025 Jul 28;31(45):e02103. doi: 10.1002/chem.202502103 (PMC12351429; doi:10.1002/chem.202502103)
Supplement: Supplementary file 5 — Supporting Information [file CHEM-31-e02103-s002.cif]

data_213amjs25
_audit_creation_date               2025-03-20
_audit_creation_method
;
Olex2 1.5
(compiled 2025.03.04 svn.red2d20d0 for OlexSys, GUI svn.r7181)
;
_shelx_SHELXL_version_number       '2018/3'
_audit_contact_author_address      ?
_audit_contact_author_email        ?
_audit_contact_author_name         ''
_audit_contact_author_phone        ?
_publ_contact_author_id_orcid      ?
_publ_section_references
;
Dolomanov, O.V., Bourhis, L.J., Gildea, R.J, Howard, J.A.K. & Puschmann, H.
 (2009), J. Appl. Cryst. 42, 339-341.

Sheldrick, G.M. (2015). Acta Cryst. A71, 3-8.

Sheldrick, G.M. (2015). Acta Cryst. C71, 3-8.
;
_chemical_name_common              ?
_chemical_name_systematic          ?
_chemical_formula_moiety           'C38 H62 Si5 Sn'
_chemical_formula_sum              'C38 H62 Si5 Sn'
_chemical_formula_weight           778.01
_chemical_melting_point            ?
_chemical_oxdiff_formula           'C40 H40 Si4 Sn1'
loop_
  _atom_type_symbol
  _atom_type_description
  _atom_type_scat_dispersion_real
  _atom_type_scat_dispersion_imag
  _atom_type_scat_source
 'C' 'C' 0.0181 0.0091 'International Tables Vol C Tables 4.2.6.8 and 6.1.1.4'
 'H' 'H' 0.0000 0.0000 'International Tables Vol C Tables 4.2.6.8 and 6.1.1.4'
 'Si' 'Si' 0.2541 0.3302 'International Tables Vol C Tables 4.2.6.8 and 6.1.1.4'
 'Sn' 'Sn' 0.0259 5.4591 'International Tables Vol C Tables 4.2.6.8 and 6.1.1.4'

_shelx_space_group_comment
;
The symmetry employed for this shelxl refinement is uniquely defined
by the following loop, which should always be used as a source of
symmetry information in preference to the above space-group names.
They are only intended as comments.
;
_space_group_crystal_system        'triclinic'
_space_group_IT_number             2
_space_group_name_H-M_alt          'P -1'
_space_group_name_Hall             '-P 1'
loop_
  _space_group_symop_operation_xyz
 'x, y, z'
 '-x, -y, -z'

_cell_length_a                     11.1688(7)
_cell_length_b                     12.8011(8)
_cell_length_c                     16.1331(7)
_cell_angle_alpha                  89.721(4)
_cell_angle_beta                   87.559(4)
_cell_angle_gamma                  71.004(5)
_cell_volume                       2178.9(2)
_cell_formula_units_Z              2
_cell_measurement_reflns_used      7965
_cell_measurement_temperature      150.01(10)
_cell_measurement_theta_max        76.0900
_cell_measurement_theta_min        3.6020
_cell_oxdiff_angle_alpha           89.721(4)
_cell_oxdiff_angle_beta            87.559(4)
_cell_oxdiff_angle_gamma           71.004(5)
_cell_oxdiff_length_a              11.1688(6)
_cell_oxdiff_length_b              12.8011(8)
_cell_oxdiff_length_c              16.1331(7)
_cell_oxdiff_measurement_reflns_used  7965
_cell_oxdiff_volume                2178.9(2)
_shelx_estimated_absorpt_T_max     0.941
_shelx_estimated_absorpt_T_min     0.359
_exptl_absorpt_coefficient_mu      6.141
_exptl_absorpt_correction_T_max    0.922
_exptl_absorpt_correction_T_min    0.264
_exptl_absorpt_correction_type     gaussian
_exptl_absorpt_process_details
;
CrysAlisPro 1.171.43.143a (Rigaku Oxford Diffraction, 2024)
Numerical absorption correction based on gaussian integration over
a multifaceted crystal model
Empirical absorption correction using spherical harmonics,
implemented in SCALE3 ABSPACK scaling algorithm.
;
_exptl_absorpt_special_details     ?
_exptl_crystal_colour              violet
_exptl_crystal_colour_primary      violet
_exptl_crystal_density_diffrn      1.186
_exptl_crystal_density_meas        ?
_exptl_crystal_density_method      ?
_exptl_crystal_description         plate
_exptl_crystal_F_000               820
loop_
  _exptl_crystal_face_index_h
  _exptl_crystal_face_index_k
  _exptl_crystal_face_index_l
  _exptl_crystal_face_perp_dist
 0 0 1 0.0863
 0 0 -1 0.1017
 -1 -2 0 0.0946
 -1 -2 -2 0.0932
 1 2 1 0.1608
 1 2 -2 0.0864
 -1 0 0 0.0081
 1 0 0 0.0010

_exptl_crystal_size_max            0.21
_exptl_crystal_size_mid            0.14
_exptl_crystal_size_min            0.01
loop_
  _exptl_oxdiff_crystal_face_indexfrac_h
  _exptl_oxdiff_crystal_face_indexfrac_k
  _exptl_oxdiff_crystal_face_indexfrac_l
  _exptl_oxdiff_crystal_face_x
  _exptl_oxdiff_crystal_face_y
  _exptl_oxdiff_crystal_face_z
 0.0602 0.0081 1.0001 -0.0054 0.0084 0.0951
 -0.0602 -0.0081 -1.0001 0.0054 -0.0084 -0.0951
 -1.0027 -2.0016 0.0028 -0.0313 0.2456 -0.0273
 -1.1231 -2.0178 -1.9974 -0.0205 0.2289 -0.2174
 1.0629 2.0097 0.9973 0.0259 -0.2373 0.1223
 0.8823 1.9853 -2.0030 0.0420 -0.2623 -0.1629
 -0.9995 0.0007 -0.0001 0.1354 0.0545 -0.0038
 0.9995 -0.0007 0.0001 -0.1354 -0.0545 0.0038

_exptl_transmission_factor_max     ?
_exptl_transmission_factor_min     ?
_diffrn_reflns_av_R_equivalents    ?
_diffrn_reflns_av_unetI/netI       0.0574
_diffrn_reflns_Laue_measured_fraction_full  0.999
_diffrn_reflns_Laue_measured_fraction_max  0.975
_diffrn_reflns_limit_h_max         13
_diffrn_reflns_limit_h_min         -13
_diffrn_reflns_limit_k_max         16
_diffrn_reflns_limit_k_min         -16
_diffrn_reflns_limit_l_max         19
_diffrn_reflns_limit_l_min         -16
_diffrn_reflns_number              15964
_diffrn_reflns_point_group_measured_fraction_full  0.999
_diffrn_reflns_point_group_measured_fraction_max  0.975
_diffrn_reflns_theta_full          67.684
_diffrn_reflns_theta_max           76.888
_diffrn_reflns_theta_min           3.652
_diffrn_ambient_environment        N~2~
_diffrn_ambient_temperature        150.01(10)
_diffrn_detector                   'CCD plate'
_diffrn_detector_area_resol_mean   10.5035
_diffrn_detector_type              Atlas
_diffrn_measured_fraction_theta_full  0.999
_diffrn_measured_fraction_theta_max  0.975
_diffrn_measurement_details
;
List of Runs (angles in degrees, time in seconds):

  # Type    Start    End  Width  t~exp~   \w     \q     \k     \f   Frames
--------------------------------------------------------------------------
  1  \w    -21.00  28.00   1.00    6.00    --  -41.52  37.00  90.00   49
  2  \w   -115.00  -7.00   1.00    6.00    --  -41.52 -19.00 -60.00  108
  3  \w      3.00  37.00   1.00    6.00    --  -41.52  19.00 -60.00   34
  4  \w     40.00  91.00   1.00    6.00    --   41.52-125.00  30.00   51
  5  \w     87.00 172.00   1.00   24.00    --  111.00  45.00   0.00   85
  6  \w     87.00 174.00   1.00   24.00    --  111.00  45.00-120.00   87
  7  \w    125.00 169.00   1.00   24.00    --  111.00  45.00 -90.00   44
  8  \w     74.00 107.00   1.00   24.00    --  111.00 -94.00  90.00   33
  9  \w     30.00 107.00   1.00   24.00    --  111.00 -94.00 150.00   77
 10  \w     41.00  81.00   1.00   24.00    --  111.00 -61.00 150.00   40
 11  \w     67.00 100.00   1.00   24.00    --  111.00  15.00  30.00   33
 12  \w     43.00  70.00   1.00   24.00    --  111.00 -45.00-150.00   27
 13  \w     40.00  72.00   1.00   24.00    --  111.00 -45.00  60.00   32
 14  \w     76.00 101.00   1.00   24.00    --  111.00-125.00   0.00   25
 15  \w     61.00 106.00   1.00   24.00    --  111.00-125.00 120.00   45
 16  \w     48.00 105.00   1.00   24.00    --  111.00-125.00-120.00   57
 17  \w     44.00  74.00   1.00   24.00    --  111.00 -94.00-120.00   30
 18  \w     -4.00  23.00   1.00    6.00    --  -41.52  19.00 150.00   27
 19  \w    -16.00  21.00   1.00    6.00    --  -41.52  37.00 -90.00   37
 20  \w     -8.00  28.00   1.00    6.00    --  -41.52  37.00-150.00   36
 21  \w     28.00  75.00   1.00    6.00    --   41.52-125.00-180.00   47
 22  \w     44.00  80.00   1.00    6.00    --   41.52-125.00-120.00   36
 23  \w     46.00  72.00   1.00   24.00    --  111.00 -45.00  90.00   26
 24  \w     56.00  84.00   1.00   24.00    --  111.00 -61.00 -60.00   28
 25  \w     40.00  65.00   1.00   24.00    --  111.00 -45.00 120.00   25
 26  \w     66.00 110.00   1.00   24.00    --  111.00-125.00 -30.00   44
 27  \w    130.00 158.00   1.00   24.00    --  111.00  15.00-150.00   28
 28  \w     94.00 147.00   1.00   24.00    --  111.00  30.00  60.00   53
 29  \w     58.00  85.00   1.00   24.00    --  111.00-125.00  90.00   27
 30  \w     88.00 120.00   1.00   24.00    --  111.00  45.00  90.00   32
 31  \w    152.00 177.00   1.00   24.00    --  111.00  45.00  90.00   25
 32  \w     69.00  96.00   1.00   24.00    --  111.00-125.00 -60.00   27
 33  \w     32.00  64.00   1.00   24.00    --  111.00 -94.00 -30.00   32
 34  \w     56.00  88.00   1.00   24.00    --  111.00 -61.00   0.00   32
 35  \w     93.00 127.00   1.00   24.00    --  111.00  15.00-150.00   34
 36  \w     82.00 107.00   1.00   24.00    --  111.00 -94.00 -30.00   25
 37  \w     81.00 107.00   1.00   24.00    --  111.00 -94.00-150.00   26
 38  \w     38.00  65.00   1.00   24.00    --  111.00 -77.00  90.00   27
 39  \w     78.00 125.00   1.00   24.00    --  111.00 -77.00  90.00   47
 40  \w     82.00 107.00   1.00   24.00    --  111.00 -94.00 -60.00   25
 41  \w     63.00  91.00   1.00   24.00    --  111.00 -61.00-180.00   28
 42  \w     47.00  73.00   1.00   24.00    --  111.00 -94.00-150.00   26
 43  \w     87.00 112.00   1.00   24.00    --  111.00-125.00  90.00   25
 44  \w     87.00 117.00   1.00   24.00    --  111.00  45.00 -60.00   30
 45  \w    141.00 167.00   1.00   24.00    --  111.00  45.00 -60.00   26
 46  \w     69.00  96.00   1.00   24.00    --  111.00-125.00  60.00   27
 47  \w     86.00 112.00   1.00   24.00    --  111.00-125.00-120.00   26
 48  \w     41.00  72.00   1.00   24.00    --  111.00 -45.00 -30.00   31
 49  \w     91.00 127.00   1.00   24.00    --  111.00  45.00 -90.00   36
 50  \w    -37.00   3.00   1.00    6.00    --   41.52  -8.00-165.00   40
 51  \w      2.00  27.00   1.00    6.00    --   38.00  90.00 -10.23   25
 52  \w      4.00  29.00   1.00    6.00    --   38.00  85.00 114.64   25
 53  \w      4.00  30.00   1.00    6.00    --   38.00  86.00  68.00   26
 54  \w   -110.00 -68.00   1.00    6.00    --  -41.52 -37.00-150.00   42
 55  \w     -2.00  31.00   1.00    6.00    --  -41.52  19.00 -30.00   33
 56  \w     -4.00  30.00   1.00    6.00    --  -41.52  19.00   0.00   34
 57  \w    -14.00  31.00   1.00    6.00    --  -41.52  37.00  30.00   45
 58  \w    -59.00 -19.00   1.00    6.00    --  -41.52 -37.00-150.00   40
 59  \w     14.00  40.00   1.00    6.00    --   46.00  81.00 -93.41   26
 60  \w     14.00  41.00   1.00    6.00    --   46.00  78.00  -3.41   27
 61  \w     14.00  39.00   1.00    6.00    --   46.00  78.00-125.61   25
 62  \w     13.00  38.00   1.00    6.00    --   46.00  82.00  38.47   25
 63  \w     15.00  42.00   1.00    6.00    --   46.00  78.00 166.54   27
 64  \w     13.00  38.00   1.00    6.00    --   46.00  82.00 112.57   25
 65  \w     33.00  65.00   1.00    6.00    --   62.00  71.00 -27.20   32
 66  \w     32.00  58.00   1.00    6.00    --   62.00  71.00  99.03   26
 67  \w     37.00  70.00   1.00    6.00    --   66.00  69.00 -68.59   33
 68  \w     38.00  66.00   1.00    6.00    --   66.00  62.00 117.17   28
 69  \w     37.00  62.00   1.00    6.00    --   66.00  71.00-148.60   25
 70  \w     36.00  63.00   1.00    6.00    --   66.00  71.00-169.48   27
 71  \w     37.00  68.00   1.00    6.00    --   66.00  70.00  47.38   31
 72  \w     36.00  65.00   1.00    6.00    --   66.00  70.00 151.76   29
 73  \w     40.00  75.00   1.00    6.00    --   70.00  71.00-117.87   35
 74  \w     40.00  69.00   1.00    6.00    --   70.00  71.00   7.08   29
 75  \w    106.00 133.00   1.00    6.00    --   70.00  71.00-117.87   27
 76  \w     83.00  84.00   1.00   24.00    --  111.00  61.00 150.00    1
;
_diffrn_measurement_device         'four-circle diffractometer'
_diffrn_measurement_device_type    'SuperNova, Dual, Cu at home/near, Atlas'
_diffrn_measurement_method         '\w scans'
_diffrn_orient_matrix_type        
 'CrysAlisPro convention (1999,Acta A55,543-557)'
_diffrn_orient_matrix_UB_11        -0.1353883000
_diffrn_orient_matrix_UB_12        0.0834552000
_diffrn_orient_matrix_UB_13        0.0020987000
_diffrn_orient_matrix_UB_21        -0.0545564000
_diffrn_orient_matrix_UB_22        -0.0953701000
_diffrn_orient_matrix_UB_23        0.0124098000
_diffrn_orient_matrix_UB_31        0.0037563000
_diffrn_orient_matrix_UB_32        0.0118658000
_diffrn_orient_matrix_UB_33        0.0947497000
_diffrn_radiation_monochromator    mirror
_diffrn_radiation_probe            x-ray
_diffrn_radiation_type             'Cu K\a'
_diffrn_radiation_wavelength       1.54184
_diffrn_source                     'micro-focus sealed X-ray tube'
_diffrn_source_type                'SuperNova (Cu) X-ray Source'
_reflns_Friedel_coverage           0.000
_reflns_Friedel_fraction_full      .
_reflns_Friedel_fraction_max       .
_reflns_number_gt                  11369
_reflns_number_total               15964
_reflns_special_details
;
 _reflns_Friedel_fraction is defined as the number of unique
 Friedel pairs measured divided by the number that would be
 possible theoretically, ignoring centric projections and
 systematic absences. Completness statistics refer to single and
 composite reflections containing twin component 1 only.
;
_reflns_threshold_expression       'I > 2\s(I)'
_computing_cell_refinement         'CrysAlisPro 1.171.43.143a (Rigaku OD, 2024)'
_computing_data_collection        
 'CrysAlisPro system (CCD 43.143a 64-bit (release 25-10-2024))'
_computing_data_reduction          'CrysAlisPro 1.171.43.143a (Rigaku OD, 2024)'
_computing_molecular_graphics      'Olex2 1.5 (Dolomanov et al., 2009)'
_computing_publication_material    'Olex2 1.5 (Dolomanov et al., 2009)'
_computing_structure_refinement    'SHELXL 2018/3 (Sheldrick, 2015)'
_computing_structure_solution      'SHELXT  (Sheldrick, 2015)'
_refine_diff_density_max           1.557
_refine_diff_density_min           -0.411
_refine_diff_density_rms           0.091
_refine_ls_extinction_coef         .
_refine_ls_extinction_method       none
_refine_ls_goodness_of_fit_ref     0.923
_refine_ls_hydrogen_treatment      constr
_refine_ls_matrix_type             full
_refine_ls_number_parameters       450
_refine_ls_number_reflns           15964
_refine_ls_number_restraints       16
_refine_ls_R_factor_all            0.0733
_refine_ls_R_factor_gt             0.0510
_refine_ls_restrained_S_all        0.923
_refine_ls_shift/su_max            0.001
_refine_ls_shift/su_mean           0.000
_refine_ls_structure_factor_coef   Fsqd
_refine_ls_weighting_details      
 'w=1/[\s^2^(Fo^2^)+(0.0832P)^2^] where P=(Fo^2^+2Fc^2^)/3'
_refine_ls_weighting_scheme        calc
_refine_ls_wR_factor_gt            0.1227
_refine_ls_wR_factor_ref           0.1319
_refine_special_details
;
 Refined as a 2-component twin.
;
_olex2_refinement_description
;
1. Twinned data refinement
 Scales: 0.4766(8)
 0.5234(8)
2. Fixed Uiso
 At 1.2 times of:
  All C(H) groups
 At 1.5 times of:
  All C(H,H,H) groups
3. Restrained distances
 Si5-C36 \\sim Si6-C40
 with sigma of 0.02
 Si5-C25 \\sim Si6-C25
 with sigma of 0.02
 Si5-C37 \\sim Si6-C41
 with sigma of 0.02
 Si5-C38 \\sim Si6-C39
 with sigma of 0.02
 C36-C25 \\sim C40-C25
 with sigma of 0.04
 C36-C37 \\sim C40-C41
 with sigma of 0.04
 C36-C38 \\sim C40-C39
 with sigma of 0.04
 C25-C37 \\sim C25-C41
 with sigma of 0.04
 C25-C38 \\sim C25-C39
 with sigma of 0.04
 C37-C38 \\sim C41-C39
 with sigma of 0.04
4. Uiso/Uaniso restraints and constraints
C39 \\sim C38: within 2A with sigma of 0.005 and sigma for terminal atoms of
0.01 within 2A
Uanis(C36) = Uanis(C41)
5. Others
 Sof(Si6)=Sof(C41)=Sof(H41A)=Sof(H41B)=Sof(H41C)=Sof(C40)=Sof(H40A)=Sof(H40B)=
 Sof(H40C)=Sof(C39)=Sof(H39A)=Sof(H39B)=Sof(H39C)=1-FVAR(1)
 Sof(Si5)=Sof(C36)=Sof(H36A)=Sof(H36B)=Sof(H36C)=Sof(C37)=Sof(H37A)=Sof(H37B)=
 Sof(H37C)=Sof(C38)=Sof(H38A)=Sof(H38B)=Sof(H38C)=FVAR(1)
6.a Aromatic/amide H refined with riding coordinates:
 C5(H5), C7(H7), C18(H18), C26(H26), C20(H20), C14(H14), C12(H12), C13(H13)
6.b Idealised Me refined as rotating group:
 C36(H36A,H36B,H36C), C22(H22A,H22B,H22C), C35(H35A,H35B,H35C), C24(H24A,H24B,
 H24C), C11(H11A,H11B,H11C), C29(H29A,H29B,H29C), C10(H10A,H10B,H10C), C23(H23A,
 H23B,H23C), C33(H33A,H33B,H33C), C27(H27A,H27B,H27C), C28(H28A,H28B,H28C),
 C30(H30A,H30B,H30C), C34(H34A,H34B,H34C), C31(H31A,H31B,H31C), C9(H9A,H9B,H9C),
  C32(H32A,H32B,H32C), C37(H37A,H37B,H37C), C38(H38A,H38B,H38C), C41(H41A,H41B,
 H41C), C40(H40A,H40B,H40C), C39(H39A,H39B,H39C)
;
_atom_sites_solution_hydrogens     geom
_atom_sites_solution_primary       dual
_atom_sites_solution_secondary     ?
loop_
  _atom_site_label
  _atom_site_type_symbol
  _atom_site_fract_x
  _atom_site_fract_y
  _atom_site_fract_z
  _atom_site_U_iso_or_equiv
  _atom_site_adp_type
  _atom_site_occupancy
  _atom_site_site_symmetry_order
  _atom_site_calc_flag
  _atom_site_refinement_flags_posn
  _atom_site_refinement_flags_adp
  _atom_site_refinement_flags_occupancy
  _atom_site_disorder_assembly
  _atom_site_disorder_group
 Sn1 Sn 0.74876(3) 0.18140(3) 0.72921(2) 0.04421(11) Uani 1 1 d . . . . .
 Si1 Si 0.87197(11) 0.40852(9) 0.75373(7) 0.0332(2) Uani 1 1 d . . . . .
 Si2 Si 0.84650(13) 0.59841(10) 0.75920(8) 0.0414(3) Uani 1 1 d . . . . .
 Si4 Si 0.98874(14) 0.33145(12) 0.63059(8) 0.0425(3) Uani 1 1 d . . . . .
 Si3 Si 0.95610(15) 0.32900(14) 0.87907(8) 0.0510(4) Uani 1 1 d . . . . .
 Si5 Si 0.45339(18) 0.42772(17) 0.72661(19) 0.0454(9) Uani 0.684(7) 1 d D . P A
 1
 C4 C 0.7598(5) 0.0352(4) 0.5456(3) 0.0365(9) Uani 1 1 d . . . . .
 C5 C 0.8127(5) 0.0669(5) 0.4733(3) 0.0426(11) Uani 1 1 d . . . . .
 H5 H 0.898630 0.028908 0.457103 0.051 Uiso 1 1 calc R U . . .
 C6 C 0.7414(6) 0.1530(5) 0.4250(3) 0.0442(12) Uani 1 1 d . . . . .
 C17 C 0.7530(5) 0.0198(4) 0.8955(3) 0.0374(10) Uani 1 1 d . . . . .
 C21 C 0.5385(5) 0.1273(4) 0.9428(3) 0.0388(10) Uani 1 1 d . . . . .
 C36 C 0.356(2) 0.339(2) 0.7558(18) 0.051(2) Uani 0.684(7) 1 d D . P A 1
 H36A H 0.267530 0.377140 0.743102 0.076 Uiso 0.684(7) 1 calc R U P A 1
 H36B H 0.361613 0.323542 0.815360 0.076 Uiso 0.684(7) 1 calc R U P A 1
 H36C H 0.387673 0.269285 0.724431 0.076 Uiso 0.684(7) 1 calc R U P A 1
 C22 C 0.3965(5) 0.1627(6) 0.9378(3) 0.0512(13) Uani 1 1 d . . . . .
 H22A H 0.364100 0.110642 0.968500 0.077 Uiso 1 1 calc R U . . .
 H22B H 0.374505 0.163669 0.879555 0.077 Uiso 1 1 calc R U . . .
 H22C H 0.358667 0.236875 0.961959 0.077 Uiso 1 1 calc R U . . .
 C2 C 0.5789(5) 0.0585(4) 0.6492(3) 0.0375(10) Uani 1 1 d . . . . .
 C7 C 0.6163(6) 0.2054(5) 0.4485(3) 0.0482(12) Uani 1 1 d . . . . .
 H7 H 0.567151 0.263981 0.415349 0.058 Uiso 1 1 calc R U . . .
 C18 C 0.7965(5) 0.0472(4) 0.9693(3) 0.0404(10) Uani 1 1 d . . . . .
 H18 H 0.884527 0.018590 0.978867 0.049 Uiso 1 1 calc R U . . .
 C26 C 0.6967(5) 0.4215(4) 0.7526(3) 0.0452(11) Uani 1 1 d . . . . .
 H26 H 0.643851 0.495992 0.760895 0.054 Uiso 1 1 calc R U . . .
 C20 C 0.5887(5) 0.1536(4) 1.0147(3) 0.0432(11) Uani 1 1 d . . . . .
 H20 H 0.532386 0.200267 1.055109 0.052 Uiso 1 1 calc R U . . .
 C16 C 0.6224(4) 0.0638(4) 0.8801(3) 0.0344(9) Uani 1 1 d . . . . .
 C1 C 0.6167(4) 0.0852(4) 0.7257(3) 0.0329(8) Uani 1 1 d . . . . .
 C14 C 0.4950(5) -0.0196(5) 0.7931(3) 0.0465(12) Uani 1 1 d . . . . .
 H14 H 0.467589 -0.047769 0.842340 0.056 Uiso 1 1 calc R U . . .
 C3 C 0.6334(5) 0.0928(4) 0.5705(3) 0.0362(9) Uani 1 1 d . . . . .
 C15 C 0.5760(4) 0.0427(4) 0.7983(3) 0.0356(9) Uani 1 1 d . . . . .
 C8 C 0.5593(5) 0.1757(4) 0.5190(3) 0.0443(11) Uani 1 1 d . . . . .
 C19 C 0.7158(5) 0.1150(5) 1.0295(3) 0.0448(11) Uani 1 1 d . . . . .
 C12 C 0.4965(5) -0.0022(5) 0.6453(3) 0.0473(12) Uani 1 1 d . . . . .
 H12 H 0.469016 -0.017419 0.593135 0.057 Uiso 1 1 calc R U . . .
 C13 C 0.4541(6) -0.0408(5) 0.7177(3) 0.0518(13) Uani 1 1 d . . . . .
 H13 H 0.397099 -0.081787 0.715155 0.062 Uiso 1 1 calc R U . . .
 C25 C 0.6278(5) 0.3540(4) 0.7434(4) 0.0529(13) Uani 1 1 d D . . . .
 C35 C 1.0833(5) 0.4213(5) 0.5918(3) 0.0501(13) Uani 1 1 d . . . . .
 H35A H 1.143200 0.424616 0.633590 0.075 Uiso 1 1 calc R U . . .
 H35B H 1.025775 0.495893 0.581677 0.075 Uiso 1 1 calc R U . . .
 H35C H 1.130116 0.389937 0.540096 0.075 Uiso 1 1 calc R U . . .
 C24 C 0.8456(5) -0.0658(4) 0.8392(3) 0.0443(11) Uani 1 1 d . . . . .
 H24A H 0.909002 -0.035315 0.814997 0.066 Uiso 1 1 calc R U . . .
 H24B H 0.799945 -0.085972 0.794738 0.066 Uiso 1 1 calc R U . . .
 H24C H 0.888036 -0.131614 0.871392 0.066 Uiso 1 1 calc R U . . .
 C11 C 0.8398(5) -0.0635(5) 0.5923(3) 0.0470(12) Uani 1 1 d . . . . .
 H11A H 0.911684 -0.106607 0.556345 0.070 Uiso 1 1 calc R U . . .
 H11B H 0.788356 -0.109738 0.609179 0.070 Uiso 1 1 calc R U . . .
 H11C H 0.871197 -0.038346 0.641594 0.070 Uiso 1 1 calc R U . . .
 C29 C 0.9985(6) 0.6319(6) 0.7605(5) 0.0715(19) Uani 1 1 d . . . . .
 H29A H 1.052063 0.599301 0.711397 0.107 Uiso 1 1 calc R U . . .
 H29B H 1.043214 0.601585 0.810676 0.107 Uiso 1 1 calc R U . . .
 H29C H 0.979287 0.712246 0.760141 0.107 Uiso 1 1 calc R U . . .
 C10 C 0.8023(7) 0.1869(6) 0.3477(3) 0.0598(16) Uani 1 1 d . . . . .
 H10A H 0.851030 0.234322 0.363817 0.090 Uiso 1 1 calc R U . . .
 H10B H 0.736085 0.227475 0.310592 0.090 Uiso 1 1 calc R U . . .
 H10C H 0.858956 0.120802 0.319100 0.090 Uiso 1 1 calc R U . . .
 C23 C 0.7664(7) 0.1430(6) 1.1091(3) 0.0599(15) Uani 1 1 d . . . . .
 H23A H 0.713492 0.216544 1.128720 0.090 Uiso 1 1 calc R U . . .
 H23B H 0.853741 0.142273 1.098803 0.090 Uiso 1 1 calc R U . . .
 H23C H 0.764637 0.088188 1.151416 0.090 Uiso 1 1 calc R U . . .
 C33 C 0.8766(7) 0.3301(7) 0.5478(3) 0.0662(17) Uani 1 1 d . . . . .
 H33A H 0.815100 0.404281 0.542485 0.099 Uiso 1 1 calc R U . . .
 H33B H 0.831712 0.277955 0.562750 0.099 Uiso 1 1 calc R U . . .
 H33C H 0.924225 0.307322 0.494860 0.099 Uiso 1 1 calc R U . . .
 C27 C 0.7459(6) 0.6613(5) 0.8546(3) 0.0553(14) Uani 1 1 d . . . . .
 H27A H 0.718727 0.742019 0.850946 0.083 Uiso 1 1 calc R U . . .
 H27B H 0.795437 0.637533 0.904004 0.083 Uiso 1 1 calc R U . . .
 H27C H 0.671227 0.636979 0.858330 0.083 Uiso 1 1 calc R U . . .
 C28 C 0.7555(7) 0.6650(5) 0.6667(4) 0.0671(18) Uani 1 1 d . . . . .
 H28A H 0.731729 0.745463 0.671870 0.101 Uiso 1 1 calc R U . . .
 H28B H 0.678759 0.643993 0.664101 0.101 Uiso 1 1 calc R U . . .
 H28C H 0.808455 0.640076 0.615969 0.101 Uiso 1 1 calc R U . . .
 C30 C 0.8205(8) 0.3566(8) 0.9588(4) 0.091(3) Uani 1 1 d . . . . .
 H30A H 0.851596 0.318628 1.010425 0.136 Uiso 1 1 calc R U . . .
 H30B H 0.755022 0.329263 0.937906 0.136 Uiso 1 1 calc R U . . .
 H30C H 0.784523 0.436268 0.969586 0.136 Uiso 1 1 calc R U . . .
 C34 C 1.1047(6) 0.1911(5) 0.6455(4) 0.0591(15) Uani 1 1 d . . . . .
 H34A H 1.148711 0.162667 0.592373 0.089 Uiso 1 1 calc R U . . .
 H34B H 1.059764 0.141509 0.666496 0.089 Uiso 1 1 calc R U . . .
 H34C H 1.166535 0.195388 0.685558 0.089 Uiso 1 1 calc R U . . .
 C31 C 1.0701(6) 0.3976(7) 0.9145(4) 0.071(2) Uani 1 1 d . . . . .
 H31A H 1.107075 0.363574 0.966045 0.106 Uiso 1 1 calc R U . . .
 H31B H 1.025216 0.476467 0.924286 0.106 Uiso 1 1 calc R U . . .
 H31C H 1.137733 0.388705 0.871678 0.106 Uiso 1 1 calc R U . . .
 C9 C 0.4175(7) 0.2274(7) 0.5354(4) 0.070(2) Uani 1 1 d . . . . .
 H9A H 0.374459 0.176955 0.516264 0.105 Uiso 1 1 calc R U . . .
 H9B H 0.387127 0.297322 0.505598 0.105 Uiso 1 1 calc R U . . .
 H9C H 0.399363 0.241247 0.595085 0.105 Uiso 1 1 calc R U . . .
 C32 C 1.0440(8) 0.1762(6) 0.8723(4) 0.076(2) Uani 1 1 d . . . . .
 H32A H 1.112780 0.161864 0.829751 0.114 Uiso 1 1 calc R U . . .
 H32B H 0.985513 0.137121 0.857690 0.114 Uiso 1 1 calc R U . . .
 H32C H 1.079470 0.150160 0.926085 0.114 Uiso 1 1 calc R U . . .
 C37 C 0.4302(10) 0.4759(9) 0.6170(6) 0.064(2) Uani 0.684(7) 1 d D . P A 1
 H37A H 0.463087 0.412348 0.579149 0.096 Uiso 0.684(7) 1 calc R U P A 1
 H37B H 0.475783 0.528474 0.605634 0.096 Uiso 0.684(7) 1 calc R U P A 1
 H37C H 0.339667 0.511953 0.608856 0.096 Uiso 0.684(7) 1 calc R U P A 1
 C38 C 0.3955(10) 0.5526(9) 0.7960(8) 0.079(3) Uani 0.684(7) 1 d D U P A 1
 H38A H 0.304680 0.589239 0.789213 0.119 Uiso 0.684(7) 1 calc R U P A 1
 H38B H 0.441661 0.603835 0.781307 0.119 Uiso 0.684(7) 1 calc R U P A 1
 H38C H 0.409902 0.530055 0.853892 0.119 Uiso 0.684(7) 1 calc R U P A 1
 Si6 Si 0.4559(4) 0.4144(4) 0.7883(4) 0.0449(17) Uani 0.316(7) 1 d D . P A 2
 C41 C 0.362(5) 0.327(4) 0.752(4) 0.051(2) Uani 0.316(7) 1 d D . P A 2
 H41A H 0.409961 0.249020 0.760189 0.076 Uiso 0.316(7) 1 calc R U P A 2
 H41B H 0.347534 0.339978 0.692425 0.076 Uiso 0.316(7) 1 calc R U P A 2
 H41C H 0.281026 0.346765 0.782994 0.076 Uiso 0.316(7) 1 calc R U P A 2
 C40 C 0.439(2) 0.438(2) 0.9012(11) 0.086(8) Uani 0.316(7) 1 d D . P A 2
 H40A H 0.349632 0.473870 0.917423 0.129 Uiso 0.316(7) 1 calc R U P A 2
 H40B H 0.487827 0.486014 0.916592 0.129 Uiso 0.316(7) 1 calc R U P A 2
 H40C H 0.471402 0.367330 0.929617 0.129 Uiso 0.316(7) 1 calc R U P A 2
 C39 C 0.394(2) 0.5500(18) 0.7350(18) 0.091(6) Uani 0.316(7) 1 d D U P A 2
 H39A H 0.303468 0.583132 0.748407 0.137 Uiso 0.316(7) 1 calc R U P A 2
 H39B H 0.408555 0.538700 0.674894 0.137 Uiso 0.316(7) 1 calc R U P A 2
 H39C H 0.439007 0.599504 0.753804 0.137 Uiso 0.316(7) 1 calc R U P A 2

loop_
  _atom_site_aniso_label
  _atom_site_aniso_U_11
  _atom_site_aniso_U_22
  _atom_site_aniso_U_33
  _atom_site_aniso_U_23
  _atom_site_aniso_U_13
  _atom_site_aniso_U_12
 Sn1 0.03801(16) 0.02833(15) 0.0682(2) -0.00071(13) -0.00056(13) -0.01361(11)
 Si1 0.0395(6) 0.0266(5) 0.0344(6) 0.0009(4) -0.0035(4) -0.0118(4)
 Si2 0.0524(7) 0.0294(6) 0.0453(7) -0.0045(5) 0.0063(5) -0.0182(5)
 Si4 0.0506(7) 0.0385(8) 0.0370(7) -0.0075(5) -0.0010(5) -0.0123(6)
 Si3 0.0543(8) 0.0554(10) 0.0385(7) 0.0116(6) -0.0056(6) -0.0110(7)
 Si5 0.0375(10) 0.0353(11) 0.061(2) -0.0025(9) -0.0051(8) -0.0086(8)
 C4 0.048(3) 0.035(3) 0.032(2) -0.0007(17) -0.0036(17) -0.021(2)
 C5 0.053(3) 0.049(3) 0.034(2) 0.0002(19) -0.0008(19) -0.028(2)
 C6 0.073(3) 0.044(3) 0.029(2) 0.0043(18) -0.006(2) -0.037(3)
 C17 0.049(3) 0.033(3) 0.033(2) 0.0064(17) -0.0019(17) -0.016(2)
 C21 0.049(3) 0.039(3) 0.027(2) 0.0061(17) -0.0003(17) -0.013(2)
 C36 0.039(3) 0.057(6) 0.056(4) 0.005(4) -0.002(3) -0.015(4)
 C22 0.047(3) 0.061(4) 0.036(3) 0.004(2) 0.0019(19) -0.006(3)
 C2 0.043(2) 0.038(3) 0.033(2) -0.0001(17) -0.0013(17) -0.014(2)
 C7 0.078(4) 0.040(3) 0.029(2) 0.0056(18) -0.011(2) -0.022(3)
 C18 0.043(2) 0.041(3) 0.039(3) 0.0087(19) -0.0095(18) -0.014(2)
 C26 0.039(2) 0.031(2) 0.067(3) -0.005(2) -0.004(2) -0.0139(19)
 C20 0.062(3) 0.036(3) 0.030(2) 0.0024(17) 0.0019(19) -0.014(2)
 C16 0.044(2) 0.029(2) 0.032(2) 0.0035(16) -0.0011(16) -0.0134(19)
 C1 0.033(2) 0.033(2) 0.032(2) 0.0000(16) -0.0020(16) -0.0111(17)
 C14 0.062(3) 0.051(3) 0.036(2) 0.005(2) 0.002(2) -0.031(3)
 C3 0.053(3) 0.033(2) 0.027(2) -0.0006(16) -0.0026(17) -0.020(2)
 C15 0.045(2) 0.034(2) 0.029(2) 0.0031(16) -0.0042(17) -0.0144(19)
 C8 0.058(3) 0.041(3) 0.030(2) -0.0013(18) -0.0049(19) -0.010(2)
 C19 0.066(3) 0.044(3) 0.029(2) 0.0062(18) -0.009(2) -0.025(3)
 C12 0.057(3) 0.057(3) 0.036(3) -0.002(2) -0.006(2) -0.030(3)
 C13 0.064(3) 0.063(4) 0.043(3) 0.000(2) -0.001(2) -0.043(3)
 C25 0.042(3) 0.035(3) 0.082(4) -0.006(2) -0.002(2) -0.013(2)
 C35 0.054(3) 0.055(4) 0.040(3) -0.001(2) 0.004(2) -0.017(3)
 C24 0.045(3) 0.038(3) 0.045(3) 0.0005(19) -0.0025(19) -0.008(2)
 C11 0.050(3) 0.037(3) 0.049(3) 0.007(2) 0.007(2) -0.009(2)
 C29 0.066(4) 0.049(4) 0.109(5) -0.027(3) 0.024(3) -0.036(3)
 C10 0.084(4) 0.077(5) 0.038(3) 0.016(3) -0.007(2) -0.052(4)
 C23 0.079(4) 0.066(4) 0.041(3) 0.000(2) -0.014(3) -0.031(3)
 C33 0.081(4) 0.081(5) 0.044(3) -0.008(3) -0.011(3) -0.036(4)
 C27 0.063(3) 0.048(4) 0.054(3) -0.015(2) 0.009(2) -0.019(3)
 C28 0.094(5) 0.038(4) 0.061(4) 0.016(2) 0.004(3) -0.011(3)
 C30 0.084(5) 0.116(7) 0.060(4) 0.033(4) 0.012(3) -0.019(5)
 C34 0.061(4) 0.041(3) 0.068(4) -0.009(2) 0.010(3) -0.006(3)
 C31 0.058(4) 0.096(6) 0.051(3) -0.015(3) -0.016(3) -0.015(4)
 C9 0.070(4) 0.075(5) 0.044(3) 0.006(3) -0.002(3) 0.007(3)
 C32 0.090(5) 0.055(4) 0.076(4) 0.024(3) -0.027(4) -0.012(4)
 C37 0.067(6) 0.055(6) 0.076(6) 0.014(4) -0.012(4) -0.027(5)
 C38 0.047(5) 0.060(6) 0.116(9) -0.029(7) -0.004(6) 0.002(4)
 Si6 0.035(2) 0.040(2) 0.057(4) 0.0032(19) 0.0000(18) -0.0094(17)
 C41 0.039(3) 0.057(6) 0.056(4) 0.005(4) -0.002(3) -0.015(4)
 C40 0.077(15) 0.10(2) 0.082(15) -0.048(14) 0.037(12) -0.039(15)
 C39 0.055(9) 0.067(10) 0.137(14) -0.005(13) 0.004(12) -0.002(9)

_geom_special_details
;
 All esds (except the esd in the dihedral angle between two l.s. planes)
 are estimated using the full covariance matrix.  The cell esds are taken
 into account individually in the estimation of esds in distances, angles
 and torsion angles; correlations between esds in cell parameters are only
 used when they are defined by crystal symmetry.  An approximate (isotropic)
 treatment of cell esds is used for estimating esds involving l.s. planes.
;
loop_
  _geom_bond_atom_site_label_1
  _geom_bond_atom_site_label_2
  _geom_bond_distance
  _geom_bond_site_symmetry_2
  _geom_bond_publ_flag
 Sn1 C1 2.210(4) . ?
 Sn1 C25 2.190(5) . ?
 Si1 Si2 2.3553(17) . ?
 Si1 Si4 2.3625(17) . ?
 Si1 Si3 2.3511(18) . ?
 Si1 C26 1.911(5) . ?
 Si2 C29 1.882(6) . ?
 Si2 C27 1.885(5) . ?
 Si2 C28 1.881(6) . ?
 Si4 C35 1.886(6) . ?
 Si4 C33 1.874(6) . ?
 Si4 C34 1.863(6) . ?
 Si3 C30 1.888(7) . ?
 Si3 C31 1.875(7) . ?
 Si3 C32 1.882(7) . ?
 Si5 C36 1.858(17) . ?
 Si5 C25 1.898(6) . ?
 Si5 C37 1.870(9) . ?
 Si5 C38 1.874(10) . ?
 C4 C5 1.403(7) . ?
 C4 C3 1.405(7) . ?
 C4 C11 1.508(7) . ?
 C5 H5 0.9500 . ?
 C5 C6 1.388(8) . ?
 C6 C7 1.376(8) . ?
 C6 C10 1.523(7) . ?
 C17 C18 1.394(7) . ?
 C17 C16 1.414(7) . ?
 C17 C24 1.513(7) . ?
 C21 C22 1.507(7) . ?
 C21 C20 1.397(7) . ?
 C21 C16 1.412(6) . ?
 C36 H36A 0.9800 . ?
 C36 H36B 0.9800 . ?
 C36 H36C 0.9800 . ?
 C22 H22A 0.9800 . ?
 C22 H22B 0.9800 . ?
 C22 H22C 0.9800 . ?
 C2 C1 1.400(6) . ?
 C2 C3 1.510(6) . ?
 C2 C12 1.389(7) . ?
 C7 H7 0.9500 . ?
 C7 C8 1.391(8) . ?
 C18 H18 0.9500 . ?
 C18 C19 1.390(7) . ?
 C26 H26 0.9500 . ?
 C26 C25 1.344(7) . ?
 C20 H20 0.9500 . ?
 C20 C19 1.374(8) . ?
 C16 C15 1.496(6) . ?
 C1 C15 1.408(6) . ?
 C14 H14 0.9500 . ?
 C14 C15 1.392(7) . ?
 C14 C13 1.376(7) . ?
 C3 C8 1.407(7) . ?
 C8 C9 1.517(8) . ?
 C19 C23 1.515(7) . ?
 C12 H12 0.9500 . ?
 C12 C13 1.390(7) . ?
 C13 H13 0.9500 . ?
 C25 Si6 1.931(7) . ?
 C35 H35A 0.9800 . ?
 C35 H35B 0.9800 . ?
 C35 H35C 0.9800 . ?
 C24 H24A 0.9800 . ?
 C24 H24B 0.9800 . ?
 C24 H24C 0.9800 . ?
 C11 H11A 0.9800 . ?
 C11 H11B 0.9800 . ?
 C11 H11C 0.9800 . ?
 C29 H29A 0.9800 . ?
 C29 H29B 0.9800 . ?
 C29 H29C 0.9800 . ?
 C10 H10A 0.9800 . ?
 C10 H10B 0.9800 . ?
 C10 H10C 0.9800 . ?
 C23 H23A 0.9800 . ?
 C23 H23B 0.9800 . ?
 C23 H23C 0.9800 . ?
 C33 H33A 0.9800 . ?
 C33 H33B 0.9800 . ?
 C33 H33C 0.9800 . ?
 C27 H27A 0.9800 . ?
 C27 H27B 0.9800 . ?
 C27 H27C 0.9800 . ?
 C28 H28A 0.9800 . ?
 C28 H28B 0.9800 . ?
 C28 H28C 0.9800 . ?
 C30 H30A 0.9800 . ?
 C30 H30B 0.9800 . ?
 C30 H30C 0.9800 . ?
 C34 H34A 0.9800 . ?
 C34 H34B 0.9800 . ?
 C34 H34C 0.9800 . ?
 C31 H31A 0.9800 . ?
 C31 H31B 0.9800 . ?
 C31 H31C 0.9800 . ?
 C9 H9A 0.9800 . ?
 C9 H9B 0.9800 . ?
 C9 H9C 0.9800 . ?
 C32 H32A 0.9800 . ?
 C32 H32B 0.9800 . ?
 C32 H32C 0.9800 . ?
 C37 H37A 0.9800 . ?
 C37 H37B 0.9800 . ?
 C37 H37C 0.9800 . ?
 C38 H38A 0.9800 . ?
 C38 H38B 0.9800 . ?
 C38 H38C 0.9800 . ?
 Si6 C41 1.87(2) . ?
 Si6 C40 1.840(17) . ?
 Si6 C39 1.866(19) . ?
 C41 H41A 0.9800 . ?
 C41 H41B 0.9800 . ?
 C41 H41C 0.9800 . ?
 C40 H40A 0.9800 . ?
 C40 H40B 0.9800 . ?
 C40 H40C 0.9800 . ?
 C39 H39A 0.9800 . ?
 C39 H39B 0.9800 . ?
 C39 H39C 0.9800 . ?

loop_
  _geom_angle_atom_site_label_1
  _geom_angle_atom_site_label_2
  _geom_angle_atom_site_label_3
  _geom_angle
  _geom_angle_site_symmetry_1
  _geom_angle_site_symmetry_3
  _geom_angle_publ_flag
 C25 Sn1 C1 105.23(18) . . ?
 Si2 Si1 Si4 109.05(7) . . ?
 Si3 Si1 Si2 108.13(7) . . ?
 Si3 Si1 Si4 116.62(7) . . ?
 C26 Si1 Si2 97.81(16) . . ?
 C26 Si1 Si4 113.78(17) . . ?
 C26 Si1 Si3 109.67(17) . . ?
 C29 Si2 Si1 115.0(2) . . ?
 C29 Si2 C27 108.5(3) . . ?
 C27 Si2 Si1 109.0(2) . . ?
 C28 Si2 Si1 107.6(2) . . ?
 C28 Si2 C29 109.4(4) . . ?
 C28 Si2 C27 107.1(3) . . ?
 C35 Si4 Si1 109.71(18) . . ?
 C33 Si4 Si1 109.4(2) . . ?
 C33 Si4 C35 106.7(3) . . ?
 C34 Si4 Si1 113.06(19) . . ?
 C34 Si4 C35 106.5(3) . . ?
 C34 Si4 C33 111.2(3) . . ?
 C30 Si3 Si1 107.7(2) . . ?
 C31 Si3 Si1 109.1(2) . . ?
 C31 Si3 C30 108.6(4) . . ?
 C31 Si3 C32 107.3(4) . . ?
 C32 Si3 Si1 114.4(2) . . ?
 C32 Si3 C30 109.6(4) . . ?
 C36 Si5 C25 111.3(9) . . ?
 C36 Si5 C37 111.7(9) . . ?
 C36 Si5 C38 106.4(9) . . ?
 C37 Si5 C25 110.4(4) . . ?
 C37 Si5 C38 107.7(6) . . ?
 C38 Si5 C25 109.2(4) . . ?
 C5 C4 C3 119.5(5) . . ?
 C5 C4 C11 118.4(5) . . ?
 C3 C4 C11 122.1(4) . . ?
 C4 C5 H5 119.5 . . ?
 C6 C5 C4 121.1(5) . . ?
 C6 C5 H5 119.5 . . ?
 C5 C6 C10 119.8(5) . . ?
 C7 C6 C5 118.6(4) . . ?
 C7 C6 C10 121.6(5) . . ?
 C18 C17 C16 119.2(4) . . ?
 C18 C17 C24 118.1(4) . . ?
 C16 C17 C24 122.4(4) . . ?
 C20 C21 C22 118.4(4) . . ?
 C20 C21 C16 118.8(5) . . ?
 C16 C21 C22 122.7(4) . . ?
 Si5 C36 H36A 109.5 . . ?
 Si5 C36 H36B 109.5 . . ?
 Si5 C36 H36C 109.5 . . ?
 H36A C36 H36B 109.5 . . ?
 H36A C36 H36C 109.5 . . ?
 H36B C36 H36C 109.5 . . ?
 C21 C22 H22A 109.5 . . ?
 C21 C22 H22B 109.5 . . ?
 C21 C22 H22C 109.5 . . ?
 H22A C22 H22B 109.5 . . ?
 H22A C22 H22C 109.5 . . ?
 H22B C22 H22C 109.5 . . ?
 C1 C2 C3 119.0(4) . . ?
 C12 C2 C1 120.8(4) . . ?
 C12 C2 C3 120.2(4) . . ?
 C6 C7 H7 118.8 . . ?
 C6 C7 C8 122.4(5) . . ?
 C8 C7 H7 118.8 . . ?
 C17 C18 H18 118.8 . . ?
 C19 C18 C17 122.4(5) . . ?
 C19 C18 H18 118.8 . . ?
 Si1 C26 H26 111.4 . . ?
 C25 C26 Si1 137.3(4) . . ?
 C25 C26 H26 111.4 . . ?
 C21 C20 H20 118.5 . . ?
 C19 C20 C21 123.0(5) . . ?
 C19 C20 H20 118.5 . . ?
 C17 C16 C15 119.7(4) . . ?
 C21 C16 C17 118.8(4) . . ?
 C21 C16 C15 121.4(4) . . ?
 C2 C1 Sn1 119.7(3) . . ?
 C2 C1 C15 118.4(4) . . ?
 C15 C1 Sn1 121.8(3) . . ?
 C15 C14 H14 119.6 . . ?
 C13 C14 H14 119.6 . . ?
 C13 C14 C15 120.8(4) . . ?
 C4 C3 C2 118.7(4) . . ?
 C4 C3 C8 119.2(4) . . ?
 C8 C3 C2 122.0(5) . . ?
 C1 C15 C16 119.3(4) . . ?
 C14 C15 C16 120.8(4) . . ?
 C14 C15 C1 120.0(4) . . ?
 C7 C8 C3 119.0(5) . . ?
 C7 C8 C9 119.5(5) . . ?
 C3 C8 C9 121.4(5) . . ?
 C18 C19 C23 121.0(5) . . ?
 C20 C19 C18 117.5(4) . . ?
 C20 C19 C23 121.5(5) . . ?
 C2 C12 H12 120.0 . . ?
 C2 C12 C13 120.0(4) . . ?
 C13 C12 H12 120.0 . . ?
 C14 C13 C12 119.9(5) . . ?
 C14 C13 H13 120.1 . . ?
 C12 C13 H13 120.1 . . ?
 Si5 C25 Sn1 133.0(3) . . ?
 C26 C25 Sn1 111.5(4) . . ?
 C26 C25 Si5 114.4(4) . . ?
 C26 C25 Si6 113.4(4) . . ?
 Si6 C25 Sn1 129.6(3) . . ?
 Si4 C35 H35A 109.5 . . ?
 Si4 C35 H35B 109.5 . . ?
 Si4 C35 H35C 109.5 . . ?
 H35A C35 H35B 109.5 . . ?
 H35A C35 H35C 109.5 . . ?
 H35B C35 H35C 109.5 . . ?
 C17 C24 H24A 109.5 . . ?
 C17 C24 H24B 109.5 . . ?
 C17 C24 H24C 109.5 . . ?
 H24A C24 H24B 109.5 . . ?
 H24A C24 H24C 109.5 . . ?
 H24B C24 H24C 109.5 . . ?
 C4 C11 H11A 109.5 . . ?
 C4 C11 H11B 109.5 . . ?
 C4 C11 H11C 109.5 . . ?
 H11A C11 H11B 109.5 . . ?
 H11A C11 H11C 109.5 . . ?
 H11B C11 H11C 109.5 . . ?
 Si2 C29 H29A 109.5 . . ?
 Si2 C29 H29B 109.5 . . ?
 Si2 C29 H29C 109.5 . . ?
 H29A C29 H29B 109.5 . . ?
 H29A C29 H29C 109.5 . . ?
 H29B C29 H29C 109.5 . . ?
 C6 C10 H10A 109.5 . . ?
 C6 C10 H10B 109.5 . . ?
 C6 C10 H10C 109.5 . . ?
 H10A C10 H10B 109.5 . . ?
 H10A C10 H10C 109.5 . . ?
 H10B C10 H10C 109.5 . . ?
 C19 C23 H23A 109.5 . . ?
 C19 C23 H23B 109.5 . . ?
 C19 C23 H23C 109.5 . . ?
 H23A C23 H23B 109.5 . . ?
 H23A C23 H23C 109.5 . . ?
 H23B C23 H23C 109.5 . . ?
 Si4 C33 H33A 109.5 . . ?
 Si4 C33 H33B 109.5 . . ?
 Si4 C33 H33C 109.5 . . ?
 H33A C33 H33B 109.5 . . ?
 H33A C33 H33C 109.5 . . ?
 H33B C33 H33C 109.5 . . ?
 Si2 C27 H27A 109.5 . . ?
 Si2 C27 H27B 109.5 . . ?
 Si2 C27 H27C 109.5 . . ?
 H27A C27 H27B 109.5 . . ?
 H27A C27 H27C 109.5 . . ?
 H27B C27 H27C 109.5 . . ?
 Si2 C28 H28A 109.5 . . ?
 Si2 C28 H28B 109.5 . . ?
 Si2 C28 H28C 109.5 . . ?
 H28A C28 H28B 109.5 . . ?
 H28A C28 H28C 109.5 . . ?
 H28B C28 H28C 109.5 . . ?
 Si3 C30 H30A 109.5 . . ?
 Si3 C30 H30B 109.5 . . ?
 Si3 C30 H30C 109.5 . . ?
 H30A C30 H30B 109.5 . . ?
 H30A C30 H30C 109.5 . . ?
 H30B C30 H30C 109.5 . . ?
 Si4 C34 H34A 109.5 . . ?
 Si4 C34 H34B 109.5 . . ?
 Si4 C34 H34C 109.5 . . ?
 H34A C34 H34B 109.5 . . ?
 H34A C34 H34C 109.5 . . ?
 H34B C34 H34C 109.5 . . ?
 Si3 C31 H31A 109.5 . . ?
 Si3 C31 H31B 109.5 . . ?
 Si3 C31 H31C 109.5 . . ?
 H31A C31 H31B 109.5 . . ?
 H31A C31 H31C 109.5 . . ?
 H31B C31 H31C 109.5 . . ?
 C8 C9 H9A 109.5 . . ?
 C8 C9 H9B 109.5 . . ?
 C8 C9 H9C 109.5 . . ?
 H9A C9 H9B 109.5 . . ?
 H9A C9 H9C 109.5 . . ?
 H9B C9 H9C 109.5 . . ?
 Si3 C32 H32A 109.5 . . ?
 Si3 C32 H32B 109.5 . . ?
 Si3 C32 H32C 109.5 . . ?
 H32A C32 H32B 109.5 . . ?
 H32A C32 H32C 109.5 . . ?
 H32B C32 H32C 109.5 . . ?
 Si5 C37 H37A 109.5 . . ?
 Si5 C37 H37B 109.5 . . ?
 Si5 C37 H37C 109.5 . . ?
 H37A C37 H37B 109.5 . . ?
 H37A C37 H37C 109.5 . . ?
 H37B C37 H37C 109.5 . . ?
 Si5 C38 H38A 109.5 . . ?
 Si5 C38 H38B 109.5 . . ?
 Si5 C38 H38C 109.5 . . ?
 H38A C38 H38B 109.5 . . ?
 H38A C38 H38C 109.5 . . ?
 H38B C38 H38C 109.5 . . ?
 C41 Si6 C25 108.6(19) . . ?
 C40 Si6 C25 115.5(8) . . ?
 C40 Si6 C41 113(2) . . ?
 C40 Si6 C39 108.9(13) . . ?
 C39 Si6 C25 103.4(8) . . ?
 C39 Si6 C41 107(2) . . ?
 Si6 C41 H41A 109.5 . . ?
 Si6 C41 H41B 109.5 . . ?
 Si6 C41 H41C 109.5 . . ?
 H41A C41 H41B 109.5 . . ?
 H41A C41 H41C 109.5 . . ?
 H41B C41 H41C 109.5 . . ?
 Si6 C40 H40A 109.5 . . ?
 Si6 C40 H40B 109.5 . . ?
 Si6 C40 H40C 109.5 . . ?
 H40A C40 H40B 109.5 . . ?
 H40A C40 H40C 109.5 . . ?
 H40B C40 H40C 109.5 . . ?
 Si6 C39 H39A 109.5 . . ?
 Si6 C39 H39B 109.5 . . ?
 Si6 C39 H39C 109.5 . . ?
 H39A C39 H39B 109.5 . . ?
 H39A C39 H39C 109.5 . . ?
 H39B C39 H39C 109.5 . . ?

loop_
  _geom_torsion_atom_site_label_1
  _geom_torsion_atom_site_label_2
  _geom_torsion_atom_site_label_3
  _geom_torsion_atom_site_label_4
  _geom_torsion
  _geom_torsion_site_symmetry_1
  _geom_torsion_site_symmetry_2
  _geom_torsion_site_symmetry_3
  _geom_torsion_site_symmetry_4
  _geom_torsion_publ_flag
 Sn1 C1 C15 C16 0.5(6) . . . . ?
 Sn1 C1 C15 C14 -178.5(4) . . . . ?
 Si1 C26 C25 Sn1 2.2(8) . . . . ?
 Si1 C26 C25 Si5 -167.7(4) . . . . ?
 Si1 C26 C25 Si6 158.8(5) . . . . ?
 C4 C5 C6 C7 -1.4(7) . . . . ?
 C4 C5 C6 C10 178.8(5) . . . . ?
 C4 C3 C8 C7 -5.7(7) . . . . ?
 C4 C3 C8 C9 170.0(5) . . . . ?
 C5 C4 C3 C2 -179.0(4) . . . . ?
 C5 C4 C3 C8 4.8(7) . . . . ?
 C5 C6 C7 C8 0.4(8) . . . . ?
 C6 C7 C8 C3 3.2(8) . . . . ?
 C6 C7 C8 C9 -172.6(6) . . . . ?
 C17 C18 C19 C20 1.1(8) . . . . ?
 C17 C18 C19 C23 179.9(5) . . . . ?
 C17 C16 C15 C1 -64.1(6) . . . . ?
 C17 C16 C15 C14 114.9(6) . . . . ?
 C21 C20 C19 C18 0.3(8) . . . . ?
 C21 C20 C19 C23 -178.5(5) . . . . ?
 C21 C16 C15 C1 115.7(5) . . . . ?
 C21 C16 C15 C14 -65.2(6) . . . . ?
 C36 Si5 C25 Sn1 35.5(10) . . . . ?
 C36 Si5 C25 C26 -157.4(10) . . . . ?
 C22 C21 C20 C19 172.6(5) . . . . ?
 C22 C21 C16 C17 -170.2(5) . . . . ?
 C22 C21 C16 C15 9.9(7) . . . . ?
 C2 C1 C15 C16 175.9(4) . . . . ?
 C2 C1 C15 C14 -3.2(7) . . . . ?
 C2 C3 C8 C7 178.2(5) . . . . ?
 C2 C3 C8 C9 -6.1(8) . . . . ?
 C2 C12 C13 C14 -0.6(9) . . . . ?
 C18 C17 C16 C21 -4.9(7) . . . . ?
 C18 C17 C16 C15 174.9(4) . . . . ?
 C20 C21 C16 C17 6.2(7) . . . . ?
 C20 C21 C16 C15 -173.6(4) . . . . ?
 C16 C17 C18 C19 1.2(7) . . . . ?
 C16 C21 C20 C19 -4.0(8) . . . . ?
 C1 C2 C3 C4 73.7(6) . . . . ?
 C1 C2 C3 C8 -110.2(5) . . . . ?
 C1 C2 C12 C13 -2.4(9) . . . . ?
 C3 C4 C5 C6 -1.2(7) . . . . ?
 C3 C2 C1 Sn1 2.2(6) . . . . ?
 C3 C2 C1 C15 -173.2(4) . . . . ?
 C3 C2 C12 C13 175.1(5) . . . . ?
 C15 C14 C13 C12 1.6(9) . . . . ?
 C12 C2 C1 Sn1 179.7(4) . . . . ?
 C12 C2 C1 C15 4.3(7) . . . . ?
 C12 C2 C3 C4 -103.8(6) . . . . ?
 C12 C2 C3 C8 72.3(7) . . . . ?
 C13 C14 C15 C16 -178.8(5) . . . . ?
 C13 C14 C15 C1 0.3(8) . . . . ?
 C24 C17 C18 C19 -172.4(5) . . . . ?
 C24 C17 C16 C21 168.4(4) . . . . ?
 C24 C17 C16 C15 -11.7(7) . . . . ?
 C11 C4 C5 C6 176.2(5) . . . . ?
 C11 C4 C3 C2 3.7(7) . . . . ?
 C11 C4 C3 C8 -172.5(5) . . . . ?
 C10 C6 C7 C8 -179.8(5) . . . . ?
 C37 Si5 C25 Sn1 -89.2(5) . . . . ?
 C37 Si5 C25 C26 78.0(6) . . . . ?
 C38 Si5 C25 Sn1 152.6(6) . . . . ?
 C38 Si5 C25 C26 -40.2(7) . . . . ?

_shelx_res_file
;
TITL 213amjs25_a.res in P-1
    213amjs25.res
    created by SHELXL-2018/3 at 12:47:40 on 20-Mar-2025
REM Old TITL 213amjs25 in P-1
REM SHELXT solution in P-1: R1 0.150, Rweak 0.020, Alpha 0.049
REM <I/s> 0.000 for 0 systematic absences, Orientation as input
REM Formula found by SHELXT: C40 Si5 Sn
CELL 1.54184 11.1688 12.8011 16.1331 89.721 87.559 71.004
ZERR 2 0.0007 0.0008 0.0007 0.004 0.004 0.005
LATT 1
SFAC C H Si Sn
UNIT 76 124 10 2
SADI Si5 C36 Si6 C40
SADI Si5 C25 Si6 C25
SADI Si5 C37 Si6 C41
SADI Si5 C38 Si6 C39
SADI 0.04 C36 C25 C40 C25
SADI 0.04 C36 C37 C40 C41
SADI 0.04 C36 C38 C40 C39
SADI 0.04 C25 C37 C25 C41
SADI 0.04 C25 C38 C25 C39
SADI 0.04 C37 C38 C41 C39
EADP C36 C41
SIMU 0.005 0.01 2 C39 C38

L.S. 10
PLAN  25
SIZE 0.01 0.14 0.21
TEMP -123
CONF
list 4
MORE -1
BOND $H
fmap 2 53
acta
OMIT 4 -12 4
REM <olex2.extras>
REM <HklSrc "%.\\213amjs25.hkl">
REM </olex2.extras>

WGHT    0.083200
BASF   0.52342
FVAR       4.03610   0.68382
SN1   4    0.748761    0.181400    0.729214    11.00000    0.03801    0.02833 =
         0.06819   -0.00071   -0.00056   -0.01361
SI1   3    0.871969    0.408524    0.753725    11.00000    0.03946    0.02663 =
         0.03443    0.00090   -0.00349   -0.01184
SI2   3    0.846502    0.598413    0.759202    11.00000    0.05240    0.02941 =
         0.04525   -0.00446    0.00629   -0.01816
SI4   3    0.988740    0.331454    0.630589    11.00000    0.05057    0.03847 =
         0.03699   -0.00749   -0.00100   -0.01231
SI3   3    0.956102    0.329005    0.879071    11.00000    0.05425    0.05538 =
         0.03850    0.01159   -0.00561   -0.01102
PART 1
SI5   3    0.453394    0.427724    0.726613    21.00000    0.03754    0.03533 =
         0.06114   -0.00248   -0.00509   -0.00859
PART 0
C4    1    0.759802    0.035190    0.545600    11.00000    0.04750    0.03494 =
         0.03240   -0.00067   -0.00356   -0.02051
C5    1    0.812666    0.066919    0.473285    11.00000    0.05309    0.04913 =
         0.03414    0.00019   -0.00077   -0.02848
AFIX  43
H5    2    0.898630    0.028908    0.457103    11.00000   -1.20000
AFIX   0
C6    1    0.741438    0.152956    0.424963    11.00000    0.07286    0.04396 =
         0.02931    0.00434   -0.00565   -0.03702
C17   1    0.752954    0.019805    0.895514    11.00000    0.04890    0.03272 =
         0.03281    0.00643   -0.00190   -0.01631
C21   1    0.538546    0.127346    0.942826    11.00000    0.04900    0.03945 =
         0.02667    0.00611   -0.00031   -0.01278
PART 1
C36   1    0.356054    0.338934    0.755827    21.00000    0.03901    0.05724 =
         0.05595    0.00492   -0.00192   -0.01500
AFIX 137
H36A  2    0.267530    0.377140    0.743102    21.00000   -1.50000
H36B  2    0.361613    0.323542    0.815360    21.00000   -1.50000
H36C  2    0.387673    0.269285    0.724431    21.00000   -1.50000
AFIX   0
PART 0
C22   1    0.396544    0.162725    0.937768    11.00000    0.04740    0.06085 =
         0.03644    0.00398    0.00194   -0.00583
AFIX 137
H22A  2    0.364100    0.110642    0.968500    11.00000   -1.50000
H22B  2    0.374505    0.163669    0.879555    11.00000   -1.50000
H22C  2    0.358667    0.236875    0.961959    11.00000   -1.50000
AFIX   0
C2    1    0.578895    0.058534    0.649214    11.00000    0.04327    0.03750 =
         0.03265   -0.00008   -0.00131   -0.01439
C7    1    0.616350    0.205397    0.448458    11.00000    0.07793    0.04005 =
         0.02899    0.00560   -0.01054   -0.02166
AFIX  43
H7    2    0.567151    0.263981    0.415349    11.00000   -1.20000
AFIX   0
C18   1    0.796491    0.047249    0.969340    11.00000    0.04293    0.04065 =
         0.03884    0.00865   -0.00954   -0.01435
AFIX  43
H18   2    0.884527    0.018590    0.978867    11.00000   -1.20000
AFIX   0
C26   1    0.696652    0.421539    0.752645    11.00000    0.03913    0.03100 =
         0.06745   -0.00525   -0.00441   -0.01386
AFIX  43
H26   2    0.643851    0.495992    0.760895    11.00000   -1.20000
AFIX   0
C20   1    0.588736    0.153597    1.014680    11.00000    0.06186    0.03646 =
         0.02972    0.00238    0.00186   -0.01433
AFIX  43
H20   2    0.532386    0.200267    1.055109    11.00000   -1.20000
AFIX   0
C16   1    0.622448    0.063801    0.880093    11.00000    0.04376    0.02890 =
         0.03151    0.00353   -0.00105   -0.01337
C1    1    0.616670    0.085248    0.725691    11.00000    0.03348    0.03310 =
         0.03224   -0.00001   -0.00197   -0.01112
C14   1    0.495013   -0.019572    0.793144    11.00000    0.06171    0.05089 =
         0.03570    0.00511    0.00244   -0.03123
AFIX  43
H14   2    0.467589   -0.047769    0.842340    11.00000   -1.20000
AFIX   0
C3    1    0.633401    0.092753    0.570467    11.00000    0.05309    0.03264 =
         0.02696   -0.00055   -0.00261   -0.01951
C15   1    0.576019    0.042702    0.798253    11.00000    0.04465    0.03414 =
         0.02931    0.00314   -0.00422   -0.01441
C8    1    0.559340    0.175711    0.518952    11.00000    0.05768    0.04059 =
         0.03016   -0.00127   -0.00486   -0.00959
C19   1    0.715788    0.115033    1.029547    11.00000    0.06637    0.04434 =
         0.02921    0.00615   -0.00907   -0.02494
C12   1    0.496471   -0.002228    0.645300    11.00000    0.05711    0.05676 =
         0.03638   -0.00167   -0.00641   -0.02953
AFIX  43
H12   2    0.469016   -0.017419    0.593135    11.00000   -1.20000
AFIX   0
C13   1    0.454138   -0.040820    0.717714    11.00000    0.06425    0.06349 =
         0.04338   -0.00021   -0.00109   -0.04256
AFIX  43
H13   2    0.397099   -0.081787    0.715155    11.00000   -1.20000
AFIX   0
C25   1    0.627760    0.353975    0.743384    11.00000    0.04187    0.03521 =
         0.08174   -0.00596   -0.00219   -0.01251
C35   1    1.083313    0.421257    0.591835    11.00000    0.05414    0.05469 =
         0.04027   -0.00069    0.00372   -0.01667
AFIX 137
H35A  2    1.143200    0.424616    0.633590    11.00000   -1.50000
H35B  2    1.025775    0.495893    0.581677    11.00000   -1.50000
H35C  2    1.130116    0.389937    0.540096    11.00000   -1.50000
AFIX   0
C24   1    0.845649   -0.065815    0.839200    11.00000    0.04528    0.03805 =
         0.04530    0.00045   -0.00247   -0.00775
AFIX 137
H24A  2    0.909002   -0.035315    0.814997    11.00000   -1.50000
H24B  2    0.799945   -0.085972    0.794738    11.00000   -1.50000
H24C  2    0.888036   -0.131614    0.871392    11.00000   -1.50000
AFIX   0
C11   1    0.839759   -0.063516    0.592264    11.00000    0.05038    0.03744 =
         0.04853    0.00680    0.00668   -0.00925
AFIX 137
H11A  2    0.911684   -0.106607    0.556345    11.00000   -1.50000
H11B  2    0.788356   -0.109738    0.609179    11.00000   -1.50000
H11C  2    0.871197   -0.038346    0.641594    11.00000   -1.50000
AFIX   0
C29   1    0.998476    0.631898    0.760511    11.00000    0.06595    0.04909 =
         0.10935   -0.02674    0.02404   -0.03553
AFIX 137
H29A  2    1.052063    0.599301    0.711397    11.00000   -1.50000
H29B  2    1.043214    0.601585    0.810676    11.00000   -1.50000
H29C  2    0.979287    0.712246    0.760141    11.00000   -1.50000
AFIX   0
C10   1    0.802299    0.186914    0.347738    11.00000    0.08377    0.07679 =
         0.03817    0.01603   -0.00713   -0.05214
AFIX 137
H10A  2    0.851030    0.234322    0.363817    11.00000   -1.50000
H10B  2    0.736085    0.227475    0.310592    11.00000   -1.50000
H10C  2    0.858956    0.120802    0.319100    11.00000   -1.50000
AFIX   0
C23   1    0.766379    0.142976    1.109146    11.00000    0.07923    0.06603 =
         0.04106    0.00041   -0.01367   -0.03130
AFIX 137
H23A  2    0.713492    0.216544    1.128720    11.00000   -1.50000
H23B  2    0.853741    0.142273    1.098803    11.00000   -1.50000
H23C  2    0.764637    0.088188    1.151416    11.00000   -1.50000
AFIX   0
C33   1    0.876568    0.330091    0.547798    11.00000    0.08147    0.08092 =
         0.04392   -0.00839   -0.01108   -0.03596
AFIX 137
H33A  2    0.815100    0.404281    0.542485    11.00000   -1.50000
H33B  2    0.831712    0.277955    0.562750    11.00000   -1.50000
H33C  2    0.924225    0.307322    0.494860    11.00000   -1.50000
AFIX   0
C27   1    0.745898    0.661282    0.854567    11.00000    0.06341    0.04823 =
         0.05387   -0.01467    0.00868   -0.01894
AFIX 137
H27A  2    0.718727    0.742019    0.850946    11.00000   -1.50000
H27B  2    0.795437    0.637533    0.904004    11.00000   -1.50000
H27C  2    0.671227    0.636979    0.858330    11.00000   -1.50000
AFIX   0
C28   1    0.755457    0.664956    0.666707    11.00000    0.09399    0.03779 =
         0.06108    0.01581    0.00447   -0.01089
AFIX 137
H28A  2    0.731729    0.745463    0.671870    11.00000   -1.50000
H28B  2    0.678759    0.643993    0.664101    11.00000   -1.50000
H28C  2    0.808455    0.640076    0.615969    11.00000   -1.50000
AFIX   0
C30   1    0.820508    0.356610    0.958837    11.00000    0.08372    0.11584 =
         0.06049    0.03297    0.01190   -0.01862
AFIX 137
H30A  2    0.851596    0.318628    1.010425    11.00000   -1.50000
H30B  2    0.755022    0.329263    0.937906    11.00000   -1.50000
H30C  2    0.784523    0.436268    0.969586    11.00000   -1.50000
AFIX   0
C34   1    1.104672    0.191131    0.645523    11.00000    0.06074    0.04060 =
         0.06776   -0.00904    0.00957   -0.00646
AFIX 137
H34A  2    1.148711    0.162667    0.592373    11.00000   -1.50000
H34B  2    1.059764    0.141509    0.666496    11.00000   -1.50000
H34C  2    1.166535    0.195388    0.685558    11.00000   -1.50000
AFIX   0
C31   1    1.070140    0.397627    0.914498    11.00000    0.05818    0.09611 =
         0.05137   -0.01451   -0.01633   -0.01492
AFIX 137
H31A  2    1.107075    0.363574    0.966045    11.00000   -1.50000
H31B  2    1.025216    0.476467    0.924286    11.00000   -1.50000
H31C  2    1.137733    0.388705    0.871678    11.00000   -1.50000
AFIX   0
C9    1    0.417525    0.227380    0.535433    11.00000    0.06959    0.07527 =
         0.04368    0.00648   -0.00248    0.00701
AFIX 137
H9A   2    0.374459    0.176955    0.516264    11.00000   -1.50000
H9B   2    0.387127    0.297322    0.505598    11.00000   -1.50000
H9C   2    0.399363    0.241247    0.595085    11.00000   -1.50000
AFIX   0
C32   1    1.044001    0.176227    0.872343    11.00000    0.08999    0.05524 =
         0.07576    0.02435   -0.02708   -0.01173
AFIX 137
H32A  2    1.112780    0.161864    0.829751    11.00000   -1.50000
H32B  2    0.985513    0.137121    0.857690    11.00000   -1.50000
H32C  2    1.079470    0.150160    0.926085    11.00000   -1.50000
AFIX   0
PART 1
C37   1    0.430226    0.475851    0.617023    21.00000    0.06686    0.05540 =
         0.07593    0.01388   -0.01159   -0.02684
AFIX 137
H37A  2    0.463087    0.412348    0.579149    21.00000   -1.50000
H37B  2    0.475783    0.528474    0.605634    21.00000   -1.50000
H37C  2    0.339667    0.511953    0.608856    21.00000   -1.50000
AFIX   0
C38   1    0.395507    0.552604    0.796034    21.00000    0.04719    0.05995 =
         0.11646   -0.02883   -0.00408    0.00181
AFIX 137
H38A  2    0.304680    0.589239    0.789213    21.00000   -1.50000
H38B  2    0.441661    0.603835    0.781307    21.00000   -1.50000
H38C  2    0.409902    0.530055    0.853892    21.00000   -1.50000
AFIX   0
PART 2
SI6   3    0.455912    0.414449    0.788266   -21.00000    0.03536    0.04011 =
         0.05699    0.00317    0.00004   -0.00936
C41   1    0.362475    0.327151    0.751599   -21.00000    0.03901    0.05724 =
         0.05595    0.00492   -0.00192   -0.01500
AFIX 137
H41A  2    0.409961    0.249020    0.760189   -21.00000   -1.50000
H41B  2    0.347534    0.339978    0.692425   -21.00000   -1.50000
H41C  2    0.281026    0.346765    0.782994   -21.00000   -1.50000
AFIX   0
C40   1    0.439246    0.438189    0.901163   -21.00000    0.07698    0.10392 =
         0.08175   -0.04841    0.03692   -0.03940
AFIX 137
H40A  2    0.349632    0.473870    0.917423   -21.00000   -1.50000
H40B  2    0.487827    0.486014    0.916592   -21.00000   -1.50000
H40C  2    0.471402    0.367330    0.929617   -21.00000   -1.50000
AFIX   0
C39   1    0.394439    0.550041    0.735023   -21.00000    0.05518    0.06750 =
         0.13663   -0.00536    0.00425   -0.00176
AFIX 137
H39A  2    0.303468    0.583132    0.748407   -21.00000   -1.50000
H39B  2    0.408555    0.538700    0.674894   -21.00000   -1.50000
H39C  2    0.439007    0.599504    0.753804   -21.00000   -1.50000
AFIX   0
HKLF 5


REM  213amjs25_a.res in P-1
REM wR2 = 0.1319, GooF = S = 0.923, Restrained GooF = 0.923 for all data
REM R1 = 0.0510 for 11369 Fo > 4sig(Fo) and 0.0733 for all 15964 data
REM 450 parameters refined using 16 restraints

END

WGHT      0.0832      0.0000

REM Highest difference peak  1.557,  deepest hole -0.411,  1-sigma level  0.091
Q1    1   0.7487  0.1857  0.7903  11.00000  0.05    1.56
Q2    1   0.7443  0.1768  0.6613  11.00000  0.05    1.29
Q3    1   0.6654  0.2063  0.7313  11.00000  0.05    1.21
Q4    1   0.8325  0.1568  0.7266  11.00000  0.05    1.21
Q5    1   0.7690  0.1183  0.7208  11.00000  0.05    0.88
Q6    1   0.5438  0.3983  0.7345  11.00000  0.05    0.64
Q7    1   0.7555  0.1780  0.8539  11.00000  0.05    0.59
Q8    1   0.8776  0.3982  0.6809  11.00000  0.05    0.59
Q9    1   0.6839  0.2575  0.6846  11.00000  0.05    0.52
Q10   1   0.8727  0.3968  0.8093  11.00000  0.05    0.51
Q11   1   0.7433  0.1844  0.6019  11.00000  0.05    0.51
Q12   1   0.9111  0.3438  0.6191  11.00000  0.05    0.50
Q13   1   0.8432  0.6010  0.6983  11.00000  0.05    0.47
Q14   1   0.6505  0.0344  0.7809  11.00000  0.05    0.47
Q15   1   0.5993  0.0598  0.7347  11.00000  0.05    0.45
Q16   1   0.6009  0.0774  0.6179  11.00000  0.05    0.45
Q17   1   0.7849  0.4252  0.7477  11.00000  0.05    0.43
Q18   1   0.5945  0.0544  0.8198  11.00000  0.05    0.43
Q19   1   0.9419  0.3428  0.8143  11.00000  0.05    0.42
Q20   1   1.0515  0.3584  0.6200  11.00000  0.05    0.42
Q21   1   0.9541  0.3785  0.7596  11.00000  0.05    0.41
Q22   1   0.9454  0.3393  0.9316  11.00000  0.05    0.41
Q23   1   0.7576  0.6531  0.7998  11.00000  0.05    0.41
Q24   1   0.4487  0.4201  0.6612  11.00000  0.05    0.41
Q25   1   0.8387  0.6071  0.8172  11.00000  0.05    0.40
;
_shelx_res_checksum                96843
_shelx_hkl_file
;
   0   0   2 159432. 654.561   1
   0   0   2 288598. 1052.21  -2
   0   0   2 288598. 1052.21   1
   0   0   3 12927.3 582.317  -2
   0   0   3 12927.3 582.317   1
   0   0  -5 15918.0 300.195   1
   0   0  -6 111952. 446.035   1
   0   0   7 14408.4 595.155   1
   0   0   8 64457.2 911.039   1
   0   0   9 1901.76 675.096   1
   0   0 -10 27781.7 1169.01   1
  -1   0 -10 29564.7 1701.36  -2
   0   0 -10 29564.7 1701.36   1
   0   0 -11 13126.4 667.285   1
  -1   0 -11 16207.7 1104.61  -2
   0   0 -11 16207.7 1104.61   1
   0   0 -12 1398.55 242.629   1
   1   0  12 3864.07 450.060  -2
   0   0  12 3864.07 450.060   1
   0   0 -13 10391.1 1024.09   1
   1   0  13 18329.1 355.418  -2
   0   0  13 18329.1 355.418   1
   1   0  14 269.075 297.412  -2
   0   0  14 269.075 297.412   1
   1   0  15 2049.15 281.645  -2
   0   0  15 2049.15 281.645   1
   1   0  16 325.553 301.527  -2
   0   0  16 325.553 301.527   1
   1   0  17 1734.85 322.579  -2
   0   0  17 1734.85 322.579   1
   1   0  18 310.160 304.605  -2
   0   0  18 310.160 304.605   1
   1   0  19 829.902 499.117  -2
   0   0  19 829.902 499.117   1
   1   1  19 82.7114 442.930  -2
   0  -1  19 82.7114 442.930   1
   1   1  18 6167.16 392.159  -2
   0  -1  18 6167.16 392.159   1
   1   1  17 314.569 323.428  -2
   0  -1  17 314.569 323.428   1
   1   1  16 12442.7 338.350  -2
   0  -1  16 12442.7 338.350   1
   1   1  15 3621.41 333.355  -2
   0  -1  15 3621.41 333.355   1
   1   1  14 27192.9 400.733  -2
   0  -1  14 27192.9 400.733   1
   0  -1  13 1040.82 476.554   1
   1   1  13 10095.0 347.184  -2
   0  -1  13 10095.0 347.184   1
   0  -1  12 19729.3 449.805   1
   1   1  12 24021.6 413.553  -2
   0  -1  12 24021.6 413.553   1
   0   1 -11 2961.03 500.842   1
  -1  -1 -11 21865.0 1605.01  -2
   0   1 -11 21865.0 1605.01   1
   0   1 -10 37209.7 621.795   1
  -1  -1 -10 52192.3 1798.31  -2
   0   1 -10 52192.3 1798.31   1
   0   1  -9 23607.6 538.787   1
   0   1  -8 38748.7 580.966   1
   0  -1   7 80007.7 745.007   1
   0  -1   6 73529.8 579.596   1
   0  -1   5 115030. 674.486   1
   0   1  -4 50604.1 524.554   1
   0   1   4 61303.2 846.166  -2
   0  -1   4 61303.2 846.166   1
   0  -1   3 18135.2 275.070   1
   0  -1  -3 23873.6 957.748  -2
   0   1  -3 23873.6 957.748   1
   0   1  -2 64995.4 404.542   1
   0  -1  -2 112280. 703.577  -2
   0   1  -2 112280. 703.577   1
   0  -1   1 216552. 670.746   1
   0  -1   0 76125.0 320.682  -2
   0   1   0 76125.0 320.682   1
   0  -1  -1 172330. 645.751   1
   0   1  -1 400003. 1299.52  -2
   0  -1  -1 400003. 1299.52   1
   0  -1  -2 36233.9 330.158   1
   0   1   3 4075.17 222.426   1
   0  -1   3 22930.4 580.556  -2
   0   1   3 22930.4 580.556   1
   0   1   4 12896.0 279.685   1
   0   1   5 28404.1 412.754   1
   0   1   6 360.806 302.500   1
   0   1   7 4262.19 924.780   1
   0   1   8 669.716 950.153   1
   0   1   9 6798.32 1011.70   1
   0   1  10 17868.4 1237.28   1
  -1   1 -10 25622.7 1785.54  -2
   0  -1 -10 25622.7 1785.54   1
   0  -1 -11 8336.52 1025.83   1
  -1   1 -11 50849.1 1476.08  -2
   0  -1 -11 50849.1 1476.08   1
   0  -1 -12 1101.06 272.908   1
  -1   1 -12 6561.86 407.082  -2
   0  -1 -12 6561.86 407.082   1
   0   1  13 17304.7 540.332   1
   1  -1  13 59870.6 463.282  -2
   0   1  13 59870.6 463.282   1
   1  -1  14 1775.06 305.272  -2
   0   1  14 1775.06 305.272   1
   1  -1  15 819.960 291.237  -2
   0   1  15 819.960 291.237   1
   1  -1  16 4262.80 321.948  -2
   0   1  16 4262.80 321.948   1
   1  -1  17 319.287 329.613  -2
   0   1  17 319.287 329.613   1
   1  -1  18 36.1230 344.914  -2
   0   1  18 36.1230 344.914   1
   1   2  19 1047.33 445.674  -2
   0  -2  19 1047.33 445.674   1
   1   2  18 326.977 338.432  -2
   0  -2  18 326.977 338.432   1
   1   2  17 5235.67 319.208  -2
   0  -2  17 5235.67 319.208   1
   1   2  16 2896.07 338.121  -2
   0  -2  16 2896.07 338.121   1
   1   2  15 9387.46 370.768  -2
   0  -2  15 9387.46 370.768   1
  -1  -2 -14 5442.71 308.606  -2
   0   2 -14 5442.71 308.606   1
   0  -2  13 2915.80 490.286   1
   1   2  13 3575.76 352.275  -2
   0  -2  13 3575.76 352.275   1
   0  -2  12 293.903 230.912   1
   1   2  12 11651.0 473.454  -2
   0  -2  12 11651.0 473.454   1
   0   2 -11-453.754 447.487   1
   0  -2  10 16531.1 513.363   1
   0   2  -9 3919.12 375.001   1
   0   2  -8 10250.5 485.919   1
   0   2  -7 10678.3 450.262   1
   0   2  -6 6625.06 248.259   1
   0  -2   5 13347.0 293.402   1
   0   2  -4 19878.0 326.924   1
   0   2  -3 35283.0 551.660   1
   0  -2   2 1666.13 388.369   1
   0   2   1 16900.6 585.311  -2
   0  -2   1 16900.6 585.311   1
   0  -2   0 1024.65 258.781  -2
   0   2   0 1024.65 258.781   1
   0  -2   1 15119.4 602.523  -2
   0   2   1 15119.4 602.523   1
   0   2   2 415.413 405.498   1
   0   2   3 111281. 830.479   1
   0   2  -3 146714. 846.049  -2
   0  -2  -3 146714. 846.049   1
   0  -2  -4 7312.87 276.228   1
   0   2  -4 30416.9 1156.96  -2
   0  -2  -4 30416.9 1156.96   1
   0  -2  -5 46410.7 271.127   1
   0  -2  -6 8195.95 422.112   1
   0   2   7 5478.34 641.831   1
   0  -2  -8 245.206 570.348   1
   0  -2  -9 2324.79 497.364   1
   0  -2 -10 411.548 548.699   1
   0   2  11 11152.6 1202.67   1
  -1   2 -11 19140.4 1353.78  -2
   0  -2 -11 19140.4 1353.78   1
   0   2  12 773.090 412.685   1
  -1   2 -12 9012.41 341.188  -2
   0  -2 -12 9012.41 341.188   1
   0  -2 -13-810.425 1141.72   1
   1  -2  13 8294.56 335.449  -2
   0   2  13 8294.56 335.449   1
   1  -2  14 32343.5 457.892  -2
   0   2  14 32343.5 457.892   1
   1  -2  15 1360.66 342.479  -2
   0   2  15 1360.66 342.479   1
   1  -2  16 1630.74 349.332  -2
   0   2  16 1630.74 349.332   1
   1  -2  17 2126.98 473.116  -2
   0   2  17 2126.98 473.116   1
   1  -2  18 3688.58 451.518  -2
   0   2  18 3688.58 451.518   1
   1  -2  19 781.386 482.448  -2
   0   2  19 781.386 482.448   1
   1   3  19 665.465 426.858  -2
   0  -3  19 665.465 426.858   1
   1   3  18 2593.75 339.806  -2
   0  -3  18 2593.75 339.806   1
   1   3  17 411.739 303.143  -2
   0  -3  17 411.739 303.143   1
  -1  -3 -16 9364.73 351.156  -2
   0   3 -16 9364.73 351.156   1
   1   3  15 1720.68 356.455  -2
   0  -3  15 1720.68 356.455   1
  -1  -3 -14 8630.03 332.516  -2
   0   3 -14 8630.03 332.516   1
   0  -3  13 5930.46 660.364   1
   1   3  13 7501.71 337.398  -2
   0  -3  13 7501.71 337.398   1
   0  -3  12 6848.40 266.418   1
   1   3  12 8970.01 603.902  -2
   0  -3  12 8970.01 603.902   1
   0   3 -11 2186.08 550.091   1
   0  -3  10 450.747 408.417   1
   0   3  -9 28734.9 573.184   1
   0   3  -8 2451.77 423.106   1
   0  -3   7 14955.4 408.097   1
   0   3  -6 5884.71 376.062   1
   0  -3   5 6524.86 374.167   1
   0   3  -4 71112.3 542.028   1
   0  -3   3 43006.6 571.025   1
   0   3   2 4310.44 652.293  -2
   0  -3   2 4310.44 652.293   1
   0   3   1 5417.88 414.135  -2
   0  -3   1 5417.88 414.135   1
   0   3   0 2222.74 512.286  -2
   0  -3   0 2222.74 512.286   1
   0   3  -1 5348.52 564.600  -2
   0  -3  -1 5348.52 564.600   1
   0   3  -2 4530.85 686.242  -2
   0  -3  -2 4530.85 686.242   1
   0  -3  -3 2238.21 421.736   1
   0   3   4 18944.4 655.750   1
   0  -3  -5 25704.3 419.853   1
   0  -3  -6 16339.3 296.204   1
   0   3   7 30730.5 487.096   1
   0  -3  -8 1.21200 511.228   1
   0   3   9 12877.6 559.803   1
   0   3  10 34.2457 486.817   1
   0   3  11 13021.7 1264.04   1
  -1   3 -11 8795.18 1418.97  -2
   0  -3 -11 8795.18 1418.97   1
   0   3  12 124.405 413.007   1
   1  -3  12 1560.61 330.247  -2
   0   3  12 1560.61 330.247   1
   0   3  13 3166.05 586.084   1
   1  -3  13 3141.64 401.482  -2
   0   3  13 3141.64 401.482   1
   1  -3  14 7419.19 396.776  -2
   0   3  14 7419.19 396.776   1
   1  -3  15 8843.57 425.756  -2
   0   3  15 8843.57 425.756   1
   1  -3  16 5629.56 424.309  -2
   0   3  16 5629.56 424.309   1
   1  -3  17 934.118 423.590  -2
   0   3  17 934.118 423.590   1
   1  -3  18 1371.09 544.389  -2
   0   3  18 1371.09 544.389   1
   1  -3  19 2981.38 492.821  -2
   0   3  19 2981.38 492.821   1
   1   4  19 22.5018 397.297  -2
   0  -4  19 22.5018 397.297   1
   1   4  18 269.488 222.245  -2
   0  -4  18 269.488 222.245   1
   0  -4  17 1165.76 456.431   1
   1   4  17 3293.68 341.489  -2
   0  -4  17 3293.68 341.489   1
   1   4  16 193.753 328.439  -2
   0  -4  16 193.753 328.439   1
  -1  -4 -15 8658.34 407.952  -2
   0   4 -15 8658.34 407.952   1
   0  -4  14 2480.22 586.802   1
   1   4  14 4099.65 495.393  -2
   0  -4  14 4099.65 495.393   1
   0  -4  13 3940.53 627.158   1
   1   4  13 4430.70 494.518  -2
   0  -4  13 4430.70 494.518   1
   0   4 -12 2879.92 291.924   1
   1   4  12 5920.17 545.095  -2
   0  -4  12 5920.17 545.095   1
   0   4 -11 361.974 249.735   1
   0   4 -10 8747.48 575.761   1
   0   4  -9 594.891 448.710   1
   0  -4   8 5431.67 418.311   1
   0   4  -7 11721.2 498.673   1
   0   4  -6 364.881 466.107   1
   0   4  -5 38643.4 583.363   1
   0   4  -4 790.733 466.548   1
   0  -4   3 108070. 1529.58   1
   0  -4  -3 168882. 1052.31  -2
   0   4  -3 168882. 1052.31   1
   0  -4  -2 29185.0 575.956  -2
   0   4  -2 29185.0 575.956   1
   0  -4  -1 150153. 962.054  -2
   0   4  -1 150153. 962.054   1
   0   4   0 272356. 1258.08  -2
   0  -4   0 272356. 1258.08   1
   0   4  -1 138800. 950.394  -2
   0  -4  -1 138800. 950.394   1
   0  -4   2 26880.6 660.445  -2
   0   4   2 26880.6 660.445   1
   0  -4  -3 57954.3 1245.51   1
   0  -4   3 166054. 1281.78  -2
   0   4   3 166054. 1281.78   1
   0   4   4 43827.4 776.864   1
   0   4   5 19312.7 681.443   1
   0  -4  -6 78072.8 892.031   1
   0  -4  -7 1646.14 398.512   1
   0  -4  -8 65877.5 1070.73   1
   0   4   9 268.948 555.828   1
   0  -4 -10 55981.7 1157.93   1
   0   4  11 5183.40 291.965   1
   1  -4  11 9695.86 640.628  -2
   0   4  11 9695.86 640.628   1
   0   4  12 1926.04 343.017   1
  -1   4 -12 5076.56 512.991  -2
   0  -4 -12 5076.56 512.991   1
   0   4  13 1717.28 370.993   1
  -1   4 -13 2473.47 475.155  -2
   0  -4 -13 2473.47 475.155   1
   1  -4  14 11630.4 484.246  -2
   0   4  14 11630.4 484.246   1
   1  -4  15 3460.15 450.084  -2
   0   4  15 3460.15 450.084   1
   1  -4  16 7398.89 498.306  -2
   0   4  16 7398.89 498.306   1
   1  -4  17 1870.43 409.003  -2
   0   4  17 1870.43 409.003   1
   1  -4  18 3302.04 561.904  -2
   0   4  18 3302.04 561.904   1
   1  -4  19 420.382 542.017  -2
   0   4  19 420.382 542.017   1
   1   5  19 1728.29 366.951  -2
   0  -5  19 1728.29 366.951   1
   1   5  18 605.382 251.844  -2
   0  -5  18 605.382 251.844   1
   1   5  17-37.7948 292.105  -2
   0  -5  17-37.7948 292.105   1
   1   5  16 755.933 351.747  -2
   0  -5  16 755.933 351.747   1
   0  -5  15 16.9610 487.926   1
   1   5  15 460.556 428.743  -2
   0  -5  15 460.556 428.743   1
   0  -5  14 2315.41 545.838   1
   1   5  14 3023.11 375.476  -2
   0  -5  14 3023.11 375.476   1
   0  -5  13 5069.55 419.537   1
  -1  -5 -13 8653.48 572.872  -2
   0   5 -13 8653.48 572.872   1
   0  -5  12 1651.49 320.390   1
  -1  -5 -12 2878.78 617.637  -2
   0   5 -12 2878.78 617.637   1
   0  -5  11 6653.54 276.091   1
  -1  -5 -11 19771.6 2115.56  -2
   0   5 -11 19771.6 2115.56   1
   0   5 -10 31806.7 548.525   1
   0   5  -9 157.523 654.280   1
   0   5  -8 24676.1 721.130   1
   0   5  -7 1479.11 481.493   1
   0   5  -6 52627.4 756.157   1
   0  -5   5 1099.38 399.070   1
   0  -5  -4 169036. 1216.08  -2
   0   5  -4 169036. 1216.08   1
   0  -5  -3 14281.1 687.519  -2
   0   5  -3 14281.1 687.519   1
   0  -5  -2 190533. 1185.19  -2
   0   5  -2 190533. 1185.19   1
   0  -5  -1 30042.4 746.224  -2
   0   5  -1 30042.4 746.224   1
   0  -5   0 251155. 1039.79  -2
   0   5   0 251155. 1039.79   1
   0  -5   1 29278.7 851.968  -2
   0   5   1 29278.7 851.968   1
   0   5  -2 187528. 1230.90  -2
   0  -5  -2 187528. 1230.90   1
   0   5  -3 11578.0 729.377  -2
   0  -5  -3 11578.0 729.377   1
   0  -5  -4 59375.7 1197.83   1
   0  -5   4 167047. 1505.28  -2
   0   5   4 167047. 1505.28   1
   0   5   5 11323.5 591.501   1
   0   5  -5 13281.2 1764.97  -2
   0  -5  -5 13281.2 1764.97   1
   0  -5  -6 19242.1 880.571   1
   0   5  -6 76392.1 2300.25  -2
   0  -5  -6 76392.1 2300.25   1
   0  -5  -7 4400.63 463.401   1
   0   5  -7 8369.60 1774.45  -2
   0  -5  -7 8369.60 1774.45   1
   0   5   8 1427.84 751.982   1
   0   5  -8 26896.9 2054.73  -2
   0  -5  -8 26896.9 2054.73   1
   0  -5  -9 5111.06 577.478   1
   0   5  10 1802.14 362.339   1
   0   5  11 3931.07 284.345   1
  -1   5 -11 11561.7 2308.37  -2
   0  -5 -11 11561.7 2308.37   1
   0   5  12 2922.65 400.791   1
   1  -5  12 10782.3 548.265  -2
   0   5  12 10782.3 548.265   1
   0   5  13 79.4740 437.094   1
   1  -5  13 12200.6 550.839  -2
   0   5  13 12200.6 550.839   1
   0   5  14 290.897 569.716   1
   1  -5  14 1244.75 522.974  -2
   0   5  14 1244.75 522.974   1
   1  -5  15 1750.56 451.089  -2
   0   5  15 1750.56 451.089   1
   1  -5  16 772.820 473.335  -2
   0   5  16 772.820 473.335   1
   1  -5  17 95.4641 331.293  -2
   0   5  17 95.4641 331.293   1
   1  -5  18 444.514 527.934  -2
   0   5  18 444.514 527.934   1
   0   5  19 276.037 326.237   1
   1   6  18 5293.68 336.430  -2
   0  -6  18 5293.68 336.430   1
   1   6  17-27.0256 263.974  -2
   0  -6  17-27.0256 263.974   1
   1   6  16 2758.67 334.904  -2
   0  -6  16 2758.67 334.904   1
   0  -6  15 520.527 390.569   1
   1   6  15 301.057 286.866  -2
   0  -6  15 301.057 286.866   1
   0  -6  14 3293.60 334.664   1
   1   6  14 14106.2 496.009  -2
   0  -6  14 14106.2 496.009   1
   0  -6  13 8001.51 404.892   1
  -1  -6 -13 12576.5 597.876  -2
   0   6 -13 12576.5 597.876   1
   0  -6  12 21430.5 442.106   1
  -1  -6 -12 53403.4 890.495  -2
   0   6 -12 53403.4 890.495   1
   0  -6  11 2598.21 325.080   1
  -1  -6 -11 3117.12 1997.42  -2
   0   6 -11 3117.12 1997.42   1
   0  -6  10 227.638 281.053   1
   0  -6   9 7969.26 299.650   1
   0   6  -8 1514.29 598.619   1
   0   6  -7 4099.58 812.069   1
   0   6   7 6342.92 1538.08  -2
   0  -6   7 6342.92 1538.08   1
   0   6  -6 4458.79 618.177   1
   0   6   6 2468.73 1514.02  -2
   0  -6   6 2468.73 1514.02   1
   0  -6   5 30783.4 949.541   1
   0  -6  -5 31745.4 1808.20  -2
   0   6  -5 31745.4 1808.20   1
   0  -6  -4 19866.0 807.849  -2
   0   6  -4 19866.0 807.849   1
   0  -6  -3 18877.8 820.173  -2
   0   6  -3 18877.8 820.173   1
   0  -6  -2 1251.09 725.861  -2
   0   6  -2 1251.09 725.861   1
   0   6   1 12890.6 843.856  -2
   0  -6   1 12890.6 843.856   1
   0   6   0 76771.3 882.268  -2
   0  -6   0 76771.3 882.268   1
   0  -6   1 11894.3 746.679  -2
   0   6   1 11894.3 746.679   1
   0   6  -2 1385.51 802.572  -2
   0  -6  -2 1385.51 802.572   1
   0   6  -3 20425.7 787.234  -2
   0  -6  -3 20425.7 787.234   1
   0  -6  -4 189.650 932.436   1
   0   6  -4 18977.8 742.780  -2
   0  -6  -4 18977.8 742.780   1
   0  -6  -5 2257.06 650.177   1
   0   6  -5 34200.4 1094.23  -2
   0  -6  -5 34200.4 1094.23   1
   0  -6  -6 731.034 621.847   1
   0  -6   6 5502.78 1033.37  -2
   0   6   6 5502.78 1033.37   1
   0  -6  -7 864.586 510.102   1
   0   6  -7 4981.32 1281.52  -2
   0  -6  -7 4981.32 1281.52   1
   0  -6  -8 6911.01 743.129   1
   0   6  -8 7763.72 1359.72  -2
   0  -6  -8 7763.72 1359.72   1
   0  -6  -9 503.684 398.532   1
   0   6  10 645.080 336.048   1
   0  -6 -11 13105.9 343.787   1
   0   6  12 11.3003 389.117   1
   1  -6  12 15765.2 746.217  -2
   0   6  12 15765.2 746.217   1
   0   6  13 2240.43 893.054   1
   1  -6  13 3728.27 544.931  -2
   0   6  13 3728.27 544.931   1
   1  -6  14 5761.23 465.983  -2
   0   6  14 5761.23 465.983   1
   1  -6  15 2760.53 512.737  -2
   0   6  15 2760.53 512.737   1
   1  -6  16 1340.17 481.108  -2
   0   6  16 1340.17 481.108   1
   1  -6  17 4055.41 458.326  -2
   0   6  17 4055.41 458.326   1
   1  -6  18 1243.54 470.246  -2
   0   6  18 1243.54 470.246   1
   0  -7  18-349.200 317.469   1
   1   7  17 573.469 304.146  -2
   0  -7  17 573.469 304.146   1
   1   7  16-104.762 380.970  -2
   0  -7  16-104.762 380.970   1
   1   7  15 2393.86 340.084  -2
   0  -7  15 2393.86 340.084   1
   0  -7  14 1252.25 325.126   1
   1   7  14 2255.51 380.277  -2
   0  -7  14 2255.51 380.277   1
   0  -7  13 935.652 596.784   1
   1   7  13 15477.5 591.001  -2
   0  -7  13 15477.5 591.001   1
   0  -7  12 1062.52 334.245   1
   0  -7  11 4965.77 311.177   1
  -1  -7 -11 18934.2 2195.02  -2
   0   7 -11 18934.2 2195.02   1
   0  -7  10 7161.45 321.342   1
   0  -7   9 8389.64 313.738   1
   0  -7   8 3122.19 247.195   1
   0   7  -7 6568.70 910.285   1
   0   7   7 22187.3 1935.19  -2
   0  -7   7 22187.3 1935.19   1
   0   7  -6-52.3132 723.816   1
   0   7   6 16677.3 1268.90  -2
   0  -7   6 16677.3 1268.90   1
   0  -7  -5 12428.6 906.550  -2
   0   7  -5 12428.6 906.550   1
   0   7   4 23610.2 953.432  -2
   0  -7   4 23610.2 953.432   1
   0  -7  -3 12960.5 961.625  -2
   0   7  -3 12960.5 961.625   1
   0  -7  -2 2259.60 873.904  -2
   0   7  -2 2259.60 873.904   1
   0  -7  -1 100922. 1689.21  -2
   0   7  -1 100922. 1689.21   1
   0   7   0 1616.81 674.826  -2
   0  -7   0 1616.81 674.826   1
   0   7  -1 93344.0 1159.84  -2
   0  -7  -1 93344.0 1159.84   1
   0  -7   2 1043.20 652.633  -2
   0   7   2 1043.20 652.633   1
   0   7  -3 12107.0 791.546  -2
   0  -7  -3 12107.0 791.546   1
   0  -7  -4 25236.3 1385.27   1
   0   7  -4 18668.4 1091.76  -2
   0  -7  -4 18668.4 1091.76   1
   0  -7  -5 10064.0 1176.60   1
   0   7  -5 11598.0 881.025  -2
   0  -7  -5 11598.0 881.025   1
   0  -7  -6 15836.3 1266.63   1
   0   7  -6 14797.2 926.072  -2
   0  -7  -6 14797.2 926.072   1
   0  -7  -7 15436.2 680.156   1
   0   7  -7 23297.2 1479.51  -2
   0  -7  -7 23297.2 1479.51   1
   0   7   8 1953.92 413.608   1
   0   7   9 15447.0 466.315   1
   0  -7 -10 2638.95 472.096   1
   0   7  11-145.781 467.960   1
   0   7  12 9973.00 570.518   1
  -1   7 -12 8515.33 2474.00  -2
   0  -7 -12 8515.33 2474.00   1
   0   7  13 248.626 651.724   1
  -1   7 -13 10627.2 941.199  -2
   0  -7 -13 10627.2 941.199   1
   1  -7  14 4742.52 481.412  -2
   0   7  14 4742.52 481.412   1
   1  -7  15 477.307 462.695  -2
   0   7  15 477.307 462.695   1
   1  -7  16 1560.63 421.642  -2
   0   7  16 1560.63 421.642   1
   1  -7  17-286.135 315.109  -2
   0   7  17-286.135 315.109   1
   0   7  18 411.457 331.476   1
   0  -8  17 509.418 323.909   1
   0  -8  16 7.04126 258.501   1
   1   8  16 870.363 646.486  -2
   0  -8  16 870.363 646.486   1
   0  -8  15 2499.85 331.481   1
   1   8  15 6400.69 509.766  -2
   0  -8  15 6400.69 509.766   1
   0  -8  14-125.629 318.703   1
   1   8  14 3150.07 368.295  -2
   0  -8  14 3150.07 368.295   1
   0  -8  13 2477.25 320.688   1
   1   8  13 2783.58 496.654  -2
   0  -8  13 2783.58 496.654   1
   0  -8  12 272.249 318.719   1
   0  -8  11 2724.85 303.208   1
   0  -8  10 3115.19 317.782   1
   0  -8   9 5881.45 317.386   1
   0  -8   8 10999.2 322.465   1
   0  -8   7 15585.9 312.787   1
   0   8   7 20066.4 2174.39  -2
   0  -8   7 20066.4 2174.39   1
   0   8  -6 8447.76 307.653   1
   0   8   6 8852.78 1963.53  -2
   0  -8   6 8852.78 1963.53   1
   0   8   5 21603.7 973.678  -2
   0  -8   5 21603.7 973.678   1
   0  -8  -4 10326.5 1009.23  -2
   0   8  -4 10326.5 1009.23   1
   0  -8  -3 10060.1 997.270  -2
   0   8  -3 10060.1 997.270   1
   0  -8  -2 58318.8 1884.21  -2
   0   8  -2 58318.8 1884.21   1
   0   8   1 12353.5 1152.08  -2
   0  -8   1 12353.5 1152.08   1
   0  -8   0 145791. 1963.99  -2
   0   8   0 145791. 1963.99   1
   0  -8   1 12616.3 988.384  -2
   0   8   1 12616.3 988.384   1
   0   8  -2 53840.3 1225.43  -2
   0  -8  -2 53840.3 1225.43   1
   0   8  -3 8520.33 890.708  -2
   0  -8  -3 8520.33 890.708   1
   0   8  -4 11642.0 924.815  -2
   0  -8  -4 11642.0 924.815   1
   0  -8  -5 24378.8 1551.94   1
   0   8  -5 17062.0 1192.90  -2
   0  -8  -5 17062.0 1192.90   1
   0  -8  -6 1282.77 1105.40   1
   0  -8   6 8651.92 767.570  -2
   0   8   6 8651.92 767.570   1
   0  -8  -7 5679.34 956.361   1
   0   8  -7 20844.2 1002.49  -2
   0  -8  -7 20844.2 1002.49   1
   0   8   8 3237.43 573.377   1
   0  -8  -9 5315.69 535.289   1
   0  -8 -10 186.790 731.941   1
   0   8  11 9788.14 524.372   1
   0   8  12 97.2993 455.848   1
   0   8  13 6762.90 482.349   1
   0   8  14 1678.49 545.590   1
   1  -8  14 3666.97 494.183  -2
   0   8  14 3666.97 494.183   1
   0   8  15 858.488 496.681   1
   1  -8  15 1623.29 427.347  -2
   0   8  15 1623.29 427.347   1
   0   8  16 1433.33 632.914   1
   1  -8  16 2169.05 386.911  -2
   0   8  16 2169.05 386.911   1
   0   8  17-37.5556 194.984   1
   0  -9  16 1069.00 314.943   1
   1   9  16 2543.69 456.111  -2
   0  -9  16 2543.69 456.111   1
   1   9  15 426.630 362.718  -2
   0  -9  15 426.630 362.718   1
   0  -9  14 2521.47 439.026   1
   1   9  14 2861.62 665.138  -2
   0  -9  14 2861.62 665.138   1
   0  -9  13 330.569 496.256   1
   1   9  13 2115.00 603.795  -2
   0  -9  13 2115.00 603.795   1
   0  -9  12 255.715 290.287   1
   0  -9  11 450.496 302.767   1
   0  -9  10 609.831 309.367   1
   0   9  -9 6169.48 336.462   1
   0  -9   8 2394.29 304.269   1
   0  -9   7 18574.6 380.071   1
   0   9   7 22889.2 2484.05  -2
   0  -9   7 22889.2 2484.05   1
   0   9  -6 293.757 356.779   1
   0  -9  -6 21429.4 795.789  -2
   0   9  -6 21429.4 795.789   1
   0  -9   5 10686.6 441.532   1
   0   9   5 12006.4 660.785  -2
   0  -9   5 12006.4 660.785   1
   0   9   4 42626.8 517.592  -2
   0  -9   4 42626.8 517.592   1
   0   9   3 32484.4 462.345  -2
   0  -9   3 32484.4 462.345   1
   0   9   2 23603.3 668.298  -2
   0  -9   2 23603.3 668.298   1
   0   9   1 55409.3 814.586  -2
   0  -9   1 55409.3 814.586   1
   0   9   0 17022.4 851.884  -2
   0  -9   0 17022.4 851.884   1
   0  -9   1 58635.3 1201.18  -2
   0   9   1 58635.3 1201.18   1
   0   9  -2 22023.5 895.999  -2
   0  -9  -2 22023.5 895.999   1
   0   9  -3 33146.9 940.210  -2
   0  -9  -3 33146.9 940.210   1
   0   9  -4 39904.0 948.606  -2
   0  -9  -4 39904.0 948.606   1
   0  -9  -5 1987.39 1274.30   1
   0   9  -5 12922.9 826.981  -2
   0  -9  -5 12922.9 826.981   1
   0  -9  -6 18011.8 761.617   1
   0  -9   6 15810.1 880.394  -2
   0   9   6 15810.1 880.394   1
   0   9   7 3335.33 1026.62   1
   0   9  -7 20992.8 1061.42  -2
   0  -9  -7 20992.8 1061.42   1
   0   9   8 7316.56 741.232   1
   0   9   9 426.024 636.190   1
   0   9  10 1924.91 471.883   1
   0  -9 -11 188.087 439.454   1
   0   9  12 10854.5 479.592   1
   0   9  13 335.914 378.826   1
   0   9  14 1706.47 338.075   1
   1  -9  14 3414.06 555.904  -2
   0   9  14 3414.06 555.904   1
   0   9  15 1863.11 249.758   1
   0   9  16-155.179 259.193   1
   0 -10  15 594.159 189.648   1
   0 -10  14 1693.93 283.924   1
   0 -10  13 72.2460 224.613   1
   0 -10  12 4941.19 345.476   1
   0 -10  11 0.73170 365.471   1
   0 -10  10 6363.43 314.024   1
   0 -10   9-35.9114 282.785   1
   0 -10   8 9744.76 436.499   1
   0 -10   7 80.4162 359.453   1
   0 -10   6 16451.8 710.733   1
   0  10   6 17188.5 803.367  -2
   0 -10   6 17188.5 803.367   1
   0  10   5 5625.06 536.022  -2
   0 -10   5 5625.06 536.022   1
   0  10   4 22489.3 589.849  -2
   0 -10   4 22489.3 589.849   1
   0 -10  -3 18784.6 548.211  -2
   0  10  -3 18784.6 548.211   1
   0 -10  -2 19027.8 651.910  -2
   0  10  -2 19027.8 651.910   1
   0  10   1 4837.68 551.595  -2
   0 -10   1 4837.68 551.595   1
   0  10   0 3446.64 431.166  -2
   0 -10   0 3446.64 431.166   1
   0 -10   1 5544.27 558.136  -2
   0  10   1 5544.27 558.136   1
   0  10  -2 18432.0 603.684  -2
   0 -10  -2 18432.0 603.684   1
   0  10  -3 18451.0 890.953  -2
   0 -10  -3 18451.0 890.953   1
   0  10  -4 25134.1 998.670  -2
   0 -10  -4 25134.1 998.670   1
   0 -10  -5 2998.86 757.796   1
   0  10  -5 4904.57 1030.47  -2
   0 -10  -5 4904.57 1030.47   1
   0 -10  -6-362.589 729.499   1
   0 -10   6 18994.7 1116.86  -2
   0  10   6 18994.7 1116.86   1
   0 -10  -7 76.3368 505.619   1
   0  10   8 718.562 609.879   1
   0  10   9 115.920 606.161   1
   0  10  10-255.567 436.594   1
   0  10  11 275.435 397.887   1
   0  10  12 61.6670 363.790   1
   0  10  13 62.4771 514.975   1
   0  10  14 688.771 245.009   1
   0  10  15 633.777 293.972   1
   0 -11  14 608.223 234.365   1
   0 -11  13 3542.82 195.651   1
   0 -11  12 329.238 282.239   1
   0 -11  11 4924.96 340.221   1
   0 -11  10 111.891 358.292   1
   0 -11   9 1957.34 364.102   1
   0 -11   8-86.1444 312.456   1
   0 -11   7 953.372 354.984   1
   0  11   6 637.530 502.727  -2
   0 -11   6 637.530 502.727   1
   0  11   5 10854.3 550.463  -2
   0 -11   5 10854.3 550.463   1
   0  11   4 5763.77 509.936  -2
   0 -11   4 5763.77 509.936   1
   0  11   3 7341.00 876.961  -2
   0 -11   3 7341.00 876.961   1
   0  11   2 6356.39 845.692  -2
   0 -11   2 6356.39 845.692   1
   0  11   1 8562.52 834.547  -2
   0 -11   1 8562.52 834.547   1
   0  11   0 512.402 601.182  -2
   0 -11   0 512.402 601.182   1
   0  11  -1 7435.50 667.241  -2
   0 -11  -1 7435.50 667.241   1
   0  11  -2 6186.91 623.200  -2
   0 -11  -2 6186.91 623.200   1
   0  11  -3 6713.03 1163.06  -2
   0 -11  -3 6713.03 1163.06   1
   0 -11   4 5422.75 818.460  -2
   0  11   4 5422.75 818.460   1
   0 -11   5 8312.08 789.822  -2
   0  11   5 8312.08 789.822   1
   0 -11  -6-30.0243 724.766   1
   0 -11   6 1378.70 1123.66  -2
   0  11   6 1378.70 1123.66   1
   0 -11  -7 10834.7 765.279   1
   0 -11   7 10151.9 1265.09  -2
   0  11   7 10151.9 1265.09   1
   0 -11  -8-797.841 575.023   1
   0  11   9 10493.4 797.325   1
   0  11  10 293.138 630.131   1
   0  11  11 2518.01 575.239   1
   0  11  12 845.655 487.235   1
   0  11  13 1217.94 203.708   1
   0 -12  12 233.489 226.321   1
   0 -12  11 386.208 263.918   1
   0 -12  10 489.221 453.408   1
   0 -12   9 852.468 593.283   1
   0 -12   8 17.4142 272.967   1
   0 -12   7 4776.24 318.880   1
   0  12   6 15952.6 860.887  -2
   0 -12   6 15952.6 860.887   1
   0  12   5 14332.6 842.261  -2
   0 -12   5 14332.6 842.261   1
   0  12   4 3613.08 770.000  -2
   0 -12   4 3613.08 770.000   1
   0  12   3 11230.9 821.723  -2
   0 -12   3 11230.9 821.723   1
   0  12   2 18906.1 909.825  -2
   0 -12   2 18906.1 909.825   1
   0  12   1 17524.2 900.360  -2
   0 -12   1 17524.2 900.360   1
   0  12   0 29550.9 958.866  -2
   0 -12   0 29550.9 958.866   1
   0  12  -1 20545.1 844.207  -2
   0 -12  -1 20545.1 844.207   1
   0  12  -2 17067.5 646.591  -2
   0 -12  -2 17067.5 646.591   1
   0 -12   3 12134.3 1178.89  -2
   0  12   3 12134.3 1178.89   1
   0 -12   4 1929.56 1092.18  -2
   0  12   4 1929.56 1092.18   1
   0 -12   5 13603.4 1201.32  -2
   0  12   5 13603.4 1201.32   1
   0 -12   6 10498.1 1239.06  -2
   0  12   6 10498.1 1239.06   1
   0  12   7 346.648 764.703   1
   0 -12   7 6909.18 1379.53  -2
   0  12   7 6909.18 1379.53   1
   0  12   8 17370.3 512.411   1
   0  12   9-523.009 585.480   1
   0  12  10 5290.56 541.397   1
   0  12  11 67.5030 426.083   1
   0  12  12 1817.17 210.910   1
   0 -13  10 3229.93 247.295   1
   0 -13   9 60.1996 252.961   1
   0 -13   8 1793.67 211.434   1
   0 -13   7 841.668 346.144   1
   0  13   6 7217.02 581.823  -2
   0 -13   6 7217.02 581.823   1
   0  13   5 5826.32 712.589  -2
   0 -13   5 5826.32 712.589   1
   0  13   4 5983.97 523.418  -2
   0 -13   4 5983.97 523.418   1
   0  13   3 2859.34 522.703  -2
   0 -13   3 2859.34 522.703   1
   0  13   2 10278.7 579.435  -2
   0 -13   2 10278.7 579.435   1
   0 -13  -1 14848.8 631.376  -2
   0  13  -1 14848.8 631.376   1
   0  13   0 16193.0 621.949  -2
   0 -13   0 16193.0 621.949   1
   0  13  -1 15148.0 590.320  -2
   0 -13  -1 15148.0 590.320   1
   0 -13   2 10532.3 1095.08  -2
   0  13   2 10532.3 1095.08   1
   0 -13   3 2769.69 1010.80  -2
   0  13   3 2769.69 1010.80   1
   0 -13   4 5450.29 1101.39  -2
   0  13   4 5450.29 1101.39   1
   0 -13   5 4736.81 1144.89  -2
   0  13   5 4736.81 1144.89   1
   0  13   6-236.543 662.048   1
   0 -13   6 8929.40 1367.91  -2
   0  13   6 8929.40 1367.91   1
   0  13   7 4459.92 599.649   1
   0  13  -7 6314.24 799.936  -2
   0 -13  -7 6314.24 799.936   1
   0 -13  -8-178.796 292.726   1
   0  13   9 2685.41 446.041   1
   0  13  10 70.6149 336.803   1
   0 -14   7 1890.94 330.352   1
   0 -14   6 2136.62 215.694   1
   0 -14   5 1810.37 328.179   1
   0  14   5 2489.20 695.432  -2
   0 -14   5 2489.20 695.432   1
   0  14   4 5586.89 511.029  -2
   0 -14   4 5586.89 511.029   1
   0  14   3 1999.10 374.413  -2
   0 -14   3 1999.10 374.413   1
   0  14   2 8050.46 484.123  -2
   0 -14   2 8050.46 484.123   1
   0  14   1 3241.48 459.961  -2
   0 -14   1 3241.48 459.961   1
   0 -14   0 11040.9 493.372  -2
   0  14   0 11040.9 493.372   1
   0 -14   1 2403.63 916.216  -2
   0  14   1 2403.63 916.216   1
   0 -14   2 8203.28 1000.25  -2
   0  14   2 8203.28 1000.25   1
   0 -14   3 2704.68 1011.71  -2
   0  14   3 2704.68 1011.71   1
   0 -14   4 5263.80 657.360  -2
   0  14   4 5263.80 657.360   1
   0 -14   5 2270.93 516.850  -2
   0  14   5 2270.93 516.850   1
   0  14   6 422.577 427.004   1
   0  14  -6 2745.50 663.781  -2
   0 -14  -6 2745.50 663.781   1
   0  14   7 144.409 372.041   1
   0  15   3 1156.58 493.231  -2
   0 -15   3 1156.58 493.231   1
   0  15   2 766.067 574.101  -2
   0 -15   2 766.067 574.101   1
   0  15   1 3961.49 391.246  -2
   0 -15   1 3961.49 391.246   1
   0  15   0 1384.46 560.498  -2
   0 -15   0 1384.46 560.498   1
   0  15  -1 4318.29 621.252  -2
   0 -15  -1 4318.29 621.252   1
   0  15  -2 1228.28 563.729  -2
   0 -15  -2 1228.28 563.729   1
   0  15  -3 1398.26 484.300  -2
   0 -15  -3 1398.26 484.300   1
  -1  14   5 3378.61 187.822   1
  -1  14  -4 2375.95 298.836  -2
   1 -14  -4 2375.95 298.836   1
  -1  14  -3 3915.18 310.028  -2
   1 -14  -3 3915.18 310.028   1
   1 -14   2 2191.56 512.062  -2
  -1  14   2 2191.56 512.062   1
   1 -14   1 13114.9 796.158  -2
  -1  14   1 13114.9 796.158   1
  -1  14   0 943.859 311.913  -2
   1 -14   0 943.859 311.913   1
   1 -14  -1 11665.5 675.658  -2
  -1  14  -1 11665.5 675.658   1
  -1  14   2 3210.57 489.897  -2
   1 -14   2 3210.57 489.897   1
  -1  14   3 4305.20 384.136  -2
   1 -14   3 4305.20 384.136   1
   1 -14   4 1310.54 316.631   1
  -1  14   4 1954.02 639.463  -2
   1 -14   4 1954.02 639.463   1
   1 -14   5 2472.53 385.662   1
   1 -13  -9 708.023 219.528   1
  -1  13   8 2131.39 398.445   1
   1 -13  -7 1358.37 283.665   1
   1 -13  -6 3536.19 388.243   1
  -1  13   5 1514.37 572.042   1
  -1  13  -5 11171.8 936.223  -2
   1 -13  -5 11171.8 936.223   1
   1 -13   4 982.764 1323.68  -2
  -1  13   4 982.764 1323.68   1
   1 -13   3 6613.99 1197.79  -2
  -1  13   3 6613.99 1197.79   1
   1 -13   2 1502.92 1089.89  -2
  -1  13   2 1502.92 1089.89   1
   1 -13   1 1427.27 1015.42  -2
  -1  13   1 1427.27 1015.42   1
   1 -13   0 4531.31 522.341  -2
  -1  13   0 4531.31 522.341   1
  -1  13   1 1285.22 512.471  -2
   1 -13   1 1285.22 512.471   1
   1 -13  -2 2393.35 512.070  -2
  -1  13  -2 2393.35 512.070   1
   1 -13  -3 6564.67 445.248  -2
  -1  13  -3 6564.67 445.248   1
  -1  13   4 141.790 809.760  -2
   1 -13   4 141.790 809.760   1
   1 -13   5 8044.03 439.986   1
  -1  13   5 8971.67 955.127  -2
   1 -13   5 8971.67 955.127   1
   1 -13   6-8.72149 256.157   1
   1 -13   7 1099.04 234.227   1
   1 -13   8 50.3504 195.031   1
   1 -13   9 575.745 208.126   1
  -1  12  11 1678.96 189.176   1
  -1  12  10 269.460 421.240   1
  -1  12   9 4634.35 530.350   1
   1 -12  -8-99.9070 342.166   1
  -1  12   7 6290.35 504.875   1
   1 -12  -6 1663.16 459.738   1
   1 -12   6 5296.40 1548.44  -2
  -1  12   6 5296.40 1548.44   1
   1 -12   5 2004.66 1288.79  -2
  -1  12   5 2004.66 1288.79   1
   1 -12   4 19301.7 1288.93  -2
  -1  12   4 19301.7 1288.93   1
   1 -12   3 4249.15 1149.51  -2
  -1  12   3 4249.15 1149.51   1
   1 -12   2 11896.9 1223.07  -2
  -1  12   2 11896.9 1223.07   1
  -1  12  -1 8867.08 596.356  -2
   1 -12  -1 8867.08 596.356   1
   1 -12   0 6533.04 582.952  -2
  -1  12   0 6533.04 582.952   1
  -1  12   1 8883.28 622.909  -2
   1 -12   1 8883.28 622.909   1
  -1  12   2 11698.3 638.919  -2
   1 -12   2 11698.3 638.919   1
   1 -12  -3 4418.77 585.185  -2
  -1  12  -3 4418.77 585.185   1
  -1  12  -4 8852.12 662.380   1
  -1  12   4 20354.2 870.185  -2
   1 -12   4 20354.2 870.185   1
  -1  12   5 4525.19 562.795  -2
   1 -12   5 4525.19 562.795   1
   1 -12   6 3313.64 458.232   1
   1 -12   7 307.413 401.064   1
   1 -12   8 170.449 264.031   1
   1 -12   9 1068.24 232.638   1
   1 -12  10-149.140 274.806   1
   1 -12  11 747.611 242.793   1
   1 -12  12 204.585 234.943   1
  -1  11  13 416.956 261.997   1
  -1  11  12 2130.87 279.485   1
  -1  11  11-66.9612 486.818   1
  -1  11  10 2808.32 579.902   1
  -1  11   9 579.282 625.629   1
   1 -11  -8 3888.41 519.394   1
  -1  11   7 869.182 669.641   1
   1 -11   6 14550.8 1400.41  -2
  -1  11   6 14550.8 1400.41   1
   1 -11   5 7619.41 1234.77  -2
  -1  11   5 7619.41 1234.77   1
   1 -11   4 5150.54 1213.72  -2
  -1  11   4 5150.54 1213.72   1
   1 -11   3 11632.1 1212.25  -2
  -1  11   3 11632.1 1212.25   1
   1 -11   2 174.926 874.872  -2
  -1  11   2 174.926 874.872   1
   1 -11   1 9138.70 645.603  -2
  -1  11   1 9138.70 645.603   1
  -1  11   0 4186.07 757.453  -2
   1 -11   0 4186.07 757.453   1
  -1  11   1 8606.00 825.037  -2
   1 -11   1 8606.00 825.037   1
  -1  11   2 1352.56 793.023  -2
   1 -11   2 1352.56 793.023   1
  -1  11   3 12980.7 855.292  -2
   1 -11   3 12980.7 855.292   1
  -1  11   4 7520.11 832.643  -2
   1 -11   4 7520.11 832.643   1
  -1  11   5 9799.50 877.470  -2
   1 -11   5 9799.50 877.470   1
   1 -11   6 10172.0 428.162   1
   1 -11   7 224.041 325.317   1
   1 -11   8 7942.37 357.532   1
   1 -11   9 588.618 387.614   1
   1 -11  10 7508.64 383.807   1
   1 -11  11-228.341 303.419   1
   1 -11  12 4927.16 311.853   1
   1 -11  13 98.3877 200.940   1
  -1  10  14-7.32725 201.884   1
  -1  10  13 607.581 237.614   1
  -1  10  12 1093.23 537.001   1
  -1  10  11 307.470 589.949   1
  -1  10  10 1056.37 667.881   1
  -1  10   9-161.193 650.727   1
  -1  10   8 2485.80 633.057   1
  -1  10   7 701.876 790.076   1
  -1  10   6 4937.41 879.132   1
   1 -10  -5 36.4876 715.342   1
   1 -10   5 13870.4 1093.42  -2
  -1  10   5 13870.4 1093.42   1
   1 -10   4 30115.5 922.456  -2
  -1  10   4 30115.5 922.456   1
   1 -10   3 9458.14 829.996  -2
  -1  10   3 9458.14 829.996   1
  -1  10  -2 42885.2 1511.73  -2
   1 -10  -2 42885.2 1511.73   1
   1 -10   1 20247.5 717.201  -2
  -1  10   1 20247.5 717.201   1
  -1  10   0 25078.9 832.017  -2
   1 -10   0 25078.9 832.017   1
   1 -10  -1 19059.6 892.807  -2
  -1  10  -1 19059.6 892.807   1
  -1  10   2 41816.4 1070.83  -2
   1 -10   2 41816.4 1070.83   1
  -1  10   3 8155.25 535.301  -2
   1 -10   3 8155.25 535.301   1
  -1  10   4 30576.2 646.124  -2
   1 -10   4 30576.2 646.124   1
  -1  10   5 11352.5 584.677  -2
   1 -10   5 11352.5 584.677   1
   1 -10   6 913.782 377.776   1
   1 -10   7 19074.5 508.353   1
   1 -10   8 1468.14 350.919   1
   1 -10   9 8658.14 363.906   1
   1 -10  10-11.7376 358.156   1
   1 -10  11 2551.83 356.680   1
   1 -10  12 185.856 313.398   1
   1 -10  13 1776.74 234.127   1
   1 -10  14 378.501 175.942   1
  -1   9  15 1627.06 192.457   1
  -1   9  14 872.647 245.812   1
  -1   9  13 3575.92 579.741   1
  -1   9  12 2676.79 641.885   1
   1  -9 -11 5916.40 655.414   1
   1  -9 -10 619.125 650.942   1
  -1   9   9 11094.7 813.786   1
  -1   9   8 680.126 631.059   1
   1  -9  -7 9221.22 906.762   1
  -1   9   6 57.9253 668.341   1
   1  -9  -5 15876.1 738.722   1
  -1   9  -5 17132.9 996.221  -2
   1  -9  -5 17132.9 996.221   1
   1  -9   4 774.210 625.616  -2
  -1   9   4 774.210 625.616   1
  -1   9  -3 19299.6 928.423  -2
   1  -9  -3 19299.6 928.423   1
  -1   9  -2 8917.73 855.452  -2
   1  -9  -2 8917.73 855.452   1
  -1   9  -1 21147.3 618.848  -2
   1  -9  -1 21147.3 618.848   1
  -1   9   0 11338.3 444.801  -2
   1  -9   0 11338.3 444.801   1
  -1   9   1 23616.0 661.154  -2
   1  -9   1 23616.0 661.154   1
  -1   9   2 7472.48 666.031  -2
   1  -9   2 7472.48 666.031   1
   1  -9  -3 20748.5 541.776  -2
  -1   9  -3 20748.5 541.776   1
  -1   9   4 1015.78 468.854  -2
   1  -9   4 1015.78 468.854   1
   1  -9   5 356.733 551.865   1
   1  -9  -5 22055.6 694.404  -2
  -1   9  -5 22055.6 694.404   1
   1  -9   6 772.337 368.617   1
   1  -9   7 293.529 384.658   1
   1  -9   8 10726.8 362.515   1
   1  -9   9 244.945 281.954   1
   1  -9  10 1412.97 423.211   1
   1  -9  11 993.474 369.934   1
   1  -9  12 231.349 334.455   1
   1  -9  13 682.316 335.328   1
   1  -9  14 152.894 319.139   1
   1  -9  15 11.2993 342.704   1
   0   9  15 2413.53 308.295  -2
   1  -9  15 2413.53 308.295   1
   1  -9  16 764.858 221.712   1
  -1   8  16 207.478 290.778   1
  -1   8  15-39.6105 351.141   1
   2  -8  15 198.648 472.149  -2
  -1   8  15 198.648 472.149   1
  -1   8  14 1361.00 345.694   1
   2  -8  14 2101.69 610.694  -2
  -1   8  14 2101.69 610.694   1
  -1   8  13 1370.74 393.162   1
  -1   8  12 2436.29 423.974   1
   1  -8 -11 684.896 439.601   1
  -1   8  10 5217.69 498.963   1
  -1   8   9 1767.38 646.552   1
  -1   8   8 8879.60 576.335   1
   1  -8  -7 1842.96 681.428   1
   1  -8  -6 1389.87 600.238   1
   1  -8   6 5138.84 1401.78  -2
  -1   8   6 5138.84 1401.78   1
   1  -8  -5 1950.37 1234.51   1
   1  -8   5 2874.94 811.290  -2
  -1   8   5 2874.94 811.290   1
  -1   8  -4 8395.96 1028.81  -2
   1  -8  -4 8395.96 1028.81   1
   1  -8   3 10235.0 1021.62  -2
  -1   8   3 10235.0 1021.62   1
  -1   8  -2 313.874 1310.26  -2
   1  -8  -2 313.874 1310.26   1
   1  -8   1 56071.6 2028.44  -2
  -1   8   1 56071.6 2028.44   1
   1  -8   0 13552.4 1467.17  -2
  -1   8   0 13552.4 1467.17   1
  -1   8   1 53283.2 2008.55  -2
   1  -8   1 53283.2 2008.55   1
   1  -8  -2 1067.75 1240.77  -2
  -1   8  -2 1067.75 1240.77   1
  -1   8   3 10508.3 1380.08  -2
   1  -8   3 10508.3 1380.08   1
   1  -8  -4 9993.93 671.207  -2
  -1   8  -4 9993.93 671.207   1
  -1   8  -5 2126.91 1227.31   1
  -1   8   5 3995.19 478.046  -2
   1  -8   5 3995.19 478.046   1
   1  -8   6 4210.23 362.134   1
  -1   8   6 7434.63 1262.03  -2
   1  -8   6 7434.63 1262.03   1
   1  -8   7 4546.24 313.450   1
  -1   8   7 2953.59 2065.52  -2
   1  -8   7 2953.59 2065.52   1
   1  -8   8 502.914 287.799   1
   1  -8   9 1954.82 290.606   1
   1  -8  10 1470.43 309.368   1
   1  -8  11 278.013 311.905   1
  -1   8 -12 3468.11 276.094   1
   1  -8  13 375.730 212.575   1
   1  -8  14 842.855 267.315   1
   0   8  14 3198.60 684.193  -2
   1  -8  14 3198.60 684.193   1
   1  -8  15 0.46277 270.846   1
   0   8  15 771.694 290.604  -2
   1  -8  15 771.694 290.604   1
   1  -8  16 200.049 194.467   1
   0   8  16 2587.55 486.453  -2
   1  -8  16 2587.55 486.453   1
   1  -8  17-126.379 339.860   1
  -1   7  17 882.340 455.262   1
   2  -7  17 5019.30 338.258  -2
  -1   7  17 5019.30 338.258   1
   2  -7  16 47.7959 363.838  -2
  -1   7  16 47.7959 363.838   1
   2  -7  15 6314.10 348.581  -2
  -1   7  15 6314.10 348.581   1
  -1   7  14 39.5490 388.367   1
   2  -7  14 805.485 484.286  -2
  -1   7  14 805.485 484.286   1
  -1   7  13 559.578 357.982   1
  -1   7  12 1125.32 375.021   1
   1  -7 -11 6341.64 500.000   1
   1  -7 -10-437.009 446.856   1
   1  -7  -9 14579.4 593.964   1
   1  -7  -8 12019.2 538.853   1
  -1   7   7 5724.60 567.218   1
  -1   7   6 6469.08 772.709   1
   1  -7   6 12775.7 1304.16  -2
  -1   7   6 12775.7 1304.16   1
   1  -7  -5 5303.45 1189.89   1
  -1   7  -5 9485.30 953.560  -2
   1  -7  -5 9485.30 953.560   1
  -1   7  -4 26159.2 1009.17  -2
   1  -7  -4 26159.2 1009.17   1
  -1   7  -3 5019.64 871.191  -2
   1  -7  -3 5019.64 871.191   1
  -1   7  -2 25283.3 1205.19  -2
   1  -7  -2 25283.3 1205.19   1
  -1   7  -1 1558.99 1166.56  -2
   1  -7  -1 1558.99 1166.56   1
  -1   7   0 130466. 1938.61  -2
   1  -7   0 130466. 1938.61   1
   1  -7  -1 717.666 1160.54  -2
  -1   7  -1 717.666 1160.54   1
   1  -7  -2 27375.4 1438.72  -2
  -1   7  -2 27375.4 1438.72   1
  -1   7   3 6098.95 1176.15  -2
   1  -7   3 6098.95 1176.15   1
   1  -7  -4 26381.4 1081.87  -2
  -1   7  -4 26381.4 1081.87   1
  -1   7  -5 4240.37 1184.19   1
  -1   7   5 10143.6 1145.39  -2
   1  -7   5 10143.6 1145.39   1
  -1   7  -6 5415.99 806.601   1
  -1   7  -7 1108.31 316.704   1
   1  -7   8 263.824 268.184   1
   1  -7   9 497.225 280.998   1
  -1   7 -10 222.207 309.168   1
   1  -7  11 11604.2 314.638   1
   1  -7  12 3380.38 269.486   1
   1  -7  13 8196.33 360.959   1
   0   7  13 9940.56 547.676  -2
   1  -7  13 9940.56 547.676   1
   1  -7  14 3233.64 386.154   1
   0   7  14 4206.78 401.375  -2
   1  -7  14 4206.78 401.375   1
   1  -7  15-52.2897 316.978   1
   0   7  15 421.345 447.106  -2
   1  -7  15 421.345 447.106   1
   0   7  16 1964.17 349.512  -2
   1  -7  16 1964.17 349.512   1
   1  -7  17 36.2758 378.758   1
   0   7  17 11.7149 286.695  -2
   1  -7  17 11.7149 286.695   1
   2  -6  18 1887.94 344.136  -2
  -1   6  18 1887.94 344.136   1
   2  -6  17 1109.09 315.307  -2
  -1   6  17 1109.09 315.307   1
   2  -6  16 7625.82 461.535  -2
  -1   6  16 7625.82 461.535   1
   2  -6  15 2205.27 363.856  -2
  -1   6  15 2205.27 363.856   1
   2  -6  14 960.851 387.280  -2
  -1   6  14 960.851 387.280   1
  -1   6  13 1633.23 492.809   1
  -2   6 -13 7723.45 886.551  -2
   1  -6 -13 7723.45 886.551   1
   1  -6 -12-74.3647 392.820   1
  -1   6  11 331.612 386.394   1
   1  -6 -10 6576.71 447.256   1
  -1   6   9 1912.26 485.372   1
  -1   6   8 7465.06 594.274   1
   1  -6  -7 1050.11 534.529   1
   1  -6  -6 2854.58 630.720   1
   1  -6   6 35916.9 1498.09  -2
  -1   6   6 35916.9 1498.09   1
   1  -6  -5 9377.92 1170.56   1
   1  -6   5 9103.30 1055.18  -2
  -1   6   5 9103.30 1055.18   1
   1  -6  -4 4613.09 1164.38   1
  -1   6  -4 110897. 1516.22  -2
   1  -6  -4 110897. 1516.22   1
  -1   6  -3 3511.16 829.634  -2
   1  -6  -3 3511.16 829.634   1
  -1   6  -2 9804.85 871.603  -2
   1  -6  -2 9804.85 871.603   1
   1  -6   1 9420.31 1047.20  -2
  -1   6   1 9420.31 1047.20   1
   1  -6   0 5810.03 847.742  -2
  -1   6   0 5810.03 847.742   1
  -1   6   1 10005.8 868.641  -2
   1  -6   1 10005.8 868.641   1
  -1   6   2 8920.80 981.311  -2
   1  -6   2 8920.80 981.311   1
   1  -6  -3 4334.63 887.494  -2
  -1   6  -3 4334.63 887.494   1
  -1   6   4 105850. 1348.36  -2
   1  -6   4 105850. 1348.36   1
  -1   6  -5 1429.91 596.071   1
  -1   6   5 11950.4 1360.26  -2
   1  -6   5 11950.4 1360.26   1
  -1   6  -6 33976.1 743.215   1
  -1   6  -7-85.1502 654.175   1
   1  -6   8 9025.53 663.725   1
  -1   6  -9 4187.12 291.827   1
   1  -6  10 22099.4 355.097   1
   1  -6  11 4613.02 328.678   1
   1  -6  12 15047.4 400.469   1
   1  -6  13 1281.89 373.448   1
   0  -6 -13 4525.33 514.386  -2
  -1   6 -13 4525.33 514.386   1
   0   6  14 5736.66 346.433  -2
   1  -6  14 5736.66 346.433   1
   0   6  15 3055.06 477.548  -2
   1  -6  15 3055.06 477.548   1
   0   6  16 1444.36 412.830  -2
   1  -6  16 1444.36 412.830   1
   0   6  17 4657.93 330.235  -2
   1  -6  17 4657.93 330.235   1
   0   6  18 1728.75 268.860  -2
   1  -6  18 1728.75 268.860   1
   2  -5  18 107.725 313.080  -2
  -1   5  18 107.725 313.080   1
   2  -5  17 814.420 376.376  -2
  -1   5  17 814.420 376.376   1
  -1   5  16 23.8126 528.223   1
   2  -5  16 1265.36 423.692  -2
  -1   5  16 1265.36 423.692   1
  -1   5  15 290.128 543.391   1
   2  -5  15 606.150 388.209  -2
  -1   5  15 606.150 388.209   1
  -1   5  14 946.228 572.771   1
   2  -5  14 1896.73 431.423  -2
  -1   5  14 1896.73 431.423   1
  -1   5  13 1465.11 458.441   1
   2  -5  13 2444.23 662.058  -2
  -1   5  13 2444.23 662.058   1
  -1   5  12 3401.31 378.972   1
  -2   5 -12 5005.95 2145.11  -2
   1  -5 -12 5005.95 2145.11   1
  -1   5  11 3235.38 332.398   1
  -1   5  10 5470.93 366.970   1
   1  -5  -9 94.6429 644.082   1
  -1   5   8 11905.8 638.626   1
   1  -5  -7 96.2010 380.749   1
   1  -5  -6 28755.4 591.315   1
  -1   5  -6 42480.2 2113.83  -2
   1  -5  -6 42480.2 2113.83   1
   1  -5  -5 68664.5 1301.17   1
   1  -5   5 165510. 1609.22  -2
  -1   5   5 165510. 1609.22   1
   1  -5  -4 33846.9 1432.06   1
  -1   5  -4 30714.4 1118.88  -2
   1  -5  -4 30714.4 1118.88   1
  -1   5  -3 257715. 1580.69  -2
   1  -5  -3 257715. 1580.69   1
  -1   5  -2 22062.9 912.802  -2
   1  -5  -2 22062.9 912.802   1
   1  -5   1 20607.5 914.585  -2
  -1   5   1 20607.5 914.585   1
  -1   5   0 8941.22 850.467  -2
   1  -5   0 8941.22 850.467   1
  -1   5   1 21154.3 1298.48  -2
   1  -5   1 21154.3 1298.48   1
   1  -5  -2 21353.9 991.832  -2
  -1   5  -2 21353.9 991.832   1
  -1   5   3 248002. 1455.74  -2
   1  -5   3 248002. 1455.74   1
  -1   5  -4-404.184 996.874   1
   1  -5  -4 35766.7 994.053  -2
  -1   5  -4 35766.7 994.053   1
  -1   5  -5 90041.3 936.942   1
  -1   5  -6 12198.1 543.234   1
  -1   5  -7 35229.7 661.199   1
  -1   5  -8 1022.20 453.316   1
  -1   5  -9 15080.5 897.847   1
   1  -5  10 2223.54 266.477   1
   1  -5  11 5497.86 332.287   1
   1  -5  12 6274.59 287.714   1
   0  -5 -12 11938.9 1554.65  -2
  -1   5 -12 11938.9 1554.65   1
   1  -5  13 11483.9 350.481   1
   0  -5 -13 11976.0 556.732  -2
  -1   5 -13 11976.0 556.732   1
   1  -5  14-159.377 419.349   1
   0   5  14 309.210 377.573  -2
   1  -5  14 309.210 377.573   1
   1  -5  15 111.956 406.790   1
   0   5  15 1851.13 487.435  -2
   1  -5  15 1851.13 487.435   1
   0   5  16 572.720 356.344  -2
   1  -5  16 572.720 356.344   1
   0   5  17 36.4492 430.727  -2
   1  -5  17 36.4492 430.727   1
   0   5  18 449.416 253.148  -2
   1  -5  18 449.416 253.148   1
   0   5  19 1282.53 350.823  -2
   1  -5  19 1282.53 350.823   1
   2  -4  19 2855.65 535.365  -2
  -1   4  19 2855.65 535.365   1
   2  -4  18 888.049 514.441  -2
  -1   4  18 888.049 514.441   1
   2  -4  17 2070.65 367.847  -2
  -1   4  17 2070.65 367.847   1
   2  -4  16 5394.11 420.961  -2
  -1   4  16 5394.11 420.961   1
  -2   4 -15 3555.98 449.053  -2
   1  -4 -15 3555.98 449.053   1
  -1   4  14 472.047 478.484   1
   2  -4  14 7381.94 485.860  -2
  -1   4  14 7381.94 485.860   1
  -1   4  13 12038.8 802.412   1
   2  -4  13 11530.6 517.586  -2
  -1   4  13 11530.6 517.586   1
  -1   4  12 6723.80 376.365   1
  -2   4 -12 8237.81 613.229  -2
   1  -4 -12 8237.81 613.229   1
  -1   4  11 24122.6 347.214   1
  -1   4  10 1098.55 654.062   1
   1  -4  -9 28314.5 822.396   1
   1  -4  -8 370.009 505.593   1
   1  -4  -7 33211.2 514.215   1
  -1   4   6 2624.84 455.035   1
   1  -4  -5 17638.5 642.551   1
  -1   4  -5 18602.9 1315.90  -2
   1  -4  -5 18602.9 1315.90   1
   1  -4  -4 68305.2 1169.34   1
  -1   4  -4 87980.3 1067.44  -2
   1  -4  -4 87980.3 1067.44   1
  -1   4  -3 53802.0 793.645  -2
   1  -4  -3 53802.0 793.645   1
  -1   4  -2 103918. 1027.48  -2
   1  -4  -2 103918. 1027.48   1
  -1   4  -1 25488.6 753.515  -2
   1  -4  -1 25488.6 753.515   1
  -1   4   0 1592.16 620.926  -2
   1  -4   0 1592.16 620.926   1
   1  -4  -1 25116.5 857.315  -2
  -1   4  -1 25116.5 857.315   1
   1  -4  -2 99800.2 955.252  -2
  -1   4  -2 99800.2 955.252   1
   1  -4   3 658.393 810.396   1
   1  -4  -3 60706.7 1007.46  -2
  -1   4  -3 60706.7 1007.46   1
  -1   4  -4 21049.1 577.847   1
  -1   4  -5 606.594 454.594   1
  -1   4  -6 5588.51 420.121   1
   1  -4   7 13305.6 529.569   1
  -1   4  -8 1578.37 449.916   1
  -1   4  -9 14554.8 682.601   1
  -1   4 -10 139.263 577.327   1
   1  -4  11 2266.81 242.359   1
   0   4  11 6081.58 1373.10  -2
   1  -4  11 6081.58 1373.10   1
   1  -4  12 3228.72 244.924   1
   0  -4 -12 4341.91 1434.59  -2
  -1   4 -12 4341.91 1434.59   1
   1  -4  13 288.947 309.325   1
   0   4  13 2783.99 413.123  -2
   1  -4  13 2783.99 413.123   1
   1  -4  14 427.856 570.905   1
   0  -4 -14 10878.7 439.986  -2
  -1   4 -14 10878.7 439.986   1
   1  -4  15 874.222 547.566   1
   0  -4 -15 3506.06 382.981  -2
  -1   4 -15 3506.06 382.981   1
   0   4  16 7249.98 434.195  -2
   1  -4  16 7249.98 434.195   1
   0   4  17 1058.30 353.312  -2
   1  -4  17 1058.30 353.312   1
   0   4  18 3700.14 329.406  -2
   1  -4  18 3700.14 329.406   1
   0   4  19 136.481 303.933  -2
   1  -4  19 136.481 303.933   1
   2  -3  19 1139.51 699.469  -2
  -1   3  19 1139.51 699.469   1
   2  -3  18 3477.86 456.726  -2
  -1   3  18 3477.86 456.726   1
   2  -3  17 875.949 464.984  -2
  -1   3  17 875.949 464.984   1
   2  -3  16 681.497 422.888  -2
  -1   3  16 681.497 422.888   1
   2  -3  15 1364.96 408.579  -2
  -1   3  15 1364.96 408.579   1
   2  -3  14 17214.3 509.296  -2
  -1   3  14 17214.3 509.296   1
  -1   3  13 5298.30 457.713   1
   2  -3  13 20453.4 497.855  -2
  -1   3  13 20453.4 497.855   1
  -1   3  12 6564.37 310.987   1
   2  -3  12 7637.80 543.992  -2
  -1   3  12 7637.80 543.992   1
  -1   3  11 957.423 281.505   1
   1  -3 -10 19345.5 753.779   1
  -1   3   9 5213.49 612.365   1
   1  -3  -8 4311.38 596.614   1
   1  -3  -7 19630.5 451.103   1
  -1   3   6 1774.44 522.816   1
   1  -3  -5 23711.1 496.069   1
  -1   3   4 7502.13 460.115   1
  -1   3  -4 7455.18 1346.44  -2
   1  -3  -4 7455.18 1346.44   1
   1  -3  -3 147344. 1021.42   1
  -1   3  -3 298293. 1251.37  -2
   1  -3  -3 298293. 1251.37   1
  -1   3  -2 22609.4 620.289  -2
   1  -3  -2 22609.4 620.289   1
  -1   3  -1 33640.8 779.414  -2
   1  -3  -1 33640.8 779.414   1
  -1   3   0 23990.6 751.807  -2
   1  -3   0 23990.6 751.807   1
   1  -3  -1 34825.0 748.664  -2
  -1   3  -1 34825.0 748.664   1
  -1   3   2 25173.6 639.517  -2
   1  -3   2 25173.6 639.517   1
   1  -3   3 145658. 1572.06   1
   1  -3  -3 308656. 1726.82  -2
  -1   3  -3 308656. 1726.82   1
   1  -3   4 479.213 355.243   1
  -1   3  -5 20920.1 480.279   1
   1  -3   6 31852.3 475.127   1
  -1   3  -7 11489.9 446.116   1
  -1   3  -8 31705.5 534.469   1
  -1   3  -9 2995.97 471.712   1
  -1   3 -10 23813.4 725.565   1
   1  -3  11-4.91790 501.032   1
   0  -3 -11 10080.6 1253.20  -2
  -1   3 -11 10080.6 1253.20   1
   1  -3  12 1520.45 270.746   1
   0   3  12 1844.80 579.784  -2
   1  -3  12 1844.80 579.784   1
   1  -3  13 291.431 326.109   1
   0   3  13 3142.33 603.008  -2
   1  -3  13 3142.33 603.008   1
   0   3  14 6572.71 401.198  -2
   1  -3  14 6572.71 401.198   1
   0   3  15 8674.76 349.743  -2
   1  -3  15 8674.76 349.743   1
   0   3  16 5530.70 317.930  -2
   1  -3  16 5530.70 317.930   1
   0   3  17 1042.33 299.258  -2
   1  -3  17 1042.33 299.258   1
   0   3  18 1186.59 329.178  -2
   1  -3  18 1186.59 329.178   1
   0   3  19 2374.39 332.987  -2
   1  -3  19 2374.39 332.987   1
   2  -2  19 3511.87 701.771  -2
  -1   2  19 3511.87 701.771   1
   2  -2  18 336.207 341.416  -2
  -1   2  18 336.207 341.416   1
   2  -2  17 2245.79 566.017  -2
  -1   2  17 2245.79 566.017   1
   2  -2  16 1999.42 392.623  -2
  -1   2  16 1999.42 392.623   1
   2  -2  15 2693.64 384.984  -2
  -1   2  15 2693.64 384.984   1
   2  -2  14 212.844 408.107  -2
  -1   2  14 212.844 408.107   1
   1  -2 -13 29264.0 757.932   1
   2  -2  13 64907.4 553.498  -2
  -1   2  13 64907.4 553.498   1
  -1   2  12 1475.75 416.301   1
   2  -2  12 13429.4 411.619  -2
  -1   2  12 13429.4 411.619   1
   1  -2 -11 20182.7 888.917   1
  -2   2 -11 30652.0 1891.08  -2
   1  -2 -11 30652.0 1891.08   1
   1  -2 -10 12227.1 632.343   1
   1  -2  -9 317.603 630.482   1
   1  -2  -8 28257.3 837.265   1
   1  -2  -7 1943.09 307.025   1
   1  -2  -6 20513.8 309.792   1
   1  -2  -5 16295.9 301.904   1
  -1   2   4 6136.73 276.185   1
  -1   2  -4 16206.3 1174.80  -2
   1  -2  -4 16206.3 1174.80   1
   1  -2  -3 46659.5 551.917   1
   1  -2   3 57522.0 1462.97  -2
  -1   2   3 57522.0 1462.97   1
  -1   2  -2 212312. 931.865  -2
   1  -2  -2 212312. 931.865   1
  -1   2  -1 23961.9 530.803  -2
   1  -2  -1 23961.9 530.803   1
   1  -2   0 724773. 2173.35  -2
  -1   2   0 724773. 2173.35   1
  -1   2   1 21570.9 530.135  -2
   1  -2   1 21570.9 530.135   1
   1  -2   2 79305.9 1039.92   1
   1  -2  -2 226177. 1210.53  -2
  -1   2  -2 226177. 1210.53   1
   1  -2   3 4750.69 340.596   1
   1  -2   4 9272.91 318.494   1
  -1   2  -5 12553.5 298.317   1
   1  -2   6 1468.34 260.499   1
  -1   2  -7 19577.0 382.289   1
  -1   2  -8 1780.60 396.577   1
   1  -2   9 1795.44 388.750   1
   1  -2  10 17313.2 479.523   1
   1  -2  11 7041.18 817.078   1
   0   2  11 22420.6 1827.96  -2
   1  -2  11 22420.6 1827.96   1
   1  -2  12 8125.74 280.717   1
   0   2  12 8272.96 650.745  -2
   1  -2  12 8272.96 650.745   1
  -1   2 -13 7792.40 597.643   1
   0   2  13 7328.39 362.471  -2
   1  -2  13 7328.39 362.471   1
   0   2  14 32416.9 440.384  -2
   1  -2  14 32416.9 440.384   1
   0   2  15 913.001 332.917  -2
   1  -2  15 913.001 332.917   1
   0   2  16 1879.30 313.154  -2
   1  -2  16 1879.30 313.154   1
   0   2  17 1964.44 290.170  -2
   1  -2  17 1964.44 290.170   1
   0   2  18 3925.95 319.407  -2
   1  -2  18 3925.95 319.407   1
   0   2  19 437.603 449.037  -2
   1  -2  19 437.603 449.037   1
   2  -1  19-94.2574 613.390  -2
  -1   1  19-94.2574 613.390   1
   2  -1  18 726.127 357.079  -2
  -1   1  18 726.127 357.079   1
   2  -1  17 306.637 437.482  -2
  -1   1  17 306.637 437.482   1
  -1   1  16 163.254 423.833   1
   2  -1  16 1139.13 361.120  -2
  -1   1  16 1139.13 361.120   1
   2  -1  15 461.143 356.293  -2
  -1   1  15 461.143 356.293   1
   1  -1 -14 2334.08 1840.88   1
   2  -1  14 952.503 363.779  -2
  -1   1  14 952.503 363.779   1
   1  -1 -13 1781.54 1224.23   1
   2  -1  13 6311.90 376.031  -2
  -1   1  13 6311.90 376.031   1
  -1   1  12 19661.1 426.536   1
   2  -1  12 38330.7 545.118  -2
  -1   1  12 38330.7 545.118   1
   1  -1 -11 947.148 542.032   1
   1  -1 -10 32.1081 502.577   1
   1  -1  -9 340.480 464.098   1
  -1   1   8 745.504 606.564   1
  -1   1   7 24820.5 562.203   1
   1  -1  -6 12969.9 200.357   1
  -1   1   5 1310.57 259.864   1
   1  -1  -4 56045.0 465.418   1
   1  -1  -3 1356.04 283.873   1
  -1   1  -2 26925.8 656.326  -2
   1  -1  -2 26925.8 656.326   1
   1  -1   1 15619.1 581.925  -2
  -1   1   1 15619.1 581.925   1
  -1   1   0 974318. 1408.04  -2
   1  -1   0 974318. 1408.04   1
   1  -1  -1 16171.4 371.676  -2
  -1   1  -1 16171.4 371.676   1
   1  -1   2 17982.9 493.318   1
   1  -1  -2 25803.3 481.484  -2
  -1   1  -2 25803.3 481.484   1
  -1   1  -3 101966. 370.142   1
   1  -1  -3 95253.2 1019.30  -2
  -1   1  -3 95253.2 1019.30   1
   1  -1   4 67875.2 366.157   1
   1  -1   5 64322.4 347.524   1
   1  -1   6 73473.2 506.093   1
  -1   1  -7 1298.58 428.257   1
  -1   1  -8 37467.4 624.144   1
   1  -1   9 3081.35 404.697   1
   1  -1  10 8767.06 441.873   1
   1  -1  11 32925.9 678.266   1
   0   1  11 48914.2 2117.92  -2
   1  -1  11 48914.2 2117.92   1
   1  -1  12 5219.85 272.390   1
   0   1  12 5767.04 523.105  -2
   1  -1  12 5767.04 523.105   1
  -1   1 -13 27700.2 1586.95   1
   0   1  13 60457.9 478.365  -2
   1  -1  13 60457.9 478.365   1
   0  -1 -14 1408.44 336.359  -2
  -1   1 -14 1408.44 336.359   1
   0   1  15 852.489 291.769  -2
   1  -1  15 852.489 291.769   1
   0   1  16 4454.52 308.243  -2
   1  -1  16 4454.52 308.243   1
   0   1  17 300.842 230.640  -2
   1  -1  17 300.842 230.640   1
   0   1  18 173.143 326.361  -2
   1  -1  18 173.143 326.361   1
   0   1  19 2754.66 492.601  -2
   1  -1  19 2754.66 492.601   1
   2   0  19 337.265 619.088  -2
  -1   0  19 337.265 619.088   1
   2   0  18 4240.42 358.894  -2
  -1   0  18 4240.42 358.894   1
   2   0  17 1170.14 340.159  -2
  -1   0  17 1170.14 340.159   1
   2   0  16 7199.23 376.212  -2
  -1   0  16 7199.23 376.212   1
   2   0  15 9288.32 476.026  -2
  -1   0  15 9288.32 476.026   1
   2   0  14 12450.4 406.015  -2
  -1   0  14 12450.4 406.015   1
   1   0 -13 2058.12 1186.16   1
   2   0  13 3583.78 340.500  -2
  -1   0  13 3583.78 340.500   1
   1   0 -12 7244.88 474.810   1
   2   0  12 11621.0 392.634  -2
  -1   0  12 11621.0 392.634   1
   1   0 -11 11748.1 666.910   1
  -2   0 -11 13964.6 1674.55  -2
   1   0 -11 13964.6 1674.55   1
   1   0 -10 12105.2 557.709   1
  -1   0   9 31053.5 655.376   1
   1   0  -8 70509.4 936.123   1
   1   0  -7 32040.1 484.283   1
  -1   0   6 29908.7 374.687   1
   1   0  -5 51098.6 268.409   1
  -1   0   4 22666.5 374.820   1
   1   0   4 116890. 1618.75  -2
  -1   0   4 116890. 1618.75   1
   1   0  -3 126558. 510.994   1
   1   0   3 226676. 2302.53  -2
  -1   0   3 226676. 2302.53   1
   1   0  -2 3366.75 213.237   1
   1   0   2 3836.98 321.643  -2
  -1   0   2 3836.98 321.643   1
   1   0   1 440769. 1103.19  -2
  -1   0   1 440769. 1103.19   1
  -1   0   0 6557.30 234.722  -2
   1   0   0 6557.30 234.722   1
  -1   0   1 431184. 1036.36  -2
   1   0   1 431184. 1036.36   1
   1   0   2 879.718 136.263   1
  -1   0   2 4252.05 637.943  -2
   1   0   2 4252.05 637.943   1
   1   0   3 101495. 518.833   1
  -1   0  -4 90853.8 786.282   1
   1   0   5 51955.9 454.111   1
   1   0   6 16741.4 525.462   1
  -1   0  -7 27229.7 575.014   1
  -1   0  -8 196.964 467.581   1
   1   0   9 5331.16 483.897   1
  -1   0 -10 1138.78 393.739   1
   1   0  11 428.637 452.504   1
   1   0  12 1980.95 265.907   1
   0   0  12 4745.07 476.734  -2
   1   0  12 4745.07 476.734   1
  -1   0 -13-52.8022 739.049   1
   0   0  13 17606.5 315.899  -2
   1   0  13 17606.5 315.899   1
   0   0  14 470.839 273.935  -2
   1   0  14 470.839 273.935   1
   0   0  15 2240.11 281.703  -2
   1   0  15 2240.11 281.703   1
   0   0  16 334.062 268.130  -2
   1   0  16 334.062 268.130   1
   0   0  17 1621.99 287.279  -2
   1   0  17 1621.99 287.279   1
   0   0  18 359.424 249.729  -2
   1   0  18 359.424 249.729   1
   0   0  19 705.383 479.669  -2
   1   0  19 705.383 479.669   1
   2   1  19 2135.86 399.440  -2
  -1  -1  19 2135.86 399.440   1
   2   1  18 177.074 347.706  -2
  -1  -1  18 177.074 347.706   1
   2   1  17 21657.1 453.756  -2
  -1  -1  17 21657.1 453.756   1
   2   1  16 2496.69 376.730  -2
  -1  -1  16 2496.69 376.730   1
   2   1  15 13504.6 517.424  -2
  -1  -1  15 13504.6 517.424   1
   2   1  14 5261.71 384.065  -2
  -1  -1  14 5261.71 384.065   1
  -1  -1  13 9327.20 573.821   1
   2   1  13 10542.1 345.815  -2
  -1  -1  13 10542.1 345.815   1
  -1  -1  12 123.136 329.488   1
   2   1  12 3745.69 398.941  -2
  -1  -1  12 3745.69 398.941   1
   1   1 -11 12474.1 731.550   1
   1   1 -10 11489.7 506.542   1
   1   1  -9 46647.7 626.475   1
   1   1  -8 11527.0 472.832   1
  -1  -1   7 50106.8 534.867   1
  -1  -1   6 25602.8 331.558   1
  -1  -1   5 346.167 221.976   1
   1   1  -4 53841.1 260.810   1
   1   1   4 123506. 1429.26  -2
  -1  -1   4 123506. 1429.26   1
  -1  -1   3 9423.63 177.791   1
  -1  -1  -3 67875.4 629.706  -2
   1   1  -3 67875.4 629.706   1
  -1  -1   2 23025.9 270.322   1
  -1  -1  -2 34404.3 670.546  -2
   1   1  -2 34404.3 670.546   1
  -1  -1  -1 19899.5 205.432  -2
   1   1  -1 19899.5 205.432   1
  -1  -1   0 16721.6 146.375  -2
   1   1   0 16721.6 146.375   1
   1   1   1 16862.2 229.324   1
  -1  -1   1 17358.4 339.053  -2
   1   1   1 17358.4 339.053   1
   1   1   2 9214.45 195.931   1
   1   1  -2 33642.0 599.531  -2
  -1  -1  -2 33642.0 599.531   1
   1   1   3 48840.1 368.823   1
  -1  -1   3 62455.7 1218.79  -2
   1   1   3 62455.7 1218.79   1
   1   1   4 68172.8 431.046   1
   1   1   5 72775.7 557.625   1
   1   1   6 1872.89 340.093   1
   1   1   7 43287.1 585.553   1
   1   1   8 2105.01 738.885   1
   1   1   9 362.964 714.557   1
   1   1  10 11034.4 870.929   1
  -1  -1 -11 12151.9 734.066   1
   1   1  12 1899.11 317.783   1
   0   1 -12 24380.3 467.659  -2
  -1  -1 -12 24380.3 467.659   1
  -1  -1 -13 7953.76 1213.01   1
   0  -1  13 10491.0 278.665  -2
   1   1  13 10491.0 278.665   1
   0  -1  14 27676.8 342.957  -2
   1   1  14 27676.8 342.957   1
   0  -1  15 3400.45 274.450  -2
   1   1  15 3400.45 274.450   1
   0  -1  16 12561.1 306.236  -2
   1   1  16 12561.1 306.236   1
   0  -1  17 373.222 248.742  -2
   1   1  17 373.222 248.742   1
   0  -1  18 6604.86 366.562  -2
   1   1  18 6604.86 366.562   1
   2   2  19 491.767 294.476  -2
  -1  -2  19 491.767 294.476   1
   2   2  18 2416.86 354.344  -2
  -1  -2  18 2416.86 354.344   1
   2   2  17 755.649 393.150  -2
  -1  -2  17 755.649 393.150   1
   2   2  16 21108.7 583.335  -2
  -1  -2  16 21108.7 583.335   1
   2   2  15 2278.34 502.945  -2
  -1  -2  15 2278.34 502.945   1
   2   2  14 3071.17 317.861  -2
  -1  -2  14 3071.17 317.861   1
  -1  -2  13 473.833 287.663   1
   2   2  13 1368.35 328.748  -2
  -1  -2  13 1368.35 328.748   1
  -1  -2  12 1899.06 262.162   1
   2   2  12 2696.57 374.139  -2
  -1  -2  12 2696.57 374.139   1
   1   2 -11 803.025 555.503   1
   1   2 -10 1158.28 533.373   1
   1   2  -9 1539.53 401.468   1
  -1  -2   8 18376.7 459.606   1
   1   2  -7 45304.7 473.845   1
   1   2  -6 600.372 142.405   1
   1   2  -5 55900.0 353.607   1
  -1  -2   4 35748.1 296.610   1
  -1  -2   3 265222. 598.741   1
   1   2  -2 9213.71 574.747   1
   1   2   2 9195.56 864.374  -2
  -1  -2   2 9195.56 864.374   1
   1   2   1 10247.3 373.078  -2
  -1  -2   1 10247.3 373.078   1
   1   2   0 132163. 865.085  -2
  -1  -2   0 132163. 865.085   1
  -1  -2  -1 4768.05 465.222   1
  -1  -2   1 9545.21 432.446  -2
   1   2   1 9545.21 432.446   1
   1   2   2 1263.93 357.760   1
  -1  -2  -3 195821. 506.999   1
   1   2  -3 502388. 2910.01  -2
  -1  -2  -3 502388. 2910.01   1
  -1  -2  -4 126163. 381.558   1
   1   2  -4 198454. 2564.89  -2
  -1  -2  -4 198454. 2564.89   1
  -1  -2  -5 761.574 247.874   1
   1   2   6 49253.6 795.296   1
   1   2   7 15338.1 822.993   1
   1   2   8 24919.8 616.205   1
  -1  -2  -9 5611.48 860.351   1
  -1  -2 -10 10972.3 727.772   1
  -1  -2 -11 2087.78 660.020   1
   1   2  12 10589.6 325.777   1
   0  -2  12 11702.8 403.468  -2
   1   2  12 11702.8 403.468   1
  -1  -2 -13-358.922 485.632   1
   0  -2  13 3204.75 277.709  -2
   1   2  13 3204.75 277.709   1
   0  -2  14 4612.99 272.159  -2
   1   2  14 4612.99 272.159   1
   0  -2  15 9337.52 307.770  -2
   1   2  15 9337.52 307.770   1
   0  -2  16 2127.94 265.383  -2
   1   2  16 2127.94 265.383   1
   0  -2  17 4826.56 322.344  -2
   1   2  17 4826.56 322.344   1
   0  -2  18 423.494 456.151  -2
   1   2  18 423.494 456.151   1
   2   3  19 867.312 328.377  -2
  -1  -3  19 867.312 328.377   1
   2   3  18-101.449 295.732  -2
  -1  -3  18-101.449 295.732   1
   2   3  17 1943.33 383.148  -2
  -1  -3  17 1943.33 383.148   1
   2   3  16 2665.26 563.252  -2
  -1  -3  16 2665.26 563.252   1
   2   3  15 5384.70 404.447  -2
  -1  -3  15 5384.70 404.447   1
   2   3  14 805.241 298.714  -2
  -1  -3  14 805.241 298.714   1
   1   3 -13 566.807 486.580   1
   2   3  13 9151.24 313.296  -2
  -1  -3  13 9151.24 313.296   1
  -1  -3  12 7609.21 227.925   1
   2   3  12 6733.61 863.202  -2
  -1  -3  12 6733.61 863.202   1
  -1  -3  11 102.906 488.276   1
   1   3 -10 13742.7 636.729   1
   1   3  -9 1263.30 520.660   1
  -1  -3   8 7678.03 505.233   1
   1   3  -7 6154.27 376.831   1
   1   3  -6 9650.03 297.928   1
   1   3  -5 36186.0 403.657   1
  -1  -3   4 869.808 189.948   1
  -1  -3   3 139652. 746.059   1
  -1  -3   2 141685. 659.161   1
  -1  -3  -2 191702. 1739.27  -2
   1   3  -2 191702. 1739.27   1
  -1  -3  -1 49460.2 878.173  -2
   1   3  -1 49460.2 878.173   1
  -1  -3   0 170833. 1012.70  -2
   1   3   0 170833. 1012.70   1
  -1  -3   1 51119.7 896.215  -2
   1   3   1 51119.7 896.215   1
  -1  -3  -2 46945.4 917.534   1
  -1  -3   2 203546. 1906.53  -2
   1   3   2 203546. 1906.53   1
   1   3   3 152452. 1580.12   1
   1   3  -3 300295. 2208.10  -2
  -1  -3  -3 300295. 2208.10   1
   1   3   4 24288.4 411.129   1
   1   3  -4 26679.2 1188.82  -2
  -1  -3  -4 26679.2 1188.82   1
   1   3   5 19533.5 278.486   1
  -1  -3  -6 7125.32 296.178   1
  -1  -3  -7 9149.25 600.402   1
  -1  -3  -8 31885.6 767.433   1
  -1  -3  -9 791.250 432.290   1
  -1  -3 -10 32385.5 801.543   1
   1   3  11 75.9920 670.609   1
   0   3 -11 4892.14 1855.93  -2
  -1  -3 -11 4892.14 1855.93   1
  -1  -3 -12 1679.62 248.895   1
   0  -3  12 10417.2 449.914  -2
   1   3  12 10417.2 449.914   1
   0  -3  13 7985.62 294.234  -2
   1   3  13 7985.62 294.234   1
   0   3 -14 8556.71 311.380  -2
  -1  -3 -14 8556.71 311.380   1
   0  -3  15 1306.55 329.622  -2
   1   3  15 1306.55 329.622   1
   0  -3  16 8002.87 336.510  -2
   1   3  16 8002.87 336.510   1
   0  -3  17 465.722 391.811  -2
   1   3  17 465.722 391.811   1
   0  -3  18 1869.97 452.073  -2
   1   3  18 1869.97 452.073   1
   2   4  19 626.500 394.546  -2
  -1  -4  19 626.500 394.546   1
  -1  -4  18 84.8386 389.041   1
   2   4  18 629.220 313.779  -2
  -1  -4  18 629.220 313.779   1
   2   4  17 672.036 346.807  -2
  -1  -4  17 672.036 346.807   1
   2   4  16 275.667 371.121  -2
  -1  -4  16 275.667 371.121   1
   2   4  15 981.732 370.173  -2
  -1  -4  15 981.732 370.173   1
   2   4  14 1805.02 394.261  -2
  -1  -4  14 1805.02 394.261   1
   1   4 -13 5893.99 535.567   1
   2   4  13 7115.78 470.359  -2
  -1  -4  13 7115.78 470.359   1
   1   4 -12 560.765 233.167   1
   2   4  12 3854.36 500.607  -2
  -1  -4  12 3854.36 500.607   1
  -1  -4  11 6785.77 271.384   1
   1   4 -10 13729.4 665.215   1
   1   4  -9 290.383 467.992   1
   1   4  -8 17602.6 492.411   1
  -1  -4   7 251.644 331.489   1
  -1  -4   6 24058.6 437.269   1
   1   4  -5 166.563 336.095   1
   1   4  -4 22386.1 392.864   1
   1   4   4 24160.3 1386.92  -2
  -1  -4   4 24160.3 1386.92   1
   1   4  -3 7471.79 337.189   1
  -1  -4  -3 42056.4 985.846  -2
   1   4  -3 42056.4 985.846   1
  -1  -4   2 216135. 804.623   1
   1   4   2 361344. 1549.09  -2
  -1  -4   2 361344. 1549.09   1
   1   4   1 56477.2 912.994  -2
  -1  -4   1 56477.2 912.994   1
  -1  -4   0 283608. 1047.64  -2
   1   4   0 283608. 1047.64   1
   1   4  -1 49529.7 791.669  -2
  -1  -4  -1 49529.7 791.669   1
   1   4  -2 364060. 1601.66  -2
  -1  -4  -2 364060. 1601.66   1
  -1  -4  -3 25670.3 726.540   1
  -1  -4   3 36733.2 1346.48  -2
   1   4   3 36733.2 1346.48   1
  -1  -4  -4 2707.52 647.734   1
  -1  -4  -5 8822.51 383.112   1
  -1  -4  -6 6937.95 306.151   1
   1   4   7 19306.6 836.416   1
   1   4   8 12450.3 784.882   1
   1   4   9 25923.5 909.844   1
   1   4  10-83.2870 571.685   1
   0   4 -10 7635.31 2015.25  -2
  -1  -4 -10 7635.31 2015.25   1
   1   4  11 5020.65 265.978   1
   0  -4  11 6449.94 542.140  -2
   1   4  11 6449.94 542.140   1
   1   4  12 3559.69 330.609   1
   0  -4  12 7228.40 353.254  -2
   1   4  12 7228.40 353.254   1
   0  -4  13 4708.97 293.624  -2
   1   4  13 4708.97 293.624   1
   0  -4  14 3227.93 337.458  -2
   1   4  14 3227.93 337.458   1
   0  -4  15 8655.49 465.895  -2
   1   4  15 8655.49 465.895   1
   0  -4  16 247.739 438.182  -2
   1   4  16 247.739 438.182   1
   0  -4  17 2982.17 387.406  -2
   1   4  17 2982.17 387.406   1
   0  -4  18 83.8949 332.549  -2
   1   4  18 83.8949 332.549   1
   0  -4  19-158.201 611.010  -2
   1   4  19-158.201 611.010   1
   2   5  19 972.443 357.186  -2
  -1  -5  19 972.443 357.186   1
   2   5  18 3295.71 346.955  -2
  -1  -5  18 3295.71 346.955   1
  -1  -5  17 589.344 405.178   1
   2   5  17 3134.34 407.252  -2
  -1  -5  17 3134.34 407.252   1
  -1  -5  16 943.139 457.899   1
   2   5  16 1949.41 421.254  -2
  -1  -5  16 1949.41 421.254   1
  -1  -5  15 2628.50 517.541   1
  -2  -5 -15 4379.46 416.259  -2
   1   5 -15 4379.46 416.259   1
  -1  -5  14 2531.02 350.000   1
  -2  -5 -14 7575.93 458.187  -2
   1   5 -14 7575.93 458.187   1
  -1  -5  13 6322.61 591.615   1
   2   5  13 12910.2 399.737  -2
  -1  -5  13 12910.2 399.737   1
   1   5 -12 21470.0 372.666   1
   2   5  12 25099.8 791.349  -2
  -1  -5  12 25099.8 791.349   1
   1   5 -11 1904.69 232.604   1
   1   5 -10 9922.71 736.762   1
   1   5  -9 43938.9 993.611   1
  -1  -5   8 3197.63 491.698   1
   1   5  -7 57023.5 853.504   1
   1   5  -6 4698.68 508.998   1
   1   5  -5 20010.4 537.605   1
   1   5   5 28106.0 1685.87  -2
  -1  -5   5 28106.0 1685.87   1
   1   5  -4 1395.85 376.396   1
   1   5   4 12585.1 1203.76  -2
  -1  -5   4 12585.1 1203.76   1
  -1  -5   3 30156.5 515.638   1
   1   5   3 61053.6 904.303  -2
  -1  -5   3 61053.6 904.303   1
  -1  -5  -2 653.279 701.918  -2
   1   5  -2 653.279 701.918   1
   1   5   1 143340. 881.260  -2
  -1  -5   1 143340. 881.260   1
   1   5   0 12851.6 394.313  -2
  -1  -5   0 12851.6 394.313   1
   1   5  -1 156253. 1552.37  -2
  -1  -5  -1 156253. 1552.37   1
   1   5  -2 725.718 777.429  -2
  -1  -5  -2 725.718 777.429   1
   1   5  -3 59195.3 1055.07  -2
  -1  -5  -3 59195.3 1055.07   1
  -1  -5  -4 9638.48 810.914   1
  -1  -5   4 11555.5 1510.58  -2
   1   5   4 11555.5 1510.58   1
  -1  -5  -5 5415.66 820.804   1
  -1  -5  -6 7329.39 388.655   1
   1   5   7 3772.30 535.136   1
  -1  -5  -8 4454.95 790.639   1
   1   5   9 3651.39 704.427   1
   1   5  10 362.024 510.334   1
   0   5 -10 41210.4 2411.55  -2
  -1  -5 -10 41210.4 2411.55   1
   1   5  11 11353.5 246.240   1
   0   5 -11 19309.7 1085.84  -2
  -1  -5 -11 19309.7 1085.84   1
   1   5  12 298.000 279.283   1
   0   5 -12 1919.42 522.870  -2
  -1  -5 -12 1919.42 522.870   1
   1   5  13 1123.14 484.753   1
   0  -5  13 6782.81 496.508  -2
   1   5  13 6782.81 496.508   1
   0  -5  14 3001.60 386.292  -2
   1   5  14 3001.60 386.292   1
   0  -5  15 240.353 428.962  -2
   1   5  15 240.353 428.962   1
   0  -5  16 855.515 479.707  -2
   1   5  16 855.515 479.707   1
   0  -5  17 439.603 403.751  -2
   1   5  17 439.603 403.751   1
   0  -5  18 683.981 384.662  -2
   1   5  18 683.981 384.662   1
   1   5  19 681.011 426.832   1
   2   6  18 763.177 318.872  -2
  -1  -6  18 763.177 318.872   1
   2   6  17 6152.92 281.597  -2
  -1  -6  17 6152.92 281.597   1
   2   6  16 1878.00 317.095  -2
  -1  -6  16 1878.00 317.095   1
  -2  -6 -15 8553.70 338.884  -2
   1   6 -15 8553.70 338.884   1
   2   6  14 1942.94 346.539  -2
  -1  -6  14 1942.94 346.539   1
  -1  -6  13 7673.06 548.149   1
   2   6  13 29030.8 562.371  -2
  -1  -6  13 29030.8 562.371   1
   1   6 -12 3654.78 363.891   1
   2   6  12 20708.3 760.954  -2
  -1  -6  12 20708.3 760.954   1
  -1  -6  11 28825.5 379.334   1
   1   6 -10 8972.67 381.793   1
   1   6  -9 86.9737 800.927   1
  -1  -6   8 9442.52 723.300   1
   1   6  -7 5517.54 839.438   1
   1   6  -6 14822.2 854.797   1
   1   6   6 25530.5 1750.66  -2
  -1  -6   6 25530.5 1750.66   1
   1   6  -5 11284.3 732.110   1
  -1  -6  -5 32749.2 1249.17  -2
   1   6  -5 32749.2 1249.17   1
   1   6   4 4357.86 666.181  -2
  -1  -6   4 4357.86 666.181   1
  -1  -6  -3 29977.8 759.970  -2
   1   6  -3 29977.8 759.970   1
   1   6   2 12279.8 680.029  -2
  -1  -6   2 12279.8 680.029   1
  -1  -6  -1 24215.0 574.207  -2
   1   6  -1 24215.0 574.207   1
   1   6   0 53490.7 624.757  -2
  -1  -6   0 53490.7 624.757   1
   1   6  -1 23381.4 774.359  -2
  -1  -6  -1 23381.4 774.359   1
   1   6  -2 12989.5 816.122  -2
  -1  -6  -2 12989.5 816.122   1
   1   6  -3 28917.7 895.171  -2
  -1  -6  -3 28917.7 895.171   1
  -1  -6  -4 3467.02 926.057   1
  -1  -6   4 3717.76 1172.86  -2
   1   6   4 3717.76 1172.86   1
  -1  -6  -5 20537.8 916.102   1
  -1  -6   5 33210.3 1716.74  -2
   1   6   5 33210.3 1716.74   1
   1   6   6 8022.35 497.661   1
  -1  -6  -7 6595.65 598.572   1
   1   6  -7 14813.8 1875.09  -2
  -1  -6  -7 14813.8 1875.09   1
   1   6   8 488.250 762.549   1
   1   6  -8 9502.14 1892.34  -2
  -1  -6  -8 9502.14 1892.34   1
  -1  -6  -9 4666.56 733.989   1
   1   6  10 5694.49 357.152   1
   0   6 -10 3100.07 1457.08  -2
  -1  -6 -10 3100.07 1457.08   1
   1   6  11 1948.21 384.051   1
   0   6 -11 5738.92 1029.96  -2
  -1  -6 -11 5738.92 1029.96   1
   1   6  12 19662.2 883.041   1
   0  -6  12 49461.5 645.659  -2
   1   6  12 49461.5 645.659   1
   1   6  13 2921.48 686.942   1
   0  -6  13 12660.0 560.292  -2
   1   6  13 12660.0 560.292   1
   0  -6  14 10914.4 504.597  -2
   1   6  14 10914.4 504.597   1
   0  -6  15 908.693 621.995  -2
   1   6  15 908.693 621.995   1
   0  -6  16 2637.92 585.724  -2
   1   6  16 2637.92 585.724   1
   0  -6  17 311.221 324.829  -2
   1   6  17 311.221 324.829   1
   0  -6  18 4373.99 345.803  -2
   1   6  18 4373.99 345.803   1
  -1  -7  18 278.411 177.979   1
   2   7  17 247.817 218.166  -2
  -1  -7  17 247.817 218.166   1
  -1  -7  16 149.326 313.995   1
   2   7  16 4408.91 363.825  -2
  -1  -7  16 4408.91 363.825   1
  -1  -7  15 400.253 342.361   1
   2   7  15 351.356 342.350  -2
  -1  -7  15 351.356 342.350   1
  -1  -7  14 400.286 402.974   1
   2   7  14 4633.74 416.442  -2
  -1  -7  14 4633.74 416.442   1
  -1  -7  13-31.9137 423.329   1
   2   7  13 933.378 448.024  -2
  -1  -7  13 933.378 448.024   1
  -1  -7  12 2650.07 358.430   1
   2   7  12 11297.3 725.912  -2
  -1  -7  12 11297.3 725.912   1
  -1  -7  11 1039.24 480.067   1
  -2  -7 -11 2147.61 657.178  -2
   1   7 -11 2147.61 657.178   1
  -1  -7  10 3525.56 261.466   1
   1   7  -9 1282.11 320.557   1
  -1  -7   8 192.768 393.677   1
  -1  -7   7 14843.4 784.209   1
   1   7  -6 11769.2 849.474   1
  -1  -7  -6 37736.6 1378.18  -2
   1   7  -6 37736.6 1378.18   1
   1   7  -5 3050.04 1058.75   1
  -1  -7  -5 27215.4 1014.60  -2
   1   7  -5 27215.4 1014.60   1
   1   7   4 49377.6 810.904  -2
  -1  -7   4 49377.6 810.904   1
  -1  -7  -3 11797.9 650.873  -2
   1   7  -3 11797.9 650.873   1
   1   7   2 43966.5 1054.92  -2
  -1  -7   2 43966.5 1054.92   1
   1   7   1 39530.9 898.951  -2
  -1  -7   1 39530.9 898.951   1
   1   7   0 63656.1 856.870  -2
  -1  -7   0 63656.1 856.870   1
  -1  -7   1 44946.1 922.116  -2
   1   7   1 44946.1 922.116   1
  -1  -7   2 43921.7 998.364  -2
   1   7   2 43921.7 998.364   1
   1   7  -3 11484.8 751.363  -2
  -1  -7  -3 11484.8 751.363   1
  -1  -7  -4 28660.2 1348.16   1
   1   7  -4 48798.9 1083.15  -2
  -1  -7  -4 48798.9 1083.15   1
  -1  -7  -5 21267.5 1004.37   1
  -1  -7   5 24841.5 1294.62  -2
   1   7   5 24841.5 1294.62   1
   1   7   6 20931.4 638.210   1
   1   7  -6 37328.1 2027.23  -2
  -1  -7  -6 37328.1 2027.23   1
   1   7   7 6613.20 868.793   1
  -1  -7   7 25262.6 1248.57  -2
   1   7   7 25262.6 1248.57   1
  -1  -7  -8 14266.8 448.107   1
   1   7  -8 14992.5 2005.02  -2
  -1  -7  -8 14992.5 2005.02   1
   1   7   9 479.624 416.507   1
   1   7  10 144.137 352.960   1
   1   7  11 9924.32 485.607   1
   0   7 -11 13620.4 1734.90  -2
  -1  -7 -11 13620.4 1734.90   1
   1   7  12 2829.66 425.646   1
   0  -7  12 4767.98 1112.77  -2
   1   7  12 4767.98 1112.77   1
   1   7  13 9076.54 697.882   1
   0  -7  13 12585.6 755.968  -2
   1   7  13 12585.6 755.968   1
   0  -7  14 1306.87 720.812  -2
   1   7  14 1306.87 720.812   1
   0  -7  15 2336.27 617.363  -2
   1   7  15 2336.27 617.363   1
   0  -7  16 719.282 550.666  -2
   1   7  16 719.282 550.666   1
   0  -7  17 149.229 279.312  -2
   1   7  17 149.229 279.312   1
   1   7  18 108.760 425.615   1
  -1  -8  17 16.5188 210.360   1
  -1  -8  16 2782.17 304.336   1
   2   8  16 4262.17 477.489  -2
  -1  -8  16 4262.17 477.489   1
   2   8  15 1697.59 302.461  -2
  -1  -8  15 1697.59 302.461   1
  -1  -8  14 605.148 352.134   1
   2   8  14 1008.59 403.372  -2
  -1  -8  14 1008.59 403.372   1
  -1  -8  13 3071.56 612.682   1
  -2  -8 -13 4548.43 541.734  -2
   1   8 -13 4548.43 541.734   1
  -1  -8  12 1087.12 486.086   1
  -2  -8 -12 814.977 647.251  -2
   1   8 -12 814.977 647.251   1
  -1  -8  11 3690.22 307.573   1
  -2  -8 -11 2779.87 2037.36  -2
   1   8 -11 2779.87 2037.36   1
   1   8 -10 2546.68 318.520   1
  -2  -8 -10 4919.19 1905.10  -2
   1   8 -10 4919.19 1905.10   1
  -1  -8   9 1562.72 258.953   1
  -1  -8   8 17152.7 364.382   1
   1   8   8 41053.2 2409.00  -2
  -1  -8   8 41053.2 2409.00   1
   1   8  -7 10021.9 409.128   1
   1   8   7 8705.60 1305.83  -2
  -1  -8   7 8705.60 1305.83   1
  -1  -8   6 3467.38 537.185   1
  -1  -8  -6 22460.7 1102.84  -2
   1   8  -6 22460.7 1102.84   1
  -1  -8  -5 39675.3 1003.96  -2
   1   8  -5 39675.3 1003.96   1
   1   8   4 33750.0 852.198  -2
  -1  -8   4 33750.0 852.198   1
  -1  -8  -3 36627.5 934.472  -2
   1   8  -3 36627.5 934.472   1
   1   8   2 16143.8 825.799  -2
  -1  -8   2 16143.8 825.799   1
   1   8   1 38748.1 1351.77  -2
  -1  -8   1 38748.1 1351.77   1
   1   8   0 8077.08 634.359  -2
  -1  -8   0 8077.08 634.359   1
   1   8  -1 38631.5 1096.49  -2
  -1  -8  -1 38631.5 1096.49   1
   1   8  -2 14710.6 781.445  -2
  -1  -8  -2 14710.6 781.445   1
  -1  -8   3 36776.1 1032.44  -2
   1   8   3 36776.1 1032.44   1
   1   8  -4 29148.2 883.496  -2
  -1  -8  -4 29148.2 883.496   1
  -1  -8  -5 6340.65 1199.18   1
  -1  -8   5 39823.2 1097.03  -2
   1   8   5 39823.2 1097.03   1
   1   8   6 19904.9 808.833   1
   1   8  -6 22341.0 609.677  -2
  -1  -8  -6 22341.0 609.677   1
   1   8   7 93.0980 557.016   1
  -1  -8   7 10350.7 768.502  -2
   1   8   7 10350.7 768.502   1
   1   8   8 19506.0 486.676   1
  -1  -8  -9-109.672 416.650   1
  -1  -8 -10 1733.29 540.482   1
  -1  -8 -11-172.772 772.183   1
   1   8  12 5677.40 743.995   1
   0  -8  12 7484.97 1018.26  -2
   1   8  12 7484.97 1018.26   1
   1   8  13 101.915 653.449   1
   0  -8  13 2424.80 1077.55  -2
   1   8  13 2424.80 1077.55   1
   0  -8  14 380.995 479.756  -2
   1   8  14 380.995 479.756   1
   0  -8  15 5180.68 590.109  -2
   1   8  15 5180.68 590.109   1
   0  -8  16 530.521 499.559  -2
   1   8  16 530.521 499.559   1
   1   8  17 698.377 325.756   1
   0  -8  17 2044.80 389.067  -2
   1   8  17 2044.80 389.067   1
   2   9  16-272.961 354.334  -2
  -1  -9  16-272.961 354.334   1
  -1  -9  15 1909.71 218.184   1
   2   9  15 4805.73 640.048  -2
  -1  -9  15 4805.73 640.048   1
  -1  -9  14 346.779 280.198   1
   2   9  14 145.582 339.699  -2
  -1  -9  14 145.582 339.699   1
  -1  -9  13 14.3984 273.963   1
   2   9  13 412.472 503.306  -2
  -1  -9  13 412.472 503.306   1
  -1  -9  12 10125.7 499.048   1
   2   9  12 10704.9 677.893  -2
  -1  -9  12 10704.9 677.893   1
  -1  -9  11 2316.16 281.562   1
   1   9 -10 12388.4 359.888   1
   1   9  -9 831.675 306.558   1
  -1  -9   8 9796.18 309.057   1
  -1  -9   7 903.304 305.759   1
   1   9   7 14192.1 809.900  -2
  -1  -9   7 14192.1 809.900   1
  -1  -9   6 16436.1 421.277   1
   1   9   6 20306.8 592.854  -2
  -1  -9   6 20306.8 592.854   1
  -1  -9   5 4009.52 589.358   1
   1   9   5 35726.5 570.927  -2
  -1  -9   5 35726.5 570.927   1
   1   9   4 57345.3 579.667  -2
  -1  -9   4 57345.3 579.667   1
   1   9   3 52647.4 857.145  -2
  -1  -9   3 52647.4 857.145   1
   1   9   2 53044.2 1577.08  -2
  -1  -9   2 53044.2 1577.08   1
  -1  -9  -1 37890.1 1260.19  -2
   1   9  -1 37890.1 1260.19   1
  -1  -9   0 15467.6 900.334  -2
   1   9   0 15467.6 900.334   1
   1   9  -1 35661.6 1041.17  -2
  -1  -9  -1 35661.6 1041.17   1
  -1  -9   2 53757.3 1311.86  -2
   1   9   2 53757.3 1311.86   1
  -1  -9   3 47901.2 888.698  -2
   1   9   3 47901.2 888.698   1
   1   9  -4 61047.4 855.394  -2
  -1  -9  -4 61047.4 855.394   1
  -1  -9  -5 35793.6 1739.65   1
  -1  -9   5 30040.1 810.023  -2
   1   9   5 30040.1 810.023   1
  -1  -9  -6 3114.72 548.971   1
   1   9  -6 20146.6 1304.94  -2
  -1  -9  -6 20146.6 1304.94   1
  -1  -9  -7 9495.13 799.028   1
   1   9  -7 11613.3 914.394  -2
  -1  -9  -7 11613.3 914.394   1
   1   9   8 1183.08 621.607   1
   1   9   9 6773.82 636.338   1
  -1  -9 -10 270.952 630.349   1
   1   9  11 697.057 484.266   1
   1   9  12-165.728 472.378   1
   1   9  13 953.262 447.655   1
   1   9  14 339.920 513.331   1
   0  -9  14 3499.50 539.009  -2
   1   9  14 3499.50 539.009   1
   1   9  15-92.3990 450.076   1
   0  -9  15-113.852 770.960  -2
   1   9  15-113.852 770.960   1
   1   9  16 728.357 243.141   1
   2  10  15 1212.57 500.736  -2
  -1 -10  15 1212.57 500.736   1
  -1 -10  14 1774.82 376.683   1
   2  10  14 4097.09 405.061  -2
  -1 -10  14 4097.09 405.061   1
   2  10  13 7289.16 475.525  -2
  -1 -10  13 7289.16 475.525   1
  -1 -10  12 653.143 272.889   1
  -1 -10  11 10037.4 318.570   1
  -1 -10  10 685.394 292.642   1
   1  10  -9 3696.88 309.970   1
  -1 -10   8 626.188 293.872   1
   1  10  -7 13918.1 436.331   1
   1  10   7 14167.4 891.768  -2
  -1 -10   7 14167.4 891.768   1
   1  10  -6 249.206 523.432   1
   1  10   6 3827.14 525.406  -2
  -1 -10   6 3827.14 525.406   1
   1  10   5 32086.0 519.759  -2
  -1 -10   5 32086.0 519.759   1
   1  10   4 5982.59 396.372  -2
  -1 -10   4 5982.59 396.372   1
   1  10   3 38865.4 507.261  -2
  -1 -10   3 38865.4 507.261   1
   1  10   2 9487.89 502.927  -2
  -1 -10   2 9487.89 502.927   1
   1  10   1 9385.95 476.699  -2
  -1 -10   1 9385.95 476.699   1
   1  10   0 7052.59 432.839  -2
  -1 -10   0 7052.59 432.839   1
   1  10  -1 9956.85 579.263  -2
  -1 -10  -1 9956.85 579.263   1
   1  10  -2 9670.33 544.873  -2
  -1 -10  -2 9670.33 544.873   1
   1  10  -3 41154.0 649.091  -2
  -1 -10  -3 41154.0 649.091   1
   1  10  -4 5285.96 748.244  -2
  -1 -10  -4 5285.96 748.244   1
  -1 -10  -5 4007.56 1350.59   1
  -1 -10   5 32698.2 961.928  -2
   1  10   5 32698.2 961.928   1
  -1 -10   6 2133.51 732.123  -2
   1  10   6 2133.51 732.123   1
  -1 -10  -7 334.853 721.513   1
  -1 -10   7 14375.5 1017.74  -2
   1  10   7 14375.5 1017.74   1
  -1 -10  -8 1141.07 719.464   1
  -1 -10  -9 7603.83 636.665   1
   1  10  10-578.068 697.696   1
   1  10  11 689.479 444.058   1
   1  10  12 177.243 416.443   1
   1  10  13 557.363 368.337   1
   1  10  14 525.426 232.530   1
   1  10  15 878.690 305.930   1
  -1 -11  14 167.261 220.862   1
  -1 -11  13 386.761 202.817   1
  -1 -11  12 1526.91 304.999   1
  -1 -11  11 1114.01 322.579   1
  -1 -11  10 1706.97 251.123   1
  -1 -11   9 24.9665 260.019   1
  -1 -11   8 283.956 350.652   1
  -1 -11   7 1873.19 511.682   1
   1  11   7 5252.36 839.971  -2
  -1 -11   7 5252.36 839.971   1
   1  11   6 10151.6 548.926  -2
  -1 -11   6 10151.6 548.926   1
   1  11   5 2519.86 518.173  -2
  -1 -11   5 2519.86 518.173   1
   1  11   4 6129.90 447.975  -2
  -1 -11   4 6129.90 447.975   1
   1  11   3 2906.42 422.775  -2
  -1 -11   3 2906.42 422.775   1
   1  11   2 4037.48 528.228  -2
  -1 -11   2 4037.48 528.228   1
   1  11   1 6351.71 522.028  -2
  -1 -11   1 6351.71 522.028   1
   1  11   0 3498.40 478.869  -2
  -1 -11   0 3498.40 478.869   1
   1  11  -1 6785.09 679.006  -2
  -1 -11  -1 6785.09 679.006   1
   1  11  -2 3471.79 629.118  -2
  -1 -11  -2 3471.79 629.118   1
   1  11  -3 2128.38 594.782  -2
  -1 -11  -3 2128.38 594.782   1
   1  11  -4 4695.03 1184.27  -2
  -1 -11  -4 4695.03 1184.27   1
   1  11  -5 2135.98 956.282  -2
  -1 -11  -5 2135.98 956.282   1
   1  11  -6 7158.61 741.083  -2
  -1 -11  -6 7158.61 741.083   1
  -1 -11  -7 2545.73 736.398   1
  -1 -11   7 4294.89 997.432  -2
   1  11   7 4294.89 997.432   1
  -1 -11  -8 15302.4 499.624   1
   1  11   9-226.729 645.262   1
   1  11  10 4411.12 445.204   1
   1  11  11 270.758 383.095   1
   1  11  12 3278.30 341.778   1
   1  11  13 105.615 198.401   1
   1  11  14 1145.82 356.972   1
  -1 -12  12 271.683 232.664   1
  -1 -12  11 254.999 264.616   1
  -1 -12  10 2328.33 324.223   1
  -1 -12   9-19.4763 314.533   1
  -1 -12   8 5949.66 356.299   1
  -1 -12   7 341.831 501.401   1
   1  12   7 7486.70 639.935  -2
  -1 -12   7 7486.70 639.935   1
   1  12   6 14319.9 527.851  -2
  -1 -12   6 14319.9 527.851   1
   1  12   5 7941.61 498.838  -2
  -1 -12   5 7941.61 498.838   1
   1  12   4 7517.74 497.475  -2
  -1 -12   4 7517.74 497.475   1
   1  12   3 12335.9 846.654  -2
  -1 -12   3 12335.9 846.654   1
   1  12   2 17238.6 899.374  -2
  -1 -12   2 17238.6 899.374   1
   1  12   1 11366.0 717.216  -2
  -1 -12   1 11366.0 717.216   1
   1  12   0 36583.3 861.762  -2
  -1 -12   0 36583.3 861.762   1
   1  12  -1 11583.2 688.508  -2
  -1 -12  -1 11583.2 688.508   1
   1  12  -2 17503.0 683.009  -2
  -1 -12  -2 17503.0 683.009   1
   1  12  -3 11126.3 1159.26  -2
  -1 -12  -3 11126.3 1159.26   1
   1  12  -4 7294.49 807.060  -2
  -1 -12  -4 7294.49 807.060   1
  -1 -12   5 6722.31 773.723  -2
   1  12   5 6722.31 773.723   1
  -1 -12   6 14983.0 787.456  -2
   1  12   6 14983.0 787.456   1
  -1 -12  -7 4087.45 667.248   1
  -1 -12   7 7141.08 1113.69  -2
   1  12   7 7141.08 1113.69   1
   1  12   8 174.965 598.813   1
   1  12   9 5233.31 385.030   1
   1  12  10 11.3513 317.236   1
   1  12  11 3804.18 511.719   1
   1  12  12 685.094 422.173   1
  -1 -13  11 927.069 202.049   1
  -1 -13  10 698.781 241.252   1
  -1 -13   9 8589.13 532.109   1
  -1 -13   8-120.754 445.423   1
   1  13   7 7939.39 539.813  -2
  -1 -13   7 7939.39 539.813   1
   1  13   6 8056.56 710.855  -2
  -1 -13   6 8056.56 710.855   1
   1  13   5 4001.85 698.532  -2
  -1 -13   5 4001.85 698.532   1
   1  13   4 12745.4 772.647  -2
  -1 -13   4 12745.4 772.647   1
   1  13   3 2621.59 683.049  -2
  -1 -13   3 2621.59 683.049   1
   1  13   2 11578.8 811.488  -2
  -1 -13   2 11578.8 811.488   1
   1  13   1 16404.4 839.726  -2
  -1 -13   1 16404.4 839.726   1
   1  13   0 6716.23 706.665  -2
  -1 -13   0 6716.23 706.665   1
   1  13  -1 17557.5 779.811  -2
  -1 -13  -1 17557.5 779.811   1
  -1 -13   2 11086.8 572.004  -2
   1  13   2 11086.8 572.004   1
  -1 -13   3 1244.10 1002.16  -2
   1  13   3 1244.10 1002.16   1
  -1 -13   4 9405.10 1039.39  -2
   1  13   4 9405.10 1039.39   1
  -1 -13   5 4789.56 1052.63  -2
   1  13   5 4789.56 1052.63   1
  -1 -13   6 4810.42 1080.84  -2
   1  13   6 4810.42 1080.84   1
   1  13   7 67.6230 672.441   1
  -1 -13   7 8053.16 1271.28  -2
   1  13   7 8053.16 1271.28   1
  -1 -13  -8 797.579 379.498   1
   1  13   9-328.099 512.348   1
   1  13  10 1064.92 427.790   1
   1  13  11 523.125 338.145   1
  -1 -14   9-85.8806 252.164   1
  -1 -14   8 3543.05 241.543   1
  -1 -14   7 237.162 238.687   1
   1  14   6 3173.57 444.764  -2
  -1 -14   6 3173.57 444.764   1
   1  14  -5 1453.86 437.778   1
   1  14   5 10664.0 647.366  -2
  -1 -14   5 10664.0 647.366   1
  -1 -14  -4 1995.41 454.542  -2
   1  14  -4 1995.41 454.542   1
  -1 -14  -3 12925.0 530.758  -2
   1  14  -3 12925.0 530.758   1
  -1 -14  -2 1955.92 475.845  -2
   1  14  -2 1955.92 475.845   1
  -1 -14  -1 11431.3 538.973  -2
   1  14  -1 11431.3 538.973   1
  -1 -14   0 5745.12 497.103  -2
   1  14   0 5745.12 497.103   1
   1  14  -1 10450.9 501.633  -2
  -1 -14  -1 10450.9 501.633   1
  -1 -14   2 1933.40 888.958  -2
   1  14   2 1933.40 888.958   1
  -1 -14   3 10032.0 994.214  -2
   1  14   3 10032.0 994.214   1
  -1 -14   4 1518.19 956.287  -2
   1  14   4 1518.19 956.287   1
  -1 -14   5 8739.95 693.934  -2
   1  14   5 8739.95 693.934   1
  -1 -14   6 3872.43 641.201  -2
   1  14   6 3872.43 641.201   1
   1  14   7 598.185 482.190   1
   1  14  -7 1165.23 650.880  -2
  -1 -14  -7 1165.23 650.880   1
   1  14   8 435.006 396.224   1
  -1 -15   5 491.593 311.849   1
   1  15   4 1871.91 565.380  -2
  -1 -15   4 1871.91 565.380   1
   1  15   3 1743.90 747.971  -2
  -1 -15   3 1743.90 747.971   1
  -1 -15  -2 2673.67 444.819  -2
   1  15  -2 2673.67 444.819   1
   1  15   1 395.431 274.015  -2
  -1 -15   1 395.431 274.015   1
  -1 -15   0 247.984 744.448  -2
   1  15   0 247.984 744.448   1
  -1 -15   1 1352.18 785.949  -2
   1  15   1 1352.18 785.949   1
  -1 -15   2 2700.63 858.414  -2
   1  15   2 2700.63 858.414   1
  -1 -15   3 1116.59 402.180  -2
   1  15   3 1116.59 402.180   1
  -1 -15   4 2579.38 430.347  -2
   1  15   4 2579.38 430.347   1
  -1 -15   5 1763.50 487.079  -2
   1  15   5 1763.50 487.079   1
  -2  14  -3 2011.43 422.372  -2
   2 -14  -3 2011.43 422.372   1
  -2  14  -2 8444.44 497.701  -2
   2 -14  -2 8444.44 497.701   1
  -2  14  -1 580.324 272.728  -2
   2 -14  -1 580.324 272.728   1
  -2  14   0 7189.84 387.042  -2
   2 -14   0 7189.84 387.042   1
  -2  14   1 946.497 329.448  -2
   2 -14   1 946.497 329.448   1
  -2  14   2 7944.79 586.347  -2
   2 -14   2 7944.79 586.347   1
  -2  14   3 2105.49 508.465  -2
   2 -14   3 2105.49 508.465   1
   2 -14   4 4070.00 343.086   1
   2 -13  -7 2148.66 325.924   1
  -2  13   6 1347.45 202.201   1
  -2  13   5 5615.55 243.756   1
  -2  13   4 18.0874 434.078   1
  -2  13  -4 6021.67 780.722  -2
   2 -13  -4 6021.67 780.722   1
   2 -13   3 6309.36 401.520  -2
  -2  13   3 6309.36 401.520   1
  -2  13  -2 979.806 309.359  -2
   2 -13  -2 979.806 309.359   1
   2 -13   1 2626.53 403.772  -2
  -2  13   1 2626.53 403.772   1
  -2  13   0 373.038 356.186  -2
   2 -13   0 373.038 356.186   1
  -2  13   1 2563.44 874.373  -2
   2 -13   1 2563.44 874.373   1
  -2  13   2 1235.53 570.110  -2
   2 -13   2 1235.53 570.110   1
  -2  13   3 7720.30 497.814  -2
   2 -13   3 7720.30 497.814   1
   2 -13   4 3287.05 385.142   1
  -2  13   4 5406.73 391.500  -2
   2 -13   4 5406.73 391.500   1
   2 -13   5 515.036 270.543   1
   2 -13   6 1919.72 173.791   1
   2 -13   7-0.20653 144.397   1
  -2  12  10 1651.39 211.330   1
  -2  12   9 233.986 263.169   1
  -2  12   8 1065.80 252.546   1
  -2  12   7-16.9126 307.241   1
  -2  12   6 5051.83 409.538   1
   2 -12  -5 604.467 472.614   1
  -2  12   4 1485.55 637.837   1
   2 -12   4 3460.87 830.746  -2
  -2  12   4 3460.87 830.746   1
   2 -12   3 2403.67 1355.91  -2
  -2  12   3 2403.67 1355.91   1
   2 -12   2 5563.75 1252.46  -2
  -2  12   2 5563.75 1252.46   1
   2 -12   1 6589.33 1204.47  -2
  -2  12   1 6589.33 1204.47   1
   2 -12   0 42.2284 1075.35  -2
  -2  12   0 42.2284 1075.35   1
  -2  12   1 7159.46 620.225  -2
   2 -12   1 7159.46 620.225   1
   2 -12  -2 6190.13 688.146  -2
  -2  12  -2 6190.13 688.146   1
  -2  12   3 3306.36 1032.28  -2
   2 -12   3 3306.36 1032.28   1
   2 -12   4 176.857 445.131   1
  -2  12   4 3476.09 850.611  -2
   2 -12   4 3476.09 850.611   1
   2 -12   5 2840.51 282.660   1
   2 -12   6 872.734 296.708   1
   2 -12   7 1305.36 271.747   1
   2 -12   8 2150.16 247.737   1
   2 -12   9 269.784 256.065   1
   2 -12  10 848.593 204.027   1
   2 -12  11-88.9141 218.611   1
  -2  11  12-44.2903 281.316   1
  -2  11  11 919.577 217.588   1
  -2  11  10-311.143 454.973   1
  -2  11   9 46.0999 528.404   1
   2 -11  -8 534.752 356.794   1
   2 -11  -7 255.416 470.579   1
   2 -11  -6 2726.60 478.864   1
  -2  11   5-362.548 805.685   1
   2 -11   5 4326.88 1555.09  -2
  -2  11   5 4326.88 1555.09   1
   2 -11   4 1739.58 1321.66  -2
  -2  11   4 1739.58 1321.66   1
   2 -11   3 3792.73 1231.60  -2
  -2  11   3 3792.73 1231.60   1
   2 -11   2 14156.1 1262.38  -2
  -2  11   2 14156.1 1262.38   1
   2 -11   1 18077.8 1291.99  -2
  -2  11   1 18077.8 1291.99   1
   2 -11   0 14382.5 692.222  -2
  -2  11   0 14382.5 692.222   1
  -2  11   1 18554.3 715.725  -2
   2 -11   1 18554.3 715.725   1
  -2  11   2 15647.1 687.851  -2
   2 -11   2 15647.1 687.851   1
  -2  11   3 2605.56 608.533  -2
   2 -11   3 2605.56 608.533   1
  -2  11   4 2146.04 587.780  -2
   2 -11   4 2146.04 587.780   1
   2 -11   5 2667.28 442.902   1
   2 -11   6 322.241 486.213   1
   2 -11   7 8563.38 434.329   1
   2 -11   8 2126.24 309.050   1
   2 -11   9 9021.59 311.243   1
   2 -11  10 75.9137 308.855   1
   2 -11  11 2295.72 284.844   1
   2 -11  12 78.9533 164.252   1
  -2  10  13 74.9315 214.597   1
   2 -10 -12 811.474 283.106   1
  -2  10  11 2701.89 537.159   1
  -2  10  10 26.4636 587.214   1
  -2  10   9 6553.13 699.737   1
   2 -10  -8 633.061 468.555   1
  -2  10   7 14087.9 569.464   1
  -2  10   6-624.412 626.545   1
  -2  10   5 10558.1 1066.85   1
   2 -10   4 6337.51 1305.66  -2
  -2  10   4 6337.51 1305.66   1
   2 -10   3 32329.3 1383.49  -2
  -2  10   3 32329.3 1383.49   1
   2 -10   2 12981.5 1290.30  -2
  -2  10   2 12981.5 1290.30   1
   2 -10   1 46819.9 1522.84  -2
  -2  10   1 46819.9 1522.84   1
   2 -10   0 18570.9 727.737  -2
  -2  10   0 18570.9 727.737   1
   2 -10  -1 47726.3 893.760  -2
  -2  10  -1 47726.3 893.760   1
   2 -10  -2 13717.5 710.459  -2
  -2  10  -2 13717.5 710.459   1
  -2  10   3 35127.8 772.667  -2
   2 -10   3 35127.8 772.667   1
  -2  10   4 6462.08 866.463  -2
   2 -10   4 6462.08 866.463   1
   2 -10   5 1046.44 605.619   1
   2 -10   6 5537.16 646.730   1
   2 -10   7 1656.16 504.221   1
   2 -10   8 8109.82 709.354   1
   2 -10   9 1187.38 417.788   1
   2 -10  10 1773.27 286.673   1
   2 -10  11 386.183 334.922   1
   2 -10  12 1041.61 314.939   1
   2 -10  13 837.384 182.213   1
   2 -10  14 572.529 163.644   1
  -2   9  14 1379.12 212.402   1
  -2   9  13 2482.05 272.905   1
  -2   9  12 763.475 551.174   1
  -2   9  11 4570.53 642.759   1
  -2   9  10 4166.31 639.188   1
   2  -9  -9 1241.62 639.726   1
  -2   9   8 8804.89 570.412   1
   2  -9  -7 174.286 645.084   1
  -2   9   6 12705.0 941.829   1
  -2   9   5-253.083 730.818   1
   2  -9   4 8360.49 883.102  -2
  -2   9   4 8360.49 883.102   1
   2  -9   3 3613.81 841.485  -2
  -2   9   3 3613.81 841.485   1
   2  -9   2 18515.6 946.974  -2
  -2   9   2 18515.6 946.974   1
   2  -9   1 4727.36 902.199  -2
  -2   9   1 4727.36 902.199   1
  -2   9   0 26641.9 759.667  -2
   2  -9   0 26641.9 759.667   1
  -2   9   1 3550.96 697.571  -2
   2  -9   1 3550.96 697.571   1
   2  -9  -2 20548.1 845.199  -2
  -2   9  -2 20548.1 845.199   1
  -2   9   3 3040.47 481.041  -2
   2  -9   3 3040.47 481.041   1
  -2   9   4 12523.9 544.704  -2
   2  -9   4 12523.9 544.704   1
   2  -9   5 1866.41 389.482   1
   2  -9   6-147.273 386.027   1
   2  -9   7 2331.32 410.295   1
  -2   9  -8 1061.46 352.966   1
   2  -9   9 3014.81 353.888   1
  -2   9 -10 469.069 306.874   1
   2  -9  11 1244.83 379.171   1
   2  -9  12 3492.01 370.150   1
   2  -9  13-20.2074 247.153   1
   2  -9  14 1535.80 211.124   1
   2  -9  15 315.907 218.837   1
  -2   8  16 1056.40 315.806   1
  -2   8  15 1571.16 283.863   1
   3  -8  15 2237.12 423.679  -2
  -2   8  15 2237.12 423.679   1
  -2   8  14 8.87133 270.899   1
  -2   8  13 218.240 481.343   1
  -2   8  12-54.9427 571.179   1
   2  -8 -11-51.7593 627.638   1
  -2   8  10 117.225 665.800   1
   2  -8  -9 5497.22 738.863   1
  -2   8   8 38.7923 457.769   1
  -2   8   7 3212.84 662.030   1
  -2   8   6 716.307 609.315   1
   2  -8  -5 1369.58 970.514   1
   2  -8   5 2783.33 912.212  -2
  -2   8   5 2783.33 912.212   1
   2  -8  -4 6708.39 1392.18   1
   2  -8   4 20939.9 757.375  -2
  -2   8   4 20939.9 757.375   1
   2  -8   3 1931.68 610.478  -2
  -2   8   3 1931.68 610.478   1
  -2   8  -2 15269.0 658.246  -2
   2  -8  -2 15269.0 658.246   1
   2  -8   1 9456.42 882.012  -2
  -2   8   1 9456.42 882.012   1
  -2   8   0 20996.6 1141.00  -2
   2  -8   0 20996.6 1141.00   1
   2  -8  -1 10680.2 1513.02  -2
  -2   8  -1 10680.2 1513.02   1
  -2   8   2 15661.6 721.593  -2
   2  -8   2 15661.6 721.593   1
  -2   8   3 1701.82 437.029  -2
   2  -8   3 1701.82 437.029   1
   2  -8  -4 20884.7 542.031  -2
  -2   8  -4 20884.7 542.031   1
   2  -8   5 770.708 359.968   1
  -2   8   5 751.185 1043.43  -2
   2  -8   5 751.185 1043.43   1
   2  -8   6 4976.24 376.224   1
   2  -8   7 280.844 345.936   1
  -2   8  -8 3002.06 363.305   1
   2  -8   9 908.614 336.505   1
   2  -8  10 1467.50 332.505   1
   2  -8  11 2309.51 372.966   1
  -2   8 -12 1331.05 364.977   1
   2  -8  13 599.724 353.715   1
   2  -8  14 55.2125 246.912   1
   2  -8  15 343.283 413.239   1
  -1   8  15 78.4941 242.772  -2
   2  -8  15 78.4941 242.772   1
   2  -8  16-205.079 408.291   1
  -1   8  16 528.402 403.720  -2
   2  -8  16 528.402 403.720   1
  -2   7  17 1102.75 298.784   1
  -2   7  16 2663.37 543.580   1
   3  -7  16 4082.25 293.735  -2
  -2   7  16 4082.25 293.735   1
  -2   7  15 389.628 463.219   1
   3  -7  15 2838.21 375.242  -2
  -2   7  15 2838.21 375.242   1
  -2   7  14 1475.59 329.519   1
   3  -7  14 1180.27 637.145  -2
  -2   7  14 1180.27 637.145   1
  -2   7  13 662.481 333.761   1
  -2   7  12 962.946 457.771   1
  -2   7  11 738.852 652.034   1
   2  -7 -10 4058.16 656.180   1
   2  -7  -9 308.244 711.986   1
  -2   7   8 14821.9 652.364   1
  -2   7   7-79.8723 641.158   1
  -2   7   6 13647.9 610.899   1
   2  -7  -5 16965.1 694.472   1
   2  -7   5 36834.0 2495.29  -2
  -2   7   5 36834.0 2495.29   1
   2  -7  -4-169.629 1217.20   1
  -2   7  -4 10592.6 1500.51  -2
   2  -7  -4 10592.6 1500.51   1
  -2   7  -3 13806.0 1433.21  -2
   2  -7  -3 13806.0 1433.21   1
  -2   7  -2 5393.21 1053.79  -2
   2  -7  -2 5393.21 1053.79   1
  -2   7  -1 6926.89 1043.30  -2
   2  -7  -1 6926.89 1043.30   1
   2  -7   0 745.673 973.301  -2
  -2   7   0 745.673 973.301   1
  -2   7   1 6738.08 1348.06  -2
   2  -7   1 6738.08 1348.06   1
   2  -7  -2 4605.75 1278.18  -2
  -2   7  -2 4605.75 1278.18   1
   2  -7  -3 16423.8 1011.90  -2
  -2   7  -3 16423.8 1011.90   1
   2  -7  -4 8562.17 964.066  -2
  -2   7  -4 8562.17 964.066   1
   2  -7  -5 41557.8 1499.67  -2
  -2   7  -5 41557.8 1499.67   1
   2  -7   6 718.457 318.744   1
   2  -7   7-7.03699 271.457   1
   2  -7   8 7149.34 303.627   1
  -2   7  -9 4064.64 300.151   1
   2  -7  10 5008.22 353.587   1
   2  -7  11 8.89182 271.518   1
  -2   7 -12 2182.55 245.805   1
   2  -7  13 78.3362 254.047   1
   2  -7  14 431.423 299.107   1
  -1   7  14-81.8672 676.972  -2
   2  -7  14-81.8672 676.972   1
   2  -7  15 1720.96 340.539   1
  -1   7  15 6509.68 420.058  -2
   2  -7  15 6509.68 420.058   1
   2  -7  16-123.551 237.531   1
  -1   7  16 151.072 501.385  -2
   2  -7  16 151.072 501.385   1
   2  -7  17 3587.85 462.756   1
  -1   7  17 4735.43 408.083  -2
   2  -7  17 4735.43 408.083   1
   3  -6  17 3041.49 412.504  -2
  -2   6  17 3041.49 412.504   1
   3  -6  16 3301.14 335.358  -2
  -2   6  16 3301.14 335.358   1
   3  -6  15 1108.82 322.339  -2
  -2   6  15 1108.82 322.339   1
  -2   6  14 123.107 413.013   1
   3  -6  14 438.266 480.283  -2
  -2   6  14 438.266 480.283   1
  -2   6  13 634.527 310.436   1
  -2   6  12 1897.24 394.437   1
  -2   6  11 378.979 660.016   1
  -2   6  10 690.769 603.797   1
   2  -6  -9 244.826 596.991   1
   2  -6  -8 404.595 511.406   1
   2  -6  -7 2530.88 671.381   1
   2  -6  -6 8829.17 718.385   1
   2  -6  -5 3163.16 904.523   1
   2  -6   5 51110.2 2384.19  -2
  -2   6   5 51110.2 2384.19   1
   2  -6  -4 45781.5 1759.54   1
   2  -6   4 53335.8 1689.34  -2
  -2   6   4 53335.8 1689.34   1
   2  -6   3 69630.9 1403.09  -2
  -2   6   3 69630.9 1403.09   1
  -2   6  -2 21590.7 1376.44  -2
   2  -6  -2 21590.7 1376.44   1
  -2   6  -1 51297.3 1375.56  -2
   2  -6  -1 51297.3 1375.56   1
   2  -6   0 1979.84 700.217  -2
  -2   6   0 1979.84 700.217   1
   2  -6  -1 49225.1 1309.95  -2
  -2   6  -1 49225.1 1309.95   1
  -2   6   2 19597.7 1004.26  -2
   2  -6   2 19597.7 1004.26   1
   2  -6  -3 65368.9 1237.71  -2
  -2   6  -3 65368.9 1237.71   1
  -2   6  -4 15205.2 1419.42   1
   2  -6  -4 59527.0 1511.02  -2
  -2   6  -4 59527.0 1511.02   1
  -2   6  -5 45785.6 997.056   1
   2  -6   6 2608.44 599.411   1
  -2   6  -7 25050.0 1082.86   1
  -2   6  -8 11243.5 320.599   1
   2  -6   9 18528.5 347.410   1
   2  -6  10 787.431 244.308   1
   2  -6  11 6407.49 288.967   1
   2  -6  12 148.067 243.517   1
   2  -6  13 5462.84 273.470   1
   2  -6  14 171.807 395.722   1
  -1   6  14 1050.57 549.818  -2
   2  -6  14 1050.57 549.818   1
  -1   6  15 1950.52 333.094  -2
   2  -6  15 1950.52 333.094   1
  -1   6  16 9208.60 359.421  -2
   2  -6  16 9208.60 359.421   1
  -1   6  17 1768.69 289.924  -2
   2  -6  17 1768.69 289.924   1
  -1   6  18 1789.80 515.573  -2
   2  -6  18 1789.80 515.573   1
   3  -5  18 130.477 345.299  -2
  -2   5  18 130.477 345.299   1
   3  -5  17 245.163 387.947  -2
  -2   5  17 245.163 387.947   1
   3  -5  16 557.923 308.169  -2
  -2   5  16 557.923 308.169   1
   3  -5  15 360.955 343.856  -2
  -2   5  15 360.955 343.856   1
   3  -5  14 4133.78 409.925  -2
  -2   5  14 4133.78 409.925   1
  -2   5  13 2392.30 484.682   1
   3  -5  13 3113.35 812.879  -2
  -2   5  13 3113.35 812.879   1
  -2   5  12 246.416 437.820   1
  -2   5  11 17675.1 505.534   1
  -2   5  10-12.3230 540.631   1
   2  -5  -9 9359.23 580.667   1
  -2   5   8 1340.51 602.692   1
   2  -5  -7 20347.4 749.487   1
   2  -5  -6 1993.92 590.251   1
   2  -5  -5 104723. 1314.29   1
   2  -5   5 115771. 2684.44  -2
  -2   5   5 115771. 2684.44   1
   2  -5  -4 20190.5 1355.29   1
  -2   5  -4 44972.2 1247.37  -2
   2  -5  -4 44972.2 1247.37   1
  -2   5  -3 189874. 1746.96  -2
   2  -5  -3 189874. 1746.96   1
   2  -5   2 22711.7 1121.38  -2
  -2   5   2 22711.7 1121.38   1
  -2   5  -1 19580.7 1369.18  -2
   2  -5  -1 19580.7 1369.18   1
   2  -5   0 10326.6 694.447  -2
  -2   5   0 10326.6 694.447   1
  -2   5   1 21296.4 892.836  -2
   2  -5   1 21296.4 892.836   1
  -2   5   2 21083.3 1008.55  -2
   2  -5   2 21083.3 1008.55   1
  -2   5   3 204101. 1707.30  -2
   2  -5   3 204101. 1707.30   1
  -2   5  -4 20866.7 1351.79   1
  -2   5   4 43700.6 1292.12  -2
   2  -5   4 43700.6 1292.12   1
  -2   5  -5 18223.4 720.664   1
  -2   5  -6 18709.8 623.735   1
  -2   5  -7 69.5235 621.984   1
   2  -5   8 24481.0 648.000   1
   2  -5   9 2730.64 281.723   1
  -2   5 -10 12498.2 350.315   1
   2  -5  11 122.249 237.137   1
   2  -5  12 406.181 247.538   1
   1  -5 -12 7352.35 2239.94  -2
  -2   5 -12 7352.35 2239.94   1
   2  -5  13-50.2366 275.953   1
  -1   5  13 1114.41 776.812  -2
   2  -5  13 1114.41 776.812   1
  -1   5  14 1684.06 423.036  -2
   2  -5  14 1684.06 423.036   1
  -1   5  15 704.608 456.500  -2
   2  -5  15 704.608 456.500   1
  -1   5  16 1420.59 421.625  -2
   2  -5  16 1420.59 421.625   1
  -1   5  17 1164.78 324.848  -2
   2  -5  17 1164.78 324.848   1
  -1   5  18 150.084 281.241  -2
   2  -5  18 150.084 281.241   1
   3  -4  18 1316.04 423.922  -2
  -2   4  18 1316.04 423.922   1
   3  -4  17 1145.88 472.398  -2
  -2   4  17 1145.88 472.398   1
   3  -4  16 63.6265 322.982  -2
  -2   4  16 63.6265 322.982   1
   3  -4  15 9762.56 364.414  -2
  -2   4  15 9762.56 364.414   1
  -2   4  14 943.246 620.593   1
   3  -4  14 3421.75 427.797  -2
  -2   4  14 3421.75 427.797   1
  -2   4  13 6709.38 552.550   1
   3  -4  13 31943.8 668.018  -2
  -2   4  13 31943.8 668.018   1
  -2   4  12 11316.0 414.778   1
  -2   4  11 562.705 334.821   1
  -2   4  10 16040.3 454.049   1
   2  -4  -9 572.262 755.204   1
   2  -4  -8 8013.41 622.874   1
  -2   4   7 168.043 519.086   1
   2  -4  -6 20317.3 696.311   1
  -2   4   5 304.226 570.171   1
   2  -4  -4 8871.04 874.886   1
  -2   4  -4 12269.0 1072.24  -2
   2  -4  -4 12269.0 1072.24   1
  -2   4  -3 12648.5 871.161  -2
   2  -4  -3 12648.5 871.161   1
   2  -4   2 63907.0 1253.29  -2
  -2   4   2 63907.0 1253.29   1
   2  -4   1 50485.2 1492.78  -2
  -2   4   1 50485.2 1492.78   1
  -2   4   0 4340.66 582.723  -2
   2  -4   0 4340.66 582.723   1
  -2   4   1 44635.4 932.678  -2
   2  -4   1 44635.4 932.678   1
   2  -4  -2 65939.1 1337.81  -2
  -2   4  -2 65939.1 1337.81   1
   2  -4  -3 11817.7 1046.03  -2
  -2   4  -3 11817.7 1046.03   1
  -2   4  -4 2376.36 779.731   1
  -2   4   4 13088.0 1296.06  -2
   2  -4   4 13088.0 1296.06   1
  -2   4  -5 2398.76 493.998   1
  -2   4  -6 8596.77 484.899   1
  -2   4  -7 7368.52 684.082   1
   2  -4   8 16449.6 553.443   1
  -2   4  -9 5483.43 588.061   1
  -2   4 -10 12623.5 398.047   1
   2  -4  11 46.0844 242.685   1
   2  -4  12 1390.13 205.458   1
  -1   4  12 7322.81 755.805  -2
   2  -4  12 7322.81 755.805   1
   2  -4  13-78.9364 252.910   1
   1  -4 -13 12651.2 454.533  -2
  -2   4 -13 12651.2 454.533   1
   2  -4  14 5229.69 494.863   1
  -1   4  14 6553.89 441.917  -2
   2  -4  14 6553.89 441.917   1
  -1   4  15 4231.42 320.813  -2
   2  -4  15 4231.42 320.813   1
  -1   4  16 5788.86 352.139  -2
   2  -4  16 5788.86 352.139   1
  -1   4  17 2488.03 369.126  -2
   2  -4  17 2488.03 369.126   1
  -1   4  18 1229.30 327.478  -2
   2  -4  18 1229.30 327.478   1
   3  -3  19 1828.15 468.961  -2
  -2   3  19 1828.15 468.961   1
   3  -3  18-176.616 412.903  -2
  -2   3  18-176.616 412.903   1
   3  -3  17 277.312 423.439  -2
  -2   3  17 277.312 423.439   1
   3  -3  16 586.803 401.339  -2
  -2   3  16 586.803 401.339   1
   3  -3  15 1294.27 333.059  -2
  -2   3  15 1294.27 333.059   1
  -2   3  14 30.9649 635.739   1
   3  -3  14 1885.67 411.102  -2
  -2   3  14 1885.67 411.102   1
   2  -3 -13 8815.01 440.994   1
   3  -3  13 12098.3 546.500  -2
  -2   3  13 12098.3 546.500   1
  -2   3  12 98.6683 292.080   1
  -2   3  11 6478.41 323.942   1
   2  -3 -10 258.217 725.128   1
  -2   3   9 1671.12 681.952   1
   2  -3  -8 19955.0 667.460   1
   2  -3  -7 445.234 467.602   1
  -2   3   6 25464.8 616.233   1
   2  -3  -5 424.203 497.946   1
  -2   3   4 4137.73 477.811   1
  -2   3  -4 4218.10 1660.97  -2
   2  -3  -4 4218.10 1660.97   1
   2  -3  -3 2030.36 750.176   1
  -2   3  -3 15863.4 747.533  -2
   2  -3  -3 15863.4 747.533   1
   2  -3   2 202969. 1180.04  -2
  -2   3   2 202969. 1180.04   1
   2  -3   1 79902.5 973.794  -2
  -2   3   1 79902.5 973.794   1
   2  -3   0 358764. 1764.97  -2
  -2   3   0 358764. 1764.97   1
   2  -3  -1 72444.1 673.073  -2
  -2   3  -1 72444.1 673.073   1
   2  -3  -2 214491. 1191.33  -2
  -2   3  -2 214491. 1191.33   1
  -2   3   3 15380.3 630.497  -2
   2  -3   3 15380.3 630.497   1
  -2   3  -4 320.758 398.461   1
  -2   3  -5 2816.55 500.633   1
  -2   3  -6 15912.2 514.102   1
   2  -3   7 28030.1 820.638   1
  -2   3  -8 5975.40 562.020   1
  -2   3  -9 8967.47 614.017   1
  -2   3 -10 482.723 542.726   1
   2  -3  11 14066.0 239.281   1
   2  -3  12 1750.37 212.579   1
   1  -3 -12 8662.66 689.799  -2
  -2   3 -12 8662.66 689.799   1
   2  -3  13 11947.7 480.110   1
   1  -3 -13 19425.9 488.486  -2
  -2   3 -13 19425.9 488.486   1
   2  -3  14 8088.69 682.727   1
  -1   3  14 16801.0 426.110  -2
   2  -3  14 16801.0 426.110   1
  -1   3  15 1548.29 341.402  -2
   2  -3  15 1548.29 341.402   1
  -1   3  16-33.5469 316.752  -2
   2  -3  16-33.5469 316.752   1
  -1   3  17 1044.43 301.630  -2
   2  -3  17 1044.43 301.630   1
  -1   3  18 3067.90 333.947  -2
   2  -3  18 3067.90 333.947   1
  -1   3  19 1473.18 270.094  -2
   2  -3  19 1473.18 270.094   1
   3  -2  19 766.963 552.460  -2
  -2   2  19 766.963 552.460   1
   3  -2  18 1533.90 416.159  -2
  -2   2  18 1533.90 416.159   1
   3  -2  17 944.091 426.428  -2
  -2   2  17 944.091 426.428   1
   3  -2  16 7607.18 378.479  -2
  -2   2  16 7607.18 378.479   1
   3  -2  15 1793.09 363.528  -2
  -2   2  15 1793.09 363.528   1
   3  -2  14 9261.22 403.311  -2
  -2   2  14 9261.22 403.311   1
  -2   2  13 1884.27 442.259   1
   3  -2  13 4602.38 460.913  -2
  -2   2  13 4602.38 460.913   1
   2  -2 -12 8860.57 349.380   1
   3  -2  12 10739.1 563.342  -2
  -2   2  12 10739.1 563.342   1
  -2   2  11 1226.68 269.918   1
   2  -2 -10 3770.58 617.751   1
   2  -2  -9 12588.2 736.771   1
  -2   2   8 1782.99 471.209   1
   2  -2  -7 55131.4 582.514   1
   2  -2  -6 12779.6 479.131   1
   2  -2  -5 8007.46 558.342   1
   2  -2  -4 1415.96 456.676   1
   2  -2  -3 22678.4 641.409   1
  -2   2  -3 25796.3 782.686  -2
   2  -2  -3 25796.3 782.686   1
  -2   2  -2 191804. 1163.99  -2
   2  -2  -2 191804. 1163.99   1
  -2   2  -1 72288.5 943.728  -2
   2  -2  -1 72288.5 943.728   1
  -2   2   0 325711. 1205.95  -2
   2  -2   0 325711. 1205.95   1
   2  -2  -1 76537.1 972.805  -2
  -2   2  -1 76537.1 972.805   1
  -2   2   2 188299. 1111.01  -2
   2  -2   2 188299. 1111.01   1
  -2   2  -3 3642.77 388.717   1
  -2   2   3 29964.8 874.182  -2
   2  -2   3 29964.8 874.182   1
   2  -2   4 22372.6 393.261   1
  -2   2  -5 1500.20 350.582   1
   2  -2   6 49519.0 595.736   1
   2  -2   7 677.889 566.779   1
   2  -2   8 4364.05 532.431   1
  -2   2  -9 1780.36 549.644   1
   2  -2  10 10209.3 657.996   1
   2  -2  11 14131.9 877.628   1
  -1   2  11 39526.7 2012.21  -2
   2  -2  11 39526.7 2012.21   1
  -2   2 -12 9588.70 403.217   1
   1  -2 -12 11050.8 496.941  -2
  -2   2 -12 11050.8 496.941   1
   2  -2  13 26164.5 560.045   1
  -1   2  13 61447.7 610.602  -2
   2  -2  13 61447.7 610.602   1
   2  -2  14 646.885 654.559   1
   1  -2 -14 706.535 378.183  -2
  -2   2 -14 706.535 378.183   1
  -1   2  15 2842.55 340.753  -2
   2  -2  15 2842.55 340.753   1
  -1   2  16 1949.11 301.649  -2
   2  -2  16 1949.11 301.649   1
  -1   2  17 1938.52 341.893  -2
   2  -2  17 1938.52 341.893   1
  -1   2  18 295.938 276.240  -2
   2  -2  18 295.938 276.240   1
  -1   2  19 2405.80 254.230  -2
   2  -2  19 2405.80 254.230   1
   3  -1  19 337.351 627.672  -2
  -2   1  19 337.351 627.672   1
   3  -1  18 388.618 407.666  -2
  -2   1  18 388.618 407.666   1
   3  -1  17 3441.33 429.734  -2
  -2   1  17 3441.33 429.734   1
   3  -1  16 558.381 433.467  -2
  -2   1  16 558.381 433.467   1
   3  -1  15-7.84730 422.364  -2
  -2   1  15-7.84730 422.364   1
   2  -1 -14 4288.30 1836.67   1
   3  -1  14 7368.68 400.156  -2
  -2   1  14 7368.68 400.156   1
   2  -1 -13 613.149 548.260   1
   3  -1  13 1522.65 396.383  -2
  -2   1  13 1522.65 396.383   1
   2  -1 -12 269.263 332.621   1
   3  -1  12 3548.05 489.866  -2
  -2   1  12 3548.05 489.866   1
   2  -1 -11 152.923 664.435   1
   2  -1 -10 4297.25 645.766   1
   2  -1  -9 917.443 477.532   1
   2  -1  -8 15453.1 519.440   1
   2  -1  -7 3094.72 426.611   1
   2  -1  -6 38947.1 436.368   1
   2  -1  -5 36996.7 553.891   1
  -2   1   4 6769.22 430.083   1
   2  -1  -3 264834. 1487.31   1
   2  -1   3 535358. 3049.74  -2
  -2   1   3 535358. 3049.74   1
   2  -1   2 13718.4 677.325  -2
  -2   1   2 13718.4 677.325   1
  -2   1  -1 109893. 879.133  -2
   2  -1  -1 109893. 879.133   1
   2  -1   0 55442.8 660.928  -2
  -2   1   0 55442.8 660.928   1
  -2   1   1 108031. 1015.25  -2
   2  -1   1 108031. 1015.25   1
   2  -1  -2 11836.3 578.843  -2
  -2   1  -2 11836.3 578.843   1
   2  -1   3 243413. 1023.15   1
   2  -1  -3 595312. 3487.37  -2
  -2   1  -3 595312. 3487.37   1
  -2   1  -4 392.076 245.957   1
  -2   1  -5 179197. 533.023   1
  -2   1  -6 60.6351 275.169   1
  -2   1  -7 42052.7 468.322   1
   2  -1   8 117.720 429.215   1
   2  -1   9 8094.98 486.483   1
  -2   1 -10 7333.31 603.386   1
  -2   1 -11 12643.2 586.502   1
   2  -1  12 15281.6 302.193   1
  -1   1  12 36879.4 596.113  -2
   2  -1  12 36879.4 596.113   1
   2  -1  13 2707.89 556.289   1
  -1   1  13 5693.02 353.335  -2
   2  -1  13 5693.02 353.335   1
   1  -1 -14 719.895 327.637  -2
  -2   1 -14 719.895 327.637   1
  -1   1  15 1194.19 350.118  -2
   2  -1  15 1194.19 350.118   1
  -1   1  16 1880.92 311.752  -2
   2  -1  16 1880.92 311.752   1
  -1   1  17 455.382 281.812  -2
   2  -1  17 455.382 281.812   1
  -1   1  18 801.609 321.634  -2
   2  -1  18 801.609 321.634   1
  -1   1  19-230.878 334.953  -2
   2  -1  19-230.878 334.953   1
   3   0  19 532.757 630.036  -2
  -2   0  19 532.757 630.036   1
   3   0  18 522.449 487.767  -2
  -2   0  18 522.449 487.767   1
   3   0  17 7979.06 488.228  -2
  -2   0  17 7979.06 488.228   1
   3   0  16 20930.2 469.937  -2
  -2   0  16 20930.2 469.937   1
   3   0  15 7507.76 490.570  -2
  -2   0  15 7507.76 490.570   1
   2   0 -14 9720.52 2787.70   1
   3   0  14 10764.3 425.784  -2
  -2   0  14 10764.3 425.784   1
   2   0 -13 3425.91 1305.76   1
   3   0  13 8640.88 345.724  -2
  -2   0  13 8640.88 345.724   1
  -2   0  12 10616.4 397.400   1
   3   0  12 10795.9 440.431  -2
  -2   0  12 10795.9 440.431   1
   2   0 -11 4680.02 789.673   1
  -2   0  10 11383.7 669.245   1
   2   0  -9 23572.6 731.940   1
   2   0  -8 683.532 371.480   1
   2   0  -7 59987.5 564.044   1
  -2   0   6 22883.6 436.920   1
   2   0  -5 110515. 590.500   1
   2   0  -4 94083.5 833.594   1
   2   0   3 22646.1 1345.15  -2
  -2   0   3 22646.1 1345.15   1
   2   0   2 40283.3 583.320  -2
  -2   0   2 40283.3 583.320   1
   2   0   1 46022.7 668.049  -2
  -2   0   1 46022.7 668.049   1
   2   0   0 29945.3 388.412  -2
  -2   0   0 29945.3 388.412   1
  -2   0   1 46112.3 514.409  -2
   2   0   1 46112.3 514.409   1
  -2   0   2 54929.3 728.276  -2
   2   0   2 54929.3 728.276   1
  -2   0  -3 114.164 267.774   1
  -2   0   3 25544.6 1305.43  -2
   2   0   3 25544.6 1305.43   1
  -2   0  -4 33311.9 288.056   1
  -2   0  -5 5583.91 337.298   1
   2   0   6 6316.58 388.061   1
   2   0   7 32414.6 511.269   1
  -2   0  -8 3178.08 391.067   1
  -2   0  -9 539.687 366.038   1
  -2   0 -10 880.434 370.386   1
  -2   0 -11 166.140 498.411   1
  -1   0  11 14570.2 1760.45  -2
   2   0  11 14570.2 1760.45   1
   2   0  12 3055.12 230.315   1
  -1   0  12 11162.2 524.286  -2
   2   0  12 11162.2 524.286   1
  -1   0  13 3915.39 308.888  -2
   2   0  13 3915.39 308.888   1
  -1   0  14 11641.8 358.103  -2
   2   0  14 11641.8 358.103   1
  -1   0  15 8409.85 332.735  -2
   2   0  15 8409.85 332.735   1
  -1   0  16 7157.39 305.164  -2
   2   0  16 7157.39 305.164   1
  -1   0  17 746.317 300.115  -2
   2   0  17 746.317 300.115   1
  -1   0  18 3440.90 379.476  -2
   2   0  18 3440.90 379.476   1
  -1   0  19 775.754 406.040  -2
   2   0  19 775.754 406.040   1
   3   1  19 586.345 601.160  -2
  -2  -1  19 586.345 601.160   1
   3   1  18 1585.92 401.074  -2
  -2  -1  18 1585.92 401.074   1
   3   1  17 2549.82 388.838  -2
  -2  -1  17 2549.82 388.838   1
   3   1  16 14215.2 566.314  -2
  -2  -1  16 14215.2 566.314   1
   3   1  15 11813.2 425.138  -2
  -2  -1  15 11813.2 425.138   1
   3   1  14 1093.90 389.040  -2
  -2  -1  14 1093.90 389.040   1
   3   1  13 7906.06 344.866  -2
  -2  -1  13 7906.06 344.866   1
  -2  -1  12 3752.80 347.408   1
   3   1  12 7064.20 431.164  -2
  -2  -1  12 7064.20 431.164   1
   2   1 -11 6233.60 751.319   1
   2   1 -10 21870.3 901.040   1
  -2  -1   9 1502.42 667.060   1
  -2  -1   8 36800.0 588.507   1
   2   1  -7 14352.9 384.098   1
  -2  -1   6 4079.50 275.558   1
   2   1  -5 47977.2 471.788   1
  -2  -1   4 7977.03 264.231   1
  -2  -1   3 90164.1 557.120   1
   2   1   3 151836. 1193.10  -2
  -2  -1   3 151836. 1193.10   1
   2   1   2 5161.65 374.515  -2
  -2  -1   2 5161.65 374.515   1
   2   1   1 96901.6 459.265  -2
  -2  -1   1 96901.6 459.265   1
   2   1   0 177837. 658.117  -2
  -2  -1   0 177837. 658.117   1
  -2  -1   1 85883.3 682.557  -2
   2   1   1 85883.3 682.557   1
   2   1  -2 5084.69 388.253  -2
  -2  -1  -2 5084.69 388.253   1
   2   1   3 57931.3 262.847   1
  -2  -1   3 159054. 1197.21  -2
   2   1   3 159054. 1197.21   1
   2   1   4 10892.4 183.214   1
  -2  -1  -5 32144.7 298.609   1
   2   1   6 36027.9 439.124   1
  -2  -1  -7 26327.6 458.973   1
   2   1   8 92082.3 799.617   1
   2   1   9 15104.7 487.022   1
  -2  -1 -10 4836.70 421.170   1
  -2  -1 -11 1592.22 482.782   1
   1   1 -11 14715.0 1414.57  -2
  -2  -1 -11 14715.0 1414.57   1
   2   1  12 3640.49 307.945   1
  -1  -1  12 3622.27 305.739  -2
   2   1  12 3622.27 305.739   1
  -2  -1 -13-1275.32 1717.92   1
  -1  -1  13 10793.3 286.222  -2
   2   1  13 10793.3 286.222   1
   2   1  14 23.8388 552.161   1
  -1  -1  14 5176.24 304.669  -2
   2   1  14 5176.24 304.669   1
  -1  -1  15 13017.1 376.307  -2
   2   1  15 13017.1 376.307   1
  -1  -1  16 2316.91 306.046  -2
   2   1  16 2316.91 306.046   1
  -1  -1  17 20756.1 364.931  -2
   2   1  17 20756.1 364.931   1
  -1  -1  18-16.3707 309.220  -2
   2   1  18-16.3707 309.220   1
   3   2  19 1245.88 321.834  -2
  -2  -2  19 1245.88 321.834   1
   3   2  18 17.3612 270.326  -2
  -2  -2  18 17.3612 270.326   1
   3   2  17 1343.22 395.813  -2
  -2  -2  17 1343.22 395.813   1
   3   2  16 629.515 473.310  -2
  -2  -2  16 629.515 473.310   1
  -2  -2  15 4229.24 612.737   1
   3   2  15 3949.64 389.061  -2
  -2  -2  15 3949.64 389.061   1
   3   2  14 2314.34 344.322  -2
  -2  -2  14 2314.34 344.322   1
  -2  -2  13 1045.52 541.340   1
   3   2  13 6283.43 375.706  -2
  -2  -2  13 6283.43 375.706   1
  -2  -2  12 14547.7 396.329   1
   3   2  12 15417.1 469.267  -2
  -2  -2  12 15417.1 469.267   1
  -2  -2  11 2157.88 505.920   1
   2   2 -10 6709.67 531.532   1
   2   2  -9 1434.28 443.062   1
   2   2  -8 9596.56 522.660   1
   2   2  -7 37296.2 627.955   1
  -2  -2   6 20695.0 431.829   1
  -2  -2   5 3694.10 243.199   1
  -2  -2   4 68256.0 394.348   1
  -2  -2   3 17435.5 355.576   1
   2   2   3 229975. 1827.39  -2
  -2  -2   3 229975. 1827.39   1
   2   2   2 239822. 704.837  -2
  -2  -2   2 239822. 704.837   1
   2   2   1 191554. 921.850  -2
  -2  -2   1 191554. 921.850   1
   2   2   0 11508.7 415.022  -2
  -2  -2   0 11508.7 415.022   1
   2   2  -1 181953. 595.807  -2
  -2  -2  -1 181953. 595.807   1
   2   2   2 48993.6 603.875   1
   2   2  -2 262264. 1032.33  -2
  -2  -2  -2 262264. 1032.33   1
   2   2   3 178993. 709.806   1
  -2  -2   3 191781. 1517.21  -2
   2   2   3 191781. 1517.21   1
   2   2   4 808.879 229.834   1
   2   2   5 1785.50 238.547   1
  -2  -2  -6 903.356 350.759   1
  -2  -2  -7 23537.0 532.278   1
   2   2   8 28344.5 556.597   1
   2   2   9 30877.2 716.386   1
   2   2  10 15692.8 543.254   1
  -2  -2 -11 1944.33 833.069   1
   2   2  12 715.001 273.972   1
  -1  -2  12 2249.31 296.172  -2
   2   2  12 2249.31 296.172   1
  -1  -2  13 802.799 273.101  -2
   2   2  13 802.799 273.101   1
  -1  -2  14 4114.74 298.570  -2
   2   2  14 4114.74 298.570   1
  -1  -2  15 2071.41 265.885  -2
   2   2  15 2071.41 265.885   1
  -1  -2  16 20984.5 379.183  -2
   2   2  16 20984.5 379.183   1
  -1  -2  17 532.513 318.806  -2
   2   2  17 532.513 318.806   1
  -1  -2  18 1764.28 378.906  -2
   2   2  18 1764.28 378.906   1
  -2  -3  19-65.5460 366.985   1
   3   3  19 117.995 346.109  -2
  -2  -3  19 117.995 346.109   1
   3   3  18 630.453 326.318  -2
  -2  -3  18 630.453 326.318   1
   3   3  17 1207.81 385.771  -2
  -2  -3  17 1207.81 385.771   1
   3   3  16 997.478 434.773  -2
  -2  -3  16 997.478 434.773   1
   3   3  15 438.214 366.443  -2
  -2  -3  15 438.214 366.443   1
  -3  -3 -14 9678.06 384.343  -2
   2   3 -14 9678.06 384.343   1
  -2  -3  13 8146.85 686.888   1
  -3  -3 -13 7624.18 361.731  -2
   2   3 -13 7624.18 361.731   1
  -2  -3  12 5083.81 288.683   1
   3   3  12 19397.9 608.667  -2
  -2  -3  12 19397.9 608.667   1
   2   3 -11 14680.9 703.150   1
   3   3  11 18578.0 1171.38  -2
  -2  -3  11 18578.0 1171.38   1
   2   3 -10 1563.71 519.315   1
  -2  -3   9 1450.33 466.635   1
  -2  -3   8 5099.45 513.923   1
   2   3  -7 5706.88 497.716   1
   2   3  -6 12274.4 376.430   1
  -2  -3   5 30643.1 346.864   1
   2   3  -4 13929.2 400.616   1
   2   3   4 51316.0 1545.34  -2
  -2  -3   4 51316.0 1545.34   1
  -2  -3   3 26267.8 593.063   1
  -2  -3  -3 43794.9 597.863  -2
   2   3  -3 43794.9 597.863   1
   2   3  -2 107420. 1357.70   1
   2   3   2 191975. 862.769  -2
  -2  -3   2 191975. 862.769   1
  -2  -3  -1 13980.9 444.661  -2
   2   3  -1 13980.9 444.661   1
   2   3   0 11605.1 505.770  -2
  -2  -3   0 11605.1 505.770   1
  -2  -3   1 14662.6 419.815  -2
   2   3   1 14662.6 419.815   1
   2   3   2 75096.0 765.783   1
  -2  -3   2 185263. 878.055  -2
   2   3   2 185263. 878.055   1
   2   3   3 14254.5 435.634   1
  -2  -3   3 47155.1 1085.45  -2
   2   3   3 47155.1 1085.45   1
  -2  -3  -4 27557.9 382.827   1
   2   3  -4 42708.9 1370.26  -2
  -2  -3  -4 42708.9 1370.26   1
   2   3   5 364.343 184.850   1
  -2  -3  -6 7182.19 351.604   1
   2   3   7 1875.44 332.407   1
  -2  -3  -8 36821.5 594.690   1
   2   3   9 17329.9 553.412   1
   2   3  10 6200.23 715.692   1
  -2  -3 -11 18472.1 856.542   1
   2   3  12 670.694 228.415   1
  -1  -3  12 9351.19 366.147  -2
   2   3  12 9351.19 366.147   1
  -2  -3 -13 8811.68 487.458   1
  -1  -3  13 10469.7 314.881  -2
   2   3  13 10469.7 314.881   1
  -1  -3  14 444.020 315.618  -2
   2   3  14 444.020 315.618   1
   2   3  15 2579.53 451.915   1
  -1  -3  15 5860.60 351.053  -2
   2   3  15 5860.60 351.053   1
  -1  -3  16 2249.47 295.564  -2
   2   3  16 2249.47 295.564   1
  -1  -3  17 1690.36 387.194  -2
   2   3  17 1690.36 387.194   1
  -1  -3  18 238.546 456.896  -2
   2   3  18 238.546 456.896   1
   3   4  19 1093.64 310.711  -2
  -2  -4  19 1093.64 310.711   1
  -2  -4  18 141.536 393.878   1
   3   4  18 920.363 367.826  -2
  -2  -4  18 920.363 367.826   1
   3   4  17 1156.16 467.523  -2
  -2  -4  17 1156.16 467.523   1
   3   4  16 4356.97 444.704  -2
  -2  -4  16 4356.97 444.704   1
   3   4  15 1573.15 445.314  -2
  -2  -4  15 1573.15 445.314   1
   3   4  14 1180.56 454.443  -2
  -2  -4  14 1180.56 454.443   1
   2   4 -13-1208.48 1322.16   1
   3   4  13 10261.8 407.313  -2
  -2  -4  13 10261.8 407.313   1
   2   4 -12 3720.26 335.188   1
   3   4  12 4610.01 465.229  -2
  -2  -4  12 4610.01 465.229   1
  -2  -4  11-9.66710 313.103   1
   3   4  11 10427.9 992.657  -2
  -2  -4  11 10427.9 992.657   1
   2   4 -10 1377.77 544.181   1
   2   4  -9 12063.7 578.135   1
  -2  -4   8 4408.14 469.835   1
   2   4  -7 23185.9 574.760   1
   2   4  -6 2755.70 361.384   1
   2   4  -5 1239.73 548.296   1
  -2  -4   4 204.511 396.250   1
  -2  -4  -4 30714.8 708.710  -2
   2   4  -4 30714.8 708.710   1
   2   4  -3 60287.7 1285.71   1
  -2  -4  -3 157925. 759.724  -2
   2   4  -3 157925. 759.724   1
  -2  -4  -2 4491.52 442.128  -2
   2   4  -2 4491.52 442.128   1
   2   4   1 152539. 1106.71  -2
  -2  -4   1 152539. 1106.71   1
   2   4   0 17001.5 440.470  -2
  -2  -4   0 17001.5 440.470   1
   2   4  -1 154277. 1110.48  -2
  -2  -4  -1 154277. 1110.48   1
  -2  -4   2 5545.00 439.535  -2
   2   4   2 5545.00 439.535   1
   2   4   3 83035.0 888.583   1
  -2  -4   3 150688. 792.789  -2
   2   4   3 150688. 792.789   1
   2   4   4 25279.1 397.574   1
   2   4  -4 26521.6 764.790  -2
  -2  -4  -4 26521.6 764.790   1
  -2  -4  -5 7764.32 314.078   1
  -2  -4  -6 473.494 317.881   1
  -2  -4  -7 12846.1 510.374   1
  -2  -4  -8 7385.05 517.236   1
  -2  -4  -9 33184.6 688.409   1
  -2  -4 -10 5787.48 779.505   1
   2   4  11 1334.80 222.773   1
  -1  -4  11 9052.85 620.579  -2
   2   4  11 9052.85 620.579   1
   2   4  12 3142.09 413.341   1
  -1  -4  12 4122.23 326.362  -2
   2   4  12 4122.23 326.362   1
  -1  -4  13 7587.26 317.017  -2
   2   4  13 7587.26 317.017   1
  -1  -4  14 1884.26 331.625  -2
   2   4  14 1884.26 331.625   1
  -1  -4  15 579.884 332.519  -2
   2   4  15 579.884 332.519   1
  -1  -4  16 3.73221 465.818  -2
   2   4  16 3.73221 465.818   1
  -1  -4  17 225.606 340.928  -2
   2   4  17 225.606 340.928   1
  -1  -4  18 1050.61 671.731  -2
   2   4  18 1050.61 671.731   1
   3   5  19 1305.03 362.959  -2
  -2  -5  19 1305.03 362.959   1
   3   5  18 923.869 344.138  -2
  -2  -5  18 923.869 344.138   1
  -2  -5  17 374.521 405.904   1
   3   5  17 6546.87 427.714  -2
  -2  -5  17 6546.87 427.714   1
   3   5  16 4434.41 421.737  -2
  -2  -5  16 4434.41 421.737   1
   3   5  15 12676.9 485.751  -2
  -2  -5  15 12676.9 485.751   1
  -3  -5 -14 2858.25 477.094  -2
   2   5 -14 2858.25 477.094   1
  -2  -5  13 3701.49 533.407   1
   3   5  13 9164.10 396.641  -2
  -2  -5  13 9164.10 396.641   1
   2   5 -12 236.828 238.928   1
  -2  -5  11 7061.41 318.182   1
   2   5 -10 18300.7 529.541   1
  -2  -5   9 9938.27 629.426   1
  -2  -5   8 28978.7 642.125   1
   2   5  -7 9024.04 424.837   1
   2   5  -6 28959.9 745.504   1
   2   5  -5 14765.7 501.320   1
   2   5  -4 1242.76 710.208   1
   2   5   4 5661.21 640.115  -2
  -2  -5   4 5661.21 640.115   1
  -2  -5  -3 34910.6 845.179  -2
   2   5  -3 34910.6 845.179   1
  -2  -5  -2 111019. 1267.24  -2
   2   5  -2 111019. 1267.24   1
   2   5   1 4635.37 576.926  -2
  -2  -5   1 4635.37 576.926   1
  -2  -5   0 120659. 953.685  -2
   2   5   0 120659. 953.685   1
   2   5  -1 4773.12 660.082  -2
  -2  -5  -1 4773.12 660.082   1
   2   5  -2 117716. 1077.45  -2
  -2  -5  -2 117716. 1077.45   1
  -2  -5  -3 25918.1 1099.89   1
   2   5  -3 30583.2 665.334  -2
  -2  -5  -3 30583.2 665.334   1
  -2  -5  -4 3207.55 478.800   1
   2   5  -4 4509.35 861.294  -2
  -2  -5  -4 4509.35 861.294   1
  -2  -5  -5 4689.75 338.353   1
  -2  -5  -6 10543.7 369.210   1
  -2  -5  -7 5595.72 350.161   1
  -2  -5  -8 321.773 561.684   1
   2   5   9 237.302 510.395   1
   2   5  10 2168.40 667.933   1
   2   5  11 1597.62 262.697   1
  -1  -5  11 3454.89 448.032  -2
   2   5  11 3454.89 448.032   1
   2   5  12 2760.56 313.367   1
  -1  -5  12 25793.1 450.933  -2
   2   5  12 25793.1 450.933   1
  -1  -5  13 12484.7 354.736  -2
   2   5  13 12484.7 354.736   1
  -1  -5  14 7185.99 404.941  -2
   2   5  14 7185.99 404.941   1
  -1  -5  15 3787.24 447.616  -2
   2   5  15 3787.24 447.616   1
  -1  -5  16 2393.00 513.981  -2
   2   5  16 2393.00 513.981   1
  -1  -5  17 2414.62 346.297  -2
   2   5  17 2414.62 346.297   1
  -1  -5  18 3631.93 679.006  -2
   2   5  18 3631.93 679.006   1
   3   6  18 4152.95 306.785  -2
  -2  -6  18 4152.95 306.785   1
   3   6  17 17.9412 347.310  -2
  -2  -6  17 17.9412 347.310   1
   3   6  16 11438.2 522.370  -2
  -2  -6  16 11438.2 522.370   1
  -2  -6  15 2390.84 388.291   1
  -3  -6 -15 3769.50 512.392  -2
   2   6 -15 3769.50 512.392   1
   3   6  14 9573.94 366.412  -2
  -2  -6  14 9573.94 366.412   1
  -2  -6  13 409.994 519.055   1
   3   6  13 2225.88 415.125  -2
  -2  -6  13 2225.88 415.125   1
  -2  -6  12 2388.41 300.724   1
  -2  -6  11 599.026 413.920   1
   3   6  11 13096.6 809.859  -2
  -2  -6  11 13096.6 809.859   1
  -2  -6  10 732.386 456.736   1
   3   6  10 10739.0 818.874  -2
  -2  -6  10 10739.0 818.874   1
   2   6  -9 3004.77 696.583   1
  -2  -6   8 10848.3 617.204   1
   2   6  -7 19378.5 553.565   1
  -2  -6   6 1455.36 525.151   1
   2   6  -5 46063.5 1106.32   1
   2   6   5 46971.6 1459.96  -2
  -2  -6   5 46971.6 1459.96   1
   2   6   4 50313.5 770.818  -2
  -2  -6   4 50313.5 770.818   1
   2   6   3 18056.4 865.644  -2
  -2  -6   3 18056.4 865.644   1
   2   6   2 128030. 1201.11  -2
  -2  -6   2 128030. 1201.11   1
   2   6   1 17879.9 586.514  -2
  -2  -6   1 17879.9 586.514   1
  -2  -6   0 65250.6 807.515  -2
   2   6   0 65250.6 807.515   1
   2   6  -1 22246.7 926.405  -2
  -2  -6  -1 22246.7 926.405   1
  -2  -6   2 125386. 1308.87  -2
   2   6   2 125386. 1308.87   1
   2   6  -3 18213.6 806.345  -2
  -2  -6  -3 18213.6 806.345   1
  -2  -6  -4 49523.8 1396.67   1
   2   6  -4 44355.8 848.549  -2
  -2  -6  -4 44355.8 848.549   1
   2   6   5 2927.80 371.065   1
  -2  -6  -6 52731.4 640.694   1
  -2  -6  -7 16299.0 610.377   1
  -2  -6  -8 6735.60 830.652   1
  -2  -6  -9 8415.81 870.643   1
   2   6  10 1206.81 305.871   1
  -1  -6  10 9845.35 584.312  -2
   2   6  10 9845.35 584.312   1
   2   6  11 15704.5 528.576   1
  -1  -6  11 48507.6 753.962  -2
   2   6  11 48507.6 753.962   1
   2   6  12 12152.5 749.040   1
  -1  -6  12 20013.9 580.106  -2
   2   6  12 20013.9 580.106   1
  -1  -6  13 24213.4 517.575  -2
   2   6  13 24213.4 517.575   1
  -1  -6  14 1749.48 461.848  -2
   2   6  14 1749.48 461.848   1
  -1  -6  15 7810.55 477.741  -2
   2   6  15 7810.55 477.741   1
  -1  -6  16 1919.22 488.716  -2
   2   6  16 1919.22 488.716   1
  -1  -6  17 6168.61 358.264  -2
   2   6  17 6168.61 358.264   1
  -1  -6  18 807.311 590.886  -2
   2   6  18 807.311 590.886   1
  -2  -7  18 229.464 186.094   1
   3   7  17 767.141 297.042  -2
  -2  -7  17 767.141 297.042   1
   3   7  16 585.259 403.478  -2
  -2  -7  16 585.259 403.478   1
   3   7  15 2129.64 290.187  -2
  -2  -7  15 2129.64 290.187   1
   3   7  14 1544.77 318.715  -2
  -2  -7  14 1544.77 318.715   1
  -2  -7  13 82.9635 353.443   1
   3   7  13 1699.54 487.286  -2
  -2  -7  13 1699.54 487.286   1
  -2  -7  12 5843.86 348.899   1
   3   7  12 7401.79 720.828  -2
  -2  -7  12 7401.79 720.828   1
  -2  -7  11 1553.96 342.732   1
   3   7  11 4680.49 745.088  -2
  -2  -7  11 4680.49 745.088   1
  -2  -7  10 9745.82 518.977   1
  -2  -7   9 169.975 445.806   1
  -2  -7   8 5495.63 367.344   1
   2   7  -7 3459.52 713.717   1
   2   7  -6 9297.28 839.537   1
   2   7   6 17119.9 1788.72  -2
  -2  -7   6 17119.9 1788.72   1
   2   7  -5 69067.3 2047.49   1
   2   7   5 156868. 1655.16  -2
  -2  -7   5 156868. 1655.16   1
  -2  -7  -4 26217.0 706.415  -2
   2   7  -4 26217.0 706.415   1
   2   7   3 167027. 1294.24  -2
  -2  -7   3 167027. 1294.24   1
   2   7   2 59.8157 553.328  -2
  -2  -7   2 59.8157 553.328   1
  -2  -7  -1 95984.8 1033.10  -2
   2   7  -1 95984.8 1033.10   1
   2   7   0 9969.54 653.101  -2
  -2  -7   0 9969.54 653.101   1
   2   7  -1 97599.5 1034.68  -2
  -2  -7  -1 97599.5 1034.68   1
  -2  -7   2 246.609 641.159  -2
   2   7   2 246.609 641.159   1
   2   7  -3 175530. 1493.16  -2
  -2  -7  -3 175530. 1493.16   1
  -2  -7  -4 6998.75 1006.38   1
  -2  -7   4 31173.5 857.475  -2
   2   7   4 31173.5 857.475   1
  -2  -7  -5 77930.3 952.389   1
  -2  -7   5 152542. 2283.82  -2
   2   7   5 152542. 2283.82   1
  -2  -7  -6 5305.64 474.694   1
  -2  -7  -7 10095.3 838.701   1
   2   7   8 13296.4 947.493   1
  -2  -7  -9 5014.76 333.085   1
   1   7  -9 6656.61 2011.06  -2
  -2  -7  -9 6656.61 2011.06   1
   2   7  10 2127.95 346.678   1
   1   7 -10 6211.53 1381.03  -2
  -2  -7 -10 6211.53 1381.03   1
  -2  -7 -11 397.588 485.409   1
   1   7 -11 1381.00 1011.66  -2
  -2  -7 -11 1381.00 1011.66   1
   2   7  12 4456.42 668.939   1
  -1  -7  12 9747.84 638.209  -2
   2   7  12 9747.84 638.209   1
   2   7  13 323.412 668.684   1
  -1  -7  13 1600.95 569.909  -2
   2   7  13 1600.95 569.909   1
  -1  -7  14 3454.70 460.613  -2
   2   7  14 3454.70 460.613   1
  -1  -7  15 579.425 452.183  -2
   2   7  15 579.425 452.183   1
  -1  -7  16 3508.45 516.416  -2
   2   7  16 3508.45 516.416   1
  -1  -7  17 374.418 290.761  -2
   2   7  17 374.418 290.761   1
   2   7  18 460.179 530.987   1
  -1  -7  18-2.38817 586.355  -2
   2   7  18-2.38817 586.355   1
  -2  -8  17 737.451 234.577   1
   3   8  16 2802.78 418.953  -2
  -2  -8  16 2802.78 418.953   1
  -2  -8  15 1525.96 321.153   1
   3   8  15 2726.67 313.788  -2
  -2  -8  15 2726.67 313.788   1
  -2  -8  14-2.10646 363.893   1
   3   8  14 358.948 336.161  -2
  -2  -8  14 358.948 336.161   1
  -2  -8  13 1684.78 394.649   1
   3   8  13 5080.75 431.504  -2
  -2  -8  13 5080.75 431.504   1
  -2  -8  12 6263.97 360.803   1
  -3  -8 -12 9653.31 703.449  -2
   2   8 -12 9653.31 703.449   1
  -2  -8  11 11326.4 332.233   1
  -2  -8  10 5694.70 697.717   1
  -3  -8 -10 22239.8 853.181  -2
   2   8 -10 22239.8 853.181   1
   2   8  -9 756.423 343.022   1
  -2  -8   8 816.324 348.108   1
  -2  -8  -8 961.904 1780.25  -2
   2   8  -8 961.904 1780.25   1
  -2  -8   7 4658.20 351.048   1
  -2  -8  -7 14936.1 1769.21  -2
   2   8  -7 14936.1 1769.21   1
  -2  -8  -6 20867.0 904.144  -2
   2   8  -6 20867.0 904.144   1
   2   8   5 12022.0 757.409  -2
  -2  -8   5 12022.0 757.409   1
  -2  -8  -4 60116.5 1144.80  -2
   2   8  -4 60116.5 1144.80   1
   2   8   3 10081.4 838.228  -2
  -2  -8   3 10081.4 838.228   1
   2   8   2 47140.4 1119.05  -2
  -2  -8   2 47140.4 1119.05   1
   2   8   1 15457.0 970.546  -2
  -2  -8   1 15457.0 970.546   1
   2   8   0 22642.0 669.697  -2
  -2  -8   0 22642.0 669.697   1
   2   8  -1 13951.9 881.003  -2
  -2  -8  -1 13951.9 881.003   1
  -2  -8   2 54520.4 1180.63  -2
   2   8   2 54520.4 1180.63   1
  -2  -8   3 10406.8 771.975  -2
   2   8   3 10406.8 771.975   1
  -2  -8  -4 19962.3 1329.99   1
  -2  -8   4 70881.1 1010.15  -2
   2   8   4 70881.1 1010.15   1
  -2  -8  -5 1284.25 612.851   1
   2   8  -5 12122.6 846.397  -2
  -2  -8  -5 12122.6 846.397   1
   2   8   6 6402.42 631.174   1
  -2  -8   6 19281.0 1175.10  -2
   2   8   6 19281.0 1175.10   1
   2   8   7 9349.13 481.345   1
   2   8  -7 16139.9 1930.17  -2
  -2  -8  -7 16139.9 1930.17   1
   2   8   8 39.4692 399.311   1
   2   8   9 27244.5 544.045   1
   1   8  -9 27442.4 2430.99  -2
  -2  -8  -9 27442.4 2430.99   1
   2   8  10 842.228 439.172   1
   1   8 -10 2237.15 1577.33  -2
  -2  -8 -10 2237.15 1577.33   1
   2   8  11 182.075 459.187   1
   1   8 -11 4199.46 1216.79  -2
  -2  -8 -11 4199.46 1216.79   1
   2   8  12 25.3811 446.304   1
  -1  -8  12 334.405 594.586  -2
   2   8  12 334.405 594.586   1
   2   8  13 1015.55 560.048   1
  -1  -8  13 5694.96 714.033  -2
   2   8  13 5694.96 714.033   1
  -1  -8  14 745.655 401.140  -2
   2   8  14 745.655 401.140   1
  -1  -8  15 1881.44 523.320  -2
   2   8  15 1881.44 523.320   1
  -1  -8  16 3044.86 467.308  -2
   2   8  16 3044.86 467.308   1
  -1  -8  17 1486.69 337.519  -2
   2   8  17 1486.69 337.519   1
  -2  -9  16 70.2353 215.453   1
  -2  -9  15-181.694 277.756   1
   3   9  15 24.7320 303.751  -2
  -2  -9  15 24.7320 303.751   1
  -2  -9  14 232.172 255.039   1
   3   9  14 687.772 389.202  -2
  -2  -9  14 687.772 389.202   1
  -2  -9  13 3332.28 552.724   1
   3   9  13 3031.66 482.096  -2
  -2  -9  13 3031.66 482.096   1
  -2  -9  12 1049.23 462.462   1
   3   9  12 2867.71 610.421  -2
  -2  -9  12 2867.71 610.421   1
  -2  -9  11 14782.3 452.992   1
  -3  -9 -11 11301.3 2029.41  -2
   2   9 -11 11301.3 2029.41   1
  -2  -9  10 214.650 270.415   1
  -3  -9 -10-1662.23 1865.72  -2
   2   9 -10-1662.23 1865.72   1
  -2  -9   9 2398.75 333.619   1
  -2  -9   8 3263.83 372.796   1
   2   9  -7 14175.1 359.697   1
   2   9  -6 5084.38 653.006   1
   2   9   6 13845.7 557.226  -2
  -2  -9   6 13845.7 557.226   1
   2   9   5 20873.7 430.247  -2
  -2  -9   5 20873.7 430.247   1
   2   9   4 5411.07 459.114  -2
  -2  -9   4 5411.07 459.114   1
  -2  -9  -3 30353.2 1069.73  -2
   2   9  -3 30353.2 1069.73   1
   2   9   2 8831.67 1126.81  -2
  -2  -9   2 8831.67 1126.81   1
  -2  -9  -1 15741.9 1222.34  -2
   2   9  -1 15741.9 1222.34   1
  -2  -9   0 55580.1 1392.56  -2
   2   9   0 55580.1 1392.56   1
   2   9  -1 17621.3 894.252  -2
  -2  -9  -1 17621.3 894.252   1
   2   9  -2 7826.90 785.695  -2
  -2  -9  -2 7826.90 785.695   1
   2   9  -3 35790.4 967.049  -2
  -2  -9  -3 35790.4 967.049   1
   2   9  -4 5356.65 548.134  -2
  -2  -9  -4 5356.65 548.134   1
  -2  -9   5 23586.1 689.219  -2
   2   9   5 23586.1 689.219   1
  -2  -9  -6 7810.09 1775.50   1
  -2  -9   6 13848.8 682.997  -2
   2   9   6 13848.8 682.997   1
  -2  -9  -7-908.921 1801.79   1
   2   9  -7 17049.8 809.284  -2
  -2  -9  -7 17049.8 809.284   1
   2   9   8 21571.4 631.211   1
  -2  -9  -9 1109.61 929.740   1
   2   9  10 3497.42 937.394   1
  -1  -9  11 1643.07 1199.23  -2
   2   9  11 1643.07 1199.23   1
   2   9  12 587.622 690.330   1
  -1  -9  12 12220.6 1325.82  -2
   2   9  12 12220.6 1325.82   1
   2   9  13 282.997 390.816   1
  -1  -9  13 631.940 1074.10  -2
   2   9  13 631.940 1074.10   1
  -1  -9  14 343.905 513.295  -2
   2   9  14 343.905 513.295   1
  -1  -9  15 4282.97 469.716  -2
   2   9  15 4282.97 469.716   1
  -1  -9  16-199.469 376.921  -2
   2   9  16-199.469 376.921   1
   3  10  14 1682.05 281.477  -2
  -2 -10  14 1682.05 281.477   1
  -2 -10  13 1206.22 469.723   1
   3  10  13 9039.49 472.358  -2
  -2 -10  13 9039.49 472.358   1
  -2 -10  12 4754.73 447.555   1
   3  10  12 5039.17 650.772  -2
  -2 -10  12 5039.17 650.772   1
  -2 -10  11 2288.27 346.565   1
   3  10  11 8069.07 660.987  -2
  -2 -10  11 8069.07 660.987   1
   2  10 -10 4161.92 302.584   1
  -2 -10   9 1368.69 266.288   1
  -2 -10   8 15422.3 339.343   1
  -2 -10   7 1304.55 304.325   1
   2  10   7 1416.00 813.013  -2
  -2 -10   7 1416.00 813.013   1
   2  10  -6 6197.49 1288.68   1
   2  10   6 6382.02 610.913  -2
  -2 -10   6 6382.02 610.913   1
  -2 -10  -5 745.294 434.639  -2
   2  10  -5 745.294 434.639   1
   2  10   4 22258.3 556.726  -2
  -2 -10   4 22258.3 556.726   1
   2  10   3 7599.16 475.746  -2
  -2 -10   3 7599.16 475.746   1
   2  10   2 7151.26 509.330  -2
  -2 -10   2 7151.26 509.330   1
   2  10   1 22567.7 596.390  -2
  -2 -10   1 22567.7 596.390   1
   2  10   0 989.288 562.399  -2
  -2 -10   0 989.288 562.399   1
   2  10  -1 23025.8 761.960  -2
  -2 -10  -1 23025.8 761.960   1
   2  10  -2 9341.20 625.310  -2
  -2 -10  -2 9341.20 625.310   1
  -2 -10   3 5247.59 599.251  -2
   2  10   3 5247.59 599.251   1
   2  10  -4 24612.7 720.594  -2
  -2 -10  -4 24612.7 720.594   1
   2  10  -5 1540.40 838.367  -2
  -2 -10  -5 1540.40 838.367   1
   2  10  -6 3424.65 864.387  -2
  -2 -10  -6 3424.65 864.387   1
  -2 -10  -7 666.861 748.394   1
  -2 -10   7 2912.03 858.742  -2
   2  10   7 2912.03 858.742   1
   2  10   8 8215.77 542.553   1
   2  10   9 1484.46 584.959   1
   2  10  10 6355.82 834.671   1
   2  10  11-217.723 935.028   1
   2  10  12 5687.72 524.336   1
   2  10  13 1279.01 453.101   1
   2  10  14 1186.15 481.764   1
  -1 -10  14 3524.24 671.048  -2
   2  10  14 3524.24 671.048   1
   2  10  15 381.452 290.508   1
  -2 -11  14 1151.66 318.160   1
   3  11  14 3796.52 377.371  -2
  -2 -11  14 3796.52 377.371   1
   3  11  13 251.935 325.655  -2
  -2 -11  13 251.935 325.655   1
  -2 -11  12 1889.18 260.435   1
  -2 -11  11 774.643 281.877   1
  -2 -11  10-64.6865 264.076   1
  -2 -11   9 185.623 266.574   1
  -2 -11   8 1600.72 258.732   1
  -2 -11   7 547.048 369.475   1
   2  11   7 6881.70 829.681  -2
  -2 -11   7 6881.70 829.681   1
   2  11   6 11196.6 490.901  -2
  -2 -11   6 11196.6 490.901   1
   2  11   5 27660.1 539.601  -2
  -2 -11   5 27660.1 539.601   1
   2  11   4 13253.8 449.680  -2
  -2 -11   4 13253.8 449.680   1
   2  11   3 17017.6 474.033  -2
  -2 -11   3 17017.6 474.033   1
   2  11   2 25410.3 633.383  -2
  -2 -11   2 25410.3 633.383   1
   2  11   1 1369.17 494.328  -2
  -2 -11   1 1369.17 494.328   1
   2  11   0 35507.4 625.815  -2
  -2 -11   0 35507.4 625.815   1
   2  11  -1 672.784 564.374  -2
  -2 -11  -1 672.784 564.374   1
   2  11  -2 27412.6 987.566  -2
  -2 -11  -2 27412.6 987.566   1
   2  11  -3 15296.8 825.952  -2
  -2 -11  -3 15296.8 825.952   1
   2  11  -4 11613.8 1106.13  -2
  -2 -11  -4 11613.8 1106.13   1
   2  11  -5 21040.0 1108.78  -2
  -2 -11  -5 21040.0 1108.78   1
   2  11  -6 10454.2 1051.47  -2
  -2 -11  -6 10454.2 1051.47   1
   2  11  -7 4278.37 719.652  -2
  -2 -11  -7 4278.37 719.652   1
  -2 -11  -8 26.0145 468.460   1
   2  11   9 10957.7 673.199   1
   2  11  10 939.136 812.420   1
   2  11  11 11827.9 498.196   1
   2  11  12 597.648 403.123   1
   2  11  13 4814.15 386.384   1
   2  11  14 176.675 270.250   1
  -2 -12  13-104.745 280.832   1
  -2 -12  12 155.182 250.126   1
  -2 -12  11 743.470 285.474   1
  -2 -12  10 392.650 209.528   1
  -2 -12   9 4116.58 338.473   1
   2  12   8 950.783 455.273  -2
  -2 -12   8 950.783 455.273   1
   2  12   7 13105.1 519.555  -2
  -2 -12   7 13105.1 519.555   1
   2  12   6 4512.42 484.563  -2
  -2 -12   6 4512.42 484.563   1
   2  12   5 13604.8 464.297  -2
  -2 -12   5 13604.8 464.297   1
   2  12   4 12576.6 461.186  -2
  -2 -12   4 12576.6 461.186   1
   2  12   3 19332.1 655.244  -2
  -2 -12   3 19332.1 655.244   1
   2  12   2 5135.48 522.859  -2
  -2 -12   2 5135.48 522.859   1
   2  12   1 45582.6 719.230  -2
  -2 -12   1 45582.6 719.230   1
   2  12   0 290.079 617.338  -2
  -2 -12   0 290.079 617.338   1
   2  12  -1 44212.7 915.899  -2
  -2 -12  -1 44212.7 915.899   1
   2  12  -2 5198.55 643.490  -2
  -2 -12  -2 5198.55 643.490   1
   2  12  -3 19956.4 714.711  -2
  -2 -12  -3 19956.4 714.711   1
   2  12  -4 9710.23 1152.22  -2
  -2 -12  -4 9710.23 1152.22   1
   2  12  -5 13605.0 1162.88  -2
  -2 -12  -5 13605.0 1162.88   1
  -2 -12   6 3700.19 755.871  -2
   2  12   6 3700.19 755.871   1
  -2 -12   7 13029.0 737.447  -2
   2  12   7 13029.0 737.447   1
  -2 -12  -8-21.1170 414.778   1
   2  12   9 192.206 562.290   1
   2  12  10 1676.98 394.957   1
   2  12  11-64.5464 349.752   1
   2  12  12 1664.01 301.727   1
   2  12  13 250.189 449.512   1
  -2 -13  11 552.511 342.295   1
  -2 -13  10 5931.25 279.235   1
  -2 -13   9 1046.89 242.964   1
  -2 -13   8 4993.97 467.639   1
   2  13   8 5613.12 513.638  -2
  -2 -13   8 5613.12 513.638   1
   2  13   7 2396.43 400.450  -2
  -2 -13   7 2396.43 400.450   1
   2  13   6 2335.57 410.418  -2
  -2 -13   6 2335.57 410.418   1
   2  13   5 6461.70 435.903  -2
  -2 -13   5 6461.70 435.903   1
   2  13   4 3523.00 740.256  -2
  -2 -13   4 3523.00 740.256   1
   2  13   3 7808.48 772.035  -2
  -2 -13   3 7808.48 772.035   1
   2  13   2 5005.76 763.341  -2
  -2 -13   2 5005.76 763.341   1
   2  13   1 3380.39 611.347  -2
  -2 -13   1 3380.39 611.347   1
   2  13   0 9164.82 658.841  -2
  -2 -13   0 9164.82 658.841   1
   2  13  -1 3419.08 597.301  -2
  -2 -13  -1 3419.08 597.301   1
   2  13  -2 5028.97 567.424  -2
  -2 -13  -2 5028.97 567.424   1
   2  13  -3 6421.16 557.147  -2
  -2 -13  -3 6421.16 557.147   1
  -2 -13   4 3399.68 711.346  -2
   2  13   4 3399.68 711.346   1
  -2 -13   5 5070.24 715.761  -2
   2  13   5 5070.24 715.761   1
  -2 -13   6 1412.17 650.299  -2
   2  13   6 1412.17 650.299   1
   2  13   7 1018.40 467.643   1
  -2 -13   7 895.006 1004.20  -2
   2  13   7 895.006 1004.20   1
   2  13   8-269.466 527.734   1
   2  13   9-40.7828 327.841   1
   2  13  10 222.639 270.870   1
   2  13  11 817.091 407.298   1
  -2 -14   9 2645.31 221.327   1
  -2 -14   8 678.137 428.047   1
   2  14   7 4133.27 577.362  -2
  -2 -14   7 4133.27 577.362   1
   2  14  -6-2.36712 417.851   1
   2  14   6 5663.94 483.400  -2
  -2 -14   6 5663.94 483.400   1
   2  14   5 4784.15 609.087  -2
  -2 -14   5 4784.15 609.087   1
   2  14   4 10231.6 668.523  -2
  -2 -14   4 10231.6 668.523   1
   2  14   3 6109.23 651.112  -2
  -2 -14   3 6109.23 651.112   1
   2  14   2 9221.81 689.736  -2
  -2 -14   2 9221.81 689.736   1
   2  14   1-75.5519 619.661  -2
  -2 -14   1-75.5519 619.661   1
   2  14   0 7788.51 653.204  -2
  -2 -14   0 7788.51 653.204   1
   2  14  -1 321.567 555.165  -2
  -2 -14  -1 321.567 555.165   1
  -2 -14   2 9286.49 498.991  -2
   2  14   2 9286.49 498.991   1
  -2 -14   3 6741.44 948.699  -2
   2  14   3 6741.44 948.699   1
  -2 -14   4 8480.77 957.156  -2
   2  14   4 8480.77 957.156   1
  -2 -14   5 6935.81 937.253  -2
   2  14   5 6935.81 937.253   1
  -2 -14   6 3961.65 658.587  -2
   2  14   6 3961.65 658.587   1
   2  14   7 219.283 547.948   1
   2  14   8 711.638 475.687   1
   2  14   9 518.954 378.951   1
  -2 -15   6 1554.01 374.576   1
   2  15   5 1362.42 478.607  -2
  -2 -15   5 1362.42 478.607   1
  -2 -15  -4 3635.33 364.017  -2
   2  15  -4 3635.33 364.017   1
   2  15   3 3157.95 390.848  -2
  -2 -15   3 3157.95 390.848   1
   2  15   2 857.513 394.718  -2
  -2 -15   2 857.513 394.718   1
  -2 -15  -1 1669.52 394.607  -2
   2  15  -1 1669.52 394.607   1
  -2 -15   0 678.252 378.847  -2
   2  15   0 678.252 378.847   1
  -2 -15   1 1862.64 364.916  -2
   2  15   1 1862.64 364.916   1
  -2 -15   2 1506.32 778.177  -2
   2  15   2 1506.32 778.177   1
  -2 -15   3 4499.00 814.974  -2
   2  15   3 4499.00 814.974   1
  -2 -15   4 4759.61 569.429  -2
   2  15   4 4759.61 569.429   1
  -2 -15   5 2034.04 527.589  -2
   2  15   5 2034.04 527.589   1
  -2 -15   6 3442.68 533.633  -2
   2  15   6 3442.68 533.633   1
   3 -13  -5 236.298 179.246   1
   3 -13  -4 3294.77 218.490   1
  -3  13  -3 2551.99 321.173  -2
   3 -13  -3 2551.99 321.173   1
  -3  13  -2 4859.17 281.926  -2
   3 -13  -2 4859.17 281.926   1
  -3  13  -1 8798.39 463.180  -2
   3 -13  -1 8798.39 463.180   1
  -3  13   0 3195.85 431.886  -2
   3 -13   0 3195.85 431.886   1
  -3  13   1 9811.09 450.609  -2
   3 -13   1 9811.09 450.609   1
  -3  13   2 5300.15 384.949  -2
   3 -13   2 5300.15 384.949   1
  -3  13   3 1940.45 309.834  -2
   3 -13   3 1940.45 309.834   1
   3 -13   4 167.548 393.813   1
   3 -13   5 1273.48 380.337   1
   3 -13   6 191.161 299.442   1
   3 -12  -8 207.061 214.803   1
  -3  12   7 2076.12 191.127   1
  -3  12   6 288.312 217.159   1
   3 -12  -5 1776.86 251.121   1
   3 -12  -4 188.370 270.121   1
  -3  12  -3 6060.62 539.724  -2
   3 -12  -3 6060.62 539.724   1
  -3  12  -2 5508.00 531.299  -2
   3 -12  -2 5508.00 531.299   1
  -3  12  -1 3568.39 499.532  -2
   3 -12  -1 3568.39 499.532   1
  -3  12   0 15093.4 354.856  -2
   3 -12   0 15093.4 354.856   1
  -3  12   1 2823.05 674.489  -2
   3 -12   1 2823.05 674.489   1
  -3  12   2 4285.44 616.291  -2
   3 -12   2 4285.44 616.291   1
  -3  12   3 6348.55 528.584  -2
   3 -12   3 6348.55 528.584   1
   3 -12   4 940.992 310.728   1
   3 -12   5 1302.46 538.223   1
   3 -12   6 570.536 194.918   1
   3 -12   7 918.716 178.954   1
   3 -12   8 2500.05 164.113   1
   3 -12   9 948.236 225.068   1
  -3  11  11-42.2538 265.447   1
  -3  11  10 211.238 353.980   1
   3 -11  -9 238.969 284.908   1
  -3  11   8 56.4814 268.162   1
   3 -11  -7 2918.69 333.384   1
  -3  11   6 7.94701 374.881   1
   3 -11  -5 464.173 451.138   1
  -3  11   4 71.9331 504.655   1
   3 -11   3 3526.96 975.001  -2
  -3  11   3 3526.96 975.001   1
   3 -11   2 1462.81 910.396  -2
  -3  11   2 1462.81 910.396   1
   3 -11   1 27435.0 1026.81  -2
  -3  11   1 27435.0 1026.81   1
   3 -11   0 5617.17 566.942  -2
  -3  11   0 5617.17 566.942   1
  -3  11   1 25594.3 630.085  -2
   3 -11   1 25594.3 630.085   1
  -3  11   2 1352.19 864.881  -2
   3 -11   2 1352.19 864.881   1
  -3  11   3 3499.50 1030.52  -2
   3 -11   3 3499.50 1030.52   1
   3 -11   4 4556.61 566.642   1
  -3  11   4 4359.08 657.165  -2
   3 -11   4 4359.08 657.165   1
   3 -11   5 274.180 268.717   1
   3 -11   6 2382.37 318.133   1
   3 -11   7 3544.06 308.638   1
   3 -11   8 2710.24 269.181   1
   3 -11   9 3041.08 235.283   1
   3 -11  10 1230.63 231.180   1
   3 -11  11 35.3690 152.527   1
  -3  10  12 1053.61 338.665   1
  -3  10  11 599.367 266.480   1
  -3  10  10 4646.95 500.450   1
  -3  10   9 1841.03 523.103   1
  -3  10   8 7565.81 397.957   1
  -3  10   7-161.768 413.380   1
  -3  10   6 9276.91 574.844   1
   3 -10  -5 44.0595 508.877   1
   3 -10  -4 4474.51 796.868   1
   3 -10   4 9049.66 1682.19  -2
  -3  10   4 9049.66 1682.19   1
   3 -10   3 3146.78 1488.30  -2
  -3  10   3 3146.78 1488.30   1
   3 -10   2 34220.8 1586.36  -2
  -3  10   2 34220.8 1586.36   1
   3 -10   1 1987.22 1232.84  -2
  -3  10   1 1987.22 1232.84   1
   3 -10   0 27285.4 815.217  -2
  -3  10   0 27285.4 815.217   1
   3 -10  -1 1740.32 647.578  -2
  -3  10  -1 1740.32 647.578   1
   3 -10  -2 35015.4 831.003  -2
  -3  10  -2 35015.4 831.003   1
  -3  10   3 2000.49 480.586  -2
   3 -10   3 2000.49 480.586   1
   3 -10   4 2036.58 391.446   1
  -3  10   4 5478.27 1171.96  -2
   3 -10   4 5478.27 1171.96   1
   3 -10   5 3187.40 382.782   1
   3 -10   6 606.887 427.337   1
   3 -10   7 450.037 333.691   1
   3 -10   8 1971.04 330.418   1
   3 -10   9 183.842 290.038   1
   3 -10  10 110.004 336.210   1
   3 -10  11 370.286 278.170   1
   3 -10  12 30.6058 188.300   1
   3 -10  13 62.8573 169.658   1
  -3   9  14 1586.27 264.146   1
  -3   9  13 456.704 227.849   1
  -3   9  12 1631.09 226.731   1
  -3   9  11 499.669 529.199   1
  -3   9  10 3167.87 613.917   1
   3  -9  -9 2460.18 616.649   1
   3  -9  -8 4274.74 435.623   1
   3  -9  -7 4754.79 539.117   1
  -3   9   6 433.522 489.285   1
  -3   9   5 6416.91 514.039   1
   3  -9   4 9087.91 1103.65  -2
  -3   9   4 9087.91 1103.65   1
   3  -9   3 7231.92 1342.99  -2
  -3   9   3 7231.92 1342.99   1
   3  -9   2 10372.2 1307.86  -2
  -3   9   2 10372.2 1307.86   1
   3  -9   1 5272.49 1233.19  -2
  -3   9   1 5272.49 1233.19   1
   3  -9   0 597.596 610.697  -2
  -3   9   0 597.596 610.697   1
  -3   9   1 3406.40 655.320  -2
   3  -9   1 3406.40 655.320   1
   3  -9  -2 10492.5 712.177  -2
  -3   9  -2 10492.5 712.177   1
  -3   9   3 8034.47 919.910  -2
   3  -9   3 8034.47 919.910   1
  -3   9   4 12604.5 707.787  -2
   3  -9   4 12604.5 707.787   1
   3  -9   5 120.743 479.144   1
   3  -9   6 2209.34 553.352   1
   3  -9   7 272.614 422.705   1
   3  -9   8 426.729 354.576   1
   3  -9   9 2491.51 342.467   1
   3  -9  10 443.608 308.451   1
   3  -9  11 2353.83 292.368   1
   3  -9  12 900.198 255.578   1
   3  -9  13 2312.56 189.443   1
   3  -9  14 756.594 195.584   1
  -3   8  15 316.587 251.717   1
  -3   8  14 269.441 204.254   1
  -3   8  13-105.830 257.152   1
  -3   8  12 1111.65 423.172   1
  -3   8  11-177.873 412.257   1
  -3   8  10 1131.39 605.945   1
  -3   8   9 618.977 639.860   1
   3  -8  -8 3330.17 495.604   1
   3  -8  -7 317.594 560.171   1
   3  -8  -6 6379.71 513.536   1
  -3   8   5 5255.96 752.801   1
   3  -8   5 21287.1 3039.07  -2
  -3   8   5 21287.1 3039.07   1
   3  -8  -4 4308.69 1658.98   1
   3  -8   4 6796.58 1053.93  -2
  -3   8   4 6796.58 1053.93   1
   3  -8   3 36787.3 1036.44  -2
  -3   8   3 36787.3 1036.44   1
   3  -8   2 887.360 885.991  -2
  -3   8   2 887.360 885.991   1
   3  -8   1 17063.5 1022.66  -2
  -3   8   1 17063.5 1022.66   1
  -3   8   0 14967.3 610.509  -2
   3  -8   0 14967.3 610.509   1
   3  -8  -1 16512.9 650.932  -2
  -3   8  -1 16512.9 650.932   1
  -3   8   2 1772.58 703.081  -2
   3  -8   2 1772.58 703.081   1
  -3   8   3 37164.7 885.526  -2
   3  -8   3 37164.7 885.526   1
   3  -8  -4 7484.25 767.376  -2
  -3   8  -4 7484.25 767.376   1
   3  -8   5 22416.1 564.609   1
  -3   8   5 38905.4 2456.48  -2
   3  -8   5 38905.4 2456.48   1
   3  -8   6 69.9495 367.763   1
   3  -8   7 5536.80 390.015   1
  -3   8  -8 9559.04 542.203   1
  -3   8  -9 317.339 341.846   1
  -3   8 -10 2228.01 332.639   1
   3  -8  11 1788.95 302.566   1
   3  -8  12 274.320 297.486   1
   3  -8  13 408.215 220.630   1
   3  -8  14 822.213 176.167   1
   3  -8  15 105.668 235.254   1
   4  -7  16 3750.10 452.164  -2
  -3   7  16 3750.10 452.164   1
  -3   7  15-20.6836 262.347   1
   4  -7  15 597.908 457.883  -2
  -3   7  15 597.908 457.883   1
  -3   7  14-190.982 247.332   1
  -3   7  13 1974.24 291.638   1
  -3   7  12 214.009 310.490   1
  -3   7  11 1477.90 624.790   1
   3  -7 -10 697.918 638.720   1
   3  -7  -9 2429.17 691.101   1
   3  -7  -8 282.562 480.465   1
   3  -7  -7 4567.07 468.272   1
  -3   7   6 1583.13 536.805   1
   3  -7  -5 5724.32 672.774   1
   3  -7  -4 9632.55 1500.43   1
  -3   7  -4 14002.2 946.046  -2
   3  -7  -4 14002.2 946.046   1
  -3   7  -3 6807.65 816.917  -2
   3  -7  -3 6807.65 816.917   1
   3  -7   2 5880.29 1207.94  -2
  -3   7   2 5880.29 1207.94   1
  -3   7  -1 3150.43 1195.07  -2
   3  -7  -1 3150.43 1195.07   1
   3  -7   0 2314.71 920.037  -2
  -3   7   0 2314.71 920.037   1
   3  -7  -1 1719.66 1397.98  -2
  -3   7  -1 1719.66 1397.98   1
   3  -7  -2 6211.81 1408.88  -2
  -3   7  -2 6211.81 1408.88   1
   3  -7  -3 8371.82 637.554  -2
  -3   7  -3 8371.82 637.554   1
   3  -7   4 5776.86 372.190   1
   3  -7  -4 14006.1 1157.23  -2
  -3   7  -4 14006.1 1157.23   1
  -3   7  -5 1132.77 313.786   1
   3  -7   6 4014.95 390.559   1
   3  -7   7 9149.31 375.844   1
   3  -7   8 49.2310 417.026   1
   3  -7   9 19907.7 450.350   1
   3  -7  10 303.573 335.378   1
  -3   7 -11 2860.80 404.922   1
   3  -7  12 1576.72 408.433   1
   3  -7  13 311.033 197.933   1
   3  -7  14 48.4195 155.058   1
   3  -7  15 1702.60 498.376   1
  -2   7  15 2781.48 345.794  -2
   3  -7  15 2781.48 345.794   1
   3  -7  16 326.343 471.167   1
  -2   7  16 4745.71 462.668  -2
   3  -7  16 4745.71 462.668   1
   4  -6  17-79.0611 404.107  -2
  -3   6  17-79.0611 404.107   1
  -3   6  16 143.265 430.790   1
   4  -6  16 486.989 333.434  -2
  -3   6  16 486.989 333.434   1
  -3   6  15 183.095 478.577   1
   4  -6  15 633.665 368.400  -2
  -3   6  15 633.665 368.400   1
  -3   6  14 94.4708 342.518   1
   4  -6  14 203.756 651.650  -2
  -3   6  14 203.756 651.650   1
  -3   6  13 172.271 297.406   1
  -3   6  12 1339.22 628.429   1
  -3   6  11 4584.94 672.258   1
  -3   6  10 363.968 657.251   1
   3  -6  -9 6566.95 652.314   1
   3  -6  -8 2007.75 624.360   1
  -3   6   7 2459.99 421.889   1
  -3   6   6 876.944 493.285   1
  -3   6   5 8007.03 857.370   1
   3  -6  -4-440.012 872.785   1
   3  -6   4 15271.0 2160.48  -2
  -3   6   4 15271.0 2160.48   1
   3  -6   3 23060.7 1231.44  -2
  -3   6   3 23060.7 1231.44   1
  -3   6  -2 25353.8 1255.52  -2
   3  -6  -2 25353.8 1255.52   1
  -3   6  -1 19498.4 1259.83  -2
   3  -6  -1 19498.4 1259.83   1
   3  -6   0 68575.8 1129.62  -2
  -3   6   0 68575.8 1129.62   1
   3  -6  -1 19965.2 1542.70  -2
  -3   6  -1 19965.2 1542.70   1
  -3   6   2 23846.6 1227.38  -2
   3  -6   2 23846.6 1227.38   1
  -3   6   3 24283.8 1112.66  -2
   3  -6   3 24283.8 1112.66   1
  -3   6  -4 20563.2 1413.96   1
  -3   6   4 17925.9 1327.00  -2
   3  -6   4 17925.9 1327.00   1
  -3   6  -5 1440.26 662.294   1
   3  -6   6 16355.0 394.262   1
   3  -6   7-108.784 312.453   1
   3  -6   8 26742.7 494.731   1
   3  -6   9 559.884 321.552   1
   3  -6  10 6803.86 282.132   1
   3  -6  11 472.504 280.008   1
   3  -6  12 2823.69 297.240   1
  -3   6 -13-21.7515 266.420   1
   3  -6  14 251.890 191.488   1
  -2   6  14 491.785 682.058  -2
   3  -6  14 491.785 682.058   1
   3  -6  15 66.4248 283.334   1
  -2   6  15 1349.91 371.015  -2
   3  -6  15 1349.91 371.015   1
   3  -6  16 1361.14 293.381   1
  -2   6  16 3933.10 544.567  -2
   3  -6  16 3933.10 544.567   1
  -2   6  17 2627.96 359.800  -2
   3  -6  17 2627.96 359.800   1
   4  -5  17 207.899 384.741  -2
  -3   5  17 207.899 384.741   1
   4  -5  16 3310.04 307.697  -2
  -3   5  16 3310.04 307.697   1
  -3   5  15-201.872 830.729   1
   4  -5  15 725.085 351.981  -2
  -3   5  15 725.085 351.981   1
   3  -5 -14 668.439 360.659   1
   4  -5  14 557.027 688.789  -2
  -3   5  14 557.027 688.789   1
  -3   5  13 10930.6 370.705   1
   3  -5 -12 14711.7 532.121   1
   3  -5 -11 3213.39 671.207   1
  -3   5  10 14493.8 656.525   1
   3  -5  -9 707.567 554.618   1
   3  -5  -8 15464.1 555.839   1
  -3   5   7 9918.04 828.105   1
   3  -5  -6 33559.5 923.372   1
   3  -5  -5 2658.45 733.685   1
   3  -5  -4 33318.1 1172.29   1
   3  -5   4 27886.2 2168.87  -2
  -3   5   4 27886.2 2168.87   1
  -3   5  -3 9857.15 1067.28  -2
   3  -5  -3 9857.15 1067.28   1
   3  -5   2 99784.5 1565.71  -2
  -3   5   2 99784.5 1565.71   1
  -3   5  -1 95422.5 1681.42  -2
   3  -5  -1 95422.5 1681.42   1
   3  -5   0 65098.4 1093.74  -2
  -3   5   0 65098.4 1093.74   1
   3  -5  -1 95203.1 1699.57  -2
  -3   5  -1 95203.1 1699.57   1
  -3   5   2 100078. 1772.03  -2
   3  -5   2 100078. 1772.03   1
   3  -5  -3 10877.0 1065.93  -2
  -3   5  -3 10877.0 1065.93   1
  -3   5  -4 496.927 1063.01   1
  -3   5   4 37855.0 1706.37  -2
   3  -5   4 37855.0 1706.37   1
  -3   5  -5 5470.36 565.247   1
  -3   5  -6-147.906 571.963   1
   3  -5   7 8148.28 843.687   1
  -3   5  -8 101.452 323.233   1
   3  -5   9 5503.94 254.798   1
   3  -5  10 702.072 242.734   1
   3  -5  11 9.26845 254.138   1
   3  -5  12 9242.94 347.632   1
  -3   5 -13-16.2158 248.368   1
   3  -5  14 3820.99 482.771   1
   2  -5 -14 4315.22 499.051  -2
  -3   5 -14 4315.22 499.051   1
  -2   5  15 425.271 298.379  -2
   3  -5  15 425.271 298.379   1
  -2   5  16 628.603 342.379  -2
   3  -5  16 628.603 342.379   1
  -2   5  17 542.157 318.392  -2
   3  -5  17 542.157 318.392   1
  -2   5  18 18.2546 284.997  -2
   3  -5  18 18.2546 284.997   1
   4  -4  18 2737.46 488.931  -2
  -3   4  18 2737.46 488.931   1
   4  -4  17 2569.44 428.924  -2
  -3   4  17 2569.44 428.924   1
   4  -4  16 3948.78 292.595  -2
  -3   4  16 3948.78 292.595   1
  -3   4  15 163.288 726.597   1
   4  -4  15 1498.42 384.518  -2
  -3   4  15 1498.42 384.518   1
  -3   4  14 8046.47 577.314   1
   4  -4  14 13781.0 488.753  -2
  -3   4  14 13781.0 488.753   1
  -3   4  13 6980.86 311.301   1
   3  -4 -12 4224.73 442.964   1
  -3   4  11 5519.80 447.149   1
  -3   4  10 2098.01 519.096   1
  -3   4   9 5792.15 520.851   1
  -3   4   8 1764.63 653.997   1
   3  -4  -7 15994.9 826.714   1
  -3   4   6 6085.52 710.435   1
   3  -4  -5 1119.54 625.835   1
   3  -4  -4 502.347 867.134   1
   3  -4   4 2828.18 1968.36  -2
  -3   4   4 2828.18 1968.36   1
  -3   4  -3 20494.8 892.188  -2
   3  -4  -3 20494.8 892.188   1
  -3   4  -2 102833. 1237.97  -2
   3  -4  -2 102833. 1237.97   1
  -3   4  -1 20042.1 814.202  -2
   3  -4  -1 20042.1 814.202   1
  -3   4   0 258093. 1327.76  -2
   3  -4   0 258093. 1327.76   1
   3  -4  -1 22060.1 971.117  -2
  -3   4  -1 22060.1 971.117   1
  -3   4   2 103349. 1210.01  -2
   3  -4   2 103349. 1210.01   1
   3  -4  -3 23157.0 956.677  -2
  -3   4  -3 23157.0 956.677   1
  -3   4  -4 2292.10 494.354   1
   3  -4   5 30436.1 933.584   1
  -3   4  -6 7204.72 530.484   1
  -3   4  -7 7017.52 807.942   1
  -3   4  -8 12013.6 872.686   1
  -3   4  -9 7633.98 440.167   1
   3  -4  10 1833.24 231.665   1
   3  -4  11 15703.5 279.941   1
   3  -4  12 2470.27 277.255   1
  -3   4 -13 22262.0 394.344   1
  -2   4  13 30473.2 675.266  -2
   3  -4  13 30473.2 675.266   1
  -2   4  14 3871.97 345.821  -2
   3  -4  14 3871.97 345.821   1
  -2   4  15 10106.0 377.223  -2
   3  -4  15 10106.0 377.223   1
  -2   4  16 464.236 292.650  -2
   3  -4  16 464.236 292.650   1
  -2   4  17 911.525 343.995  -2
   3  -4  17 911.525 343.995   1
  -2   4  18 1248.51 293.539  -2
   3  -4  18 1248.51 293.539   1
   4  -3  18 1218.06 359.913  -2
  -3   3  18 1218.06 359.913   1
   4  -3  17 623.834 394.114  -2
  -3   3  17 623.834 394.114   1
   4  -3  16 2963.82 379.216  -2
  -3   3  16 2963.82 379.216   1
   4  -3  15 965.805 404.569  -2
  -3   3  15 965.805 404.569   1
  -3   3  14 1994.51 668.865   1
   4  -3  14 2674.91 403.807  -2
  -3   3  14 2674.91 403.807   1
  -3   3  13-138.629 408.583   1
   4  -3  13 5279.28 567.806  -2
  -3   3  13 5279.28 567.806   1
   3  -3 -12 1712.79 308.897   1
  -3   3  11 327.741 327.455   1
   3  -3 -10 2632.59 379.831   1
  -3   3   9 4612.47 697.878   1
   3  -3  -8 14082.5 700.231   1
  -3   3   7 24628.2 668.189   1
   3  -3  -6 9814.77 645.629   1
   3  -3  -5 6991.99 771.193   1
   3  -3  -4 12566.3 585.205   1
   3  -3  -3 24944.3 1471.42   1
   3  -3   3 39122.8 1315.04  -2
  -3   3   3 39122.8 1315.04   1
  -3   3  -2 20939.1 778.037  -2
   3  -3  -2 20939.1 778.037   1
  -3   3  -1 143836. 1211.12  -2
   3  -3  -1 143836. 1211.12   1
  -3   3   0 2662.52 382.658  -2
   3  -3   0 2662.52 382.658   1
  -3   3   1 148753. 1446.64  -2
   3  -3   1 148753. 1446.64   1
  -3   3   2 19841.3 837.068  -2
   3  -3   2 19841.3 837.068   1
  -3   3  -3 21002.9 1286.03   1
  -3   3   3 46149.8 1035.56  -2
   3  -3   3 46149.8 1035.56   1
  -3   3  -4 16207.2 583.309   1
  -3   3  -5 9283.95 649.689   1
  -3   3  -6 17937.1 537.847   1
  -3   3  -7 7139.16 657.983   1
  -3   3  -8 1838.14 613.775   1
  -3   3  -9 1497.25 559.896   1
  -3   3 -10 14498.3 352.657   1
   3  -3  11 73.9080 206.137   1
   3  -3  12 6347.49 215.997   1
   3  -3  13 2272.82 294.292   1
   2  -3 -13 12216.3 591.803  -2
  -3   3 -13 12216.3 591.803   1
   3  -3  14 1011.97 452.975   1
   2  -3 -14 2152.16 409.258  -2
  -3   3 -14 2152.16 409.258   1
  -2   3  15 1337.01 366.936  -2
   3  -3  15 1337.01 366.936   1
  -2   3  16 1090.02 323.313  -2
   3  -3  16 1090.02 323.313   1
  -2   3  17 282.175 288.219  -2
   3  -3  17 282.175 288.219   1
  -2   3  18 57.6948 238.091  -2
   3  -3  18 57.6948 238.091   1
  -2   3  19 798.227 361.804  -2
   3  -3  19 798.227 361.804   1
   4  -2  18 192.668 392.454  -2
  -3   2  18 192.668 392.454   1
   4  -2  17 4296.70 426.833  -2
  -3   2  17 4296.70 426.833   1
   4  -2  16 3875.11 382.625  -2
  -3   2  16 3875.11 382.625   1
   4  -2  15 4031.12 372.734  -2
  -3   2  15 4031.12 372.734   1
  -3   2  14 5992.08 467.120   1
   4  -2  14 5579.11 436.104  -2
  -3   2  14 5579.11 436.104   1
  -3   2  13 2534.49 374.851   1
   4  -2  13 2324.88 561.412  -2
  -3   2  13 2324.88 561.412   1
  -3   2  12 1747.40 261.601   1
  -3   2  11 242.375 276.328   1
  -3   2  10 7944.52 858.272   1
   3  -2  -9 850.886 607.502   1
   3  -2  -8 11026.7 567.983   1
  -3   2   7 14353.2 505.411   1
   3  -2  -6 18411.4 713.486   1
   3  -2  -5 1461.33 737.373   1
  -3   2   4 1884.64 554.114   1
   3  -2  -3 13157.6 708.846   1
   3  -2   3 44614.7 2057.00  -2
  -3   2   3 44614.7 2057.00   1
  -3   2  -2 17213.2 722.004  -2
   3  -2  -2 17213.2 722.004   1
  -3   2  -1 52931.2 847.679  -2
   3  -2  -1 52931.2 847.679   1
   3  -2   0 3208.42 316.517  -2
  -3   2   0 3208.42 316.517   1
  -3   2   1 52186.3 930.612  -2
   3  -2   1 52186.3 930.612   1
  -3   2   2 16586.8 708.913  -2
   3  -2   2 16586.8 708.913   1
  -3   2  -3 32360.4 1226.40   1
  -3   2   3 45894.3 813.500  -2
   3  -2   3 45894.3 813.500   1
   3  -2   4 449.533 438.783   1
   3  -2   5 52369.1 550.426   1
   3  -2   6 2987.37 388.819   1
  -3   2  -7 7422.78 619.107   1
  -3   2  -8 2307.52 587.756   1
  -3   2  -9 1240.63 526.665   1
   3  -2  10 173.078 536.933   1
   3  -2  11 8923.13 226.920   1
   3  -2  12 866.694 234.102   1
  -2   2  12 10772.5 724.294  -2
   3  -2  12 10772.5 724.294   1
   3  -2  13 2694.48 330.969   1
  -2   2  13 5284.27 394.044  -2
   3  -2  13 5284.27 394.044   1
   3  -2  14 1489.55 523.803   1
  -2   2  14 9892.32 424.496  -2
   3  -2  14 9892.32 424.496   1
  -2   2  15 2376.24 334.884  -2
   3  -2  15 2376.24 334.884   1
  -2   2  16 7604.89 374.449  -2
   3  -2  16 7604.89 374.449   1
  -2   2  17 480.227 299.217  -2
   3  -2  17 480.227 299.217   1
  -2   2  18 1769.42 275.087  -2
   3  -2  18 1769.42 275.087   1
  -2   2  19 264.109 215.551  -2
   3  -2  19 264.109 215.551   1
   4  -1  19 424.084 650.288  -2
  -3   1  19 424.084 650.288   1
   4  -1  18 443.383 498.162  -2
  -3   1  18 443.383 498.162   1
   4  -1  17-67.1845 294.751  -2
  -3   1  17-67.1845 294.751   1
   4  -1  16 5668.30 467.962  -2
  -3   1  16 5668.30 467.962   1
   4  -1  15 1541.99 371.611  -2
  -3   1  15 1541.99 371.611   1
  -3   1  14 622.075 783.410   1
   4  -1  14 651.133 383.586  -2
  -3   1  14 651.133 383.586   1
  -3   1  13 5246.53 489.319   1
   4  -1  13 4830.86 500.980  -2
  -3   1  13 4830.86 500.980   1
  -3   1  12 475.536 257.402   1
  -3   1  11 7698.32 260.686   1
  -3   1  10 272.943 655.241   1
   3  -1  -9 14161.4 745.918   1
  -3   1   8 67.6944 428.446   1
  -3   1   7 6159.42 487.531   1
   3  -1  -6 19649.6 656.815   1
   3  -1  -5 75970.7 832.754   1
   3  -1  -4 34009.8 722.843   1
   3  -1  -3 53137.4 819.476   1
   3  -1   3 51793.5 1927.97  -2
  -3   1   3 51793.5 1927.97   1
   3  -1   2 60824.3 888.015  -2
  -3   1   2 60824.3 888.015   1
  -3   1  -1 28624.9 838.549  -2
   3  -1  -1 28624.9 838.549   1
  -3   1   0 26975.3 622.891  -2
   3  -1   0 26975.3 622.891   1
  -3   1   1 31173.1 818.079  -2
   3  -1   1 31173.1 818.079   1
  -3   1   2 62255.7 791.666  -2
   3  -1   2 62255.7 791.666   1
  -3   1  -3 1822.09 327.073   1
  -3   1   3 63614.0 1216.44  -2
   3  -1   3 63614.0 1216.44   1
  -3   1  -4 78141.0 599.692   1
  -3   1  -5 3732.39 326.805   1
   3  -1   6 93602.4 798.755   1
  -3   1  -7 29651.2 762.248   1
   3  -1   8 7037.10 552.950   1
  -3   1  -9 4542.43 549.773   1
   3  -1  10 4652.59 555.820   1
  -3   1 -11 1767.21 236.747   1
   3  -1  12 3256.45 200.757   1
  -2   1  12 3284.96 662.846  -2
   3  -1  12 3284.96 662.846   1
   3  -1  13 949.399 373.357   1
  -2   1  13 1946.72 357.561  -2
   3  -1  13 1946.72 357.561   1
   3  -1  14 211.374 684.409   1
  -2   1  14 6809.19 353.523  -2
   3  -1  14 6809.19 353.523   1
  -2   1  15 223.437 291.686  -2
   3  -1  15 223.437 291.686   1
  -2   1  16 525.406 348.914  -2
   3  -1  16 525.406 348.914   1
  -2   1  17 3550.07 357.348  -2
   3  -1  17 3550.07 357.348   1
  -2   1  18 482.499 281.453  -2
   3  -1  18 482.499 281.453   1
  -2   1  19 443.678 423.281  -2
   3  -1  19 443.678 423.281   1
   4   0  19-17.7974 702.384  -2
  -3   0  19-17.7974 702.384   1
   4   0  18 809.424 387.167  -2
  -3   0  18 809.424 387.167   1
   4   0  17 2706.29 429.453  -2
  -3   0  17 2706.29 429.453   1
   4   0  16 4318.97 510.063  -2
  -3   0  16 4318.97 510.063   1
   4   0  15 4803.59 416.275  -2
  -3   0  15 4803.59 416.275   1
   3   0 -14-619.950 1573.15   1
   4   0  14 7079.72 384.230  -2
  -3   0  14 7079.72 384.230   1
  -3   0  13-300.918 572.491   1
   4   0  13 3237.24 412.093  -2
  -3   0  13 3237.24 412.093   1
  -3   0  12 13698.1 403.751   1
   4   0  12 27491.5 619.568  -2
  -3   0  12 27491.5 619.568   1
  -3   0  11 311.211 261.608   1
   3   0 -10 26981.7 855.194   1
   3   0  -9 98.0833 584.064   1
   3   0  -8 10610.1 523.645   1
  -3   0   7 7479.25 500.407   1
  -3   0   6 9755.20 533.371   1
  -3   0   5 43806.1 593.564   1
   3   0  -4 60978.7 675.676   1
  -3   0   3 11983.4 526.048   1
   3   0  -2 5945.01 1065.46   1
   3   0   2 12359.0 711.034  -2
  -3   0   2 12359.0 711.034   1
   3   0   1 168881. 1179.01  -2
  -3   0   1 168881. 1179.01   1
  -3   0   0 28631.3 449.502  -2
   3   0   0 28631.3 449.502   1
   3   0  -1 160801. 720.092  -2
  -3   0  -1 160801. 720.092   1
  -3   0   2 12733.9 484.950  -2
   3   0   2 12733.9 484.950   1
   3   0   3 23416.1 405.149   1
  -3   0  -4 947.610 259.345   1
   3   0   5 16477.0 281.942   1
  -3   0  -6 13649.1 399.706   1
  -3   0  -7 795.012 464.153   1
  -3   0  -8 33381.6 686.304   1
  -3   0  -9 218.150 474.441   1
  -3   0 -10 11491.7 591.500   1
  -3   0 -11-745.063 1051.44   1
  -2   0  11 7810.85 1698.89  -2
   3   0  11 7810.85 1698.89   1
   3   0  12 544.936 233.172   1
  -2   0  12 11039.7 440.751  -2
   3   0  12 11039.7 440.751   1
  -3   0 -13 837.419 420.870   1
  -2   0  13 8627.43 330.432  -2
   3   0  13 8627.43 330.432   1
  -2   0  14 10395.1 318.891  -2
   3   0  14 10395.1 318.891   1
  -2   0  15 7480.47 350.855  -2
   3   0  15 7480.47 350.855   1
  -2   0  16 19777.4 478.090  -2
   3   0  16 19777.4 478.090   1
  -2   0  17 7334.12 341.419  -2
   3   0  17 7334.12 341.419   1
  -2   0  18 172.792 358.595  -2
   3   0  18 172.792 358.595   1
  -2   0  19 277.974 480.086  -2
   3   0  19 277.974 480.086   1
   4   1  19 2990.85 661.522  -2
  -3  -1  19 2990.85 661.522   1
   4   1  18 1454.47 512.006  -2
  -3  -1  18 1454.47 512.006   1
   4   1  17 540.035 403.637  -2
  -3  -1  17 540.035 403.637   1
   4   1  16 8687.88 483.319  -2
  -3  -1  16 8687.88 483.319   1
   4   1  15 377.354 348.184  -2
  -3  -1  15 377.354 348.184   1
   4   1  14 13391.8 450.395  -2
  -3  -1  14 13391.8 450.395   1
  -3  -1  13 5009.65 619.358   1
   4   1  13 11637.1 473.505  -2
  -3  -1  13 11637.1 473.505   1
   3   1 -12 280.321 349.216   1
   4   1  12 12198.6 484.993  -2
  -3  -1  12 12198.6 484.993   1
  -3  -1  11 9934.09 461.117   1
   3   1 -10 649.356 675.537   1
  -3  -1   9 1346.54 607.430   1
   3   1  -8 359.753 400.800   1
   3   1  -7 14309.4 511.537   1
  -3  -1   6 24827.6 488.075   1
  -3  -1   5 2975.14 335.897   1
  -3  -1   4 13326.4 347.610   1
  -3  -1   3 35.4725 359.708   1
   3   1   3 55789.0 2244.55  -2
  -3  -1   3 55789.0 2244.55   1
  -3  -1  -2 46964.8 630.317  -2
   3   1  -2 46964.8 630.317   1
   3   1   1 33781.7 794.377  -2
  -3  -1   1 33781.7 794.377   1
   3   1   0 229305. 1408.94  -2
  -3  -1   0 229305. 1408.94   1
   3   1  -1 30621.2 771.919  -2
  -3  -1  -1 30621.2 771.919   1
   3   1  -2 46299.7 543.597  -2
  -3  -1  -2 46299.7 543.597   1
   3   1   3 37393.5 466.668   1
   3   1  -3 40829.5 1042.23  -2
  -3  -1  -3 40829.5 1042.23   1
  -3  -1  -4 1295.60 269.257   1
   3   1   5 5594.45 241.962   1
   3   1   6 741.059 290.449   1
  -3  -1  -7 31292.9 418.380   1
   3   1   8 365.837 455.842   1
  -3  -1  -9 62905.8 1278.77   1
  -3  -1 -10 1671.24 658.647   1
  -3  -1 -11 9328.30 1903.83   1
  -2  -1  11 18929.7 1221.81  -2
   3   1  11 18929.7 1221.81   1
   3   1  12 2888.20 215.218   1
  -2  -1  12 6212.09 430.458  -2
   3   1  12 6212.09 430.458   1
  -3  -1 -13 2588.54 1600.87   1
  -2  -1  13 7947.80 270.866  -2
   3   1  13 7947.80 270.866   1
  -2  -1  14 1408.07 278.447  -2
   3   1  14 1408.07 278.447   1
  -2  -1  15 11893.1 379.831  -2
   3   1  15 11893.1 379.831   1
  -2  -1  16 13969.1 415.331  -2
   3   1  16 13969.1 415.331   1
  -2  -1  17 1939.95 359.564  -2
   3   1  17 1939.95 359.564   1
  -2  -1  18 1491.45 368.143  -2
   3   1  18 1491.45 368.143   1
  -2  -1  19 422.555 430.229  -2
   3   1  19 422.555 430.229   1
  -3  -2  19 365.302 425.084   1
   4   2  19 1974.70 604.656  -2
  -3  -2  19 1974.70 604.656   1
   4   2  18 244.166 379.041  -2
  -3  -2  18 244.166 379.041   1
   4   2  17 3246.42 358.050  -2
  -3  -2  17 3246.42 358.050   1
   4   2  16 966.724 431.028  -2
  -3  -2  16 966.724 431.028   1
   4   2  15 2611.85 407.488  -2
  -3  -2  15 2611.85 407.488   1
   4   2  14 1108.58 387.922  -2
  -3  -2  14 1108.58 387.922   1
   4   2  13 16506.1 430.685  -2
  -3  -2  13 16506.1 430.685   1
  -3  -2  12 3262.46 351.516   1
   4   2  12 5232.94 561.496  -2
  -3  -2  12 5232.94 561.496   1
  -3  -2  11 8045.01 328.651   1
   3   2 -10 713.963 696.550   1
   3   2  -9 19227.0 584.355   1
   3   2  -8 10763.3 500.680   1
  -3  -2   7 22083.6 468.238   1
   3   2  -6 11666.6 388.972   1
   3   2  -5 16554.3 339.256   1
   3   2  -4 2203.49 264.475   1
   3   2  -3 24583.5 385.642   1
   3   2   3 57953.1 850.688  -2
  -3  -2   3 57953.1 850.688   1
  -3  -2  -2 124392. 537.939  -2
   3   2  -2 124392. 537.939   1
   3   2   1 15715.3 362.984  -2
  -3  -2   1 15715.3 362.984   1
   3   2   0 510399. 1904.55  -2
  -3  -2   0 510399. 1904.55   1
   3   2  -1 18872.8 545.210  -2
  -3  -2  -1 18872.8 545.210   1
   3   2  -2 123073. 819.058  -2
  -3  -2  -2 123073. 819.058   1
  -3  -2  -3 26349.1 567.422   1
   3   2  -3 58117.9 874.435  -2
  -3  -2  -3 58117.9 874.435   1
  -3  -2  -4 21884.5 441.672   1
  -3  -2  -5 670.920 178.645   1
  -3  -2  -6 1980.65 230.254   1
  -3  -2  -7 1725.51 290.753   1
   3   2   8 30671.6 471.119   1
  -3  -2  -9 3745.12 488.637   1
   3   2  10 19699.3 807.291   1
  -3  -2 -11 864.099 1304.71   1
  -2  -2  11 3685.02 1692.73  -2
   3   2  11 3685.02 1692.73   1
   3   2  12 103.711 228.302   1
  -2  -2  12 16093.8 411.962  -2
   3   2  12 16093.8 411.962   1
  -3  -2 -13 4586.72 641.821   1
  -2  -2  13 6282.21 286.672  -2
   3   2  13 6282.21 286.672   1
  -2  -2  14 2110.52 309.908  -2
   3   2  14 2110.52 309.908   1
  -2  -2  15 4900.20 364.410  -2
   3   2  15 4900.20 364.410   1
  -2  -2  16 1062.44 352.616  -2
   3   2  16 1062.44 352.616   1
  -2  -2  17 1691.95 330.603  -2
   3   2  17 1691.95 330.603   1
  -2  -2  18 200.628 401.328  -2
   3   2  18 200.628 401.328   1
   3   2  19 211.005 302.603   1
  -3  -3  19 478.103 372.816   1
   4   3  19 2101.02 307.639  -2
  -3  -3  19 2101.02 307.639   1
   4   3  18-149.432 368.614  -2
  -3  -3  18-149.432 368.614   1
   4   3  17 531.376 506.942  -2
  -3  -3  17 531.376 506.942   1
   4   3  16 13334.7 634.884  -2
  -3  -3  16 13334.7 634.884   1
  -4  -3 -15 2397.02 355.858  -2
   3   3 -15 2397.02 355.858   1
   4   3  14 5601.94 383.938  -2
  -3  -3  14 5601.94 383.938   1
  -3  -3  13 5940.67 656.994   1
   4   3  13 13846.8 451.906  -2
  -3  -3  13 13846.8 451.906   1
   3   3 -12 7456.49 468.431   1
   4   3  12 11828.0 579.996  -2
  -3  -3  12 11828.0 579.996   1
  -3  -3  11 4912.79 324.197   1
   4   3  11 10894.5 939.712  -2
  -3  -3  11 10894.5 939.712   1
  -3  -3  10 16280.1 622.341   1
  -3  -3   9 3050.03 447.438   1
  -3  -3   8 55002.5 739.308   1
   3   3  -7 15817.2 544.734   1
  -3  -3   6 1311.10 403.778   1
  -3  -3   5 1662.04 318.484   1
  -3  -3   4 17586.0 313.416   1
   3   3  -3 24271.1 789.370   1
   3   3   3 135255. 932.309  -2
  -3  -3   3 135255. 932.309   1
  -3  -3  -2 123172. 649.107  -2
   3   3  -2 123172. 649.107   1
   3   3   1 107277. 663.251  -2
  -3  -3   1 107277. 663.251   1
  -3  -3   0 4879.34 522.418  -2
   3   3   0 4879.34 522.418   1
   3   3  -1 103240. 919.339  -2
  -3  -3  -1 103240. 919.339   1
   3   3   2 38150.0 511.343   1
  -3  -3   2 125062. 814.493  -2
   3   3   2 125062. 814.493   1
   3   3   3 85659.6 739.709   1
   3   3  -3 121918. 766.074  -2
  -3  -3  -3 121918. 766.074   1
   3   3   4 32748.3 387.069   1
   3   3   5 40023.6 463.445   1
  -3  -3  -6 336.554 301.801   1
  -3  -3  -7 4599.75 375.230   1
   3   3   8 158.890 435.847   1
  -3  -3  -9 14639.3 523.792   1
  -3  -3 -10 5662.93 544.480   1
   3   3  11 785.703 273.417   1
   3   3  12 12965.9 349.482   1
  -2  -3  12 21266.6 356.330  -2
   3   3  12 21266.6 356.330   1
  -2  -3  13 7761.64 313.291  -2
   3   3  13 7761.64 313.291   1
  -2  -3  14 10121.5 346.738  -2
   3   3  14 10121.5 346.738   1
  -2  -3  15 727.986 325.880  -2
   3   3  15 727.986 325.880   1
  -2  -3  16 806.835 371.844  -2
   3   3  16 806.835 371.844   1
  -2  -3  17 1125.21 370.123  -2
   3   3  17 1125.21 370.123   1
  -2  -3  18 158.075 420.482  -2
   3   3  18 158.075 420.482   1
  -3  -4  19 371.679 273.768   1
   4   4  19 1967.56 555.989  -2
  -3  -4  19 1967.56 555.989   1
  -3  -4  18 703.213 400.818   1
   4   4  18 2611.24 396.673  -2
  -3  -4  18 2611.24 396.673   1
   4   4  17 4033.43 491.925  -2
  -3  -4  17 4033.43 491.925   1
   4   4  16 1181.41 386.586  -2
  -3  -4  16 1181.41 386.586   1
   4   4  15 12866.8 508.045  -2
  -3  -4  15 12866.8 508.045   1
   4   4  14 1955.68 415.450  -2
  -3  -4  14 1955.68 415.450   1
   4   4  13 6213.42 380.408  -2
  -3  -4  13 6213.42 380.408   1
  -3  -4  12 633.912 566.730   1
   4   4  12 555.639 479.198  -2
  -3  -4  12 555.639 479.198   1
  -3  -4  11 310.346 329.828   1
   4   4  11 861.456 1330.18  -2
  -3  -4  11 861.456 1330.18   1
   3   4 -10 791.788 501.300   1
   3   4  -9 22299.0 588.147   1
   3   4  -8 8524.51 497.525   1
   3   4  -7 38655.9 577.450   1
  -3  -4   6 10403.2 379.579   1
   3   4  -5 40508.8 467.217   1
   3   4  -4 38716.1 579.267   1
  -3  -4  -3 35113.0 571.570  -2
   3   4  -3 35113.0 571.570   1
  -3  -4  -2 197271. 976.854  -2
   3   4  -2 197271. 976.854   1
  -3  -4  -1 75637.4 711.068  -2
   3   4  -1 75637.4 711.068   1
  -3  -4   0 351434. 1143.13  -2
   3   4   0 351434. 1143.13   1
   3   4   1 26824.7 298.653   1
   3   4  -1 76118.4 704.649  -2
  -3  -4  -1 76118.4 704.649   1
   3   4   2 126957. 873.922   1
  -3  -4   2 180729. 916.580  -2
   3   4   2 180729. 916.580   1
   3   4   3 28920.4 545.278   1
   3   4  -3 30294.5 694.384  -2
  -3  -4  -3 30294.5 694.384   1
   3   4   4 1252.67 326.050   1
   3   4  -4 40327.9 1821.90  -2
  -3  -4  -4 40327.9 1821.90   1
   3   4   5 22616.6 426.127   1
  -3  -4  -6 69976.3 640.104   1
  -3  -4  -7 2896.42 400.454   1
   3   4   8 3995.63 417.254   1
   3   4   9 1289.25 462.977   1
  -3  -4 -10 2736.68 652.731   1
   3   4  11 9336.84 317.383   1
  -2  -4  11 10715.2 535.851  -2
   3   4  11 10715.2 535.851   1
  -3  -4 -12 774.319 446.827   1
  -2  -4  12 5047.31 350.485  -2
   3   4  12 5047.31 350.485   1
  -2  -4  13 11252.9 354.310  -2
   3   4  13 11252.9 354.310   1
  -2  -4  14 579.097 354.522  -2
   3   4  14 579.097 354.522   1
  -2  -4  15 1429.16 352.542  -2
   3   4  15 1429.16 352.542   1
  -2  -4  16 3836.27 335.785  -2
   3   4  16 3836.27 335.785   1
  -2  -4  17 680.591 318.413  -2
   3   4  17 680.591 318.413   1
  -2  -4  18 525.205 493.749  -2
   3   4  18 525.205 493.749   1
  -3  -5  18 278.171 332.371   1
   4   5  18 5520.05 374.182  -2
  -3  -5  18 5520.05 374.182   1
  -3  -5  17 497.330 423.016   1
   4   5  17 1453.05 640.630  -2
  -3  -5  17 1453.05 640.630   1
   4   5  16 8875.26 450.884  -2
  -3  -5  16 8875.26 450.884   1
   4   5  15 1184.43 449.697  -2
  -3  -5  15 1184.43 449.697   1
   4   5  14 18056.5 467.318  -2
  -3  -5  14 18056.5 467.318   1
   4   5  13 236.939 386.587  -2
  -3  -5  13 236.939 386.587   1
   3   5 -12 3171.07 485.750   1
   4   5  12 7229.03 969.008  -2
  -3  -5  12 7229.03 969.008   1
  -3  -5  11 513.508 334.093   1
   3   5 -10 10422.3 453.460   1
  -3  -5   9 6066.90 511.203   1
   3   5  -8 39397.0 666.109   1
  -3  -5   7 6656.40 464.512   1
  -3  -5   6 13918.5 425.628   1
   3   5  -5 64466.0 750.432   1
   3   5  -4 342.616 547.165   1
   3   5   4 5072.13 735.361  -2
  -3  -5   4 5072.13 735.361   1
  -3  -5  -3 1542.03 623.856  -2
   3   5  -3 1542.03 623.856   1
  -3  -5  -2 7366.15 654.052  -2
   3   5  -2 7366.15 654.052   1
  -3  -5  -1 94642.6 893.040  -2
   3   5  -1 94642.6 893.040   1
   3   5   0 31834.6 670.613  -2
  -3  -5   0 31834.6 670.613   1
  -3  -5   1 89373.8 1085.40  -2
   3   5   1 89373.8 1085.40   1
  -3  -5   2 6205.38 474.584  -2
   3   5   2 6205.38 474.584   1
   3   5   3 337.235 552.486   1
  -3  -5   3 1710.54 601.994  -2
   3   5   3 1710.54 601.994   1
  -3  -5  -4 4800.99 483.220   1
  -3  -5   4 4443.46 885.231  -2
   3   5   4 4443.46 885.231   1
  -3  -5  -5 12669.6 389.349   1
   3   5   6 38963.0 498.299   1
   3   5   7 4706.49 459.892   1
   3   5   8 563.812 490.647   1
  -3  -5  -9 8749.20 573.016   1
   3   5  10 1366.70 420.074   1
  -2  -5  10 21969.8 856.156  -2
   3   5  10 21969.8 856.156   1
   3   5  11 2094.23 261.186   1
  -2  -5  11 10329.4 843.399  -2
   3   5  11 10329.4 843.399   1
  -3  -5 -12 4999.51 853.282   1
  -2  -5  12 7533.56 338.626  -2
   3   5  12 7533.56 338.626   1
  -2  -5  13 8358.95 349.086  -2
   3   5  13 8358.95 349.086   1
  -2  -5  14 3122.26 359.046  -2
   3   5  14 3122.26 359.046   1
  -2  -5  15 12358.1 488.581  -2
   3   5  15 12358.1 488.581   1
  -2  -5  16 4437.52 415.494  -2
   3   5  16 4437.52 415.494   1
  -2  -5  17 5519.10 551.673  -2
   3   5  17 5519.10 551.673   1
  -2  -5  18 367.352 246.958  -2
   3   5  18 367.352 246.958   1
   4   6  18 939.677 299.383  -2
  -3  -6  18 939.677 299.383   1
   4   6  17 1680.54 553.534  -2
  -3  -6  17 1680.54 553.534   1
   4   6  16 2373.66 493.005  -2
  -3  -6  16 2373.66 493.005   1
  -3  -6  15 1472.86 467.194   1
   4   6  15 3275.48 543.594  -2
  -3  -6  15 3275.48 543.594   1
   4   6  14 131.206 368.992  -2
  -3  -6  14 131.206 368.992   1
   4   6  13 1597.27 409.241  -2
  -3  -6  13 1597.27 409.241   1
   3   6 -12 627.774 1004.89   1
   4   6  12 3737.54 951.845  -2
  -3  -6  12 3737.54 951.845   1
  -3  -6  11 25.6898 474.964   1
   3   6 -10 4606.98 471.369   1
   4   6  10 19032.1 831.416  -2
  -3  -6  10 19032.1 831.416   1
  -3  -6   9 916.846 412.238   1
   3   6  -8 24.4768 533.512   1
  -3  -6   7 618.868 483.543   1
   3   6  -6 622.238 454.450   1
   3   6  -5 1997.27 520.852   1
   3   6  -4 21174.8 870.887   1
   3   6   4 27011.2 987.587  -2
  -3  -6   4 27011.2 987.587   1
  -3  -6  -3 84365.8 842.812  -2
   3   6  -3 84365.8 842.812   1
  -3  -6  -2 7842.20 663.256  -2
   3   6  -2 7842.20 663.256   1
   3   6   1 120644. 1102.39  -2
  -3  -6   1 120644. 1102.39   1
   3   6   0 7646.64 710.664  -2
  -3  -6   0 7646.64 710.664   1
   3   6  -1 117613. 1226.99  -2
  -3  -6  -1 117613. 1226.99   1
  -3  -6   2 7340.16 759.236  -2
   3   6   2 7340.16 759.236   1
   3   6   3 56294.1 1041.65   1
   3   6  -3 76637.3 1116.12  -2
  -3  -6  -3 76637.3 1116.12   1
   3   6   4 3664.74 493.185   1
   3   6  -4 27137.0 2030.89  -2
  -3  -6  -4 27137.0 2030.89   1
  -3  -6  -5 27082.1 796.423   1
   3   6  -5 30970.0 1897.21  -2
  -3  -6  -5 30970.0 1897.21   1
  -3  -6  -6 6548.99 396.487   1
   3   6   7 12879.4 439.941   1
  -3  -6  -8 32115.3 758.500   1
  -3  -6  -9 9318.42 729.857   1
   3   6  10 8422.22 364.099   1
  -2  -6  10 8900.47 402.644  -2
   3   6  10 8900.47 402.644   1
   3   6  11 9004.56 397.675   1
  -2  -6  11 10653.4 407.278  -2
   3   6  11 10653.4 407.278   1
  -3  -6 -12 529.802 1675.01   1
  -2  -6  12 3925.94 371.137  -2
   3   6  12 3925.94 371.137   1
   2   6 -13 2522.56 390.449  -2
  -3  -6 -13 2522.56 390.449   1
  -2  -6  14 8291.46 466.120  -2
   3   6  14 8291.46 466.120   1
  -2  -6  15 2648.56 459.432  -2
   3   6  15 2648.56 459.432   1
  -2  -6  16 9766.74 450.055  -2
   3   6  16 9766.74 450.055   1
  -2  -6  17 457.434 526.645  -2
   3   6  17 457.434 526.645   1
  -2  -6  18 2978.32 531.547  -2
   3   6  18 2978.32 531.547   1
  -3  -7  18 1005.50 246.965   1
   4   7  17-103.740 310.122  -2
  -3  -7  17-103.740 310.122   1
   4   7  16 950.696 417.417  -2
  -3  -7  16 950.696 417.417   1
   4   7  15 846.496 344.728  -2
  -3  -7  15 846.496 344.728   1
   4   7  14 839.727 373.862  -2
  -3  -7  14 839.727 373.862   1
   4   7  13 8373.64 433.880  -2
  -3  -7  13 8373.64 433.880   1
  -3  -7  12 1810.95 397.907   1
  -3  -7  11 23495.3 573.092   1
   4   7  11 22865.0 894.514  -2
  -3  -7  11 22865.0 894.514   1
  -3  -7  10 6893.39 536.918   1
   4   7  10 11396.8 857.819  -2
  -3  -7  10 11396.8 857.819   1
  -3  -7   9 5594.47 386.336   1
  -3  -7   8 6716.53 362.174   1
  -3  -7   7 1358.02 641.954   1
  -3  -7   6 35905.7 931.600   1
   3   7  -5 28050.2 974.613   1
   3   7   5 25332.2 2008.03  -2
  -3  -7   5 25332.2 2008.03   1
   3   7   4 57305.3 765.760  -2
  -3  -7   4 57305.3 765.760   1
   3   7   3 19198.3 750.725  -2
  -3  -7   3 19198.3 750.725   1
  -3  -7  -2 136578. 1657.45  -2
   3   7  -2 136578. 1657.45   1
   3   7   1 23284.2 915.466  -2
  -3  -7   1 23284.2 915.466   1
   3   7   0 117417. 1094.62  -2
  -3  -7   0 117417. 1094.62   1
  -3  -7   1 21001.9 915.006  -2
   3   7   1 21001.9 915.006   1
  -3  -7   2 136422. 1454.63  -2
   3   7   2 136422. 1454.63   1
  -3  -7   3 23085.5 850.099  -2
   3   7   3 23085.5 850.099   1
   3   7  -4 57565.3 1399.08  -2
  -3  -7  -4 57565.3 1399.08   1
   3   7   5 425.809 827.129   1
   3   7  -5 25426.7 2108.79  -2
  -3  -7  -5 25426.7 2108.79   1
   3   7   6 48410.4 904.530   1
   3   7  -6 80349.3 2498.13  -2
  -3  -7  -6 80349.3 2498.13   1
  -3  -7  -7 14196.0 735.456   1
  -3  -7  -8 10128.5 665.151   1
   3   7   9 8850.94 369.248   1
   2   7  -9 8587.92 728.761  -2
  -3  -7  -9 8587.92 728.761   1
   3   7  10 2398.38 429.337   1
  -2  -7  10 13743.4 732.229  -2
   3   7  10 13743.4 732.229   1
   3   7  11 642.313 733.808   1
  -2  -7  11 3423.43 524.580  -2
   3   7  11 3423.43 524.580   1
   3   7  12-120.427 625.515   1
  -2  -7  12 6798.93 525.373  -2
   3   7  12 6798.93 525.373   1
  -3  -7 -13 2011.39 1542.35   1
  -2  -7  13 684.388 448.282  -2
   3   7  13 684.388 448.282   1
  -2  -7  14 1354.36 452.219  -2
   3   7  14 1354.36 452.219   1
  -2  -7  15 1867.07 427.056  -2
   3   7  15 1867.07 427.056   1
  -2  -7  16 845.105 438.943  -2
   3   7  16 845.105 438.943   1
  -2  -7  17 297.426 361.605  -2
   3   7  17 297.426 361.605   1
  -2  -7  18 1407.33 777.977  -2
   3   7  18 1407.33 777.977   1
  -3  -8  17 67.0367 235.834   1
  -3  -8  16 50.7361 284.495   1
   4   8  16 1700.05 645.359  -2
  -3  -8  16 1700.05 645.359   1
   4   8  15 1101.52 312.742  -2
  -3  -8  15 1101.52 312.742   1
   4   8  14 3919.63 367.253  -2
  -3  -8  14 3919.63 367.253   1
  -3  -8  13 882.879 443.743   1
   4   8  13 3621.65 481.869  -2
  -3  -8  13 3621.65 481.869   1
  -3  -8  12 12884.6 374.190   1
   3   8 -11 1982.35 667.385   1
   4   8  11 10758.4 863.232  -2
  -3  -8  11 10758.4 863.232   1
   3   8 -10 3569.65 1506.86   1
   4   8  10 7247.99 884.052  -2
  -3  -8  10 7247.99 884.052   1
   3   8  -9 121.226 359.894   1
  -3  -8   8 10146.3 323.842   1
  -3  -8   7 13192.5 325.308   1
  -3  -8   6 195.011 416.139   1
   3   8  -5 41493.9 1869.66   1
   3   8   5 48925.8 1153.35  -2
  -3  -8   5 48925.8 1153.35   1
  -3  -8  -4 22973.7 803.151  -2
   3   8  -4 22973.7 803.151   1
  -3  -8  -3 36305.7 863.664  -2
   3   8  -3 36305.7 863.664   1
   3   8   2 13167.9 891.276  -2
  -3  -8   2 13167.9 891.276   1
  -3  -8  -1 75104.6 1231.28  -2
   3   8  -1 75104.6 1231.28   1
  -3  -8   0 38535.7 947.537  -2
   3   8   0 38535.7 947.537   1
   3   8  -1 75243.5 1186.50  -2
  -3  -8  -1 75243.5 1186.50   1
  -3  -8   2 12972.0 869.783  -2
   3   8   2 12972.0 869.783   1
   3   8  -3 39069.7 1017.09  -2
  -3  -8  -3 39069.7 1017.09   1
   3   8  -4 26711.6 1294.02  -2
  -3  -8  -4 26711.6 1294.02   1
   3   8  -5 49874.1 1259.49  -2
  -3  -8  -5 49874.1 1259.49   1
  -3  -8  -6 22437.2 1052.32   1
   3   8  -6 18187.1 2101.46  -2
  -3  -8  -6 18187.1 2101.46   1
   3   8   7 2698.11 500.045   1
  -3  -8   7 16336.3 768.108  -2
   3   8   7 16336.3 768.108   1
   3   8   8 23011.6 394.356   1
   2   8  -8 18667.9 2119.80  -2
  -3  -8  -8 18667.9 2119.80   1
   3   8   9 3512.82 485.253   1
  -2  -8   9 4799.11 723.043  -2
   3   8   9 4799.11 723.043   1
   3   8  10 9845.73 510.233   1
  -2  -8  10 20590.2 921.614  -2
   3   8  10 20590.2 921.614   1
   3   8  11-169.873 585.412   1
  -2  -8  11 10190.0 786.984  -2
   3   8  11 10190.0 786.984   1
   3   8  12 1225.59 594.531   1
  -2  -8  12 9029.07 578.785  -2
   3   8  12 9029.07 578.785   1
  -2  -8  13 4576.23 462.528  -2
   3   8  13 4576.23 462.528   1
  -2  -8  14 689.817 413.667  -2
   3   8  14 689.817 413.667   1
  -2  -8  15 2477.61 418.747  -2
   3   8  15 2477.61 418.747   1
  -2  -8  16 2641.11 443.384  -2
   3   8  16 2641.11 443.384   1
  -2  -8  17 1452.79 550.095  -2
   3   8  17 1452.79 550.095   1
  -3  -9  16 230.842 231.119   1
  -3  -9  15 317.219 293.346   1
   4   9  15 3283.44 377.034  -2
  -3  -9  15 3283.44 377.034   1
  -3  -9  14 105.994 308.986   1
   4   9  14 813.036 427.781  -2
  -3  -9  14 813.036 427.781   1
  -3  -9  13 1795.41 380.368   1
   4   9  13 5734.91 390.607  -2
  -3  -9  13 5734.91 390.607   1
  -3  -9  12 1792.65 288.864   1
   4   9  12 3362.05 627.348  -2
  -3  -9  12 3362.05 627.348   1
  -3  -9  11 2627.39 322.479   1
  -4  -9 -11 6868.74 757.659  -2
   3   9 -11 6868.74 757.659   1
   3   9 -10 2505.46 1201.28   1
   4   9  10 4640.21 879.617  -2
  -3  -9  10 4640.21 879.617   1
   3   9  -9 1111.79 309.831   1
  -3  -9   8 27188.4 412.622   1
  -3  -9   7 54.8456 375.837   1
   3   9   7 4543.59 771.463  -2
  -3  -9   7 4543.59 771.463   1
   3   9  -6 8277.91 600.711   1
   3   9   6 9395.03 546.736  -2
  -3  -9   6 9395.03 546.736   1
  -3  -9  -5 8512.51 517.006  -2
   3   9  -5 8512.51 517.006   1
   3   9   4 33462.8 512.487  -2
  -3  -9   4 33462.8 512.487   1
  -3  -9  -3 7882.41 927.998  -2
   3   9  -3 7882.41 927.998   1
   3   9   2 53202.5 1150.42  -2
  -3  -9   2 53202.5 1150.42   1
   3   9   1 8234.11 836.188  -2
  -3  -9   1 8234.11 836.188   1
   3   9   0 82492.7 1381.70  -2
  -3  -9   0 82492.7 1381.70   1
   3   9  -1 7433.12 789.990  -2
  -3  -9  -1 7433.12 789.990   1
   3   9  -2 51393.7 1214.30  -2
  -3  -9  -2 51393.7 1214.30   1
   3   9  -3 7228.71 878.339  -2
  -3  -9  -3 7228.71 878.339   1
   3   9  -4 34592.7 748.554  -2
  -3  -9  -4 34592.7 748.554   1
   3   9  -5 7788.45 650.077  -2
  -3  -9  -5 7788.45 650.077   1
  -3  -9  -6-425.747 908.381   1
  -3  -9   6 9609.09 790.971  -2
   3   9   6 9609.09 790.971   1
  -3  -9  -7 2762.52 677.460   1
   3   9  -7 3078.52 759.584  -2
  -3  -9  -7 3078.52 759.584   1
   3   9   8-185.260 431.330   1
   3   9   9 9552.41 629.531   1
  -2  -9   9 14313.8 869.797  -2
   3   9   9 14313.8 869.797   1
   3   9  10-258.434 464.236   1
  -2  -9  10-122.213 970.605  -2
   3   9  10-122.213 970.605   1
   3   9  11 926.767 547.173   1
  -2  -9  11 14789.0 786.041  -2
   3   9  11 14789.0 786.041   1
   3   9  12 383.990 513.245   1
  -2  -9  12 1854.41 648.988  -2
   3   9  12 1854.41 648.988   1
  -2  -9  13 3447.88 462.942  -2
   3   9  13 3447.88 462.942   1
  -2  -9  14 588.443 398.991  -2
   3   9  14 588.443 398.991   1
  -2  -9  15 443.936 433.662  -2
   3   9  15 443.936 433.662   1
  -2  -9  16 906.921 356.580  -2
   3   9  16 906.921 356.580   1
   4  10  15 1398.67 381.661  -2
  -3 -10  15 1398.67 381.661   1
  -3 -10  14 1194.57 263.636   1
   4  10  14 5602.77 393.214  -2
  -3 -10  14 5602.77 393.214   1
  -3 -10  13 59.7128 468.257   1
   4  10  13 3066.38 387.360  -2
  -3 -10  13 3066.38 387.360   1
  -3 -10  12 2952.35 375.578   1
   4  10  12 8167.72 659.739  -2
  -3 -10  12 8167.72 659.739   1
  -3 -10  11-59.8596 432.003   1
   4  10  11 3855.78 633.265  -2
  -3 -10  11 3855.78 633.265   1
  -3 -10  10 157.973 294.322   1
  -4 -10 -10 4337.58 762.307  -2
   3  10 -10 4337.58 762.307   1
   3  10  -9 5502.74 326.333   1
  -3 -10   8 186.772 320.111   1
   3  10  -7 18668.4 488.252   1
   3  10   7 21858.8 1025.38  -2
  -3 -10   7 21858.8 1025.38   1
   3  10  -6-173.560 531.533   1
   3  10   6 1312.96 551.193  -2
  -3 -10   6 1312.96 551.193   1
   3  10   5 14581.7 461.655  -2
  -3 -10   5 14581.7 461.655   1
   3  10   4 2158.75 496.369  -2
  -3 -10   4 2158.75 496.369   1
   3  10   3 2996.29 424.016  -2
  -3 -10   3 2996.29 424.016   1
   3  10   2 4700.59 409.681  -2
  -3 -10   2 4700.59 409.681   1
  -3 -10  -1 3249.75 400.361  -2
   3  10  -1 3249.75 400.361   1
   3  10   0 8113.05 419.520  -2
  -3 -10   0 8113.05 419.520   1
  -3 -10   1 2609.42 484.857  -2
   3  10   1 2609.42 484.857   1
   3  10  -2 3869.44 495.254  -2
  -3 -10  -2 3869.44 495.254   1
   3  10  -3 2586.47 506.647  -2
  -3 -10  -3 2586.47 506.647   1
   3  10  -4 2171.92 563.287  -2
  -3 -10  -4 2171.92 563.287   1
  -3 -10   5 11456.5 621.810  -2
   3  10   5 11456.5 621.810   1
  -3 -10   6 427.228 708.509  -2
   3  10   6 427.228 708.509   1
   3  10  -7 23212.3 860.269  -2
  -3 -10  -7 23212.3 860.269   1
   3  10   8 2650.00 642.032   1
   3  10   9 5691.92 606.662   1
   3  10  10 213.156 937.783   1
   2  10 -10 2746.71 2277.43  -2
  -3 -10 -10 2746.71 2277.43   1
  -2 -10  11 8246.47 1114.03  -2
   3  10  11 8246.47 1114.03   1
   3  10  12 299.734 640.397   1
  -2 -10  12 4591.00 893.718  -2
   3  10  12 4591.00 893.718   1
  -2 -10  13 5868.59 551.431  -2
   3  10  13 5868.59 551.431   1
  -2 -10  14 1118.07 428.979  -2
   3  10  14 1118.07 428.979   1
   3  10  15 1211.66 469.021   1
  -2 -10  15 1986.01 448.974  -2
   3  10  15 1986.01 448.974   1
   3  10  16 482.409 454.632   1
   4  11  14 2805.44 405.270  -2
  -3 -11  14 2805.44 405.270   1
  -3 -11  13 105.746 222.637   1
   4  11  13 531.816 472.997  -2
  -3 -11  13 531.816 472.997   1
  -3 -11  12-65.2773 301.541   1
   4  11  12 1603.97 551.867  -2
  -3 -11  12 1603.97 551.867   1
  -3 -11  11 70.0144 368.692   1
   4  11  11 587.733 588.589  -2
  -3 -11  11 587.733 588.589   1
  -3 -11  10 165.301 259.393   1
  -3 -11   9 2137.66 264.337   1
  -3 -11   8 4069.14 391.238   1
   3  11   8 5637.35 541.844  -2
  -3 -11   8 5637.35 541.844   1
   3  11   7 11437.8 484.596  -2
  -3 -11   7 11437.8 484.596   1
   3  11   6 25087.7 696.455  -2
  -3 -11   6 25087.7 696.455   1
   3  11   5 15591.7 570.864  -2
  -3 -11   5 15591.7 570.864   1
   3  11   4 34146.3 649.274  -2
  -3 -11   4 34146.3 649.274   1
   3  11   3 46493.6 716.877  -2
  -3 -11   3 46493.6 716.877   1
   3  11   2 8261.00 609.888  -2
  -3 -11   2 8261.00 609.888   1
   3  11   1 30698.7 672.898  -2
  -3 -11   1 30698.7 672.898   1
   3  11   0 1773.41 476.679  -2
  -3 -11   0 1773.41 476.679   1
   3  11  -1 30184.6 849.326  -2
  -3 -11  -1 30184.6 849.326   1
   3  11  -2 8346.09 884.712  -2
  -3 -11  -2 8346.09 884.712   1
   3  11  -3 44803.2 1061.93  -2
  -3 -11  -3 44803.2 1061.93   1
   3  11  -4 27885.7 889.208  -2
  -3 -11  -4 27885.7 889.208   1
   3  11  -5 12714.0 797.801  -2
  -3 -11  -5 12714.0 797.801   1
   3  11  -6 16535.4 1067.56  -2
  -3 -11  -6 16535.4 1067.56   1
  -3 -11   7 12000.9 720.556  -2
   3  11   7 12000.9 720.556   1
  -3 -11  -8 564.430 480.853   1
   3  11   9 88.8116 587.709   1
   3  11  10 3530.95 950.371   1
   3  11  11 2073.23 749.260   1
   3  11  12 5070.57 599.089   1
  -2 -11  12 8389.53 797.215  -2
   3  11  12 8389.53 797.215   1
   3  11  13-151.954 327.962   1
  -2 -11  13-69.7298 526.453  -2
   3  11  13-69.7298 526.453   1
   3  11  14 1544.35 258.449   1
  -3 -12  13 1672.60 275.574   1
   4  12  13 2665.32 380.111  -2
  -3 -12  13 2665.32 380.111   1
  -3 -12  12 1633.18 326.186   1
   4  12  12 2192.25 452.893  -2
  -3 -12  12 2192.25 452.893   1
  -3 -12  11 1201.79 293.607   1
   4  12  11 3666.83 525.701  -2
  -3 -12  11 3666.83 525.701   1
  -3 -12  10 2202.37 234.483   1
  -3 -12   9 2398.61 255.644   1
  -3 -12   8 4666.87 484.861   1
   3  12   8 6294.34 486.800  -2
  -3 -12   8 6294.34 486.800   1
   3  12   7 6219.19 426.247  -2
  -3 -12   7 6219.19 426.247   1
   3  12   6 6436.42 440.899  -2
  -3 -12   6 6436.42 440.899   1
   3  12   5 6436.50 449.988  -2
  -3 -12   5 6436.50 449.988   1
   3  12   4 29877.4 515.669  -2
  -3 -12   4 29877.4 515.669   1
   3  12   3 8475.66 542.574  -2
  -3 -12   3 8475.66 542.574   1
   3  12   2 31571.1 663.618  -2
  -3 -12   2 31571.1 663.618   1
   3  12   1 864.830 496.375  -2
  -3 -12   1 864.830 496.375   1
   3  12   0 21969.6 585.531  -2
  -3 -12   0 21969.6 585.531   1
   3  12  -1 1085.29 651.478  -2
  -3 -12  -1 1085.29 651.478   1
   3  12  -2 32859.1 1034.78  -2
  -3 -12  -2 32859.1 1034.78   1
   3  12  -3 6081.35 850.120  -2
  -3 -12  -3 6081.35 850.120   1
   3  12  -4 29400.0 1346.79  -2
  -3 -12  -4 29400.0 1346.79   1
   3  12  -5 5449.50 1131.57  -2
  -3 -12  -5 5449.50 1131.57   1
  -3 -12   6 6363.93 739.117  -2
   3  12   6 6363.93 739.117   1
   3  12  -7 4518.83 697.759  -2
  -3 -12  -7 4518.83 697.759   1
   3  12   8 69.7806 439.718   1
   3  12   9-272.938 515.946   1
   3  12  10-350.307 876.875   1
   3  12  11 2038.02 404.916   1
   3  12  12-245.787 315.285   1
   3  12  13 276.921 225.123   1
  -3 -13  11 2219.31 230.391   1
  -3 -13  10 866.835 286.546   1
  -3 -13   9 1207.84 253.487   1
  -3 -13   8 580.310 443.333   1
   3  13   8 7262.29 552.551  -2
  -3 -13   8 7262.29 552.551   1
   3  13   7 1695.47 411.992  -2
  -3 -13   7 1695.47 411.992   1
   3  13   6 16464.2 496.296  -2
  -3 -13   6 16464.2 496.296   1
   3  13   5 3638.87 437.730  -2
  -3 -13   5 3638.87 437.730   1
   3  13   4 3340.90 526.979  -2
  -3 -13   4 3340.90 526.979   1
   3  13   3 5755.15 563.920  -2
  -3 -13   3 5755.15 563.920   1
   3  13   2 8073.51 500.138  -2
  -3 -13   2 8073.51 500.138   1
   3  13   1 4392.47 468.775  -2
  -3 -13   1 4392.47 468.775   1
   3  13   0 6423.37 676.162  -2
  -3 -13   0 6423.37 676.162   1
   3  13  -1 4096.99 627.704  -2
  -3 -13  -1 4096.99 627.704   1
   3  13  -2 7531.74 617.250  -2
  -3 -13  -2 7531.74 617.250   1
   3  13  -3 5946.27 578.141  -2
  -3 -13  -3 5946.27 578.141   1
   3  13  -4 1890.45 534.211  -2
  -3 -13  -4 1890.45 534.211   1
  -3 -13   5 2890.92 722.693  -2
   3  13   5 2890.92 722.693   1
  -3 -13   6 12961.5 716.644  -2
   3  13   6 12961.5 716.644   1
  -3 -13   7 1884.67 640.627  -2
   3  13   7 1884.67 640.627   1
   3  13   8 3970.04 414.940   1
   3  13   9 559.330 404.408   1
   3  13  10 1712.36 373.451   1
   3  13  11 233.171 280.938   1
  -3 -14   9-116.767 429.483   1
  -3 -14   8 1524.02 556.510   1
   3  14   8 2915.57 527.656  -2
  -3 -14   8 2915.57 527.656   1
   3  14   7 5385.15 340.040  -2
  -3 -14   7 5385.15 340.040   1
   3  14   6 5444.47 354.565  -2
  -3 -14   6 5444.47 354.565   1
   3  14   5 1522.29 587.323  -2
  -3 -14   5 1522.29 587.323   1
   3  14   4 12260.7 696.467  -2
  -3 -14   4 12260.7 696.467   1
   3  14   3 6028.80 694.713  -2
  -3 -14   3 6028.80 694.713   1
   3  14   2 2969.13 670.152  -2
  -3 -14   2 2969.13 670.152   1
   3  14   1 11509.6 761.396  -2
  -3 -14   1 11509.6 761.396   1
   3  14   0 57.1143 540.874  -2
  -3 -14   0 57.1143 540.874   1
   3  14  -1 9939.80 581.055  -2
  -3 -14  -1 9939.80 581.055   1
   3  14  -2 3168.73 519.010  -2
  -3 -14  -2 3168.73 519.010   1
   3  14  -3 5213.51 435.401  -2
  -3 -14  -3 5213.51 435.401   1
  -3 -14   4 11496.0 687.630  -2
   3  14   4 11496.0 687.630   1
  -3 -14   5 2134.36 616.116  -2
   3  14   5 2134.36 616.116   1
  -3 -14   6 5625.71 597.208  -2
   3  14   6 5625.71 597.208   1
   3  14   7 3932.30 684.163   1
  -3 -14   7 4317.98 1056.26  -2
   3  14   7 4317.98 1056.26   1
   3  14   8 733.470 301.246   1
   3  14   9-94.1976 544.438   1
  -3 -15   7 147.924 330.458   1
   3  15   6 2053.84 471.765  -2
  -3 -15   6 2053.84 471.765   1
  -3 -15  -5 3729.31 364.695  -2
   3  15  -5 3729.31 364.695   1
  -3 -15  -4 2589.54 400.672  -2
   3  15  -4 2589.54 400.672   1
   3  15   3 5775.11 546.302  -2
  -3 -15   3 5775.11 546.302   1
   3  15   2 4010.87 546.489  -2
  -3 -15   2 4010.87 546.489   1
  -3 -15  -1 2815.36 435.676  -2
   3  15  -1 2815.36 435.676   1
  -3 -15   0 3215.44 424.454  -2
   3  15   0 3215.44 424.454   1
   3  15  -1 3159.48 407.420  -2
  -3 -15  -1 3159.48 407.420   1
  -3 -15   2 3432.18 388.482  -2
   3  15   2 3432.18 388.482   1
  -3 -15   3 4977.82 795.839  -2
   3  15   3 4977.82 795.839   1
  -3 -15   4 3185.31 774.225  -2
   3  15   4 3185.31 774.225   1
  -3 -15   5 3058.41 562.045  -2
   3  15   5 3058.41 562.045   1
  -3 -15   6 1616.48 668.397  -2
   3  15   6 1616.48 668.397   1
   3  15   7 3589.78 421.392   1
  -4  13  -1 1839.52 358.062  -2
   4 -13  -1 1839.52 358.062   1
  -4  13   0 7874.54 395.068  -2
   4 -13   0 7874.54 395.068   1
   4 -13   2 928.057 291.776   1
   4 -13   3 340.667 274.844   1
   4 -12  -6 1193.12 188.542   1
   4 -12  -5 1326.62 224.642   1
   4 -12  -4 294.983 240.497   1
  -4  12  -3 3175.34 371.780  -2
   4 -12  -3 3175.34 371.780   1
  -4  12  -2 1139.40 307.274  -2
   4 -12  -2 1139.40 307.274   1
  -4  12  -1 9593.15 347.185  -2
   4 -12  -1 9593.15 347.185   1
  -4  12   0 853.647 451.801  -2
   4 -12   0 853.647 451.801   1
  -4  12   1 8625.47 480.825  -2
   4 -12   1 8625.47 480.825   1
  -4  12   2 164.649 408.432  -2
   4 -12   2 164.649 408.432   1
   4 -12   3 1256.43 259.363   1
   4 -12   4 79.7656 161.751   1
   4 -12   5 2134.20 421.247   1
   4 -12   6 1680.57 386.150   1
   4 -12   7 737.805 268.099   1
  -4  11   9 1888.59 198.720   1
   4 -11  -8 1072.48 244.992   1
   4 -11  -7 1380.00 260.150   1
   4 -11  -6 4507.30 312.658   1
   4 -11  -5 187.389 324.286   1
   4 -11  -4 4426.28 365.823   1
  -4  11  -3 156.176 436.160  -2
   4 -11  -3 156.176 436.160   1
  -4  11  -2 22410.7 528.631  -2
   4 -11  -2 22410.7 528.631   1
  -4  11  -1 155.410 438.874  -2
   4 -11  -1 155.410 438.874   1
  -4  11   0 16144.7 510.501  -2
   4 -11   0 16144.7 510.501   1
  -4  11   1 29.9543 385.742  -2
   4 -11   1 29.9543 385.742   1
  -4  11   2 20670.2 675.717  -2
   4 -11   2 20670.2 675.717   1
  -4  11   3-72.1159 515.070  -2
   4 -11   3-72.1159 515.070   1
   4 -11   4 4164.15 347.979   1
   4 -11   5 4082.93 309.968   1
   4 -11   6 3450.17 300.825   1
   4 -11   7 1053.07 266.438   1
   4 -11   8 1435.69 244.662   1
   4 -11   9 215.871 209.262   1
   4 -11  10 933.046 274.309   1
  -4  10  11 375.841 300.096   1
   4 -10 -10 2923.87 258.646   1
  -4  10   9 2711.02 310.893   1
  -4  10   8 5985.26 265.811   1
  -4  10   7 1953.34 321.225   1
  -4  10   6 2333.43 364.910   1
   4 -10  -5 3602.88 621.787   1
   4 -10  -4 443.099 671.440   1
  -4  10  -3 17786.5 1290.69  -2
   4 -10  -3 17786.5 1290.69   1
  -4  10  -2-537.824 1285.65  -2
   4 -10  -2-537.824 1285.65   1
  -4  10  -1 9856.66 752.219  -2
   4 -10  -1 9856.66 752.219   1
  -4  10   0 3566.22 646.971  -2
   4 -10   0 3566.22 646.971   1
  -4  10   1 8095.95 620.800  -2
   4 -10   1 8095.95 620.800   1
  -4  10   2 60.2354 762.862  -2
   4 -10   2 60.2354 762.862   1
  -4  10   3 17849.5 761.696  -2
   4 -10   3 17849.5 761.696   1
   4 -10   4 982.814 316.367   1
   4 -10   5 4599.48 330.386   1
   4 -10   6 1591.85 303.452   1
   4 -10   7 381.715 278.856   1
   4 -10   8 100.600 242.747   1
   4 -10   9 410.145 222.998   1
   4 -10  10 44.1661 228.111   1
   4 -10  11-37.3572 160.295   1
   4 -10  12 44.9526 235.731   1
  -4   9  13 584.319 263.397   1
  -4   9  12-55.6995 363.460   1
  -4   9  11 864.354 268.120   1
   4  -9 -10 537.892 335.458   1
  -4   9   9 886.637 382.201   1
  -4   9   8 297.484 338.168   1
  -4   9   7 1279.54 381.201   1
   4  -9  -6 861.296 420.031   1
  -4   9   5-77.2206 480.099   1
   4  -9  -4 6549.73 992.800   1
   4  -9   3 12650.7 1163.41  -2
  -4   9   3 12650.7 1163.41   1
   4  -9   2 1899.39 1046.75  -2
  -4   9   2 1899.39 1046.75   1
   4  -9   1 7953.01 1046.51  -2
  -4   9   1 7953.01 1046.51   1
   4  -9   0 3767.18 999.366  -2
  -4   9   0 3767.18 999.366   1
  -4   9   1 4452.52 636.794  -2
   4  -9   1 4452.52 636.794   1
  -4   9   2 197.398 491.925  -2
   4  -9   2 197.398 491.925   1
  -4   9   3 12161.0 751.016  -2
   4  -9   3 12161.0 751.016   1
   4  -9   4 17.7947 398.694   1
   4  -9   5 6423.92 336.140   1
   4  -9   6-133.621 355.273   1
   4  -9   7 2327.45 351.215   1
   4  -9   8 3989.24 350.587   1
   4  -9   9 375.422 293.662   1
   4  -9  10 1926.70 324.955   1
   4  -9  11 1024.48 274.213   1
   4  -9  12 191.180 191.616   1
   4  -9  13-49.3342 136.448   1
  -4   8  14 107.953 281.430   1
  -4   8  13 997.877 384.196   1
   4  -8 -12-233.304 262.832   1
   4  -8 -11 3075.64 341.752   1
  -4   8  10 1258.53 535.270   1
  -4   8   9 2623.05 609.667   1
   4  -8  -8 240.134 379.412   1
   4  -8  -7 772.217 425.955   1
  -4   8   6 1874.61 494.950   1
   4  -8  -5 4618.47 568.226   1
  -4   8   4 15635.5 826.800   1
   4  -8   3 7067.60 911.755  -2
  -4   8   3 7067.60 911.755   1
   4  -8   2 43205.9 1091.03  -2
  -4   8   2 43205.9 1091.03   1
  -4   8  -1 1096.96 828.552  -2
   4  -8  -1 1096.96 828.552   1
   4  -8   0 7331.57 955.466  -2
  -4   8   0 7331.57 955.466   1
   4  -8  -1 1157.04 784.538  -2
  -4   8  -1 1157.04 784.538   1
  -4   8   2 38480.7 834.645  -2
   4  -8   2 38480.7 834.645   1
  -4   8   3 5909.82 713.831  -2
   4  -8   3 5909.82 713.831   1
   4  -8   4 12077.8 559.739   1
   4  -8   5 1009.10 385.468   1
   4  -8   6 8524.13 447.554   1
   4  -8   7 4355.64 381.066   1
  -4   8  -8 2726.97 359.782   1
   4  -8   9 4435.93 361.276   1
   4  -8  10 1006.70 318.749   1
   4  -8  11 1406.58 298.800   1
   4  -8  12 273.663 219.767   1
   4  -8  13 77.9511 181.709   1
   4  -8  14 184.704 121.640   1
   4  -8  15 1633.05 213.111   1
  -4   7  15 191.205 201.418   1
  -4   7  14 249.486 218.321   1
  -4   7  13 417.334 229.155   1
  -4   7  12 5537.66 297.305   1
  -4   7  11-52.8480 307.423   1
  -4   7  10 4016.76 621.240   1
  -4   7   9 3190.33 624.482   1
  -4   7   8 2347.42 422.835   1
   4  -7  -7 4543.94 487.897   1
  -4   7   6 817.400 521.519   1
   4  -7  -5 8248.68 555.076   1
   4  -7  -4 8556.60 673.543   1
   4  -7   4 7911.13 2921.79  -2
  -4   7   4 7911.13 2921.79   1
  -4   7  -3 17767.7 1169.41  -2
   4  -7  -3 17767.7 1169.41   1
  -4   7  -2 2573.16 976.500  -2
   4  -7  -2 2573.16 976.500   1
  -4   7  -1 52388.0 1350.28  -2
   4  -7  -1 52388.0 1350.28   1
  -4   7   0 1965.83 838.920  -2
   4  -7   0 1965.83 838.920   1
   4  -7  -1 50620.2 1067.77  -2
  -4   7  -1 50620.2 1067.77   1
  -4   7   2 2794.34 399.548  -2
   4  -7   2 2794.34 399.548   1
  -4   7   3 21282.1 561.395  -2
   4  -7   3 21282.1 561.395   1
  -4   7  -4 748.379 359.041   1
   4  -7  -4 14230.3 1739.93  -2
  -4   7  -4 14230.3 1739.93   1
   4  -7   5 4662.54 382.199   1
   4  -7   6 5954.73 444.385   1
   4  -7   7 4781.57 392.087   1
   4  -7   8 14479.5 428.115   1
   4  -7   9 639.071 290.499   1
   4  -7  10 3475.64 300.616   1
   4  -7  11-120.661 316.057   1
   4  -7  12 8182.55 343.308   1
   4  -7  13 142.726 223.874   1
   4  -7  14 803.065 159.993   1
   4  -7  15 214.333 234.236   1
  -3   7  16 3467.61 341.556  -2
   4  -7  16 3467.61 341.556   1
   5  -6  16 748.491 409.427  -2
  -4   6  16 748.491 409.427   1
  -4   6  15 148.984 254.575   1
   5  -6  15 360.365 470.451  -2
  -4   6  15 360.365 470.451   1
  -4   6  14 286.131 226.310   1
  -4   6  13 2244.53 289.966   1
  -4   6  12 384.032 328.772   1
  -4   6  11 1798.80 392.931   1
   4  -6 -10 1376.56 483.908   1
  -4   6   9 110.698 639.504   1
   4  -6  -8 19717.3 706.121   1
   4  -6  -7-138.457 408.462   1
   4  -6  -6 11810.3 506.640   1
   4  -6  -5 614.502 556.851   1
   4  -6  -4 3735.79 529.354   1
   4  -6  -3 5020.47 1769.49   1
   4  -6   3 3713.85 1737.13  -2
  -4   6   3 3713.85 1737.13   1
  -4   6  -2 40120.7 1762.66  -2
   4  -6  -2 40120.7 1762.66   1
  -4   6  -1 10852.4 1438.13  -2
   4  -6  -1 10852.4 1438.13   1
  -4   6   0 154231. 3344.26  -2
   4  -6   0 154231. 3344.26   1
  -4   6   1 10652.4 1748.77  -2
   4  -6   1 10652.4 1748.77   1
  -4   6   2 38165.9 1958.97  -2
   4  -6   2 38165.9 1958.97   1
   4  -6  -3 1731.73 1190.88  -2
  -4   6  -3 1731.73 1190.88   1
  -4   6  -4-94.1639 489.286   1
   4  -6   5 6143.40 463.003   1
  -4   6  -6 1690.24 394.626   1
  -4   6  -7 10517.7 400.887   1
   4  -6   8 2930.31 343.380   1
   4  -6   9 2246.07 360.409   1
  -4   6 -10 1408.07 349.271   1
   4  -6  11 2925.59 358.261   1
  -4   6 -12 2602.53 260.957   1
   4  -6  13 5933.37 238.192   1
   4  -6  14 214.894 163.242   1
   4  -6  15 53.9900 620.967   1
  -3   6  15 644.413 525.395  -2
   4  -6  15 644.413 525.395   1
   4  -6  16 31.8037 413.270   1
  -3   6  16 387.602 436.976  -2
   4  -6  16 387.602 436.976   1
   4  -6  17 284.375 248.334   1
  -3   6  17-183.446 313.357  -2
   4  -6  17-183.446 313.357   1
  -4   5  16 596.970 412.207   1
   5  -5  16 1555.32 438.321  -2
  -4   5  16 1555.32 438.321   1
  -4   5  15 1725.94 273.306   1
   5  -5  15 3395.07 552.373  -2
  -4   5  15 3395.07 552.373   1
  -4   5  14 2338.21 276.482   1
  -4   5  13 4213.77 350.424   1
   4  -5 -12 3872.22 359.514   1
  -4   5  11 1364.05 403.965   1
  -4   5  10 4690.85 657.289   1
  -4   5   9 9521.96 651.696   1
   4  -5  -8 423.143 533.352   1
  -4   5   7 25496.5 499.247   1
   4  -5  -6-475.904 734.932   1
   4  -5  -5 3000.05 726.913   1
   4  -5  -4 179.677 641.706   1
   4  -5  -3 3278.20 1516.13   1
   4  -5   3 780.102 1201.30  -2
  -4   5   3 780.102 1201.30   1
  -4   5  -2 13812.8 1372.29  -2
   4  -5  -2 13812.8 1372.29   1
   4  -5   1 11087.0 1393.47  -2
  -4   5   1 11087.0 1393.47   1
  -4   5   0 13227.9 1563.05  -2
   4  -5   0 13227.9 1563.05   1
  -4   5   1 8403.07 1485.90  -2
   4  -5   1 8403.07 1485.90   1
   4  -5  -2 16049.4 1168.80  -2
  -4   5  -2 16049.4 1168.80   1
  -4   5   3 904.126 1000.66  -2
   4  -5   3 904.126 1000.66   1
  -4   5  -4 2416.84 822.539   1
   4  -5   5 7907.15 766.216   1
   4  -5   6 3757.09 697.339   1
   4  -5   7-4.29426 313.038   1
  -4   5  -8 318.865 313.059   1
   4  -5   9-56.6025 319.778   1
  -4   5 -10 231.793 238.222   1
  -4   5 -11 11641.3 324.620   1
   4  -5  12 521.911 236.341   1
   4  -5  13 9741.25 241.605   1
   4  -5  14 300.944 177.881   1
  -3   5  14 1071.57 660.174  -2
   4  -5  14 1071.57 660.174   1
   4  -5  15 565.517 343.193   1
  -3   5  15 238.519 314.994  -2
   4  -5  15 238.519 314.994   1
  -3   5  16 4009.42 455.197  -2
   4  -5  16 4009.42 455.197   1
  -3   5  17 255.651 327.279  -2
   4  -5  17 255.651 327.279   1
   5  -4  17 3015.50 421.881  -2
  -4   4  17 3015.50 421.881   1
   5  -4  16 3661.99 439.046  -2
  -4   4  16 3661.99 439.046   1
  -4   4  15 731.774 670.584   1
   5  -4  15 2099.26 377.905  -2
  -4   4  15 2099.26 377.905   1
  -4   4  14 1338.91 365.511   1
   5  -4  14 2721.73 705.702  -2
  -4   4  14 2721.73 705.702   1
  -4   4  13 1602.70 334.861   1
  -4   4  12 2744.60 329.630   1
  -4   4  11 206.258 481.497   1
   4  -4 -10-11.3344 566.688   1
   4  -4  -9-16.4607 543.050   1
   4  -4  -8 7810.53 532.064   1
   4  -4  -7 528.028 692.411   1
   4  -4  -6 3293.86 658.505   1
  -4   4   5 7466.48 763.976   1
   4  -4  -4 9709.32 782.666   1
   4  -4  -3 45918.1 1351.00   1
  -4   4  -3 84029.0 1540.08  -2
   4  -4  -3 84029.0 1540.08   1
  -4   4  -2 16220.6 942.367  -2
   4  -4  -2 16220.6 942.367   1
  -4   4  -1 45505.8 1417.81  -2
   4  -4  -1 45505.8 1417.81   1
   4  -4   0 2404.24 854.679  -2
  -4   4   0 2404.24 854.679   1
  -4   4   1 46287.9 1210.21  -2
   4  -4   1 46287.9 1210.21   1
   4  -4  -2 17892.9 916.335  -2
  -4   4  -2 17892.9 916.335   1
  -4   4  -3 40475.1 1848.39   1
  -4   4   3 87536.3 1471.87  -2
   4  -4   3 87536.3 1471.87   1
   4  -4   4 40636.6 938.815   1
   4  -4   5 14992.3 665.325   1
  -4   4  -6 37020.0 1103.14   1
   4  -4   7 5181.27 815.081   1
  -4   4  -8 5511.74 329.769   1
   4  -4   9-100.515 241.905   1
   4  -4  10 7335.00 285.144   1
   4  -4  11 534.392 275.700   1
   4  -4  12 15088.1 307.470   1
   4  -4  13 57.4834 212.420   1
   4  -4  14 5714.27 312.393   1
  -3   4  14 14093.7 443.846  -2
   4  -4  14 14093.7 443.846   1
  -3   4  15 1751.51 307.724  -2
   4  -4  15 1751.51 307.724   1
  -3   4  16 4662.92 312.977  -2
   4  -4  16 4662.92 312.977   1
  -3   4  17 2881.91 411.472  -2
   4  -4  17 2881.91 411.472   1
  -3   4  18 1890.88 285.842  -2
   4  -4  18 1890.88 285.842   1
   5  -3  18 750.660 426.568  -2
  -4   3  18 750.660 426.568   1
   5  -3  17 1129.41 355.281  -2
  -4   3  17 1129.41 355.281   1
   5  -3  16 1275.63 398.015  -2
  -4   3  16 1275.63 398.015   1
   5  -3  15 840.769 318.248  -2
  -4   3  15 840.769 318.248   1
  -4   3  14 351.392 458.434   1
   5  -3  14 938.175 466.082  -2
  -4   3  14 938.175 466.082   1
  -4   3  13 1346.40 321.730   1
  -4   3  12 10544.2 337.483   1
  -4   3  11 112.693 312.350   1
  -4   3  10 1506.02 342.587   1
   4  -3  -9 7685.35 563.374   1
   4  -3  -8 9093.27 745.258   1
   4  -3  -7 10222.4 689.101   1
   4  -3  -6 24880.1 924.184   1
   4  -3  -5 823.352 729.442   1
   4  -3  -4 66288.5 1016.58   1
   4  -3  -3 1785.71 818.271   1
   4  -3   3 12268.1 1660.51  -2
  -4   3   3 12268.1 1660.51   1
  -4   3  -2 130446. 1435.25  -2
   4  -3  -2 130446. 1435.25   1
  -4   3  -1 13666.5 1329.58  -2
   4  -3  -1 13666.5 1329.58   1
  -4   3   0 15192.4 997.559  -2
   4  -3   0 15192.4 997.559   1
  -4   3   1 13690.4 814.065  -2
   4  -3   1 13690.4 814.065   1
   4  -3  -2 136260. 1348.60  -2
  -4   3  -2 136260. 1348.60   1
  -4   3   3 12031.0 932.448  -2
   4  -3   3 12031.0 932.448   1
   4  -3   4 40480.6 804.996   1
   4  -3   5 23906.0 636.335   1
   4  -3   6 31690.0 970.579   1
  -4   3  -7 28918.0 841.631   1
  -4   3  -8 582.063 593.877   1
   4  -3   9 12999.0 390.068   1
   4  -3  10 221.907 236.758   1
   4  -3  11 5745.24 275.233   1
   4  -3  12 417.927 236.451   1
   4  -3  13 5809.01 210.838   1
   4  -3  14 72.8361 325.975   1
  -3   3  14 2681.29 448.643  -2
   4  -3  14 2681.29 448.643   1
  -3   3  15 1003.26 368.636  -2
   4  -3  15 1003.26 368.636   1
  -3   3  16 3464.99 338.486  -2
   4  -3  16 3464.99 338.486   1
  -3   3  17 422.936 255.790  -2
   4  -3  17 422.936 255.790   1
  -3   3  18 783.392 290.911  -2
   4  -3  18 783.392 290.911   1
   5  -2  18 481.877 340.464  -2
  -4   2  18 481.877 340.464   1
   5  -2  17 639.060 449.990  -2
  -4   2  17 639.060 449.990   1
   5  -2  16 3264.29 522.816  -2
  -4   2  16 3264.29 522.816   1
   5  -2  15 200.654 346.611  -2
  -4   2  15 200.654 346.611   1
   4  -2 -14 945.524 533.176   1
   5  -2  14 2375.54 448.924  -2
  -4   2  14 2375.54 448.924   1
  -4   2  13 3810.72 310.227   1
  -4   2  12 1049.19 301.270   1
  -4   2  11 2695.75 314.933   1
  -4   2  10 5620.71 445.241   1
   4  -2  -9 17881.2 523.513   1
  -4   2   8 5389.45 695.278   1
   4  -2  -7 15613.4 752.978   1
  -4   2   6 1082.68 694.966   1
  -4   2   5 21263.8 685.688   1
   4  -2  -4 611.618 704.042   1
   4  -2  -3 75228.4 1010.64   1
   4  -2   3 100858. 3449.55  -2
  -4   2   3 100858. 3449.55   1
  -4   2  -2 30253.0 1051.09  -2
   4  -2  -2 30253.0 1051.09   1
  -4   2  -1 22747.6 1273.50  -2
   4  -2  -1 22747.6 1273.50   1
   4  -2   0 1275.15 503.733  -2
  -4   2   0 1275.15 503.733   1
   4  -2  -1 21097.8 880.676  -2
  -4   2  -1 21097.8 880.676   1
   4  -2  -2 32599.1 1076.98  -2
  -4   2  -2 32599.1 1076.98   1
  -4   2  -3 35246.3 986.087   1
  -4   2   3 136559. 2996.40  -2
   4  -2   3 136559. 2996.40   1
   4  -2   4 5236.28 477.384   1
   4  -2   5 23760.0 538.372   1
  -4   2  -6 39602.7 752.962   1
   4  -2   7 2366.67 566.198   1
  -4   2  -8 11231.3 676.391   1
   4  -2   9 4088.07 567.416   1
  -4   2 -10 11307.7 283.938   1
   4  -2  11 1767.92 220.401   1
   4  -2  12 3444.15 234.603   1
   4  -2  13 288.928 245.489   1
  -3   2  13 2941.25 573.880  -2
   4  -2  13 2941.25 573.880   1
  -3   2  14 5732.52 349.370  -2
   4  -2  14 5732.52 349.370   1
  -3   2  15 3939.50 357.779  -2
   4  -2  15 3939.50 357.779   1
  -3   2  16 3184.00 388.340  -2
   4  -2  16 3184.00 388.340   1
  -3   2  17 4373.79 326.372  -2
   4  -2  17 4373.79 326.372   1
  -3   2  18 605.713 288.426  -2
   4  -2  18 605.713 288.426   1
  -3   2  19-27.2188 329.238  -2
   4  -2  19-27.2188 329.238   1
   5  -1  18-105.515 424.878  -2
  -4   1  18-105.515 424.878   1
   5  -1  17 453.320 330.596  -2
  -4   1  17 453.320 330.596   1
   5  -1  16 52.3282 375.417  -2
  -4   1  16 52.3282 375.417   1
   5  -1  15 169.884 349.432  -2
  -4   1  15 169.884 349.432   1
   4  -1 -14 846.826 400.567   1
   5  -1  14 1607.83 380.052  -2
  -4   1  14 1607.83 380.052   1
  -4   1  13 216.075 346.016   1
   5  -1  13 5511.08 543.625  -2
  -4   1  13 5511.08 543.625   1
  -4   1  12 6860.49 270.455   1
  -4   1  11 786.612 337.837   1
   4  -1 -10 20778.3 507.104   1
   4  -1  -9-496.887 590.184   1
   4  -1  -8 6813.58 595.690   1
   4  -1  -7 9697.18 590.752   1
  -4   1   6 21297.0 806.543   1
   4  -1  -5 4924.34 693.003   1
   4  -1  -4 57385.8 1017.18   1
   4  -1  -3 9147.80 856.105   1
   4  -1   3 45486.3 3542.61  -2
  -4   1   3 45486.3 3542.61   1
  -4   1  -2 14445.7 1201.90  -2
   4  -1  -2 14445.7 1201.90   1
  -4   1  -1 3503.83 670.980  -2
   4  -1  -1 3503.83 670.980   1
   4  -1   0 33586.0 586.139  -2
  -4   1   0 33586.0 586.139   1
   4  -1  -1 4556.85 661.684  -2
  -4   1  -1 4556.85 661.684   1
   4  -1  -2 15047.3 595.800  -2
  -4   1  -2 15047.3 595.800   1
  -4   1  -3 28869.3 573.591   1
  -4   1  -4 7622.80 453.619   1
  -4   1  -5 13281.7 462.113   1
  -4   1  -6 274.938 446.015   1
  -4   1  -7 3171.34 458.314   1
  -4   1  -8 2381.32 558.862   1
   4  -1   9 2054.47 523.338   1
   4  -1  10 4028.04 571.899   1
   4  -1  11 143.908 186.541   1
   4  -1  12 203.679 186.164   1
  -4   1 -13 99.3547 370.731   1
  -3   1  13 5177.30 456.754  -2
   4  -1  13 5177.30 456.754   1
  -3   1  14 770.123 336.193  -2
   4  -1  14 770.123 336.193   1
  -3   1  15 1755.43 363.530  -2
   4  -1  15 1755.43 363.530   1
  -3   1  16 4794.63 411.833  -2
   4  -1  16 4794.63 411.833   1
  -3   1  17 115.478 313.838  -2
   4  -1  17 115.478 313.838   1
  -3   1  18 133.013 292.156  -2
   4  -1  18 133.013 292.156   1
  -3   1  19 417.196 346.723  -2
   4  -1  19 417.196 346.723   1
  -4   0  19 2990.54 357.035   1
   5   0  18 1922.88 917.844  -2
  -4   0  18 1922.88 917.844   1
   5   0  17 3012.31 376.754  -2
  -4   0  17 3012.31 376.754   1
   5   0  16 1015.12 355.928  -2
  -4   0  16 1015.12 355.928   1
   5   0  15 975.680 351.684  -2
  -4   0  15 975.680 351.684   1
  -4   0  14 1076.86 625.820   1
   5   0  14 7651.65 547.183  -2
  -4   0  14 7651.65 547.183   1
   4   0 -13 15246.8 515.118   1
   5   0  13 17067.2 453.508  -2
  -4   0  13 17067.2 453.508   1
  -4   0  12 2253.19 270.879   1
   4   0 -11 21812.8 375.764   1
  -4   0  10-83.4119 405.605   1
   4   0  -9 8917.83 671.197   1
   4   0  -8 1062.34 492.666   1
   4   0  -7 1377.33 453.400   1
   4   0  -6 12625.1 580.502   1
  -4   0   5 27141.8 787.655   1
   4   0  -4 515.691 626.567   1
  -4   0   3 4635.26 531.240   1
  -4   0  -2 38974.1 671.348  -2
   4   0  -2 38974.1 671.348   1
   4   0   1 2728.94 516.871  -2
  -4   0   1 2728.94 516.871   1
  -4   0   0 31188.5 300.004  -2
   4   0   0 31188.5 300.004   1
  -4   0   1 2567.64 344.040  -2
   4   0   1 2567.64 344.040   1
   4   0  -2 40009.8 543.641  -2
  -4   0  -2 40009.8 543.641   1
   4   0   3 23493.2 436.424   1
  -4   0  -4 896.048 401.262   1
   4   0   5 9270.81 413.390   1
  -4   0  -6 7256.09 461.697   1
  -4   0  -7 12749.4 440.501   1
  -4   0  -8 4417.35 550.437   1
   4   0   9 13074.4 592.094   1
  -4   0 -10 2878.90 610.804   1
   4   0  11 4474.08 202.946   1
  -4   0 -12 12534.1 266.836   1
  -3   0  12 26534.7 629.752  -2
   4   0  12 26534.7 629.752   1
   4   0  13 3559.08 436.266   1
  -3   0  13 2796.52 315.755  -2
   4   0  13 2796.52 315.755   1
  -3   0  14 6423.02 323.656  -2
   4   0  14 6423.02 323.656   1
  -3   0  15 5076.67 398.386  -2
   4   0  15 5076.67 398.386   1
  -3   0  16 4000.77 415.089  -2
   4   0  16 4000.77 415.089   1
  -3   0  17 2141.86 330.743  -2
   4   0  17 2141.86 330.743   1
  -3   0  18 674.577 264.757  -2
   4   0  18 674.577 264.757   1
  -3   0  19-18.0225 371.049  -2
   4   0  19-18.0225 371.049   1
  -4  -1  19 1002.64 417.174   1
   5   1  18 481.904 427.542  -2
  -4  -1  18 481.904 427.542   1
   5   1  17 1868.90 355.648  -2
  -4  -1  17 1868.90 355.648   1
   5   1  16 2252.18 384.569  -2
  -4  -1  16 2252.18 384.569   1
   5   1  15 1555.14 421.995  -2
  -4  -1  15 1555.14 421.995   1
   4   1 -14-2009.87 1494.75   1
   5   1  14 346.219 413.072  -2
  -4  -1  14 346.219 413.072   1
  -4  -1  13 2485.64 452.678   1
   5   1  13 17745.3 627.406  -2
  -4  -1  13 17745.3 627.406   1
  -4  -1  12 6032.77 298.515   1
   5   1  12 5465.88 2428.25  -2
  -4  -1  12 5465.88 2428.25   1
  -4  -1  11 2259.28 360.803   1
   4   1 -10 4212.01 732.648   1
   4   1  -9 3316.88 579.619   1
   4   1  -8 741.010 448.348   1
   4   1  -7 12841.0 445.191   1
  -4  -1   6 12147.4 506.020   1
   4   1  -5 2062.50 491.486   1
  -4  -1   4 8248.61 401.051   1
   4   1  -3 7813.06 476.458   1
  -4  -1  -2 77310.6 771.571  -2
   4   1  -2 77310.6 771.571   1
  -4  -1  -1 71604.7 959.826  -2
   4   1  -1 71604.7 959.826   1
   4   1   0 35702.9 577.021  -2
  -4  -1   0 35702.9 577.021   1
   4   1  -1 71648.1 949.757  -2
  -4  -1  -1 71648.1 949.757   1
   4   1  -2 77140.5 770.116  -2
  -4  -1  -2 77140.5 770.116   1
  -4  -1  -3 26675.7 354.304   1
   4   1   4 56469.5 562.323   1
   4   1   5 419.430 380.295   1
   4   1   6 42732.9 605.740   1
  -4  -1  -7 1234.96 402.449   1
  -4  -1  -8 33279.4 674.454   1
  -4  -1  -9 5452.83 774.573   1
  -4  -1 -10 21825.4 950.226   1
  -4  -1 -11 6152.87 183.312   1
   4   1  12 12241.8 278.594   1
  -3  -1  12 11441.0 425.506  -2
   4   1  12 11441.0 425.506   1
   4   1  13 6782.73 696.122   1
  -3  -1  13 11218.4 317.247  -2
   4   1  13 11218.4 317.247   1
  -3  -1  14 13548.1 351.458  -2
   4   1  14 13548.1 351.458   1
  -3  -1  15 30.6061 322.384  -2
   4   1  15 30.6061 322.384   1
  -3  -1  16 7807.46 362.866  -2
   4   1  16 7807.46 362.866   1
  -3  -1  17 405.349 322.687  -2
   4   1  17 405.349 322.687   1
  -3  -1  18 1110.44 342.834  -2
   4   1  18 1110.44 342.834   1
  -3  -1  19 3848.11 415.368  -2
   4   1  19 3848.11 415.368   1
  -4  -2  19 135.721 428.989   1
   5   2  18 1030.60 440.928  -2
  -4  -2  18 1030.60 440.928   1
   5   2  17 2782.09 369.458  -2
  -4  -2  17 2782.09 369.458   1
   5   2  16 7453.49 425.062  -2
  -4  -2  16 7453.49 425.062   1
   5   2  15 3559.60 433.312  -2
  -4  -2  15 3559.60 433.312   1
   5   2  14 2334.57 443.751  -2
  -4  -2  14 2334.57 443.751   1
   4   2 -13-152.190 642.565   1
   5   2  13 1523.65 392.679  -2
  -4  -2  13 1523.65 392.679   1
  -4  -2  12 363.707 341.888   1
   5   2  12 2522.92 960.469  -2
  -4  -2  12 2522.92 960.469   1
  -4  -2  11 137.108 357.949   1
  -4  -2  10 3926.22 818.393   1
   4   2  -9 365.525 533.572   1
  -4  -2   8 62647.8 935.394   1
   4   2  -7 1007.57 424.786   1
   4   2  -6 23390.3 590.393   1
  -4  -2   5 112.959 337.604   1
  -4  -2   4 9691.41 380.446   1
  -4  -2   3 8282.61 399.900   1
  -4  -2  -3 40303.0 1262.60  -2
   4   2  -3 40303.0 1262.60   1
   4   2   2 164531. 764.139  -2
  -4  -2   2 164531. 764.139   1
   4   2   1 54938.4 801.425  -2
  -4  -2   1 54938.4 801.425   1
   4   2   0 266061. 1089.54  -2
  -4  -2   0 266061. 1089.54   1
   4   2  -1 57716.1 786.799  -2
  -4  -2  -1 57716.1 786.799   1
  -4  -2   2 171780. 1088.21  -2
   4   2   2 171780. 1088.21   1
  -4  -2  -3 25866.7 517.367   1
  -4  -2  -4 1609.28 414.336   1
  -4  -2  -5 62352.2 563.356   1
  -4  -2  -6 129.801 467.443   1
  -4  -2  -7 6613.14 428.135   1
  -4  -2  -8 11236.9 692.599   1
  -4  -2  -9 10720.4 703.261   1
  -4  -2 -10-380.888 616.217   1
   4   2  11 9600.54 236.207   1
  -3  -2  11 16919.8 567.982  -2
   4   2  11 16919.8 567.982   1
   4   2  12 2251.13 270.044   1
  -3  -2  12 5327.82 340.748  -2
   4   2  12 5327.82 340.748   1
   4   2  13 15377.0 755.336   1
  -3  -2  13 15205.2 305.731  -2
   4   2  13 15205.2 305.731   1
   4   2  14 1002.38 444.663   1
  -3  -2  14 1497.65 316.980  -2
   4   2  14 1497.65 316.980   1
  -3  -2  15 2206.34 356.110  -2
   4   2  15 2206.34 356.110   1
  -3  -2  16 953.901 366.074  -2
   4   2  16 953.901 366.074   1
  -3  -2  17 2067.39 371.924  -2
   4   2  17 2067.39 371.924   1
  -3  -2  18 286.784 350.385  -2
   4   2  18 286.784 350.385   1
   4   2  19 637.389 377.894   1
  -3  -2  19 1989.13 770.775  -2
   4   2  19 1989.13 770.775   1
  -4  -3  19 273.271 257.314   1
  -4  -3  18 162.332 486.328   1
   5   3  18 1697.48 348.470  -2
  -4  -3  18 1697.48 348.470   1
   5   3  17 2488.77 445.437  -2
  -4  -3  17 2488.77 445.437   1
   5   3  16 3600.19 520.320  -2
  -4  -3  16 3600.19 520.320   1
   5   3  15 5126.03 422.307  -2
  -4  -3  15 5126.03 422.307   1
   5   3  14 4820.46 438.699  -2
  -4  -3  14 4820.46 438.699   1
  -4  -3  13 2214.46 652.651   1
  -5  -3 -13 2872.40 426.322  -2
   4   3 -13 2872.40 426.322   1
   4   3 -12 245.219 526.066   1
   5   3  12 2798.27 556.670  -2
  -4  -3  12 2798.27 556.670   1
  -4  -3  11 1378.71 311.647   1
   4   3 -10-643.139 395.660   1
  -4  -3   9 21154.8 760.163   1
  -4  -3   8 1391.71 644.726   1
  -4  -3   7 52545.8 616.690   1
  -4  -3   6 332.777 369.753   1
  -4  -3   5 20392.2 398.366   1
  -4  -3   4 48237.4 478.782   1
  -4  -3   3 1316.27 290.565   1
  -4  -3  -3 1352.49 905.011  -2
   4   3  -3 1352.49 905.011   1
  -4  -3  -2 15852.6 431.921  -2
   4   3  -2 15852.6 431.921   1
   4   3   1 11169.9 449.450  -2
  -4  -3   1 11169.9 449.450   1
   4   3   0 19829.6 484.802  -2
  -4  -3   0 19829.6 484.802   1
   4   3  -1 11764.0 572.732  -2
  -4  -3  -1 11764.0 572.732   1
   4   3  -2 18006.6 593.130  -2
  -4  -3  -2 18006.6 593.130   1
  -4  -3  -3 536.859 490.568   1
   4   3  -3 2795.43 984.297  -2
  -4  -3  -3 2795.43 984.297   1
  -4  -3  -4 56751.9 611.037   1
  -4  -3  -5 18032.4 450.211   1
  -4  -3  -6 58597.3 538.707   1
  -4  -3  -7 2701.60 435.955   1
  -4  -3  -8 1103.95 481.395   1
  -4  -3  -9 4027.12 694.517   1
  -4  -3 -10-192.969 681.584   1
   4   3  11 5356.48 210.321   1
  -3  -3  11 10328.9 563.096  -2
   4   3  11 10328.9 563.096   1
   4   3  12 3433.51 309.060   1
  -3  -3  12 12180.2 350.214  -2
   4   3  12 12180.2 350.214   1
  -4  -3 -13 7168.93 575.006   1
  -3  -3  13 13296.0 296.648  -2
   4   3  13 13296.0 296.648   1
  -4  -3 -14 4651.89 2155.52   1
  -3  -3  14 5382.64 342.218  -2
   4   3  14 5382.64 342.218   1
  -3  -3  15 2036.59 448.117  -2
   4   3  15 2036.59 448.117   1
  -3  -3  16 13082.7 483.342  -2
   4   3  16 13082.7 483.342   1
  -3  -3  17 375.466 377.070  -2
   4   3  17 375.466 377.070   1
  -3  -3  18-143.013 542.845  -2
   4   3  18-143.013 542.845   1
   4   3  19 13.1568 398.844   1
  -4  -4  18 548.546 414.508   1
   5   4  18 1381.92 419.011  -2
  -4  -4  18 1381.92 419.011   1
   5   4  17 799.944 523.401  -2
  -4  -4  17 799.944 523.401   1
  -4  -4  16 5515.10 585.738   1
   5   4  16 6247.80 603.893  -2
  -4  -4  16 6247.80 603.893   1
   5   4  15 584.991 429.969  -2
  -4  -4  15 584.991 429.969   1
   5   4  14 9941.06 422.820  -2
  -4  -4  14 9941.06 422.820   1
  -4  -4  13 283.419 608.338   1
   5   4  13 140.838 409.536  -2
  -4  -4  13 140.838 409.536   1
   4   4 -12 7859.29 602.748   1
   5   4  12 9966.60 583.095  -2
  -4  -4  12 9966.60 583.095   1
  -4  -4  11 4025.01 360.132   1
  -4  -4  10 5025.66 395.836   1
   4   4  -9 10053.1 715.702   1
   4   4  -8 24738.5 616.897   1
  -4  -4   7 3007.93 441.039   1
  -4  -4   6 16216.5 480.618   1
  -4  -4   5 63012.4 540.781   1
   4   4  -4-13.6170 322.415   1
  -4  -4  -3 171103. 940.004  -2
   4   4  -3 171103. 940.004   1
  -4  -4  -2 12037.8 533.228  -2
   4   4  -2 12037.8 533.228   1
   4   4   1 159829. 1107.45  -2
  -4  -4   1 159829. 1107.45   1
  -4  -4   0 281.901 482.541  -2
   4   4   0 281.901 482.541   1
   4   4  -1 164596. 1359.86  -2
  -4  -4  -1 164596. 1359.86   1
  -4  -4   2 11593.7 704.826  -2
   4   4   2 11593.7 704.826   1
   4   4   3 53850.9 1385.51   1
  -4  -4   3 171310. 1402.25  -2
   4   4   3 171310. 1402.25   1
   4   4   4 28743.1 582.722   1
   4   4   5 60756.6 652.937   1
   4   4   6 15863.4 486.700   1
  -4  -4  -7 1299.53 392.089   1
   4   4   8 8175.81 428.765   1
  -4  -4  -9 1111.07 534.607   1
  -4  -4 -10 5531.08 424.208   1
  -3  -4  10 6612.88 1661.00  -2
   4   4  10 6612.88 1661.00   1
   4   4  11 71.2634 233.221   1
  -3  -4  11 623.964 532.708  -2
   4   4  11 623.964 532.708   1
   4   4  12 251.810 364.307   1
  -3  -4  12 343.891 328.544  -2
   4   4  12 343.891 328.544   1
  -4  -4 -13 166.917 519.197   1
  -3  -4  13 6515.64 351.857  -2
   4   4  13 6515.64 351.857   1
  -3  -4  14 2039.29 323.793  -2
   4   4  14 2039.29 323.793   1
  -3  -4  15 13105.3 422.024  -2
   4   4  15 13105.3 422.024   1
  -3  -4  16 1358.20 372.953  -2
   4   4  16 1358.20 372.953   1
  -3  -4  17 3524.20 503.981  -2
   4   4  17 3524.20 503.981   1
  -3  -4  18 1075.42 490.894  -2
   4   4  18 1075.42 490.894   1
   5   5  18 3921.87 447.982  -2
  -4  -5  18 3921.87 447.982   1
  -4  -5  17 961.903 432.319   1
   5   5  17 1970.14 716.351  -2
  -4  -5  17 1970.14 716.351   1
   5   5  16 2718.60 459.003  -2
  -4  -5  16 2718.60 459.003   1
   5   5  15 7406.73 521.236  -2
  -4  -5  15 7406.73 521.236   1
   5   5  14 527.892 411.853  -2
  -4  -5  14 527.892 411.853   1
   5   5  13 19256.5 577.071  -2
  -4  -5  13 19256.5 577.071   1
   4   5 -12 4493.76 561.942   1
   5   5  12 7773.21 883.989  -2
  -4  -5  12 7773.21 883.989   1
  -4  -5  11 10792.7 431.863   1
  -4  -5  10 3321.09 481.161   1
  -4  -5   9 7503.10 495.783   1
  -4  -5   8 4107.78 508.940   1
   4   5  -7 9455.03 486.791   1
  -4  -5   6 4850.32 371.948   1
   4   5  -5 7106.76 371.360   1
   4   5  -4 57594.0 901.746   1
   4   5   4 56279.6 2020.42  -2
  -4  -5   4 56279.6 2020.42   1
   4   5   3 40874.4 793.079  -2
  -4  -5   3 40874.4 793.079   1
  -4  -5  -2 48225.2 771.927  -2
   4   5  -2 48225.2 771.927   1
  -4  -5  -1 13396.4 698.728  -2
   4   5  -1 13396.4 698.728   1
   4   5   0 24668.8 761.555  -2
  -4  -5   0 24668.8 761.555   1
   4   5  -1 12215.3 748.756  -2
  -4  -5  -1 12215.3 748.756   1
   4   5  -2 52462.1 791.312  -2
  -4  -5  -2 52462.1 791.312   1
   4   5  -3 39369.5 782.667  -2
  -4  -5  -3 39369.5 782.667   1
  -4  -5  -4 706.321 402.594   1
   4   5   5 14107.5 447.475   1
   4   5   6 5988.16 426.431   1
   4   5   7 28012.7 581.399   1
  -4  -5  -8 7955.44 463.881   1
   4   5   9 15874.2 606.870   1
  -4  -5 -10 10474.4 347.735   1
  -3  -5  10 22034.0 885.767  -2
   4   5  10 22034.0 885.767   1
   4   5  11 3581.45 499.976   1
  -3  -5  11 5015.58 572.215  -2
   4   5  11 5015.58 572.215   1
  -4  -5 -12 1548.31 1687.97   1
  -3  -5  12 7327.10 353.383  -2
   4   5  12 7327.10 353.383   1
  -3  -5  13 698.751 303.137  -2
   4   5  13 698.751 303.137   1
  -3  -5  14 18154.4 393.775  -2
   4   5  14 18154.4 393.775   1
  -3  -5  15 859.828 315.827  -2
   4   5  15 859.828 315.827   1
  -3  -5  16 7889.67 498.963  -2
   4   5  16 7889.67 498.963   1
  -3  -5  17 1208.46 474.747  -2
   4   5  17 1208.46 474.747   1
  -3  -5  18 3588.82 489.811  -2
   4   5  18 3588.82 489.811   1
  -4  -6  18 2126.31 265.722   1
   5   6  17 1706.55 603.988  -2
  -4  -6  17 1706.55 603.988   1
  -4  -6  16 26.4015 399.170   1
   5   6  16-73.3095 526.688  -2
  -4  -6  16-73.3095 526.688   1
   5   6  15 192.082 540.410  -2
  -4  -6  15 192.082 540.410   1
   5   6  14 332.649 397.060  -2
  -4  -6  14 332.649 397.060   1
  -5  -6 -13 2156.62 403.897  -2
   4   6 -13 2156.62 403.897   1
   4   6 -12-75.4354 491.679   1
   5   6  12 576.951 912.175  -2
  -4  -6  12 576.951 912.175   1
  -4  -6  11 1873.08 397.660   1
  -4  -6  10 483.810 498.523   1
  -4  -6   9 1288.89 354.424   1
   4   6  -8 4795.98 534.094   1
   4   6  -7 3807.91 473.170   1
  -4  -6   6 3147.87 397.114   1
  -4  -6   5 35756.6 689.015   1
   4   6  -4 3970.54 615.917   1
   4   6   4 6780.30 915.870  -2
  -4  -6   4 6780.30 915.870   1
   4   6   3 9006.81 759.273  -2
  -4  -6   3 9006.81 759.273   1
   4   6   2 121168. 1342.00  -2
  -4  -6   2 121168. 1342.00   1
   4   6   1 6239.04 737.405  -2
  -4  -6   1 6239.04 737.405   1
   4   6   0 173440. 1567.89  -2
  -4  -6   0 173440. 1567.89   1
   4   6  -1 6098.82 893.358  -2
  -4  -6  -1 6098.82 893.358   1
   4   6  -2 115294. 1441.23  -2
  -4  -6  -2 115294. 1441.23   1
   4   6  -3 8346.32 813.069  -2
  -4  -6  -3 8346.32 813.069   1
  -4  -6  -4 1213.54 684.518   1
   4   6  -4 7126.44 1685.14  -2
  -4  -6  -4 7126.44 1685.14   1
  -4  -6  -5 5519.88 543.884   1
  -4  -6  -6 69688.2 1094.16   1
  -4  -6  -7 8107.42 746.012   1
  -4  -6  -8 27211.0 1167.11   1
   4   6   9 2059.19 340.949   1
  -4  -6 -10 11630.7 510.280   1
  -3  -6  10 17168.4 424.730  -2
   4   6  10 17168.4 424.730   1
   4   6  11 1170.07 498.204   1
  -3  -6  11 632.275 389.993  -2
   4   6  11 632.275 389.993   1
  -4  -6 -12 2282.88 1769.39   1
  -3  -6  12 4992.43 397.408  -2
   4   6  12 4992.43 397.408   1
  -3  -6  13 1712.78 316.706  -2
   4   6  13 1712.78 316.706   1
  -3  -6  14 1.91039 314.829  -2
   4   6  14 1.91039 314.829   1
  -3  -6  15 2657.65 391.077  -2
   4   6  15 2657.65 391.077   1
  -3  -6  16 1663.75 381.863  -2
   4   6  16 1663.75 381.863   1
  -3  -6  17 1125.78 426.448  -2
   4   6  17 1125.78 426.448   1
  -3  -6  18 1080.37 608.833  -2
   4   6  18 1080.37 608.833   1
   5   7  17 450.483 328.831  -2
  -4  -7  17 450.483 328.831   1
   5   7  16 885.055 459.758  -2
  -4  -7  16 885.055 459.758   1
   5   7  15 1570.80 502.224  -2
  -4  -7  15 1570.80 502.224   1
   5   7  14 2680.30 400.463  -2
  -4  -7  14 2680.30 400.463   1
   5   7  13 5996.03 487.718  -2
  -4  -7  13 5996.03 487.718   1
  -5  -7 -12 8941.69 920.341  -2
   4   7 -12 8941.69 920.341   1
   4   7 -11-305.452 1435.31   1
   5   7  11 6511.03 980.773  -2
  -4  -7  11 6511.03 980.773   1
  -4  -7  10 15376.2 733.755   1
   5   7  10 16228.5 877.310  -2
  -4  -7  10 16228.5 877.310   1
  -4  -7   9 4822.09 402.077   1
  -4  -7   8 13757.4 421.715   1
  -4  -7   7 17251.4 716.521   1
  -4  -7   6 11634.9 553.987   1
   4   7  -5 23181.5 839.202   1
  -4  -7  -4 38578.4 842.785  -2
   4   7  -4 38578.4 842.785   1
  -4  -7  -3 7660.40 780.001  -2
   4   7  -3 7660.40 780.001   1
  -4  -7  -2 20479.9 933.553  -2
   4   7  -2 20479.9 933.553   1
  -4  -7  -1 45571.1 1440.95  -2
   4   7  -1 45571.1 1440.95   1
   4   7   0 1005.79 841.236  -2
  -4  -7   0 1005.79 841.236   1
  -4  -7   1 43722.8 1232.99  -2
   4   7   1 43722.8 1232.99   1
   4   7  -2 21017.5 1030.22  -2
  -4  -7  -2 21017.5 1030.22   1
   4   7  -3 7205.61 917.109  -2
  -4  -7  -3 7205.61 917.109   1
   4   7   4 5787.54 969.543   1
   4   7  -4 38376.5 1514.46  -2
  -4  -7  -4 38376.5 1514.46   1
  -4  -7  -5 4064.93 507.840   1
   4   7   6 17156.2 611.753   1
  -4  -7  -7 2232.55 645.480   1
  -4  -7  -8 947.855 364.791   1
  -4  -7  -9 5927.30 653.860   1
  -3  -7   9 11430.8 556.140  -2
   4   7   9 11430.8 556.140   1
  -4  -7 -10 2839.75 755.314   1
  -3  -7  10 10064.8 502.841  -2
   4   7  10 10064.8 502.841   1
  -4  -7 -11 589.803 690.808   1
  -3  -7  11 23141.3 580.739  -2
   4   7  11 23141.3 580.739   1
  -3  -7  12 3318.38 415.110  -2
   4   7  12 3318.38 415.110   1
  -3  -7  13 8300.30 400.787  -2
   4   7  13 8300.30 400.787   1
  -3  -7  14 784.564 431.261  -2
   4   7  14 784.564 431.261   1
  -3  -7  15 771.675 393.713  -2
   4   7  15 771.675 393.713   1
  -3  -7  16 451.859 349.535  -2
   4   7  16 451.859 349.535   1
  -3  -7  17 7.88333 474.255  -2
   4   7  17 7.88333 474.255   1
  -3  -7  18 1156.49 527.626  -2
   4   7  18 1156.49 527.626   1
  -4  -8  17 2896.73 276.159   1
   5   8  16 172.114 375.634  -2
  -4  -8  16 172.114 375.634   1
   5   8  15 3156.60 332.321  -2
  -4  -8  15 3156.60 332.321   1
   5   8  14 3111.36 377.365  -2
  -4  -8  14 3111.36 377.365   1
  -4  -8  13 1965.57 493.320   1
   5   8  13 3178.01 505.106  -2
  -4  -8  13 3178.01 505.106   1
   4   8 -12-830.141 1446.05   1
   4   8 -11 3672.63 1504.67   1
   5   8  11 6239.67 828.584  -2
  -4  -8  11 6239.67 828.584   1
  -4  -8  10 1.00962 417.697   1
   5   8  10 3097.05 850.360  -2
  -4  -8  10 3097.05 850.360   1
  -4  -8   9 1649.46 360.251   1
   4   8  -8 10429.0 381.775   1
  -4  -8   7 8118.85 276.734   1
  -4  -8   6 12977.5 380.746   1
   4   8   6 14654.1 871.505  -2
  -4  -8   6 14654.1 871.505   1
   4   8  -5 117.364 791.606   1
   4   8   5 38366.9 2335.25  -2
  -4  -8   5 38366.9 2335.25   1
   4   8   4 16186.3 1026.52  -2
  -4  -8   4 16186.3 1026.52   1
   4   8   3 29057.8 1022.89  -2
  -4  -8   3 29057.8 1022.89   1
  -4  -8  -2 17533.4 1193.85  -2
   4   8  -2 17533.4 1193.85   1
   4   8   1 15023.5 1218.12  -2
  -4  -8   1 15023.5 1218.12   1
   4   8   0 41911.5 1212.66  -2
  -4  -8   0 41911.5 1212.66   1
  -4  -8   1 13434.1 1053.33  -2
   4   8   1 13434.1 1053.33   1
   4   8  -2 17176.6 1062.98  -2
  -4  -8  -2 17176.6 1062.98   1
   4   8  -3 23583.4 1104.24  -2
  -4  -8  -3 23583.4 1104.24   1
   4   8  -4 17811.8 1073.00  -2
  -4  -8  -4 17811.8 1073.00   1
   4   8   5 36573.3 1217.71   1
   4   8  -5 35681.2 2213.83  -2
  -4  -8  -5 35681.2 2213.83   1
  -4  -8  -6 1738.17 464.925   1
   4   8   7 11363.3 379.097   1
  -4  -8   7 18864.9 850.867  -2
   4   8   7 18864.9 850.867   1
   4   8   8 1109.38 298.733   1
   4   8   9 13892.4 497.741   1
   3   8  -9 15477.9 605.432  -2
  -4  -8  -9 15477.9 605.432   1
   4   8  10 180.106 480.025   1
  -3  -8  10 5656.29 658.212  -2
   4   8  10 5656.29 658.212   1
  -4  -8 -11 5907.76 1902.80   1
  -3  -8  11 9577.05 489.700  -2
   4   8  11 9577.05 489.700   1
  -3  -8  12 14548.7 744.828  -2
   4   8  12 14548.7 744.828   1
  -3  -8  13 3645.51 444.001  -2
   4   8  13 3645.51 444.001   1
  -3  -8  14 3837.42 427.068  -2
   4   8  14 3837.42 427.068   1
  -3  -8  15 373.561 369.263  -2
   4   8  15 373.561 369.263   1
  -3  -8  16 1778.03 407.233  -2
   4   8  16 1778.03 407.233   1
  -3  -8  17 256.494 663.663  -2
   4   8  17 256.494 663.663   1
  -4  -9  16 945.169 249.155   1
  -4  -9  15 230.046 289.858   1
   5   9  15 49.8686 363.200  -2
  -4  -9  15 49.8686 363.200   1
  -4  -9  14 2049.80 359.475   1
   5   9  14 5244.90 444.733  -2
  -4  -9  14 5244.90 444.733   1
  -4  -9  13 224.895 397.135   1
   5   9  13 1122.38 458.389  -2
  -4  -9  13 1122.38 458.389   1
  -4  -9  12 1732.61 364.426   1
  -5  -9 -12 1285.21 1770.38  -2
   4   9 -12 1285.21 1770.38   1
  -4  -9  11 364.031 557.522   1
   5   9  11 1173.91 714.981  -2
  -4  -9  11 1173.91 714.981   1
   4   9 -10 1183.59 578.832   1
   5   9  10 6580.94 866.133  -2
  -4  -9  10 6580.94 866.133   1
  -4  -9   9 6207.68 469.626   1
  -4  -9   8 4091.56 341.213   1
  -4  -9   7 30890.0 444.122   1
   4   9  -6 451.899 437.855   1
   4   9   6 26243.0 955.351  -2
  -4  -9   6 26243.0 955.351   1
   4   9  -5 11550.2 1244.78   1
  -4  -9  -5 8781.75 509.235  -2
   4   9  -5 8781.75 509.235   1
   4   9   4 56481.4 638.241  -2
  -4  -9   4 56481.4 638.241   1
   4   9   3 23118.2 614.167  -2
  -4  -9   3 23118.2 614.167   1
   4   9   2 18295.7 1148.28  -2
  -4  -9   2 18295.7 1148.28   1
   4   9   1 67049.0 1617.47  -2
  -4  -9   1 67049.0 1617.47   1
   4   9   0 7751.97 1206.98  -2
  -4  -9   0 7751.97 1206.98   1
   4   9  -1 74138.4 2005.09  -2
  -4  -9  -1 74138.4 2005.09   1
   4   9  -2 18750.3 1205.74  -2
  -4  -9  -2 18750.3 1205.74   1
   4   9  -3 21134.8 1220.57  -2
  -4  -9  -3 21134.8 1220.57   1
  -4  -9   4 55364.1 643.048  -2
   4   9   4 55364.1 643.048   1
  -4  -9  -5-538.833 1721.16   1
  -4  -9   5 10067.7 519.934  -2
   4   9   5 10067.7 519.934   1
  -4  -9  -6 19995.2 541.590   1
  -4  -9   6 20165.9 825.752  -2
   4   9   6 20165.9 825.752   1
   4   9   7 433.261 641.641   1
  -4  -9   7 34951.8 1010.02  -2
   4   9   7 34951.8 1010.02   1
   4   9   8 218.256 374.492   1
   4   9   9 221.292 432.984   1
  -3  -9   9 668.096 830.865  -2
   4   9   9 668.096 830.865   1
   4   9  10 1704.42 656.460   1
  -3  -9  10 4118.85 650.107  -2
   4   9  10 4118.85 650.107   1
   4   9  11 1173.92 623.120   1
  -3  -9  11 4009.44 630.867  -2
   4   9  11 4009.44 630.867   1
   3   9 -12 3239.60 481.400  -2
  -4  -9 -12 3239.60 481.400   1
  -3  -9  13 5108.88 421.811  -2
   4   9  13 5108.88 421.811   1
  -3  -9  14 645.582 385.081  -2
   4   9  14 645.582 385.081   1
  -3  -9  15 2198.07 361.105  -2
   4   9  15 2198.07 361.105   1
  -3  -9  16-126.979 889.125  -2
   4   9  16-126.979 889.125   1
  -4 -10  15 2986.56 387.681   1
   5  10  15 4785.55 408.477  -2
  -4 -10  15 4785.55 408.477   1
   5  10  14 1879.30 378.267  -2
  -4 -10  14 1879.30 378.267   1
   5  10  13 2840.86 436.690  -2
  -4 -10  13 2840.86 436.690   1
  -4 -10  12-259.055 355.443   1
   5  10  12 4144.16 489.256  -2
  -4 -10  12 4144.16 489.256   1
  -4 -10  11-17.5841 270.953   1
   5  10  11 5451.56 800.820  -2
  -4 -10  11 5451.56 800.820   1
   4  10 -10 125.891 504.793   1
   5  10  10 5176.00 762.426  -2
  -4 -10  10 5176.00 762.426   1
   4  10  -9 494.915 324.044   1
  -5 -10  -9 6961.12 1800.38  -2
   4  10  -9 6961.12 1800.38   1
  -4 -10   8 12052.4 378.887   1
  -4 -10   7 242.922 417.666   1
   4  10   7 750.644 894.116  -2
  -4 -10   7 750.644 894.116   1
   4  10  -6-9.33124 652.146   1
   4  10   6 7913.00 606.345  -2
  -4 -10   6 7913.00 606.345   1
   4  10   5 18658.8 581.188  -2
  -4 -10   5 18658.8 581.188   1
   4  10   4 913.403 430.010  -2
  -4 -10   4 913.403 430.010   1
   4  10   3 30872.0 557.017  -2
  -4 -10   3 30872.0 557.017   1
   4  10   2 2232.16 433.680  -2
  -4 -10   2 2232.16 433.680   1
   4  10   1 12123.9 537.824  -2
  -4 -10   1 12123.9 537.824   1
   4  10   0 2766.73 359.368  -2
  -4 -10   0 2766.73 359.368   1
   4  10  -1 12458.5 493.585  -2
  -4 -10  -1 12458.5 493.585   1
   4  10  -2 3227.67 583.551  -2
  -4 -10  -2 3227.67 583.551   1
   4  10  -3 28620.3 690.811  -2
  -4 -10  -3 28620.3 690.811   1
  -4 -10   4 1014.27 545.944  -2
   4  10   4 1014.27 545.944   1
   4  10  -5 14378.3 612.997  -2
  -4 -10  -5 14378.3 612.997   1
  -4 -10  -6 5740.22 768.464   1
  -4 -10   6 6323.08 796.170  -2
   4  10   6 6323.08 796.170   1
  -4 -10  -7 995.963 1773.94   1
  -4 -10   7 781.268 800.175  -2
   4  10   7 781.268 800.175   1
  -4 -10  -8 2446.69 1182.07   1
  -3 -10   8 2299.52 846.231  -2
   4  10   8 2299.52 846.231   1
  -4 -10  -9 192.062 760.158   1
  -3 -10   9 6684.01 821.610  -2
   4  10   9 6684.01 821.610   1
   4  10  10 1931.14 429.207   1
   3  10 -10 1633.73 2138.17  -2
  -4 -10 -10 1633.73 2138.17   1
   4  10  11 2089.36 543.683   1
  -3 -10  11 3619.49 814.596  -2
   4  10  11 3619.49 814.596   1
   4  10  12 2329.14 512.162   1
  -3 -10  12 6421.24 580.162  -2
   4  10  12 6421.24 580.162   1
  -3 -10  13 1965.17 384.571  -2
   4  10  13 1965.17 384.571   1
  -3 -10  14 4066.16 421.645  -2
   4  10  14 4066.16 421.645   1
  -3 -10  15 1390.55 323.375  -2
   4  10  15 1390.55 323.375   1
  -4 -11  14 310.968 330.386   1
   5  11  14 1241.48 390.664  -2
  -4 -11  14 1241.48 390.664   1
  -4 -11  13 17.9874 383.877   1
   5  11  13-235.902 472.059  -2
  -4 -11  13-235.902 472.059   1
  -4 -11  12 1320.72 259.614   1
   5  11  12 1938.98 549.353  -2
  -4 -11  12 1938.98 549.353   1
  -4 -11  11 395.331 327.687   1
   5  11  11 430.364 564.193  -2
  -4 -11  11 430.364 564.193   1
  -4 -11  10 1711.43 516.405   1
   5  11  10 4849.31 507.866  -2
  -4 -11  10 4849.31 507.866   1
  -4 -11   9 1247.91 298.702   1
   5  11   9 5488.10 863.447  -2
  -4 -11   9 5488.10 863.447   1
  -4 -11   8 8087.50 361.921   1
   4  11  -7 1749.26 652.164   1
   4  11   7 3210.30 572.387  -2
  -4 -11   7 3210.30 572.387   1
   4  11   6 23912.5 566.333  -2
  -4 -11   6 23912.5 566.333   1
   4  11   5 2002.09 485.471  -2
  -4 -11   5 2002.09 485.471   1
   4  11   4 48717.6 599.646  -2
  -4 -11   4 48717.6 599.646   1
   4  11   3 2140.73 496.661  -2
  -4 -11   3 2140.73 496.661   1
   4  11   2 35442.6 649.910  -2
  -4 -11   2 35442.6 649.910   1
   4  11   1 453.984 471.799  -2
  -4 -11   1 453.984 471.799   1
  -4 -11   0 22989.1 527.811  -2
   4  11   0 22989.1 527.811   1
   4  11  -1 258.617 377.606  -2
  -4 -11  -1 258.617 377.606   1
   4  11  -2 37594.2 854.860  -2
  -4 -11  -2 37594.2 854.860   1
  -4 -11   3 2557.82 642.509  -2
   4  11   3 2557.82 642.509   1
  -4 -11  -4 18837.3 1728.61   1
  -4 -11   4 47369.8 942.819  -2
   4  11   4 47369.8 942.819   1
   4  11  -5 919.054 646.428  -2
  -4 -11  -5 919.054 646.428   1
   4  11  -6 19371.0 728.460  -2
  -4 -11  -6 19371.0 728.460   1
  -4 -11   7 2930.49 788.994  -2
   4  11   7 2930.49 788.994   1
   4  11   8 3957.75 589.144   1
   4  11   9 747.070 509.783   1
   4  11  10 795.530 452.080   1
  -3 -11  11 181.571 484.898  -2
   4  11  11 181.571 484.898   1
  -3 -11  12 1786.27 470.290  -2
   4  11  12 1786.27 470.290   1
  -3 -11  13 355.302 373.694  -2
   4  11  13 355.302 373.694   1
   4  11  14 804.854 517.295   1
   5  12  13 2064.55 382.817  -2
  -4 -12  13 2064.55 382.817   1
  -4 -12  12 2352.75 363.823   1
   5  12  12 6027.89 489.410  -2
  -4 -12  12 6027.89 489.410   1
  -4 -12  11 3770.89 283.520   1
   5  12  11 6851.02 558.345  -2
  -4 -12  11 6851.02 558.345   1
  -4 -12  10 5135.39 296.329   1
   5  12  10 8091.45 598.312  -2
  -4 -12  10 8091.45 598.312   1
  -4 -12   9 1112.57 258.477   1
   5  12   9 8680.41 794.571  -2
  -4 -12   9 8680.41 794.571   1
  -4 -12   8 1653.68 330.140   1
   4  12   8 4938.52 506.564  -2
  -4 -12   8 4938.52 506.564   1
  -4 -12   7 4777.34 502.818   1
   4  12   7 6393.79 430.628  -2
  -4 -12   7 6393.79 430.628   1
   4  12   6 19236.0 488.191  -2
  -4 -12   6 19236.0 488.191   1
   4  12   5 9474.87 613.310  -2
  -4 -12   5 9474.87 613.310   1
   4  12   4 3135.39 507.761  -2
  -4 -12   4 3135.39 507.761   1
   4  12   3 13771.8 567.884  -2
  -4 -12   3 13771.8 567.884   1
   4  12   2 2739.82 508.998  -2
  -4 -12   2 2739.82 508.998   1
   4  12   1 7128.70 584.083  -2
  -4 -12   1 7128.70 584.083   1
   4  12   0 868.018 490.248  -2
  -4 -12   0 868.018 490.248   1
   4  12  -1 7513.62 834.987  -2
  -4 -12  -1 7513.62 834.987   1
   4  12  -2 1552.59 869.719  -2
  -4 -12  -2 1552.59 869.719   1
   4  12  -3 14428.9 926.156  -2
  -4 -12  -3 14428.9 926.156   1
   4  12  -4 1664.14 825.065  -2
  -4 -12  -4 1664.14 825.065   1
   4  12  -5 9415.26 810.666  -2
  -4 -12  -5 9415.26 810.666   1
   4  12  -6 15616.4 1188.20  -2
  -4 -12  -6 15616.4 1188.20   1
  -4 -12   7 6866.87 723.223  -2
   4  12   7 6866.87 723.223   1
   4  12   8 2316.80 557.862   1
   4  12   9 305.107 458.445   1
  -4 -12 -10 966.716 403.340   1
   4  12  11 1389.97 361.235   1
   4  12  12 50.9268 497.078   1
  -3 -12  12 1159.40 302.635  -2
   4  12  12 1159.40 302.635   1
   4  12  13 438.849 426.054   1
   5  13  11 3985.59 409.922  -2
  -4 -13  11 3985.59 409.922   1
  -4 -13  10 1149.93 223.145   1
   5  13  10 3553.24 464.315  -2
  -4 -13  10 3553.24 464.315   1
  -4 -13   9 829.283 246.346   1
  -4 -13   8 1243.93 442.886   1
   4  13   8 1371.90 505.107  -2
  -4 -13   8 1371.90 505.107   1
   4  13   7 22724.2 507.167  -2
  -4 -13   7 22724.2 507.167   1
   4  13   6 5335.62 385.430  -2
  -4 -13   6 5335.62 385.430   1
   4  13   5 5415.83 387.804  -2
  -4 -13   5 5415.83 387.804   1
   4  13   4 8773.66 413.971  -2
  -4 -13   4 8773.66 413.971   1
   4  13   3 13200.5 538.027  -2
  -4 -13   3 13200.5 538.027   1
   4  13   2 2818.21 481.985  -2
  -4 -13   2 2818.21 481.985   1
   4  13   1 17440.9 564.944  -2
  -4 -13   1 17440.9 564.944   1
   4  13   0 4045.98 477.839  -2
  -4 -13   0 4045.98 477.839   1
   4  13  -1 16921.1 723.362  -2
  -4 -13  -1 16921.1 723.362   1
   4  13  -2 3416.56 624.094  -2
  -4 -13  -2 3416.56 624.094   1
   4  13  -3 11595.5 631.835  -2
  -4 -13  -3 11595.5 631.835   1
   4  13  -4 8626.62 601.476  -2
  -4 -13  -4 8626.62 601.476   1
   4  13  -5 4247.82 531.336  -2
  -4 -13  -5 4247.82 531.336   1
  -4 -13   6 4828.27 684.833  -2
   4  13   6 4828.27 684.833   1
   4  13   7 16998.0 739.837   1
   4  13  -7 15924.8 1003.48  -2
  -4 -13  -7 15924.8 1003.48   1
   4  13   8 75.5766 459.929   1
   4  13   9 5314.51 413.696   1
   4  13  10 1970.87 335.358   1
   4  13  11 459.149 175.479   1
  -4 -14   9 1793.63 206.075   1
  -4 -14   8 1374.31 315.905   1
   4  14   8 4430.52 408.752  -2
  -4 -14   8 4430.52 408.752   1
   4  14   7 6197.48 348.478  -2
  -4 -14   7 6197.48 348.478   1
   4  14   6 2536.40 351.179  -2
  -4 -14   6 2536.40 351.179   1
   4  14   5 8342.30 658.686  -2
  -4 -14   5 8342.30 658.686   1
   4  14   4 3929.63 678.405  -2
  -4 -14   4 3929.63 678.405   1
   4  14   3 2400.62 669.228  -2
  -4 -14   3 2400.62 669.228   1
   4  14   2 10215.0 506.743  -2
  -4 -14   2 10215.0 506.743   1
   4  14   1 2618.42 411.187  -2
  -4 -14   1 2618.42 411.187   1
   4  14   0 17158.1 667.286  -2
  -4 -14   0 17158.1 667.286   1
   4  14  -1 2832.21 553.714  -2
  -4 -14  -1 2832.21 553.714   1
   4  14  -2 8995.09 577.259  -2
  -4 -14  -2 8995.09 577.259   1
   4  14  -3 2665.54 489.111  -2
  -4 -14  -3 2665.54 489.111   1
  -4 -14   4 4307.50 418.484  -2
   4  14   4 4307.50 418.484   1
  -4 -14   5 8456.97 648.606  -2
   4  14   5 8456.97 648.606   1
  -4 -14   6 3024.41 604.628  -2
   4  14   6 3024.41 604.628   1
   4  14   7 2843.55 526.348   1
   4  14  -7 4617.75 765.892  -2
  -4 -14  -7 4617.75 765.892   1
   4  14   8 1658.06 359.038   1
   4  14   9 1081.53 269.628   1
   4  15   6 7360.75 492.909  -2
  -4 -15   6 7360.75 492.909   1
   4  15   5 3927.24 501.517  -2
  -4 -15   5 3927.24 501.517   1
   4  15   4 4185.04 536.105  -2
  -4 -15   4 4185.04 536.105   1
   4  15   3 5392.31 562.521  -2
  -4 -15   3 5392.31 562.521   1
   4  15   2 1826.88 559.197  -2
  -4 -15   2 1826.88 559.197   1
   4  15   1 9856.65 608.291  -2
  -4 -15   1 9856.65 608.291   1
   4  15   0 602.535 501.073  -2
  -4 -15   0 602.535 501.073   1
   4  15  -1 9437.13 575.539  -2
  -4 -15  -1 9437.13 575.539   1
  -4 -15   2 1979.75 408.466  -2
   4  15   2 1979.75 408.466   1
  -4 -15   3 3890.66 372.640  -2
   4  15   3 3890.66 372.640   1
  -4 -15   4 2813.32 747.763  -2
   4  15   4 2813.32 747.763   1
  -4 -15   5 3082.52 627.578  -2
   4  15   5 3082.52 627.578   1
   4  15   6 3720.99 664.090   1
  -4 -16  -1 1382.01 549.790  -2
   4  16  -1 1382.01 549.790   1
  -4 -16   0 10645.9 628.221  -2
   4  16   0 10645.9 628.221   1
  -4 -16   1 1573.28 584.454  -2
   4  16   1 1573.28 584.454   1
   5 -12  -3 131.959 254.583   1
  -5  12  -2 4060.06 423.825  -2
   5 -12  -2 4060.06 423.825   1
  -5  12  -1 786.381 404.630  -2
   5 -12  -1 786.381 404.630   1
  -5  12   0 1938.20 299.945  -2
   5 -12   0 1938.20 299.945   1
   5 -12  -1 73.9621 241.677  -2
  -5  12  -1 73.9621 241.677   1
   5 -12  -2 4189.29 520.928  -2
  -5  12  -2 4189.29 520.928   1
  -5  12  -3-90.4905 240.328   1
  -5  12  -4 4716.94 372.157   1
   5 -11  -7 800.562 275.765   1
   5 -11  -6 2337.95 330.760   1
   5 -11  -5 7198.15 273.467   1
   5 -11  -4 387.710 260.889   1
   5 -11  -3 11158.9 327.650   1
  -5  11  -2 359.308 279.288  -2
   5 -11  -2 359.308 279.288   1
  -5  11  -1 9461.80 370.315  -2
   5 -11  -1 9461.80 370.315   1
  -5  11   0 337.793 279.636  -2
   5 -11   0 337.793 279.636   1
  -5  11   1 9351.47 497.444  -2
   5 -11   1 9351.47 497.444   1
  -5  11   2 264.454 422.640  -2
   5 -11   2 264.454 422.640   1
   5 -11   3 5699.80 231.308   1
   5 -11   4 190.887 189.550   1
   5 -11   5 3674.47 292.823   1
   5 -11   6 140.076 255.305   1
   5 -11   7 1250.90 300.205   1
   5 -11   8 951.999 255.943   1
   5 -10  -9 2996.05 212.681   1
   5 -10  -8 329.236 242.013   1
   5 -10  -7 4147.01 229.778   1
   5 -10  -6 1756.56 242.672   1
   5 -10  -5 2279.46 265.293   1
   5 -10  -4 6679.65 381.732   1
   5 -10  -3 909.856 480.986   1
   5 -10   3 224.725 506.312  -2
  -5  10   3 224.725 506.312   1
  -5  10  -2 10403.8 466.384  -2
   5 -10  -2 10403.8 466.384   1
  -5  10  -1 2780.90 448.271  -2
   5 -10  -1 2780.90 448.271   1
  -5  10   0 888.464 329.709  -2
   5 -10   0 888.464 329.709   1
  -5  10   1 3191.77 416.695  -2
   5 -10   1 3191.77 416.695   1
  -5  10   2 10673.5 610.761  -2
   5 -10   2 10673.5 610.761   1
  -5  10   3 144.228 427.061  -2
   5 -10   3 144.228 427.061   1
   5 -10   4 2979.17 337.080   1
   5 -10   5 125.652 278.162   1
   5 -10   6 43.0004 276.738   1
   5 -10   7 1068.30 272.159   1
   5 -10   8 994.201 245.015   1
   5 -10   9 2205.54 378.888   1
   5 -10  10 231.625 298.453   1
  -5   9  11-102.578 310.095   1
  -5   9  10 819.535 376.584   1
  -5   9   9 834.896 289.795   1
   5  -9  -8 82.9767 237.010   1
   5  -9  -7 67.0451 322.626   1
   5  -9  -6 331.484 368.947   1
   5  -9  -5 2331.16 407.207   1
   5  -9  -4 270.127 414.305   1
  -5   9  -3 4720.31 530.164  -2
   5  -9  -3 4720.31 530.164   1
  -5   9  -2 11600.4 573.311  -2
   5  -9  -2 11600.4 573.311   1
  -5   9  -1 2625.41 538.014  -2
   5  -9  -1 2625.41 538.014   1
  -5   9   0 1778.17 520.297  -2
   5  -9   0 1778.17 520.297   1
  -5   9   1 2551.26 498.130  -2
   5  -9   1 2551.26 498.130   1
  -5   9   2 9408.25 488.411  -2
   5  -9   2 9408.25 488.411   1
  -5   9   3 4342.46 635.948  -2
   5  -9   3 4342.46 635.948   1
   5  -9   4 2523.15 297.886   1
   5  -9   5 15.0090 273.588   1
   5  -9   6 2092.34 389.513   1
   5  -9   7 1237.11 364.354   1
   5  -9   8 4628.81 372.087   1
   5  -9   9 2802.55 261.232   1
   5  -9  10 4151.16 296.330   1
   5  -9  11 1145.53 197.384   1
   5  -9  12 1078.63 185.500   1
  -5   8  13-98.6385 261.727   1
  -5   8  12 392.510 359.055   1
  -5   8  11 414.446 257.470   1
  -5   8  10 2436.05 317.324   1
  -5   8   9 3502.18 379.028   1
   5  -8  -8 602.271 333.791   1
   5  -8  -7 3311.04 413.054   1
   5  -8  -6 480.332 564.640   1
   5  -8  -5 2239.49 641.059   1
   5  -8  -4 2666.21 712.465   1
  -5   8  -3 11042.3 1145.68  -2
   5  -8  -3 11042.3 1145.68   1
  -5   8  -2 4009.64 846.599  -2
   5  -8  -2 4009.64 846.599   1
  -5   8  -1 29363.2 780.605  -2
   5  -8  -1 29363.2 780.605   1
  -5   8   0 9019.39 528.920  -2
   5  -8   0 9019.39 528.920   1
  -5   8   1 27925.6 708.359  -2
   5  -8   1 27925.6 708.359   1
  -5   8   2 3737.75 526.802  -2
   5  -8   2 3737.75 526.802   1
   5  -8   3 6674.39 563.806   1
  -5   8   3 11616.9 508.319  -2
   5  -8   3 11616.9 508.319   1
   5  -8   4 757.215 353.299   1
   5  -8   5 3548.98 353.502   1
   5  -8   6 1414.33 470.994   1
   5  -8   7 4390.07 483.898   1
   5  -8   8 1641.32 299.182   1
   5  -8   9 4304.11 296.941   1
   5  -8  10 971.089 285.084   1
   5  -8  11 662.158 218.924   1
   5  -8  12 2395.70 239.658   1
   5  -8  13 375.274 151.211   1
  -5   7  14 363.677 291.070   1
  -5   7  13 1619.85 290.559   1
  -5   7  12 231.543 262.051   1
   5  -7 -11 3703.32 324.264   1
   5  -7 -10 115.238 350.059   1
   5  -7  -9 1536.29 320.110   1
  -5   7   8 4980.72 329.519   1
   5  -7  -7 2083.23 536.131   1
   5  -7  -6 12615.7 679.595   1
   5  -7  -5 929.384 615.217   1
   5  -7  -4 5663.06 789.057   1
  -5   7  -3 5361.55 1229.53  -2
   5  -7  -3 5361.55 1229.53   1
  -5   7  -2 25895.5 1448.66  -2
   5  -7  -2 25895.5 1448.66   1
  -5   7  -1 7643.44 1175.02  -2
   5  -7  -1 7643.44 1175.02   1
  -5   7   0 111545. 794.733  -2
   5  -7   0 111545. 794.733   1
  -5   7   1 5272.09 586.858  -2
   5  -7   1 5272.09 586.858   1
  -5   7   2 25895.6 662.397  -2
   5  -7   2 25895.6 662.397   1
  -5   7   3 5352.39 451.717  -2
   5  -7   3 5352.39 451.717   1
   5  -7   4 3750.81 423.587   1
   5  -7   5 5683.71 404.825   1
   5  -7   6 2169.12 563.871   1
   5  -7   7 2816.74 354.794   1
  -5   7  -8 3582.88 353.471   1
  -5   7  -9 2390.80 317.119   1
   5  -7  10 937.623 292.764   1
   5  -7  11 4111.15 260.358   1
   5  -7  12 1328.85 211.279   1
   5  -7  13 3552.00 190.203   1
   5  -7  14-31.5667 133.862   1
  -5   6  14 2175.81 242.771   1
  -5   6  13 1005.87 376.621   1
  -5   6  12 1500.44 362.651   1
   5  -6 -11 2097.35 351.123   1
   5  -6 -10 1829.28 392.043   1
  -5   6   9 5903.24 441.075   1
  -5   6   8 3008.39 394.625   1
   5  -6  -7 16201.7 683.717   1
   5  -6  -6 1904.88 618.145   1
   5  -6  -5 17199.0 698.107   1
   5  -6  -4 296.125 608.971   1
   5  -6  -3 12863.0 1988.16   1
  -5   6  -3 26819.7 1325.46  -2
   5  -6  -3 26819.7 1325.46   1
  -5   6  -2 13281.4 1190.84  -2
   5  -6  -2 13281.4 1190.84   1
   5  -6   1 110102. 1837.03  -2
  -5   6   1 110102. 1837.03   1
   5  -6   0 4554.59 910.573  -2
  -5   6   0 4554.59 910.573   1
  -5   6   1 103360. 1104.56  -2
   5  -6   1 103360. 1104.56   1
  -5   6   2 11281.1 485.562  -2
   5  -6   2 11281.1 485.562   1
  -5   6   3 25126.0 506.176  -2
   5  -6   3 25126.0 506.176   1
   5  -6   4 7576.28 418.031   1
   5  -6   5 3133.30 375.480   1
  -5   6  -6 6014.28 522.626   1
   5  -6   7 1127.81 363.953   1
   5  -6   8 531.101 306.343   1
   5  -6   9 351.087 272.806   1
   5  -6  10 442.206 290.370   1
   5  -6  11 1860.03 312.208   1
   5  -6  12 1095.86 253.704   1
   5  -6  13 652.411 191.079   1
   5  -6  14 388.424 178.094   1
   5  -6  15 65.5894 157.877   1
   5  -6  16 270.824 242.019   1
  -4   6  16 1097.13 322.441  -2
   5  -6  16 1097.13 322.441   1
  -5   5  15 1954.53 316.459   1
  -5   5  14 1262.21 240.333   1
  -5   5  13 1336.70 281.198   1
  -5   5  12 2624.50 349.888   1
  -5   5  11 1385.56 452.235   1
   5  -5 -10 1549.81 413.192   1
  -5   5   9 2504.99 446.258   1
   5  -5  -8 5694.62 601.243   1
   5  -5  -7 7537.91 551.696   1
   5  -5  -6 16278.9 639.428   1
   5  -5  -5 1151.32 562.841   1
   5  -5  -4 11935.0 652.366   1
   5  -5  -3 1319.98 1143.80   1
  -5   5  -3 2358.06 1085.40  -2
   5  -5  -3 2358.06 1085.40   1
  -5   5  -2 4229.06 1998.02  -2
   5  -5  -2 4229.06 1998.02   1
   5  -5   1 382.900 1923.35  -2
  -5   5   1 382.900 1923.35   1
   5  -5   0 3357.78 1892.37  -2
  -5   5   0 3357.78 1892.37   1
   5  -5  -1 146.178 1063.47  -2
  -5   5  -1 146.178 1063.47   1
  -5   5   2 3716.70 1903.85  -2
   5  -5   2 3716.70 1903.85   1
  -5   5   3 781.944 1032.52  -2
   5  -5   3 781.944 1032.52   1
   5  -5   4 1638.99 430.504   1
  -5   5  -5 10158.0 517.428   1
  -5   5  -6 1141.13 450.256   1
   5  -5   7 480.237 298.804   1
   5  -5   8 2266.02 321.584   1
   5  -5   9 25.5098 306.417   1
   5  -5  10 2727.09 318.162   1
   5  -5  11-87.7993 220.114   1
   5  -5  12 10615.0 258.733   1
   5  -5  13 352.606 199.663   1
   5  -5  14 547.402 200.432   1
   5  -5  15 48.4084 491.037   1
  -4   5  15 2097.23 331.415  -2
   5  -5  15 2097.23 331.415   1
   5  -5  16 551.519 366.246   1
  -4   5  16 2761.04 434.500  -2
   5  -5  16 2761.04 434.500   1
   6  -4  16 2728.12 407.740  -2
  -5   4  16 2728.12 407.740   1
  -5   4  15-314.260 649.476   1
   6  -4  15 854.322 616.953  -2
  -5   4  15 854.322 616.953   1
  -5   4  14 506.196 277.186   1
  -5   4  13 113.939 331.784   1
  -5   4  12 4253.26 378.302   1
  -5   4  11 472.702 463.515   1
  -5   4  10-233.045 540.374   1
  -5   4   9 300.601 329.141   1
   5  -4  -8 420.919 487.021   1
   5  -4  -7 49.6894 461.254   1
   5  -4  -6 129.123 455.334   1
   5  -4  -5 104.718 932.709   1
   5  -4  -4 16164.5 1084.70   1
   5  -4  -3-867.810 1148.81   1
   5  -4   3 6888.54 1752.13  -2
  -5   4   3 6888.54 1752.13   1
  -5   4  -2 10722.2 1193.83  -2
   5  -4  -2 10722.2 1193.83   1
  -5   4  -1 43061.3 1764.41  -2
   5  -4  -1 43061.3 1764.41   1
   5  -4   0 2249.49 875.968  -2
  -5   4   0 2249.49 875.968   1
   5  -4  -1 37835.1 1850.02  -2
  -5   4  -1 37835.1 1850.02   1
   5  -4  -2 12331.0 1096.89  -2
  -5   4  -2 12331.0 1096.89   1
  -5   4  -3 4757.56 1034.22   1
   5  -4  -3 5688.16 1462.55  -2
  -5   4  -3 5688.16 1462.55   1
  -5   4  -4 29300.6 1178.75   1
   5  -4   5 13738.1 705.338   1
  -5   4  -6 14115.1 469.612   1
   5  -4   7 17851.9 350.420   1
   5  -4   8 607.640 282.047   1
   5  -4   9 12953.3 311.988   1
   5  -4  10 4432.03 273.408   1
   5  -4  11 2881.67 243.781   1
   5  -4  12 341.654 223.990   1
   5  -4  13 1566.26 189.717   1
   5  -4  14 995.968 192.147   1
   5  -4  15 542.287 612.304   1
  -4   4  15 2373.53 344.269  -2
   5  -4  15 2373.53 344.269   1
  -4   4  16 3905.96 317.574  -2
   5  -4  16 3905.96 317.574   1
  -4   4  17 2608.80 321.430  -2
   5  -4  17 2608.80 321.430   1
   6  -3  17 215.385 343.941  -2
  -5   3  17 215.385 343.941   1
   6  -3  16 577.537 316.989  -2
  -5   3  16 577.537 316.989   1
  -5   3  15 208.760 543.210   1
   6  -3  15 234.896 571.626  -2
  -5   3  15 234.896 571.626   1
  -5   3  14 1101.19 289.381   1
   6  -3  14 3203.54 706.382  -2
  -5   3  14 3203.54 706.382   1
  -5   3  13 6104.32 345.465   1
  -5   3  12 160.741 356.634   1
  -5   3  11 6320.65 481.610   1
   5  -3 -10 9211.35 490.721   1
   5  -3  -9 6179.84 479.141   1
  -5   3   8 242.289 448.304   1
   5  -3  -7 6380.27 827.499   1
  -5   3   6 35.3683 836.201   1
   5  -3  -5 47443.3 1251.45   1
   5  -3  -4 102.127 670.269   1
  -5   3   3 70260.0 1203.48   1
  -5   3  -2 26068.8 1161.66  -2
   5  -3  -2 26068.8 1161.66   1
  -5   3  -1 26023.3 1115.67  -2
   5  -3  -1 26023.3 1115.67   1
   5  -3   0 8988.61 1224.30  -2
  -5   3   0 8988.61 1224.30   1
   5  -3  -1 28136.7 1105.11  -2
  -5   3  -1 28136.7 1105.11   1
  -5   3   2 26176.7 1124.20  -2
   5  -3   2 26176.7 1124.20   1
  -5   3  -3 24442.6 728.721   1
   5  -3  -3 106985. 1909.25  -2
  -5   3  -3 106985. 1909.25   1
  -5   3  -4 4459.13 472.338   1
   5  -3   5 22706.0 715.989   1
  -5   3  -6 11381.1 805.196   1
  -5   3  -7 933.336 765.650   1
   5  -3   8 21338.3 310.576   1
   5  -3   9 1312.22 256.457   1
   5  -3  10 15538.1 303.277   1
  -5   3 -11 1070.48 229.299   1
   5  -3  12 610.318 225.134   1
   5  -3  13 23.7094 210.272   1
   5  -3  14 474.414 302.814   1
   4  -3 -14 1316.63 377.747  -2
  -5   3 -14 1316.63 377.747   1
  -4   3  15 1198.20 293.519  -2
   5  -3  15 1198.20 293.519   1
  -4   3  16 854.840 390.969  -2
   5  -3  16 854.840 390.969   1
  -4   3  17 1241.97 288.383  -2
   5  -3  17 1241.97 288.383   1
  -4   3  18 329.142 246.768  -2
   5  -3  18 329.142 246.768   1
   6  -2  17 996.512 314.208  -2
  -5   2  17 996.512 314.208   1
   6  -2  16 376.146 367.226  -2
  -5   2  16 376.146 367.226   1
  -5   2  15 2982.12 679.616   1
   6  -2  15 4343.03 541.361  -2
  -5   2  15 4343.03 541.361   1
  -5   2  14 74.4405 385.479   1
   6  -2  14 407.515 532.333  -2
  -5   2  14 407.515 532.333   1
  -5   2  13 2515.68 361.612   1
  -5   2  12 3219.71 374.772   1
  -5   2  11 5859.80 442.306   1
  -5   2  10 10667.3 540.622   1
  -5   2   9 1653.60 414.565   1
   5  -2  -8 8984.52 474.161   1
   5  -2  -7 1306.76 619.308   1
   5  -2  -6 15533.0 822.379   1
   5  -2  -5 1484.88 542.481   1
   5  -2  -4 37983.8 769.242   1
   5  -2  -3 36.8932 550.137   1
  -5   2  -2 28594.0 922.988  -2
   5  -2  -2 28594.0 922.988   1
  -5   2  -1 48603.5 1152.10  -2
   5  -2  -1 48603.5 1152.10   1
  -5   2   0 125332. 1494.29  -2
   5  -2   0 125332. 1494.29   1
   5  -2  -1 47656.1 928.000  -2
  -5   2  -1 47656.1 928.000   1
   5  -2  -2 34548.0 881.687  -2
  -5   2  -2 34548.0 881.687   1
  -5   2  -3 25169.0 568.643   1
  -5   2  -4 4491.43 465.141   1
  -5   2  -5 1789.38 461.465   1
  -5   2  -6 1369.97 581.940   1
  -5   2  -7 14181.6 840.162   1
   5  -2   8 3450.56 742.463   1
   5  -2   9 26711.9 342.616   1
   5  -2  10 1574.41 212.107   1
   5  -2  11 5104.62 233.104   1
   5  -2  12 87.6198 207.560   1
   5  -2  13 190.328 210.683   1
   5  -2  14 1934.51 810.365   1
  -4   2  14 2929.31 345.546  -2
   5  -2  14 2929.31 345.546   1
  -4   2  15 555.053 276.449  -2
   5  -2  15 555.053 276.449   1
  -4   2  16 4663.63 386.141  -2
   5  -2  16 4663.63 386.141   1
  -4   2  17 479.370 334.056  -2
   5  -2  17 479.370 334.056   1
  -4   2  18 390.011 206.851  -2
   5  -2  18 390.011 206.851   1
   6  -1  17 1406.85 379.325  -2
  -5   1  17 1406.85 379.325   1
   6  -1  16 157.489 488.885  -2
  -5   1  16 157.489 488.885   1
   6  -1  15 1444.36 526.345  -2
  -5   1  15 1444.36 526.345   1
  -5   1  14 883.151 517.036   1
   6  -1  14 9300.50 630.285  -2
  -5   1  14 9300.50 630.285   1
  -5   1  13 1890.12 320.333   1
  -5   1  12 2182.93 374.787   1
  -5   1  11 2796.18 398.459   1
   5  -1 -10 5003.25 440.611   1
   5  -1  -9 17627.5 456.401   1
   5  -1  -8 5831.51 667.525   1
   5  -1  -7 6747.96 646.397   1
   5  -1  -6 3473.75 681.208   1
   5  -1  -5 30134.0 903.698   1
   5  -1  -4-65.3521 607.632   1
   5  -1  -3 24335.8 675.160   1
  -5   1  -2 42401.1 930.615  -2
   5  -1  -2 42401.1 930.615   1
  -5   1  -1 32254.8 782.259  -2
   5  -1  -1 32254.8 782.259   1
   5  -1   0 41653.5 945.872  -2
  -5   1   0 41653.5 945.872   1
   5  -1  -1 33554.6 819.869  -2
  -5   1  -1 33554.6 819.869   1
   5  -1  -2 44673.4 877.095  -2
  -5   1  -2 44673.4 877.095   1
  -5   1  -3 325.170 374.710   1
  -5   1  -4 9905.27 470.261   1
   5  -1   5 6521.94 401.450   1
  -5   1  -6 1310.43 468.839   1
  -5   1  -7 193.451 469.303   1
  -5   1  -8 6547.17 696.360   1
   5  -1   9 950.581 420.949   1
   5  -1  10 5969.27 224.009   1
   5  -1  11 2448.18 223.373   1
  -5   1 -12 396.085 228.283   1
   5  -1  13 4225.70 236.119   1
  -4   1  14 1184.29 350.038  -2
   5  -1  14 1184.29 350.038   1
  -4   1  15 69.2079 337.203  -2
   5  -1  15 69.2079 337.203   1
  -4   1  16 12.4554 295.619  -2
   5  -1  16 12.4554 295.619   1
  -4   1  17 323.706 339.649  -2
   5  -1  17 323.706 339.649   1
  -4   1  18 211.710 272.106  -2
   5  -1  18 211.710 272.106   1
   6   0  18 467.753 506.742  -2
  -5   0  18 467.753 506.742   1
  -5   0  17 433.769 203.226   1
   6   0  17 2154.38 432.588  -2
  -5   0  17 2154.38 432.588   1
   6   0  16 3362.31 356.954  -2
  -5   0  16 3362.31 356.954   1
   6   0  15 8937.08 417.055  -2
  -5   0  15 8937.08 417.055   1
  -5   0  14 4484.69 414.200   1
   6   0  14 3592.33 521.370  -2
  -5   0  14 3592.33 521.370   1
  -5   0  13 2482.87 280.961   1
  -5   0  12 461.110 279.356   1
  -5   0  11 4119.20 348.764   1
  -5   0  10 8950.49 401.379   1
   5   0  -9 1496.42 354.664   1
   5   0  -8 3009.42 584.330   1
  -5   0   7-30.6685 555.000   1
   5   0  -6 5730.47 565.647   1
   5   0  -5 795.004 555.987   1
   5   0  -4 6746.28 650.927   1
   5   0  -3 1326.97 562.325   1
  -5   0  -2 7844.28 757.291  -2
   5   0  -2 7844.28 757.291   1
   5   0   1 9826.32 973.116  -2
  -5   0   1 9826.32 973.116   1
  -5   0   0 39922.6 837.815  -2
   5   0   0 39922.6 837.815   1
   5   0  -1 9833.04 923.478  -2
  -5   0  -1 9833.04 923.478   1
  -5   0   2 6498.23 746.367  -2
   5   0   2 6498.23 746.367   1
  -5   0  -3 3249.28 350.831   1
  -5   0  -4 18908.7 466.227   1
  -5   0  -5 356.920 387.970   1
  -5   0  -6 15401.6 543.264   1
  -5   0  -7 172.737 416.989   1
  -5   0  -8 211.297 555.986   1
  -5   0  -9 1509.08 596.826   1
   5   0  10 9280.54 241.401   1
   5   0  11 206.635 216.524   1
   5   0  12 12548.2 247.558   1
   5   0  13 1263.98 444.879   1
  -4   0  13 16908.4 448.767  -2
   5   0  13 16908.4 448.767   1
  -4   0  14 7525.05 381.377  -2
   5   0  14 7525.05 381.377   1
  -4   0  15 929.439 339.336  -2
   5   0  15 929.439 339.336   1
  -4   0  16 1469.88 384.770  -2
   5   0  16 1469.88 384.770   1
  -4   0  17 2505.63 354.872  -2
   5   0  17 2505.63 354.872   1
   5   0  18 789.970 506.009   1
  -4   0  18 1387.51 286.955  -2
   5   0  18 1387.51 286.955   1
  -4   0  19 3599.32 294.674  -2
   5   0  19 3599.32 294.674   1
   6   1  18 169.434 600.123  -2
  -5  -1  18 169.434 600.123   1
   6   1  17 261.560 375.416  -2
  -5  -1  17 261.560 375.416   1
   6   1  16 1538.81 369.385  -2
  -5  -1  16 1538.81 369.385   1
   6   1  15 899.200 373.281  -2
  -5  -1  15 899.200 373.281   1
  -5  -1  14 98.7380 500.758   1
   6   1  14 2884.34 454.968  -2
  -5  -1  14 2884.34 454.968   1
  -5  -1  13 180.634 384.594   1
   6   1  13 1490.86 727.186  -2
  -5  -1  13 1490.86 727.186   1
   5   1 -12 652.229 357.679   1
  -5  -1  11 198.284 331.272   1
  -5  -1  10 2399.27 331.713   1
  -5  -1   9 756.509 393.401   1
   5   1  -8 2809.23 586.865   1
  -5  -1   7 1901.07 515.025   1
   5   1  -6 18452.0 569.795   1
  -5  -1   5 6672.55 516.206   1
   5   1  -4 20008.7 707.140   1
  -5  -1   3 29050.7 661.225   1
   5   1   2 23941.4 827.464  -2
  -5  -1   2 23941.4 827.464   1
  -5  -1  -1 46587.4 845.064  -2
   5   1  -1 46587.4 845.064   1
   5   1   0 166628. 882.813  -2
  -5  -1   0 166628. 882.813   1
   5   1  -1 48345.4 843.065  -2
  -5  -1  -1 48345.4 843.065   1
  -5  -1   2 28285.2 803.854  -2
   5   1   2 28285.2 803.854   1
  -5  -1  -3 51679.8 777.534   1
  -5  -1  -4 13402.7 517.036   1
  -5  -1  -5 104701. 882.083   1
  -5  -1  -6 11025.3 625.233   1
  -5  -1  -7 28813.5 672.457   1
  -5  -1  -8 17006.6 678.275   1
  -5  -1  -9 9386.03 787.306   1
   5   1  10 1504.89 243.641   1
   5   1  11 10567.1 260.543   1
   5   1  12-53.8900 218.867   1
   5   1  13 15204.4 466.405   1
  -4  -1  13 17414.3 447.682  -2
   5   1  13 17414.3 447.682   1
   4   1 -14 159.806 266.655  -2
  -5  -1 -14 159.806 266.655   1
  -4  -1  15 1547.38 285.632  -2
   5   1  15 1547.38 285.632   1
  -4  -1  16 2063.72 428.488  -2
   5   1  16 2063.72 428.488   1
  -4  -1  17 1711.80 342.386  -2
   5   1  17 1711.80 342.386   1
  -4  -1  18 419.741 218.097  -2
   5   1  18 419.741 218.097   1
  -4  -1  19 2341.32 714.730  -2
   5   1  19 2341.32 714.730   1
   6   2  18 810.368 343.914  -2
  -5  -2  18 810.368 343.914   1
   6   2  17 2319.78 458.279  -2
  -5  -2  17 2319.78 458.279   1
   6   2  16 8958.64 466.683  -2
  -5  -2  16 8958.64 466.683   1
   6   2  15 2081.52 406.232  -2
  -5  -2  15 2081.52 406.232   1
   5   2 -14 1761.52 1461.93   1
   6   2  14 5366.45 445.122  -2
  -5  -2  14 5366.45 445.122   1
  -5  -2  13 7272.10 536.504   1
   6   2  13 7620.50 592.689  -2
  -5  -2  13 7620.50 592.689   1
  -5  -2  12 454.198 476.987   1
  -5  -2  11 10870.8 445.082   1
  -5  -2  10 274.127 391.850   1
   5   2  -9 24266.7 1151.26   1
  -5  -2   8 16380.4 769.733   1
  -5  -2   7 55684.9 840.076   1
  -5  -2   6 509.098 557.296   1
  -5  -2   5 62101.4 784.948   1
  -5  -2   4 12513.9 506.169   1
  -5  -2   3 69595.5 715.806   1
  -5  -2  -2 25399.4 951.655  -2
   5   2  -2 25399.4 951.655   1
   5   2   1 209703. 1545.35  -2
  -5  -2   1 209703. 1545.35   1
   5   2   0 111438. 780.535  -2
  -5  -2   0 111438. 780.535   1
   5   2  -1 204883. 1462.95  -2
  -5  -2  -1 204883. 1462.95   1
   5   2  -2 24701.1 791.946  -2
  -5  -2  -2 24701.1 791.946   1
  -5  -2  -3 16935.0 655.360   1
  -5  -2  -4 39835.1 616.032   1
  -5  -2  -5 12657.1 459.195   1
   5   2   6 22998.8 687.409   1
  -5  -2  -7 579.540 489.572   1
   5   2   8 6630.25 550.471   1
  -5  -2  -9 6775.90 742.236   1
   5   2  10 767.762 238.523   1
   5   2  11 613.033 210.922   1
   5   2  12 2537.19 276.948   1
  -4  -2  12 3369.39 484.456  -2
   5   2  12 3369.39 484.456   1
   5   2  13 1385.99 615.802   1
  -4  -2  13 1869.42 300.331  -2
   5   2  13 1869.42 300.331   1
  -4  -2  14 1705.85 288.477  -2
   5   2  14 1705.85 288.477   1
  -4  -2  15 3626.37 289.804  -2
   5   2  15 3626.37 289.804   1
  -4  -2  16 6742.22 366.246  -2
   5   2  16 6742.22 366.246   1
  -4  -2  17 1870.48 434.879  -2
   5   2  17 1870.48 434.879   1
  -4  -2  18 804.995 308.475  -2
   5   2  18 804.995 308.475   1
  -4  -2  19 1459.70 751.754  -2
   5   2  19 1459.70 751.754   1
  -5  -3  18 261.618 481.834   1
   6   3  18 164.881 435.973  -2
  -5  -3  18 164.881 435.973   1
   6   3  17 3331.48 489.583  -2
  -5  -3  17 3331.48 489.583   1
   6   3  16 1251.60 459.746  -2
  -5  -3  16 1251.60 459.746   1
   6   3  15 8862.85 503.206  -2
  -5  -3  15 8862.85 503.206   1
  -6  -3 -14 2905.32 439.995  -2
   5   3 -14 2905.32 439.995   1
  -5  -3  13 3582.91 558.542   1
   6   3  13 6424.20 582.749  -2
  -5  -3  13 6424.20 582.749   1
  -5  -3  12 8902.52 343.083   1
  -5  -3  11-13.5085 444.559   1
  -5  -3  10 7614.69 479.903   1
  -5  -3   9 95.4957 642.198   1
  -5  -3   8 13306.9 956.757   1
   5   3  -7 3919.61 596.042   1
  -5  -3   6 7093.39 538.215   1
  -5  -3   5 5003.15 456.535   1
   5   3  -4 35658.9 659.616   1
   5   3  -3 34203.9 734.471   1
  -5  -3  -3 65554.1 2229.49  -2
   5   3  -3 65554.1 2229.49   1
  -5  -3  -2 20563.1 914.871  -2
   5   3  -2 20563.1 914.871   1
   5   3   1 18104.3 713.286  -2
  -5  -3   1 18104.3 713.286   1
  -5  -3   0 1056.33 423.893  -2
   5   3   0 1056.33 423.893   1
  -5  -3   1 18504.7 805.208  -2
   5   3   1 18504.7 805.208   1
   5   3  -2 23406.1 800.198  -2
  -5  -3  -2 23406.1 800.198   1
  -5  -3  -3 30931.5 739.159   1
  -5  -3   3 68316.5 2224.53  -2
   5   3   3 68316.5 2224.53   1
  -5  -3  -4 1125.09 458.491   1
  -5  -3  -5 41089.0 787.061   1
  -5  -3  -6 147.117 446.305   1
  -5  -3  -7 946.608 429.772   1
  -5  -3  -8 16937.7 751.076   1
  -5  -3  -9 526.311 546.718   1
   5   3  10 18005.8 280.182   1
   5   3  11 2858.57 206.651   1
  -5  -3 -12 2440.14 296.514   1
  -4  -3  12 2654.94 426.329  -2
   5   3  12 2654.94 426.329   1
   5   3  13-77.0448 530.837   1
  -4  -3  13 2509.02 318.026  -2
   5   3  13 2509.02 318.026   1
  -4  -3  14 4833.76 290.442  -2
   5   3  14 4833.76 290.442   1
  -4  -3  15 5128.90 331.803  -2
   5   3  15 5128.90 331.803   1
  -4  -3  16 3339.79 389.130  -2
   5   3  16 3339.79 389.130   1
  -4  -3  17 1883.69 339.634  -2
   5   3  17 1883.69 339.634   1
  -4  -3  18 402.254 570.556  -2
   5   3  18 402.254 570.556   1
  -5  -4  18 92.7085 426.940   1
   6   4  18 3137.52 465.707  -2
  -5  -4  18 3137.52 465.707   1
   6   4  17 180.089 475.636  -2
  -5  -4  17 180.089 475.636   1
   6   4  16 2249.37 579.458  -2
  -5  -4  16 2249.37 579.458   1
   6   4  15 2738.87 540.048  -2
  -5  -4  15 2738.87 540.048   1
  -5  -4  14 523.309 718.172   1
   6   4  14 1418.57 475.806  -2
  -5  -4  14 1418.57 475.806   1
  -5  -4  13 9275.01 848.408   1
   6   4  13 13239.7 605.876  -2
  -5  -4  13 13239.7 605.876   1
  -5  -4  12 3119.20 637.194   1
   6   4  12 10520.3 731.844  -2
  -5  -4  12 10520.3 731.844   1
  -5  -4  11 6453.51 504.433   1
  -5  -4  10 2957.55 409.846   1
   5   4  -9 1379.17 388.403   1
   5   4  -8 5308.60 796.890   1
  -5  -4   7 2313.52 674.495   1
  -5  -4   6 990.940 536.255   1
   5   4  -5 21834.2 580.929   1
   5   4  -4 44087.5 709.041   1
  -5  -4  -3 23041.4 771.381  -2
   5   4  -3 23041.4 771.381   1
  -5  -4  -2 46797.6 867.051  -2
   5   4  -2 46797.6 867.051   1
   5   4   1 40588.5 883.676  -2
  -5  -4   1 40588.5 883.676   1
   5   4   0 25321.6 776.905  -2
  -5  -4   0 25321.6 776.905   1
  -5  -4   1 36412.9 914.457  -2
   5   4   1 36412.9 914.457   1
   5   4  -2 50990.3 841.360  -2
  -5  -4  -2 50990.3 841.360   1
  -5  -4  -3 10819.4 656.750   1
   5   4  -3 22039.2 1160.26  -2
  -5  -4  -3 22039.2 1160.26   1
  -5  -4  -4 6885.78 501.000   1
  -5  -4  -5-84.7399 474.078   1
  -5  -4  -6 7120.57 494.422   1
  -5  -4  -7 6756.12 492.525   1
  -5  -4  -8 442.589 513.149   1
  -5  -4  -9 17431.4 822.677   1
   5   4  10-98.3220 210.576   1
   5   4  11 1811.46 258.055   1
  -4  -4  11 7297.01 555.686  -2
   5   4  11 7297.01 555.686   1
   5   4  12 807.345 395.696   1
  -4  -4  12 9496.40 411.928  -2
   5   4  12 9496.40 411.928   1
   5   4  13-63.9998 509.310   1
  -4  -4  13-19.6461 305.722  -2
   5   4  13-19.6461 305.722   1
  -5  -4 -14 2262.45 2069.89   1
  -4  -4  14 9890.97 402.575  -2
   5   4  14 9890.97 402.575   1
  -4  -4  15 347.192 308.505  -2
   5   4  15 347.192 308.505   1
  -4  -4  16 4958.31 373.873  -2
   5   4  16 4958.31 373.873   1
  -4  -4  17 844.162 376.766  -2
   5   4  17 844.162 376.766   1
   5   4  18 216.182 530.818   1
  -4  -4  18 1949.93 866.110  -2
   5   4  18 1949.93 866.110   1
  -5  -5  18 1972.09 293.220   1
  -5  -5  17 113.450 459.919   1
   6   5  17 1990.50 667.919  -2
  -5  -5  17 1990.50 667.919   1
  -5  -5  16 905.531 393.224   1
   6   5  16 282.639 594.545  -2
  -5  -5  16 282.639 594.545   1
   6   5  15 2484.84 440.072  -2
  -5  -5  15 2484.84 440.072   1
   6   5  14 3536.13 484.526  -2
  -5  -5  14 3536.13 484.526   1
   6   5  13 5510.62 619.328  -2
  -5  -5  13 5510.62 619.328   1
  -5  -5  12 2593.27 458.974   1
  -5  -5  11 1527.97 618.764   1
   5   5 -10 11468.7 616.658   1
  -5  -5   9 2031.95 509.185   1
   5   5  -8 60.5374 838.934   1
   5   5  -7 3816.91 675.862   1
   5   5  -6 826.364 603.560   1
  -5  -5   5 12693.1 558.249   1
   5   5  -4 882.636 483.984   1
  -5  -5  -3 5788.26 685.021  -2
   5   5  -3 5788.26 685.021   1
   5   5   2 84116.4 1135.67  -2
  -5  -5   2 84116.4 1135.67   1
  -5  -5  -1 4120.53 610.198  -2
   5   5  -1 4120.53 610.198   1
  -5  -5   0 126389. 1251.46  -2
   5   5   0 126389. 1251.46   1
   5   5  -1 3369.40 1059.90  -2
  -5  -5  -1 3369.40 1059.90   1
   5   5  -2 70938.4 1146.25  -2
  -5  -5  -2 70938.4 1146.25   1
   5   5  -3 6826.86 671.727  -2
  -5  -5  -3 6826.86 671.727   1
  -5  -5  -4 7326.76 500.240   1
   5   5   5-109.296 512.214   1
  -5  -5  -6 53429.6 896.952   1
  -5  -5  -7 502.145 554.304   1
  -5  -5  -8 54507.5 911.764   1
  -5  -5  -9 3236.19 316.346   1
   5   5  10 12675.7 298.398   1
   5   5  11 3622.42 362.071   1
  -4  -5  11 15296.6 558.611  -2
   5   5  11 15296.6 558.611   1
  -5  -5 -12 1257.61 1840.22   1
  -4  -5  12 7709.91 426.151  -2
   5   5  12 7709.91 426.151   1
  -5  -5 -13 3905.83 2164.32   1
  -4  -5  13 19498.0 360.603  -2
   5   5  13 19498.0 360.603   1
  -4  -5  14 383.452 286.496  -2
   5   5  14 383.452 286.496   1
  -4  -5  15 5752.26 358.291  -2
   5   5  15 5752.26 358.291   1
  -4  -5  16 1910.09 363.206  -2
   5   5  16 1910.09 363.206   1
  -4  -5  17 1501.84 440.536  -2
   5   5  17 1501.84 440.536   1
   5   5  18 298.788 531.544   1
   6   6  17 645.095 666.424  -2
  -5  -6  17 645.095 666.424   1
  -5  -6  16-402.085 427.963   1
   6   6  16 198.765 321.849  -2
  -5  -6  16 198.765 321.849   1
   6   6  15 345.417 518.021  -2
  -5  -6  15 345.417 518.021   1
   6   6  14 1976.16 438.082  -2
  -5  -6  14 1976.16 438.082   1
   6   6  13 331.062 568.879  -2
  -5  -6  13 331.062 568.879   1
  -5  -6  12 3165.81 571.718   1
   6   6  12 6465.16 934.267  -2
  -5  -6  12 6465.16 934.267   1
  -5  -6  11 15.9355 401.315   1
  -5  -6  10 5144.13 557.484   1
  -5  -6   9 1372.58 513.182   1
  -5  -6   8 17777.3 449.719   1
   5   6  -7 16116.0 773.528   1
  -5  -6   6 36781.4 851.923   1
   5   6  -5 15485.3 575.532   1
   5   6  -4 16567.7 735.526   1
   5   6   4 14832.1 1824.31  -2
  -5  -6   4 14832.1 1824.31   1
   5   6   3 75274.1 1061.54  -2
  -5  -6   3 75274.1 1061.54   1
  -5  -6  -2 50244.1 1078.39  -2
   5   6  -2 50244.1 1078.39   1
   5   6   1 205011. 1663.12  -2
  -5  -6   1 205011. 1663.12   1
   5   6   0 64460.6 983.969  -2
  -5  -6   0 64460.6 983.969   1
   5   6  -1 198526. 1977.32  -2
  -5  -6  -1 198526. 1977.32   1
   5   6  -2 52795.8 1077.17  -2
  -5  -6  -2 52795.8 1077.17   1
   5   6  -3 64164.2 1249.68  -2
  -5  -6  -3 64164.2 1249.68   1
  -5  -6  -4 721.128 694.492   1
  -5  -6  -5 24070.3 907.132   1
  -5  -6  -6 662.451 772.507   1
  -5  -6  -7 32725.7 1118.32   1
   5   6   8 369.736 341.661   1
   5   6   9 25240.9 415.987   1
  -5  -6 -10 1474.56 419.231   1
  -4  -6  10 2731.31 798.699  -2
   5   6  10 2731.31 798.699   1
   5   6  11 7993.44 570.056   1
  -4  -6  11 10184.4 485.636  -2
   5   6  11 10184.4 485.636   1
  -4  -6  12 808.238 374.277  -2
   5   6  12 808.238 374.277   1
  -4  -6  13 1906.08 309.998  -2
   5   6  13 1906.08 309.998   1
  -4  -6  14 484.390 296.072  -2
   5   6  14 484.390 296.072   1
  -4  -6  15 49.3146 313.976  -2
   5   6  15 49.3146 313.976   1
  -4  -6  16 176.147 416.042  -2
   5   6  16 176.147 416.042   1
  -4  -6  17 955.756 487.676  -2
   5   6  17 955.756 487.676   1
   5   6  18 590.620 513.667   1
  -5  -7  17 3524.56 387.434   1
   6   7  17 7859.35 653.610  -2
  -5  -7  17 7859.35 653.610   1
   6   7  16 1613.55 469.546  -2
  -5  -7  16 1613.55 469.546   1
   6   7  15 6043.91 613.221  -2
  -5  -7  15 6043.91 613.221   1
   6   7  14 3631.58 378.729  -2
  -5  -7  14 3631.58 378.729   1
   6   7  13 3277.36 623.368  -2
  -5  -7  13 3277.36 623.368   1
   5   7 -12 165.081 527.375   1
   6   7  12 6570.72 999.761  -2
  -5  -7  12 6570.72 999.761   1
   5   7 -11 6118.88 1740.20   1
   6   7  11 9113.01 1025.12  -2
  -5  -7  11 9113.01 1025.12   1
  -5  -7  10 1248.83 405.508   1
  -5  -7   9 14371.2 464.922   1
  -5  -7   8 3733.68 402.122   1
  -5  -7   7 35929.0 515.689   1
  -5  -7   6 11459.2 632.276   1
  -5  -7   5 24474.4 779.746   1
   5   7  -4 7722.00 793.134   1
   5   7   4 17105.6 1422.57  -2
  -5  -7   4 17105.6 1422.57   1
  -5  -7  -3 8259.22 799.594  -2
   5   7  -3 8259.22 799.594   1
  -5  -7  -2 26455.1 980.724  -2
   5   7  -2 26455.1 980.724   1
   5   7   1 43224.8 1049.34  -2
  -5  -7   1 43224.8 1049.34   1
   5   7   0 22377.1 903.126  -2
  -5  -7   0 22377.1 903.126   1
   5   7  -1 43498.1 1269.00  -2
  -5  -7  -1 43498.1 1269.00   1
   5   7  -2 25164.3 1086.56  -2
  -5  -7  -2 25164.3 1086.56   1
  -5  -7   3 9122.50 946.461  -2
   5   7   3 9122.50 946.461   1
   5   7   4 7043.71 632.027   1
   5   7  -4 18031.3 1878.08  -2
  -5  -7  -4 18031.3 1878.08   1
  -5  -7  -5 4371.90 658.631   1
  -5  -7  -6 1217.67 683.470   1
  -5  -7  -7 247.179 491.596   1
  -5  -7  -8 98.3272 377.206   1
  -5  -7  -9 546.105 395.165   1
  -5  -7 -10 726.569 635.304   1
  -4  -7  10 16166.4 624.828  -2
   5   7  10 16166.4 624.828   1
  -5  -7 -11 3225.53 1968.26   1
  -4  -7  11 6169.63 524.836  -2
   5   7  11 6169.63 524.836   1
  -4  -7  12 9451.62 358.023  -2
   5   7  12 9451.62 358.023   1
  -4  -7  13 5165.95 361.736  -2
   5   7  13 5165.95 361.736   1
  -4  -7  14 2374.53 336.083  -2
   5   7  14 2374.53 336.083   1
  -4  -7  15 1319.49 358.576  -2
   5   7  15 1319.49 358.576   1
  -4  -7  16 404.768 441.918  -2
   5   7  16 404.768 441.918   1
  -4  -7  17-45.9246 448.136  -2
   5   7  17-45.9246 448.136   1
   6   8  16 5624.46 436.847  -2
  -5  -8  16 5624.46 436.847   1
   6   8  15 2097.98 368.450  -2
  -5  -8  15 2097.98 368.450   1
   6   8  14 2596.40 381.775  -2
  -5  -8  14 2596.40 381.775   1
   6   8  13 3362.71 564.489  -2
  -5  -8  13 3362.71 564.489   1
   5   8 -12-165.065 519.751   1
   6   8  12 751.669 797.442  -2
  -5  -8  12 751.669 797.442   1
   5   8 -11-48.0034 511.300   1
   6   8  11 5596.29 638.253  -2
  -5  -8  11 5596.29 638.253   1
  -5  -8  10 1484.11 432.380   1
   6   8  10 2137.06 829.176  -2
  -5  -8  10 2137.06 829.176   1
  -5  -8   9 1120.72 344.352   1
  -5  -8   8 1506.41 416.043   1
  -5  -8   7 3467.02 400.327   1
  -5  -8   6 157.764 312.780   1
   5   8  -5 6887.27 690.211   1
   5   8   5 7743.28 792.959  -2
  -5  -8   5 7743.28 792.959   1
   5   8  -4 2879.23 795.678   1
   5   8   4 17028.8 2196.28  -2
  -5  -8   4 17028.8 2196.28   1
  -5  -8  -3 20047.6 883.718  -2
   5   8  -3 20047.6 883.718   1
  -5  -8  -2 6522.00 1059.88  -2
   5   8  -2 6522.00 1059.88   1
   5   8   1 20480.7 1304.41  -2
  -5  -8   1 20480.7 1304.41   1
   5   8   0 2500.45 763.721  -2
  -5  -8   0 2500.45 763.721   1
   5   8  -1 20835.0 1151.98  -2
  -5  -8  -1 20835.0 1151.98   1
  -5  -8   2 6587.67 997.530  -2
   5   8   2 6587.67 997.530   1
  -5  -8   3 19528.1 1123.86  -2
   5   8   3 19528.1 1123.86   1
   5   8   4 13723.3 1303.67   1
   5   8  -4 17539.4 1118.28  -2
  -5  -8  -4 17539.4 1118.28   1
  -5  -8  -5 1582.42 603.019   1
   5   8   6 21030.5 658.127   1
  -5  -8  -7 6836.95 417.287   1
   5   8   8 163.206 294.539   1
   5   8   9 30.5151 492.572   1
  -4  -8   9 2050.91 546.934  -2
   5   8   9 2050.91 546.934   1
  -5  -8 -10 2033.15 748.405   1
  -4  -8  10 2658.96 505.541  -2
   5   8  10 2658.96 505.541   1
  -5  -8 -11 2434.75 1817.74   1
  -4  -8  11 5600.96 468.016  -2
   5   8  11 5600.96 468.016   1
  -4  -8  12 5617.79 400.267  -2
   5   8  12 5617.79 400.267   1
  -4  -8  13 3447.74 376.810  -2
   5   8  13 3447.74 376.810   1
  -4  -8  14 2049.70 375.641  -2
   5   8  14 2049.70 375.641   1
  -4  -8  15 2384.71 466.999  -2
   5   8  15 2384.71 466.999   1
  -4  -8  16 280.629 470.906  -2
   5   8  16 280.629 470.906   1
  -4  -8  17 3187.79 492.000  -2
   5   8  17 3187.79 492.000   1
  -5  -9  16-76.9714 267.913   1
   6   9  15 4633.75 334.070  -2
  -5  -9  15 4633.75 334.070   1
   6   9  14 1836.58 339.755  -2
  -5  -9  14 1836.58 339.755   1
  -5  -9  13 839.019 432.886   1
   6   9  13 1620.13 468.417  -2
  -5  -9  13 1620.13 468.417   1
   5   9 -11 216.372 512.291   1
   6   9  11 2118.39 794.623  -2
  -5  -9  11 2118.39 794.623   1
   5   9 -10 7627.22 593.416   1
   6   9  10 12953.0 897.319  -2
  -5  -9  10 12953.0 897.319   1
  -5  -9   9 1431.76 428.788   1
  -5  -9   8 4207.58 466.529   1
  -5  -9   7 2624.33 326.709   1
   5   9  -6 440.550 401.789   1
   5   9   6 2416.03 681.928  -2
  -5  -9   6 2416.03 681.928   1
  -5  -9   5 4007.84 994.632   1
  -5  -9  -5 24944.1 507.422  -2
   5   9  -5 24944.1 507.422   1
  -5  -9  -4 12605.2 453.397  -2
   5   9  -4 12605.2 453.397   1
  -5  -9  -3 26253.1 498.524  -2
   5   9  -3 26253.1 498.524   1
   5   9   2 20027.1 484.226  -2
  -5  -9   2 20027.1 484.226   1
  -5  -9  -1 9227.15 451.300  -2
   5   9  -1 9227.15 451.300   1
  -5  -9   0 7102.36 421.766  -2
   5   9   0 7102.36 421.766   1
  -5  -9   1 10048.1 620.040  -2
   5   9   1 10048.1 620.040   1
   5   9  -2 22336.9 572.666  -2
  -5  -9  -2 22336.9 572.666   1
  -5  -9   3 23943.5 625.744  -2
   5   9   3 23943.5 625.744   1
   5   9  -4 12659.5 766.594  -2
  -5  -9  -4 12659.5 766.594   1
  -5  -9  -5 18644.0 644.904   1
   5   9  -5 20100.8 2196.21  -2
  -5  -9  -5 20100.8 2196.21   1
  -5  -9  -6 669.846 579.430   1
  -5  -9   6 2575.05 798.390  -2
   5   9   6 2575.05 798.390   1
   5   9   7 562.859 431.037   1
  -5  -9  -8 183.324 364.152   1
  -4  -9   8 5128.33 856.543  -2
   5   9   8 5128.33 856.543   1
  -5  -9  -9 3517.37 776.780   1
  -4  -9   9 10469.5 684.213  -2
   5   9   9 10469.5 684.213   1
  -5  -9 -10 1781.51 1954.33   1
  -4  -9  10 4096.65 565.908  -2
   5   9  10 4096.65 565.908   1
  -5  -9 -11-239.328 1772.77   1
  -4  -9  11 1211.05 596.479  -2
   5   9  11 1211.05 596.479   1
  -4  -9  12 2461.00 642.175  -2
   5   9  12 2461.00 642.175   1
  -4  -9  13 1298.46 358.931  -2
   5   9  13 1298.46 358.931   1
  -4  -9  14 3376.49 336.142  -2
   5   9  14 3376.49 336.142   1
  -4  -9  15 65.0939 473.727  -2
   5   9  15 65.0939 473.727   1
  -4  -9  16 5578.14 581.958  -2
   5   9  16 5578.14 581.958   1
   6  10  15 1737.84 653.138  -2
  -5 -10  15 1737.84 653.138   1
  -5 -10  14 1123.50 281.084   1
   6  10  14 315.363 300.552  -2
  -5 -10  14 315.363 300.552   1
  -5 -10  13 490.999 325.410   1
   6  10  13 985.646 418.629  -2
  -5 -10  13 985.646 418.629   1
  -5 -10  12-42.0057 368.581   1
   6  10  12 1062.95 466.961  -2
  -5 -10  12 1062.95 466.961   1
   5  10 -11 2315.41 503.968   1
   6  10  11 7694.05 790.710  -2
  -5 -10  11 7694.05 790.710   1
   5  10 -10-185.332 515.279   1
   6  10  10 5299.44 843.145  -2
  -5 -10  10 5299.44 843.145   1
  -5 -10   9 1642.47 447.519   1
  -5 -10   8 581.700 333.654   1
  -5 -10   7 2798.43 355.414   1
   5  10  -6 582.353 420.313   1
   5  10   6 25960.0 1007.35  -2
  -5 -10   6 25960.0 1007.35   1
  -5 -10   5 2893.56 990.401   1
   5  10   5 1831.11 555.771  -2
  -5 -10   5 1831.11 555.771   1
   5  10   4 47538.1 677.206  -2
  -5 -10   4 47538.1 677.206   1
  -5 -10  -3 8480.80 483.313  -2
   5  10  -3 8480.80 483.313   1
  -5 -10  -2 47074.0 630.061  -2
   5  10  -2 47074.0 630.061   1
   5  10   1 1460.52 483.139  -2
  -5 -10   1 1460.52 483.139   1
  -5 -10   0 61508.4 575.515  -2
   5  10   0 61508.4 575.515   1
   5  10  -1 1802.29 408.649  -2
  -5 -10  -1 1802.29 408.649   1
   5  10  -2 42869.4 652.647  -2
  -5 -10  -2 42869.4 652.647   1
  -5 -10   3 8582.11 619.358  -2
   5  10   3 8582.11 619.358   1
  -5 -10   4 40913.6 751.144  -2
   5  10   4 40913.6 751.144   1
  -5 -10  -5-166.545 853.606   1
  -5 -10   5 2061.39 688.702  -2
   5  10   5 2061.39 688.702   1
   5  10   6 17757.1 662.853   1
  -5 -10   6 20299.5 957.194  -2
   5  10   6 20299.5 957.194   1
   5  10   7 685.846 415.768   1
  -5 -10  -8 11605.7 2259.20   1
  -4 -10   8 32099.3 1043.90  -2
   5  10   8 32099.3 1043.90   1
  -5 -10  -9 8286.47 1981.20   1
  -4 -10   9 13847.2 659.515  -2
   5  10   9 13847.2 659.515   1
  -5 -10 -10 4321.10 1870.26   1
  -4 -10  10 4160.86 592.814  -2
   5  10  10 4160.86 592.814   1
   5  10  11 1260.96 569.038   1
  -4 -10  12 3152.64 415.103  -2
   5  10  12 3152.64 415.103   1
  -4 -10  13 2027.34 361.782  -2
   5  10  13 2027.34 361.782   1
  -4 -10  14 1134.11 475.420  -2
   5  10  14 1134.11 475.420   1
  -4 -10  15 4340.36 634.763  -2
   5  10  15 4340.36 634.763   1
   6  11  14 1583.59 345.636  -2
  -5 -11  14 1583.59 345.636   1
   6  11  13 1002.33 368.920  -2
  -5 -11  13 1002.33 368.920   1
  -5 -11  12 2311.33 476.835   1
   6  11  12 3431.30 541.183  -2
  -5 -11  12 3431.30 541.183   1
  -5 -11  11 2363.19 512.093   1
   6  11  11 2589.93 596.356  -2
  -5 -11  11 2589.93 596.356   1
  -5 -11  10 5837.97 399.725   1
   6  11  10 8381.08 785.183  -2
  -5 -11  10 8381.08 785.183   1
   5  11  -9 2437.70 402.965   1
   6  11   9 6343.62 846.068  -2
  -5 -11   9 6343.62 846.068   1
  -5 -11   8 2345.46 331.666   1
  -5 -11   7 6902.73 368.879   1
   5  11  -6 9245.81 782.084   1
   5  11   6 10014.1 623.281  -2
  -5 -11   6 10014.1 623.281   1
   5  11   5 22712.3 577.573  -2
  -5 -11   5 22712.3 577.573   1
   5  11   4 18175.9 554.954  -2
  -5 -11   4 18175.9 554.954   1
  -5 -11  -3 40810.5 640.708  -2
   5  11  -3 40810.5 640.708   1
   5  11   2 8817.46 542.025  -2
  -5 -11   2 8817.46 542.025   1
  -5 -11  -1 50821.2 717.991  -2
   5  11  -1 50821.2 717.991   1
   5  11   0 1244.90 358.622  -2
  -5 -11   0 1244.90 358.622   1
   5  11  -1 51223.0 742.360  -2
  -5 -11  -1 51223.0 742.360   1
   5  11  -2 9740.39 534.130  -2
  -5 -11  -2 9740.39 534.130   1
  -5 -11   3 38762.5 908.186  -2
   5  11   3 38762.5 908.186   1
   5  11  -4 19398.9 803.058  -2
  -5 -11  -4 19398.9 803.058   1
  -5 -11  -5 6881.50 1523.49   1
  -5 -11   5 19713.7 788.711  -2
   5  11   5 19713.7 788.711   1
  -5 -11  -6-239.890 870.183   1
  -5 -11   6 10425.8 818.272  -2
   5  11   6 10425.8 818.272   1
  -5 -11  -7 11466.8 780.165   1
  -5 -11   7 23546.3 972.386  -2
   5  11   7 23546.3 972.386   1
   5  11   8 1282.15 770.258   1
  -4 -11   8 10148.8 810.014  -2
   5  11   8 10148.8 810.014   1
   5  11   9 2727.15 630.111   1
   5  11  10 1232.51 537.830   1
   5  11  11 417.270 351.828   1
   5  11  12-126.310 415.242   1
  -4 -11  12 1227.98 399.189  -2
   5  11  12 1227.98 399.189   1
  -4 -11  13-597.318 963.777  -2
   5  11  13-597.318 963.777   1
  -4 -11  14 684.682 718.650  -2
   5  11  14 684.682 718.650   1
   6  12  13 5821.51 422.665  -2
  -5 -12  13 5821.51 422.665   1
  -5 -12  12-45.1206 346.692   1
   6  12  12 6630.84 484.704  -2
  -5 -12  12 6630.84 484.704   1
  -5 -12  11 3869.99 444.138   1
   6  12  11 6443.07 546.271  -2
  -5 -12  11 6443.07 546.271   1
  -5 -12  10 173.223 419.614   1
   6  12  10 1384.63 555.456  -2
  -5 -12  10 1384.63 555.456   1
  -5 -12   9 2464.76 277.153   1
   6  12   9 5033.30 759.621  -2
  -5 -12   9 5033.30 759.621   1
  -5 -12   8 2587.60 288.419   1
  -5 -12   7 16.0632 380.783   1
   5  12   7 3293.94 834.470  -2
  -5 -12   7 3293.94 834.470   1
   5  12  -6 2444.69 627.976   1
   5  12   6 2326.47 562.584  -2
  -5 -12   6 2326.47 562.584   1
   5  12   5 14685.3 536.468  -2
  -5 -12   5 14685.3 536.468   1
   5  12   4 8125.85 462.358  -2
  -5 -12   4 8125.85 462.358   1
   5  12   3 5272.46 586.849  -2
  -5 -12   3 5272.46 586.849   1
   5  12   2 2820.35 584.822  -2
  -5 -12   2 2820.35 584.822   1
   5  12   1 487.565 579.492  -2
  -5 -12   1 487.565 579.492   1
   5  12   0 3951.31 591.623  -2
  -5 -12   0 3951.31 591.623   1
   5  12  -1 319.892 369.116  -2
  -5 -12  -1 319.892 369.116   1
  -5 -12   2 3371.68 565.511  -2
   5  12   2 3371.68 565.511   1
  -5 -12   3 4981.54 659.295  -2
   5  12   3 4981.54 659.295   1
  -5 -12   4 7961.90 721.898  -2
   5  12   4 7961.90 721.898   1
   5  12  -5 16331.2 726.138  -2
  -5 -12  -5 16331.2 726.138   1
   5  12  -6 2945.69 635.514  -2
  -5 -12  -6 2945.69 635.514   1
  -5 -12   7 2281.33 783.977  -2
   5  12   7 2281.33 783.977   1
   5  12   8 19.1944 470.748   1
   5  12   9 4458.87 449.313   1
  -5 -12 -10 908.803 589.173   1
  -4 -12  11 6305.07 1003.97  -2
   5  12  11 6305.07 1003.97   1
  -4 -12  12 6596.20 938.355  -2
   5  12  12 6596.20 938.355   1
  -4 -12  13 1578.32 770.090  -2
   5  12  13 1578.32 770.090   1
   6  13  11 2422.34 404.641  -2
  -5 -13  11 2422.34 404.641   1
  -5 -13  10 440.109 304.640   1
   6  13  10 1138.80 449.473  -2
  -5 -13  10 1138.80 449.473   1
  -5 -13   9 937.381 221.574   1
   6  13   9 2413.71 499.328  -2
  -5 -13   9 2413.71 499.328   1
  -5 -13   8 1446.81 208.197   1
  -5 -13   7 2884.40 307.317   1
   5  13   7 4663.04 443.964  -2
  -5 -13   7 4663.04 443.964   1
   5  13   6 8998.40 398.451  -2
  -5 -13   6 8998.40 398.451   1
   5  13   5 7690.77 411.260  -2
  -5 -13   5 7690.77 411.260   1
   5  13   4 14427.3 437.527  -2
  -5 -13   4 14427.3 437.527   1
   5  13   3 366.647 470.309  -2
  -5 -13   3 366.647 470.309   1
   5  13   2 13485.7 543.420  -2
  -5 -13   2 13485.7 543.420   1
   5  13   1 6463.43 506.238  -2
  -5 -13   1 6463.43 506.238   1
   5  13   0 19233.3 633.715  -2
  -5 -13   0 19233.3 633.715   1
   5  13  -1 7237.56 800.653  -2
  -5 -13  -1 7237.56 800.653   1
   5  13  -2 11128.7 882.149  -2
  -5 -13  -2 11128.7 882.149   1
   5  13  -3 100.617 798.727  -2
  -5 -13  -3 100.617 798.727   1
   5  13  -4 12362.2 834.507  -2
  -5 -13  -4 12362.2 834.507   1
   5  13  -5 6047.21 759.778  -2
  -5 -13  -5 6047.21 759.778   1
  -5 -13  -6 5204.31 700.906   1
  -5 -13   6 7722.32 750.752  -2
   5  13   6 7722.32 750.752   1
   5  13   7 954.613 652.045   1
   5  13  -7 3451.49 975.216  -2
  -5 -13  -7 3451.49 975.216   1
   5  13   8 4494.48 425.763   1
   5  13   9 235.607 327.069   1
  -5 -13 -10 957.181 447.762   1
   5  13  11 1664.77 581.703   1
   5  13  12 409.521 471.288   1
  -5 -14   9 170.120 248.834   1
  -5 -14   8 2560.07 288.857   1
   5  14   8 4571.70 420.189  -2
  -5 -14   8 4571.70 420.189   1
  -5 -14   7 1362.93 413.897   1
   5  14   7 2920.99 428.701  -2
  -5 -14   7 2920.99 428.701   1
   5  14   6 12925.3 397.226  -2
  -5 -14   6 12925.3 397.226   1
   5  14   5 9649.54 347.492  -2
  -5 -14   5 9649.54 347.492   1
   5  14   4 1449.18 464.364  -2
  -5 -14   4 1449.18 464.364   1
   5  14   3 10835.1 519.844  -2
  -5 -14   3 10835.1 519.844   1
   5  14   2 1835.81 421.540  -2
  -5 -14   2 1835.81 421.540   1
   5  14   1 21299.0 517.973  -2
  -5 -14   1 21299.0 517.973   1
   5  14   0 957.749 559.853  -2
  -5 -14   0 957.749 559.853   1
   5  14  -1 19552.9 680.875  -2
  -5 -14  -1 19552.9 680.875   1
   5  14  -2 2097.94 537.090  -2
  -5 -14  -2 2097.94 537.090   1
   5  14  -3 8483.03 559.972  -2
  -5 -14  -3 8483.03 559.972   1
   5  14  -4 1286.37 488.245  -2
  -5 -14  -4 1286.37 488.245   1
   5  14  -5 7197.00 419.396  -2
  -5 -14  -5 7197.00 419.396   1
   5  14   6 3055.87 495.569   1
   5  14  -6 9761.77 905.086  -2
  -5 -14  -6 9761.77 905.086   1
   5  14   7 680.047 501.010   1
   5  14  -7 2133.78 778.126  -2
  -5 -14  -7 2133.78 778.126   1
   5  14   8 983.559 294.814   1
   5  14   9 1126.79 482.492   1
  -5 -15   6 3059.03 367.049   1
   5  15   5 3606.89 524.967  -2
  -5 -15   5 3606.89 524.967   1
   5  15   4 21247.0 622.975  -2
  -5 -15   4 21247.0 622.975   1
   5  15   3 3951.11 558.421  -2
  -5 -15   3 3951.11 558.421   1
   5  15   2 16880.3 689.401  -2
  -5 -15   2 16880.3 689.401   1
   5  15   1 357.476 563.402  -2
  -5 -15   1 357.476 563.402   1
   5  15   0 18296.3 714.639  -2
  -5 -15   0 18296.3 714.639   1
   5  15  -1 605.208 379.184  -2
  -5 -15  -1 605.208 379.184   1
   5  15  -2 15510.2 500.924  -2
  -5 -15  -2 15510.2 500.924   1
   5  15  -3 2613.21 359.727  -2
  -5 -15  -3 2613.21 359.727   1
  -5 -15   4 16422.2 363.536  -2
   5  15   4 16422.2 363.536   1
   5  15   5 1604.78 495.503   1
  -5 -15   5 2747.54 559.369  -2
   5  15   5 2747.54 559.369   1
   5  15   6 1196.99 367.228   1
   5  15  -6 3628.44 672.384  -2
  -5 -15  -6 3628.44 672.384   1
  -5 -16  -2 631.265 529.891  -2
   5  16  -2 631.265 529.891   1
  -5 -16  -1 5890.09 614.462  -2
   5  16  -1 5890.09 614.462   1
  -5 -16   0 346.280 583.063  -2
   5  16   0 346.280 583.063   1
  -5 -16   1 7982.87 641.580  -2
   5  16   1 7982.87 641.580   1
   6 -11  -4 2552.68 244.266   1
   6 -11  -3 1171.87 245.999   1
  -6  11  -2 6856.49 375.808  -2
   6 -11  -2 6856.49 375.808   1
  -6  11  -1 563.005 318.916  -2
   6 -11  -1 563.005 318.916   1
   6 -11   0 3849.48 513.540  -2
  -6  11   0 3849.48 513.540   1
   6 -11  -1 495.048 535.073  -2
  -6  11  -1 495.048 535.073   1
   6 -11  -2 5983.82 583.980  -2
  -6  11  -2 5983.82 583.980   1
  -6  11  -3 119.666 389.595   1
  -6  11  -4 1811.68 389.115   1
  -6  11  -5-179.160 339.764   1
   6 -10  -7 1292.18 279.878   1
   6 -10  -6 18.6944 317.714   1
   6 -10  -5 1410.16 366.319   1
   6 -10  -4 1134.71 266.544   1
   6 -10  -3 1413.82 284.373   1
   6 -10   2 2026.79 340.277  -2
  -6  10   2 2026.79 340.277   1
   6 -10   1 5003.96 316.528  -2
  -6  10   1 5003.96 316.528   1
   6 -10   0 1097.16 245.384  -2
  -6  10   0 1097.16 245.384   1
  -6  10   1 4929.71 328.265  -2
   6 -10   1 4929.71 328.265   1
  -6  10   2 1480.48 423.064  -2
   6 -10   2 1480.48 423.064   1
   6 -10   3 504.049 279.755   1
   6 -10   4 289.187 261.919   1
   6 -10   5 540.563 260.216   1
  -6  10  -6 292.136 262.329   1
  -6  10  -7 45.7450 238.306   1
   6 -10   8 1822.20 213.834   1
  -6   9   9 41.6199 191.807   1
  -6   9   8 1837.90 234.686   1
  -6   9   7 1122.86 264.107   1
   6  -9  -6 1496.93 225.066   1
   6  -9  -5 260.348 311.598   1
   6  -9  -4 1348.96 344.001   1
  -6   9   3-41.7220 282.804   1
  -6   9  -2 1925.50 371.758  -2
   6  -9  -2 1925.50 371.758   1
  -6   9  -1 18209.7 502.913  -2
   6  -9  -1 18209.7 502.913   1
  -6   9   0 6297.44 453.423  -2
   6  -9   0 6297.44 453.423   1
  -6   9   1 16949.4 484.198  -2
   6  -9   1 16949.4 484.198   1
  -6   9   2 2614.47 376.320  -2
   6  -9   2 2614.47 376.320   1
   6  -9   3 6051.86 299.120   1
   6  -9   4 417.519 328.360   1
   6  -9   5 2448.87 370.435   1
   6  -9   6 258.428 337.158   1
   6  -9   7 2961.31 442.475   1
   6  -9   8 1352.94 399.521   1
  -6   9  -9 3313.43 279.166   1
   6  -9  10 691.251 308.333   1
   6  -9  11 1676.50 164.762   1
  -6   8  11 930.267 213.548   1
   6  -8 -10-41.7940 297.150   1
   6  -8  -9 2568.77 281.830   1
   6  -8  -8 1017.22 305.303   1
  -6   8   7 4980.87 282.200   1
   6  -8  -6 3217.94 291.164   1
   6  -8  -5 2635.49 299.961   1
  -6   8   4 1221.66 314.236   1
   6  -8  -3 1024.54 408.981   1
   6  -8   3 94.8221 844.657  -2
  -6   8   3 94.8221 844.657   1
  -6   8  -2 19446.5 546.512  -2
   6  -8  -2 19446.5 546.512   1
  -6   8  -1 9787.46 542.222  -2
   6  -8  -1 9787.46 542.222   1
  -6   8   0 30270.5 644.383  -2
   6  -8   0 30270.5 644.383   1
  -6   8   1 10776.3 527.574  -2
   6  -8   1 10776.3 527.574   1
  -6   8   2 17507.6 509.504  -2
   6  -8   2 17507.6 509.504   1
   6  -8   3-111.819 324.935   1
  -6   8   3 1026.54 985.841  -2
   6  -8   3 1026.54 985.841   1
   6  -8   4 7136.41 315.045   1
   6  -8   5 1779.68 269.796   1
   6  -8   6 2825.31 381.908   1
   6  -8   7 94.7083 339.464   1
   6  -8   8 1552.38 321.625   1
   6  -8   9 679.061 450.993   1
  -6   8 -10 1276.54 290.465   1
   6  -8  11 1184.99 369.630   1
   6  -8  12 403.415 191.081   1
  -6   7  12 1005.51 197.025   1
  -6   7  11 459.636 290.511   1
  -6   7  10 774.825 282.763   1
   6  -7  -9 654.088 333.997   1
  -6   7   8 3303.99 384.248   1
   6  -7  -7 1785.54 306.221   1
   6  -7  -6 2808.74 326.744   1
   6  -7  -5 6340.84 459.993   1
   6  -7  -4 308.156 347.427   1
   6  -7  -3 2726.67 655.665   1
  -6   7  -3 7101.84 946.522  -2
   6  -7  -3 7101.84 946.522   1
  -6   7  -2 2883.91 536.482  -2
   6  -7  -2 2883.91 536.482   1
  -6   7  -1 17946.1 620.993  -2
   6  -7  -1 17946.1 620.993   1
  -6   7   0 2328.82 450.482  -2
   6  -7   0 2328.82 450.482   1
  -6   7   1 19083.0 612.150  -2
   6  -7   1 19083.0 612.150   1
  -6   7   2 3096.11 492.050  -2
   6  -7   2 3096.11 492.050   1
   6  -7   3 3587.77 362.789   1
  -6   7   3 7493.11 592.227  -2
   6  -7   3 7493.11 592.227   1
   6  -7   4 5622.55 347.785   1
   6  -7   5 2435.57 318.437   1
   6  -7   6 2057.11 426.849   1
   6  -7   7 2105.46 419.652   1
   6  -7   8 203.804 372.607   1
   6  -7   9 474.074 345.473   1
  -6   7 -10 867.328 206.468   1
   6  -7  11 62.4736 234.395   1
   6  -7  12 1183.88 182.586   1
   6  -7  13 69.4465 199.359   1
  -6   6  13 443.703 180.699   1
  -6   6  12 3232.84 318.057   1
  -6   6  11 81.2127 470.667   1
  -6   6  10 5359.51 354.269   1
   6  -6  -9 1291.80 368.648   1
   6  -6  -8 2184.38 387.660   1
   6  -6  -7 3936.18 341.297   1
   6  -6  -6 6934.23 460.893   1
   6  -6  -5 140.142 442.872   1
   6  -6  -4 9173.35 413.212   1
   6  -6  -3 835.036 453.530   1
  -6   6  -2 4933.96 665.807  -2
   6  -6  -2 4933.96 665.807   1
  -6   6  -1 9695.73 588.871  -2
   6  -6  -1 9695.73 588.871   1
  -6   6   0 21767.0 552.986  -2
   6  -6   0 21767.0 552.986   1
  -6   6   1 11050.4 580.445  -2
   6  -6   1 11050.4 580.445   1
  -6   6   2 5035.64 520.110  -2
   6  -6   2 5035.64 520.110   1
   6  -6   3 1442.75 417.558   1
  -6   6   3 2672.62 542.467  -2
   6  -6   3 2672.62 542.467   1
   6  -6   4 4744.40 294.242   1
   6  -6   5 8820.81 372.748   1
   6  -6   6 13.8003 451.457   1
   6  -6   7 1481.72 447.315   1
   6  -6   8-45.9771 401.328   1
   6  -6   9 37.4050 264.643   1
   6  -6  10 60.0690 204.948   1
   6  -6  11 48.1979 190.917   1
   6  -6  12 496.998 223.648   1
   6  -6  13 10.7944 166.062   1
   6  -6  14 251.371 155.192   1
  -6   5  14 669.631 491.055   1
  -6   5  13 288.063 216.232   1
  -6   5  12 632.239 355.698   1
  -6   5  11 3941.68 567.047   1
   6  -5 -10 2088.24 354.538   1
  -6   5   9 1716.09 385.830   1
   6  -5  -8 2224.20 320.035   1
   6  -5  -7 1740.21 402.858   1
   6  -5  -6 109.781 408.684   1
   6  -5  -5 6316.43 457.779   1
   6  -5  -4 541.667 353.731   1
   6  -5  -3 10890.4 644.058   1
  -6   5  -3 13380.2 904.602  -2
   6  -5  -3 13380.2 904.602   1
   6  -5   2 1727.45 573.690  -2
  -6   5   2 1727.45 573.690   1
  -6   5  -1 5105.09 512.788  -2
   6  -5  -1 5105.09 512.788   1
  -6   5   0 29875.9 544.113  -2
   6  -5   0 29875.9 544.113   1
  -6   5   1 4804.41 502.799  -2
   6  -5   1 4804.41 502.799   1
  -6   5   2 1211.14 376.174  -2
   6  -5   2 1211.14 376.174   1
   6  -5   3 2565.46 291.091   1
  -6   5   3 15538.9 2122.93  -2
   6  -5   3 15538.9 2122.93   1
   6  -5   4 12551.1 321.898   1
   6  -5   5 293.548 327.311   1
   6  -5   6 5620.69 481.873   1
  -6   5  -7 5423.89 460.424   1
   6  -5   8 654.405 350.928   1
   6  -5   9 13285.5 337.868   1
   6  -5  10 2524.03 248.816   1
   6  -5  11 2842.11 236.439   1
   6  -5  12 156.328 235.324   1
   6  -5  13 1624.20 179.352   1
   6  -5  14-11.9393 151.443   1
   6  -5  15 1901.55 164.599   1
  -6   4  15-82.7136 251.359   1
  -6   4  14 311.407 207.857   1
  -6   4  13 96.5139 269.331   1
  -6   4  12-217.148 395.249   1
   6  -4 -11 123.446 515.262   1
   6  -4 -10 1771.40 589.167   1
  -6   4   9 2570.81 396.271   1
   6  -4  -8-33.7915 384.690   1
   6  -4  -7 3982.95 342.951   1
   6  -4  -6 278.574 372.808   1
   6  -4  -5 10916.3 428.769   1
  -6   4   4 9800.30 360.527   1
   6  -4  -3 5174.77 507.655   1
  -6   4  -3 32883.0 1005.74  -2
   6  -4  -3 32883.0 1005.74   1
  -6   4  -2 4222.57 520.993  -2
   6  -4  -2 4222.57 520.993   1
  -6   4  -1 40618.9 695.271  -2
   6  -4  -1 40618.9 695.271   1
  -6   4   0 6165.41 416.143  -2
   6  -4   0 6165.41 416.143   1
  -6   4   1 39669.3 682.130  -2
   6  -4   1 39669.3 682.130   1
  -6   4   2 4574.76 439.249  -2
   6  -4   2 4574.76 439.249   1
   6  -4   3 23476.2 478.054   1
  -6   4   3 29165.1 609.352  -2
   6  -4   3 29165.1 609.352   1
   6  -4   4 3437.93 264.922   1
   6  -4   5 8229.15 353.487   1
  -6   4  -6 3508.90 434.164   1
   6  -4   7 7943.29 410.598   1
   6  -4   8 12346.0 387.044   1
   6  -4   9 6622.04 318.695   1
   6  -4  10 11936.5 320.652   1
   6  -4  11 4840.32 273.788   1
   6  -4  12 77.3055 266.649   1
   6  -4  13 243.342 206.553   1
   6  -4  14 2827.12 185.224   1
   6  -4  15 524.276 280.497   1
  -5   4  15 551.888 318.284  -2
   6  -4  15 551.888 318.284   1
   6  -4  16 787.687 331.523   1
  -5   4  16 2711.00 399.120  -2
   6  -4  16 2711.00 399.120   1
   7  -3  16 1372.02 583.272  -2
  -6   3  16 1372.02 583.272   1
  -6   3  15-122.939 305.632   1
   7  -3  15 371.013 497.904  -2
  -6   3  15 371.013 497.904   1
  -6   3  14 789.626 290.452   1
  -6   3  13 2695.48 275.935   1
  -6   3  12 1380.27 292.977   1
  -6   3  11 7279.93 385.010   1
  -6   3  10 4326.11 388.834   1
  -6   3   9 1934.85 585.652   1
  -6   3   8 9774.61 404.295   1
   6  -3  -7 442.775 295.411   1
   6  -3  -6 15092.3 360.587   1
   6  -3  -5 386.235 347.839   1
   6  -3  -4 22416.2 448.812   1
   6  -3  -3 11081.5 732.471   1
   6  -3   2 23714.1 1024.51  -2
  -6   3   2 23714.1 1024.51   1
  -6   3  -1 2438.91 918.817  -2
   6  -3  -1 2438.91 918.817   1
  -6   3   0 55068.2 1643.84  -2
   6  -3   0 55068.2 1643.84   1
  -6   3   1 2777.94 1058.90  -2
   6  -3   1 2777.94 1058.90   1
   6  -3  -2 25124.4 1000.49  -2
  -6   3  -2 25124.4 1000.49   1
  -6   3  -3 3703.63 676.720   1
   6  -3   4 2191.14 792.089   1
  -6   3  -5 457.979 358.768   1
  -6   3  -6 321.960 323.300   1
   6  -3   7 640.010 350.648   1
   6  -3   8 3306.93 324.374   1
   6  -3   9 11750.9 338.264   1
   6  -3  10 2728.09 284.823   1
   6  -3  11 423.756 263.529   1
   6  -3  12 100.454 248.146   1
   6  -3  13 217.230 222.398   1
   6  -3  14 1231.22 205.974   1
   6  -3  15 465.407 372.719   1
  -5   3  15 702.594 328.065  -2
   6  -3  15 702.594 328.065   1
  -5   3  16 65.3860 205.999  -2
   6  -3  16 65.3860 205.999   1
  -5   3  17 383.318 267.150  -2
   6  -3  17 383.318 267.150   1
   7  -2  17 163.719 443.622  -2
  -6   2  17 163.719 443.622   1
   7  -2  16 630.832 297.723  -2
  -6   2  16 630.832 297.723   1
   7  -2  15 1198.62 383.937  -2
  -6   2  15 1198.62 383.937   1
  -6   2  14 2781.05 298.429   1
  -6   2  13 397.042 283.770   1
  -6   2  12 2123.71 289.775   1
   6  -2 -11 22.9886 346.851   1
  -6   2  10 5109.65 472.552   1
   6  -2  -9 14251.0 517.195   1
   6  -2  -8 339.779 430.979   1
   6  -2  -7 6759.84 353.946   1
   6  -2  -6 141.337 330.760   1
   6  -2  -5 2542.50 851.134   1
  -6   2   4 762.237 640.956   1
  -6   2   3 7078.46 667.570   1
  -6   2  -2 14025.3 910.376  -2
   6  -2  -2 14025.3 910.376   1
  -6   2  -1 31649.4 1037.89  -2
   6  -2  -1 31649.4 1037.89   1
  -6   2   0 37064.4 1407.03  -2
   6  -2   0 37064.4 1407.03   1
   6  -2  -1 30953.0 1305.80  -2
  -6   2  -1 30953.0 1305.80   1
  -6   2   2 13251.7 908.129  -2
   6  -2   2 13251.7 908.129   1
  -6   2  -3 3005.50 535.795   1
  -6   2  -4 12084.0 623.720   1
  -6   2  -5 3942.50 789.824   1
  -6   2  -6 1714.17 882.192   1
   6  -2   7 149.067 326.933   1
   6  -2   8 2734.65 278.233   1
  -6   2  -9 15.6214 250.580   1
  -6   2 -10 6470.07 283.935   1
   6  -2  11 110.018 278.299   1
   6  -2  12 224.247 238.670   1
  -6   2 -13 3059.60 250.039   1
   6  -2  14 103.549 419.986   1
  -5   2  14-47.0710 412.281  -2
   6  -2  14-47.0710 412.281   1
  -5   2  15 4208.98 339.107  -2
   6  -2  15 4208.98 339.107   1
  -5   2  16 442.998 256.650  -2
   6  -2  16 442.998 256.650   1
  -5   2  17 787.949 250.547  -2
   6  -2  17 787.949 250.547   1
   7  -1  17 2889.79 338.539  -2
  -6   1  17 2889.79 338.539   1
   7  -1  16 2099.40 350.989  -2
  -6   1  16 2099.40 350.989   1
  -6   1  15 561.942 558.797   1
   7  -1  15 1562.76 439.375  -2
  -6   1  15 1562.76 439.375   1
  -6   1  14 4662.23 348.544   1
  -6   1  13 2327.20 321.377   1
  -6   1  12 109.352 300.796   1
   6  -1 -11 4360.90 418.612   1
  -6   1  10 15383.3 465.666   1
   6  -1  -9 424.083 385.879   1
  -6   1   8 15173.7 431.234   1
   6  -1  -7 216.268 390.491   1
   6  -1  -6 19345.1 701.931   1
   6  -1  -5 1014.61 616.575   1
   6  -1  -4 7506.02 628.871   1
   6  -1  -3 4960.12 752.965   1
  -6   1  -2 14538.3 1038.99  -2
   6  -1  -2 14538.3 1038.99   1
  -6   1  -1 30322.2 1148.13  -2
   6  -1  -1 30322.2 1148.13   1
  -6   1   0 44777.7 879.674  -2
   6  -1   0 44777.7 879.674   1
   6  -1  -1 29887.0 1069.94  -2
  -6   1  -1 29887.0 1069.94   1
  -6   1   2 14145.7 785.827  -2
   6  -1   2 14145.7 785.827   1
  -6   1  -3 13805.7 549.840   1
  -6   1  -4 782.063 459.767   1
  -6   1  -5 11111.5 606.863   1
  -6   1  -6 2743.00 682.477   1
  -6   1  -7 5041.47 984.628   1
   6  -1   8 823.357 227.392   1
   6  -1   9 256.601 240.751   1
   6  -1  10 7260.44 292.533   1
   6  -1  11 1451.03 243.810   1
   6  -1  12 4689.21 259.066   1
   6  -1  13 356.371 221.481   1
   6  -1  14 7239.22 757.078   1
   5  -1 -14 8558.39 425.280  -2
  -6   1 -14 8558.39 425.280   1
  -5   1  15 1516.49 344.558  -2
   6  -1  15 1516.49 344.558   1
  -5   1  16 548.844 292.480  -2
   6  -1  16 548.844 292.480   1
  -5   1  17 1426.94 292.950  -2
   6  -1  17 1426.94 292.950   1
  -5   1  18 1192.79 191.178  -2
   6  -1  18 1192.79 191.178   1
   7   0  17 948.174 393.043  -2
  -6   0  17 948.174 393.043   1
   7   0  16 5206.33 365.313  -2
  -6   0  16 5206.33 365.313   1
   7   0  15 3102.07 430.939  -2
  -6   0  15 3102.07 430.939   1
  -6   0  14 2422.61 880.063   1
   7   0  14 4787.48 532.514  -2
  -6   0  14 4787.48 532.514   1
  -6   0  13 765.232 398.566   1
  -6   0  12 3678.19 318.029   1
  -6   0  11 366.399 323.985   1
  -6   0  10 163.889 325.867   1
   6   0  -9 1582.34 336.579   1
   6   0  -8 2664.28 371.731   1
   6   0  -7 16894.5 697.824   1
   6   0  -6 751.485 518.821   1
   6   0  -5 5114.15 642.499   1
   6   0  -4 3654.23 578.039   1
   6   0  -3 130.808 660.086   1
  -6   0  -2 10483.1 960.070  -2
   6   0  -2 10483.1 960.070   1
  -6   0  -1-29.8681 871.752  -2
   6   0  -1-29.8681 871.752   1
  -6   0   0 70695.1 876.608  -2
   6   0   0 70695.1 876.608   1
  -6   0   1 355.860 741.204  -2
   6   0   1 355.860 741.204   1
   6   0  -2 10310.6 807.658  -2
  -6   0  -2 10310.6 807.658   1
  -6   0  -3 6219.47 509.998   1
  -6   0  -4 17087.4 582.656   1
  -6   0  -5 37936.7 809.755   1
  -6   0  -6 9322.28 690.496   1
   6   0   7 13779.9 789.168   1
   6   0   8 3893.16 406.586   1
   6   0   9 6354.38 260.261   1
   6   0  10 1119.72 229.085   1
   6   0  11 25819.2 330.092   1
  -6   0 -12 2616.24 229.773   1
   6   0  13 13655.5 283.792   1
   6   0  14-97.9303 619.422   1
  -5   0  14 4771.98 430.536  -2
   6   0  14 4771.98 430.536   1
  -5   0  15 7760.11 381.978  -2
   6   0  15 7760.11 381.978   1
  -5   0  16 2462.41 323.839  -2
   6   0  16 2462.41 323.839   1
  -5   0  17 2042.92 323.327  -2
   6   0  17 2042.92 323.327   1
  -5   0  18 510.931 211.187  -2
   6   0  18 510.931 211.187   1
   7   1  17 1300.31 487.147  -2
  -6  -1  17 1300.31 487.147   1
   7   1  16 58.6108 283.383  -2
  -6  -1  16 58.6108 283.383   1
   7   1  15 47.3372 345.720  -2
  -6  -1  15 47.3372 345.720   1
  -6  -1  14 133.411 397.807   1
   7   1  14 96.5134 414.509  -2
  -6  -1  14 96.5134 414.509   1
   6   1 -13 1362.76 322.332   1
  -6  -1  12 332.025 340.127   1
  -6  -1  11 6596.72 401.979   1
  -6  -1  10 77.7117 328.045   1
   6   1  -9 5912.57 327.137   1
   6   1  -8 1034.72 331.661   1
   6   1  -7 6232.71 825.017   1
   6   1  -6 129.409 632.577   1
   6   1  -5 48346.4 945.739   1
   6   1  -4 14892.9 801.936   1
  -6  -1   3 57605.0 921.577   1
  -6  -1  -2 10494.7 839.798  -2
   6   1  -2 10494.7 839.798   1
  -6  -1  -1 71832.9 1006.02  -2
   6   1  -1 71832.9 1006.02   1
  -6  -1   0 14411.2 709.416  -2
   6   1   0 14411.2 709.416   1
  -6  -1   1 68940.0 1027.85  -2
   6   1   1 68940.0 1027.85   1
   6   1  -2 9772.15 897.312  -2
  -6  -1  -2 9772.15 897.312   1
  -6  -1  -3 23559.6 782.462   1
  -6  -1  -4 40551.1 695.467   1
   6   1   5 25792.9 716.679   1
  -6  -1  -6 28296.5 696.214   1
  -6  -1  -7 7492.32 680.351   1
  -6  -1  -8 8439.36 852.117   1
  -6  -1  -9 13.0981 224.164   1
   6   1  10 9953.43 261.794   1
   6   1  11 795.465 256.141   1
   6   1  12 3898.96 235.011   1
   6   1  13 1944.77 311.143   1
  -5  -1  13 2342.42 512.903  -2
   6   1  13 2342.42 512.903   1
   6   1  14 1248.45 571.553   1
  -5  -1  14 2561.32 344.065  -2
   6   1  14 2561.32 344.065   1
  -5  -1  15 841.377 308.768  -2
   6   1  15 841.377 308.768   1
  -5  -1  16 1345.52 348.450  -2
   6   1  16 1345.52 348.450   1
  -5  -1  17 730.939 324.454  -2
   6   1  17 730.939 324.454   1
   6   1  18 122.894 421.068   1
  -5  -1  18 517.781 310.407  -2
   6   1  18 517.781 310.407   1
   7   2  17 3038.96 333.205  -2
  -6  -2  17 3038.96 333.205   1
   7   2  16 416.268 318.645  -2
  -6  -2  16 416.268 318.645   1
   7   2  15 4067.15 466.860  -2
  -6  -2  15 4067.15 466.860   1
  -6  -2  14 4198.88 540.044   1
   7   2  14 4698.25 559.799  -2
  -6  -2  14 4698.25 559.799   1
  -6  -2  13 3302.00 322.681   1
  -6  -2  12 16461.4 477.135   1
   6   2 -11 2741.12 521.466   1
  -6  -2  10 28844.2 642.081   1
   6   2  -9 233.459 428.171   1
  -6  -2   8 9628.63 434.382   1
   6   2  -7 8397.02 809.236   1
   6   2  -6 17139.9 719.120   1
  -6  -2   5-234.803 624.336   1
  -6  -2   4 39204.5 687.350   1
  -6  -2   3 3246.47 510.312   1
  -6  -2  -2 28200.5 841.913  -2
   6   2  -2 28200.5 841.913   1
   6   2   1 73127.5 1088.38  -2
  -6  -2   1 73127.5 1088.38   1
   6   2   0 12847.6 874.034  -2
  -6  -2   0 12847.6 874.034   1
   6   2  -1 69679.2 927.672  -2
  -6  -2  -1 69679.2 927.672   1
   6   2  -2 32190.0 732.210  -2
  -6  -2  -2 32190.0 732.210   1
  -6  -2  -3 6170.53 448.456   1
  -6  -2  -4 3778.43 554.492   1
  -6  -2  -5 7807.80 725.932   1
  -6  -2  -6 131.147 566.840   1
  -6  -2  -7 3599.84 702.309   1
  -6  -2  -8 1784.44 674.308   1
  -6  -2  -9 5220.75 281.390   1
   6   2  10 4359.95 293.281   1
   6   2  11 179.912 258.754   1
   6   2  12-21.5402 232.987   1
   6   2  13 1376.21 431.743   1
  -5  -2  13 8625.32 441.299  -2
   6   2  13 8625.32 441.299   1
   5   2 -14 5473.91 338.177  -2
  -6  -2 -14 5473.91 338.177   1
  -5  -2  15 1570.60 288.853  -2
   6   2  15 1570.60 288.853   1
  -5  -2  16 7602.28 403.500  -2
   6   2  16 7602.28 403.500   1
  -5  -2  17 1696.19 315.185  -2
   6   2  17 1696.19 315.185   1
   6   2  18-193.831 513.533   1
  -5  -2  18 389.784 323.635  -2
   6   2  18 389.784 323.635   1
   7   3  17 408.290 355.800  -2
  -6  -3  17 408.290 355.800   1
   7   3  16 2357.91 451.119  -2
  -6  -3  16 2357.91 451.119   1
   7   3  15 453.744 404.559  -2
  -6  -3  15 453.744 404.559   1
   7   3  14 2689.86 518.549  -2
  -6  -3  14 2689.86 518.549   1
  -6  -3  13 5001.43 487.794   1
   7   3  13 5449.05 633.225  -2
  -6  -3  13 5449.05 633.225   1
  -6  -3  12 1853.59 419.472   1
  -6  -3  11 10327.8 549.814   1
  -6  -3  10 373.567 485.673   1
  -6  -3   9 8374.47 473.257   1
  -6  -3   8 1788.26 556.034   1
  -6  -3   7 3216.95 823.484   1
  -6  -3   6 7208.52 827.453   1
  -6  -3   5 4142.58 628.056   1
  -6  -3   4 16789.9 673.335   1
  -6  -3   3 24072.1 855.509   1
   6   3   2 59059.6 1293.09  -2
  -6  -3   2 59059.6 1293.09   1
   6   3   1 26833.9 877.583  -2
  -6  -3   1 26833.9 877.583   1
  -6  -3   0 234332. 1365.18  -2
   6   3   0 234332. 1365.18   1
   6   3  -1 25539.2 937.550  -2
  -6  -3  -1 25539.2 937.550   1
   6   3  -2 51351.6 942.432  -2
  -6  -3  -2 51351.6 942.432   1
  -6  -3  -3 219.578 533.545   1
  -6  -3  -4 18541.2 728.430   1
  -6  -3  -5 207.358 494.758   1
  -6  -3  -6 8606.82 578.765   1
  -6  -3  -7 13923.5 687.158   1
  -6  -3  -8 17817.0 852.609   1
   6   3   9 14090.4 315.116   1
   6   3  10 862.519 255.211   1
   6   3  11 4129.14 294.980   1
   6   3  12 468.790 266.080   1
  -5  -3  12 12102.4 1222.68  -2
   6   3  12 12102.4 1222.68   1
   6   3  13 2733.36 570.873   1
  -5  -3  13 7347.00 403.862  -2
   6   3  13 7347.00 403.862   1
  -5  -3  14 3206.88 331.150  -2
   6   3  14 3206.88 331.150   1
  -5  -3  15 7601.49 336.744  -2
   6   3  15 7601.49 336.744   1
  -5  -3  16 797.000 314.752  -2
   6   3  16 797.000 314.752   1
  -5  -3  17 2890.71 405.998  -2
   6   3  17 2890.71 405.998   1
   6   3  18-81.3283 571.373   1
  -5  -3  18 87.0592 780.441  -2
   6   3  18 87.0592 780.441   1
   7   4  17 776.809 377.361  -2
  -6  -4  17 776.809 377.361   1
   7   4  16 1704.96 459.774  -2
  -6  -4  16 1704.96 459.774   1
   7   4  15 2814.32 520.227  -2
  -6  -4  15 2814.32 520.227   1
   7   4  14 4061.31 569.240  -2
  -6  -4  14 4061.31 569.240   1
  -6  -4  13-31.3601 341.907   1
   7   4  13 10301.8 1277.46  -2
  -6  -4  13 10301.8 1277.46   1
  -6  -4  12 4563.76 772.442   1
  -6  -4  11 609.984 415.120   1
  -6  -4  10 8546.61 520.364   1
  -6  -4   9 3765.47 421.569   1
  -6  -4   8 4751.66 413.298   1
   6   4  -7 16047.1 937.222   1
  -6  -4   6 3133.98 595.529   1
   6   4  -5 12117.8 465.309   1
   6   4  -4 18072.5 504.992   1
   6   4  -3 8912.92 681.608   1
   6   4   3 24833.8 1057.81  -2
  -6  -4   3 24833.8 1057.81   1
  -6  -4  -2 18747.5 838.491  -2
   6   4  -2 18747.5 838.491   1
   6   4   1 60198.9 1074.18  -2
  -6  -4   1 60198.9 1074.18   1
   6   4   0 7927.14 733.841  -2
  -6  -4   0 7927.14 733.841   1
   6   4  -1 58929.2 1212.71  -2
  -6  -4  -1 58929.2 1212.71   1
   6   4  -2 21087.6 976.295  -2
  -6  -4  -2 21087.6 976.295   1
  -6  -4  -3 13904.7 629.938   1
  -6  -4  -4 3405.52 635.179   1
  -6  -4  -5 300.855 584.291   1
   6   4   6 5691.01 483.048   1
  -6  -4  -7 904.924 714.591   1
  -6  -4  -8 19898.2 975.933   1
   6   4   9 1118.36 254.288   1
   6   4  10 6395.38 282.334   1
   6   4  11 90.8845 241.652   1
   6   4  12 7196.08 358.589   1
  -5  -4  12 10482.4 494.876  -2
   6   4  12 10482.4 494.876   1
   6   4  13 5201.71 399.218   1
  -5  -4  13 14134.4 430.302  -2
   6   4  13 14134.4 430.302   1
  -5  -4  14 1372.24 310.944  -2
   6   4  14 1372.24 310.944   1
  -5  -4  15 2433.46 318.255  -2
   6   4  15 2433.46 318.255   1
  -5  -4  16 1591.53 303.776  -2
   6   4  16 1591.53 303.776   1
  -5  -4  17 422.038 554.346  -2
   6   4  17 422.038 554.346   1
   6   4  18 503.468 588.648   1
  -5  -4  18 1535.07 676.717  -2
   6   4  18 1535.07 676.717   1
  -6  -5  17-164.916 372.587   1
   7   5  17-646.970 442.635  -2
  -6  -5  17-646.970 442.635   1
   7   5  16 1213.27 520.901  -2
  -6  -5  16 1213.27 520.901   1
   7   5  15 323.029 492.359  -2
  -6  -5  15 323.029 492.359   1
   7   5  14 6503.57 456.499  -2
  -6  -5  14 6503.57 456.499   1
   7   5  13 492.755 653.075  -2
  -6  -5  13 492.755 653.075   1
   6   5 -12 88.1314 567.812   1
   7   5  12 12209.3 1238.23  -2
  -6  -5  12 12209.3 1238.23   1
  -6  -5  11 1143.09 682.696   1
  -6  -5  10-104.848 570.821   1
  -6  -5   9 350.311 433.160   1
   6   5  -8 8033.39 590.626   1
  -6  -5   7 904.423 496.692   1
   6   5  -6 18298.7 808.247   1
   6   5  -5 1236.92 450.225   1
   6   5  -4 5996.65 486.941   1
   6   5  -3 12538.7 1394.24   1
  -6  -5  -3 55677.9 1099.68  -2
   6   5  -3 55677.9 1099.68   1
  -6  -5  -2 18283.1 886.972  -2
   6   5  -2 18283.1 886.972   1
   6   5   1 16672.2 895.653  -2
  -6  -5   1 16672.2 895.653   1
   6   5   0 19500.5 972.636  -2
  -6  -5   0 19500.5 972.636   1
   6   5  -1 16294.9 935.496  -2
  -6  -5  -1 16294.9 935.496   1
  -6  -5   2 19319.5 918.038  -2
   6   5   2 19319.5 918.038   1
  -6  -5  -3 40585.3 912.414   1
   6   5  -3 52436.3 1698.63  -2
  -6  -5  -3 52436.3 1698.63   1
   6   5   4 3145.89 424.414   1
  -6  -5  -5 37283.2 721.152   1
  -6  -5  -6 180.599 529.847   1
  -6  -5  -7 26031.9 823.723   1
   6   5   8-6.79704 264.600   1
   6   5   9 13374.8 296.128   1
   6   5  10 345.130 230.555   1
   6   5  11 14738.8 275.760   1
   6   5  12 517.914 381.935   1
  -5  -5  12 4458.71 456.787  -2
   6   5  12 4458.71 456.787   1
  -6  -5 -13 3692.11 1767.41   1
  -5  -5  13 5713.93 376.212  -2
   6   5  13 5713.93 376.212   1
  -5  -5  14 3661.53 338.742  -2
   6   5  14 3661.53 338.742   1
  -5  -5  15 1962.47 313.843  -2
   6   5  15 1962.47 313.843   1
  -5  -5  16-230.974 290.882  -2
   6   5  16-230.974 290.882   1
  -5  -5  17 1729.00 372.050  -2
   6   5  17 1729.00 372.050   1
   6   5  18-489.679 541.364   1
   7   6  17 2126.44 441.806  -2
  -6  -6  17 2126.44 441.806   1
  -6  -6  16-283.895 526.558   1
   7   6  16 919.714 597.769  -2
  -6  -6  16 919.714 597.769   1
   7   6  15 3659.64 445.192  -2
  -6  -6  15 3659.64 445.192   1
   7   6  14 401.876 430.355  -2
  -6  -6  14 401.876 430.355   1
   7   6  13 4198.59 658.108  -2
  -6  -6  13 4198.59 658.108   1
  -6  -6  12 393.180 538.080   1
   7   6  12 430.727 1065.98  -2
  -6  -6  12 430.727 1065.98   1
   6   6 -11 3928.26 476.555   1
  -6  -6  10 142.526 580.496   1
  -6  -6   9 16294.0 678.054   1
  -6  -6   8 5187.47 437.292   1
  -6  -6   7 46197.9 579.479   1
   6   6  -6 7792.20 855.428   1
   6   6  -5 25089.4 830.387   1
   6   6  -4 19617.2 871.814   1
  -6  -6  -3 14864.0 1166.43  -2
   6   6  -3 14864.0 1166.43   1
   6   6   2 50232.8 1334.58  -2
  -6  -6   2 50232.8 1334.58   1
  -6  -6  -1 75110.6 1594.24  -2
   6   6  -1 75110.6 1594.24   1
   6   6   0 41621.0 947.577  -2
  -6  -6   0 41621.0 947.577   1
   6   6  -1 78192.0 1194.18  -2
  -6  -6  -1 78192.0 1194.18   1
   6   6  -2 54168.1 953.723  -2
  -6  -6  -2 54168.1 953.723   1
  -6  -6  -3 9879.61 830.375   1
   6   6  -3 13861.2 1541.71  -2
  -6  -6  -3 13861.2 1541.71   1
  -6  -6  -4 17618.8 739.167   1
  -6  -6  -5 1113.98 793.206   1
  -6  -6  -6 12631.4 1027.71   1
   6   6   7 1441.46 351.666   1
   6   6   8 740.962 262.175   1
   6   6   9 109.841 287.358   1
  -6  -6 -10-145.741 353.933   1
  -6  -6 -11 423.246 375.317   1
  -5  -6  11 0.67610 547.467  -2
   6   6  11 0.67610 547.467   1
  -6  -6 -12 2645.90 629.480   1
  -5  -6  12 5628.19 360.005  -2
   6   6  12 5628.19 360.005   1
  -5  -6  13 415.882 359.473  -2
   6   6  13 415.882 359.473   1
  -5  -6  14 1202.60 350.088  -2
   6   6  14 1202.60 350.088   1
  -5  -6  15 453.836 346.149  -2
   6   6  15 453.836 346.149   1
  -5  -6  16-53.8347 409.050  -2
   6   6  16-53.8347 409.050   1
  -5  -6  17 217.220 415.121  -2
   6   6  17 217.220 415.121   1
   7   7  16 6067.99 353.132  -2
  -6  -7  16 6067.99 353.132   1
   7   7  15 4113.84 508.103  -2
  -6  -7  15 4113.84 508.103   1
   7   7  14 6905.62 582.771  -2
  -6  -7  14 6905.62 582.771   1
  -6  -7  13 992.989 492.509   1
   7   7  13 2014.08 605.739  -2
  -6  -7  13 2014.08 605.739   1
   6   7 -12 3271.38 532.404   1
   7   7  12 3841.55 1063.72  -2
  -6  -7  12 3841.55 1063.72   1
   6   7 -11 599.785 407.388   1
   6   7 -10 18442.3 824.452   1
  -6  -7   9-33.1242 428.430   1
  -6  -7   8 12929.4 500.208   1
  -6  -7   7 326.026 321.077   1
  -6  -7   6 6238.80 346.361   1
  -6  -7   5 2230.43 495.132   1
  -6  -7   4 269.365 821.035   1
  -6  -7  -3 20005.6 1398.37  -2
   6   7  -3 20005.6 1398.37   1
  -6  -7  -2 8340.05 923.977  -2
   6   7  -2 8340.05 923.977   1
   6   7   1 14045.0 1088.31  -2
  -6  -7   1 14045.0 1088.31   1
   6   7   0 621.257 1021.32  -2
  -6  -7   0 621.257 1021.32   1
   6   7  -1 13680.7 1475.49  -2
  -6  -7  -1 13680.7 1475.49   1
   6   7  -2 8090.91 1088.20  -2
  -6  -7  -2 8090.91 1088.20   1
   6   7  -3 15747.7 1140.32  -2
  -6  -7  -3 15747.7 1140.32   1
  -6  -7  -4 1735.94 743.700   1
  -6  -7  -5 5511.47 818.868   1
  -6  -7  -6 15722.5 986.105   1
  -6  -7  -7 3727.61 613.013   1
  -6  -7  -8 713.992 339.758   1
  -6  -7  -9 1221.59 432.756   1
  -6  -7 -10 1309.05 456.752   1
  -6  -7 -11 483.089 1452.82   1
  -5  -7  11 7858.04 525.168  -2
   6   7  11 7858.04 525.168   1
  -5  -7  12 6752.12 433.737  -2
   6   7  12 6752.12 433.737   1
  -5  -7  13 3646.40 414.822  -2
   6   7  13 3646.40 414.822   1
  -5  -7  14 2923.94 455.089  -2
   6   7  14 2923.94 455.089   1
  -5  -7  15 4478.21 500.916  -2
   6   7  15 4478.21 500.916   1
  -5  -7  16 1198.27 440.723  -2
   6   7  16 1198.27 440.723   1
   6   7  17 815.753 738.401   1
   7   8  16 2141.37 475.161  -2
  -6  -8  16 2141.37 475.161   1
   7   8  15 2372.21 480.237  -2
  -6  -8  15 2372.21 480.237   1
   7   8  14 924.734 461.840  -2
  -6  -8  14 924.734 461.840   1
   7   8  13 2382.07 492.614  -2
  -6  -8  13 2382.07 492.614   1
   6   8 -12 254.550 547.769   1
   7   8  12 2576.83 1005.49  -2
  -6  -8  12 2576.83 1005.49   1
   6   8 -11 621.241 549.310   1
   7   8  11 2488.17 1011.24  -2
  -6  -8  11 2488.17 1011.24   1
  -6  -8  10 1694.13 446.194   1
  -6  -8   9 412.040 449.971   1
  -6  -8   8 81.2953 430.431   1
  -6  -8   7 1076.13 344.153   1
   6   8  -6 486.925 330.741   1
  -6  -8   5 242.720 300.077   1
   6   8  -4 11417.9 875.622   1
   6   8   4 37614.1 682.253  -2
  -6  -8   4 37614.1 682.253   1
  -6  -8  -3 13559.8 656.343  -2
   6   8  -3 13559.8 656.343   1
   6   8   2 36193.4 1102.59  -2
  -6  -8   2 36193.4 1102.59   1
  -6  -8  -1 16734.1 1340.74  -2
   6   8  -1 16734.1 1340.74   1
   6   8   0 12766.9 1169.74  -2
  -6  -8   0 12766.9 1169.74   1
  -6  -8   1 18307.9 1220.15  -2
   6   8   1 18307.9 1220.15   1
   6   8  -2 35682.0 1368.22  -2
  -6  -8  -2 35682.0 1368.22   1
   6   8  -3 10108.9 1168.67  -2
  -6  -8  -3 10108.9 1168.67   1
  -6  -8  -4 24059.2 660.687   1
  -6  -8   4 32667.9 1054.23  -2
   6   8   4 32667.9 1054.23   1
   6   8   5 8252.39 461.678   1
  -6  -8  -6 1990.52 384.857   1
   6   8   7 2715.47 407.864   1
  -6  -8  -8 600.472 414.123   1
  -6  -8  -9 5606.51 497.252   1
  -5  -8   9 7677.10 835.285  -2
   6   8   9 7677.10 835.285   1
  -6  -8 -10 156.704 769.440   1
  -5  -8  10 1667.93 493.128  -2
   6   8  10 1667.93 493.128   1
   5   8 -11 4734.62 453.081  -2
  -6  -8 -11 4734.62 453.081   1
  -5  -8  12 738.485 368.522  -2
   6   8  12 738.485 368.522   1
  -5  -8  13 3733.30 375.828  -2
   6   8  13 3733.30 375.828   1
  -5  -8  14 1868.71 493.746  -2
   6   8  14 1868.71 493.746   1
  -5  -8  15 1625.11 450.086  -2
   6   8  15 1625.11 450.086   1
  -5  -8  16 3962.42 425.884  -2
   6   8  16 3962.42 425.884   1
   7   9  15 1529.35 408.420  -2
  -6  -9  15 1529.35 408.420   1
   7   9  14 2845.04 420.745  -2
  -6  -9  14 2845.04 420.745   1
   7   9  13 1219.22 418.866  -2
  -6  -9  13 1219.22 418.866   1
   6   9 -12 580.563 502.606   1
   6   9 -11 4948.36 578.156   1
   7   9  11 11872.1 987.990  -2
  -6  -9  11 11872.1 987.990   1
  -6  -9  10 708.650 405.786   1
  -6  -9   9 2944.66 378.163   1
  -6  -9   8 923.797 378.879   1
  -6  -9   7 751.361 363.482   1
  -6  -9   6 47.1403 293.389   1
  -6  -9   5 7130.72 386.936   1
   6   9   5 11376.7 1276.22  -2
  -6  -9   5 11376.7 1276.22   1
   6   9   4 9698.11 454.422  -2
  -6  -9   4 9698.11 454.422   1
   6   9   3 18308.9 480.873  -2
  -6  -9   3 18308.9 480.873   1
   6   9   2 10591.1 461.497  -2
  -6  -9   2 10591.1 461.497   1
  -6  -9  -1 5220.85 458.751  -2
   6   9  -1 5220.85 458.751   1
  -6  -9   0 8116.88 432.123  -2
   6   9   0 8116.88 432.123   1
   6   9  -1 5546.49 462.695  -2
  -6  -9  -1 5546.49 462.695   1
  -6  -9   2 10833.2 482.338  -2
   6   9   2 10833.2 482.338   1
  -6  -9   3 17595.6 458.684  -2
   6   9   3 17595.6 458.684   1
  -6  -9  -4 7085.69 647.200   1
   6   9  -4 6376.90 733.222  -2
  -6  -9  -4 6376.90 733.222   1
  -6  -9  -5 1798.10 586.670   1
  -6  -9  -6 6944.49 652.139   1
   6   9   7-11.0483 419.522   1
  -6  -9  -8 16965.0 446.842   1
   6   9   9 1321.54 385.311   1
  -5  -9   9 4106.94 839.407  -2
   6   9   9 4106.94 839.407   1
  -6  -9 -10 2595.10 802.449   1
  -5  -9  10 11783.6 529.926  -2
   6   9  10 11783.6 529.926   1
  -5  -9  11 1893.42 502.539  -2
   6   9  11 1893.42 502.539   1
  -5  -9  12 3768.31 429.557  -2
   6   9  12 3768.31 429.557   1
  -5  -9  13 1753.46 492.454  -2
   6   9  13 1753.46 492.454   1
  -5  -9  14 1456.73 455.006  -2
   6   9  14 1456.73 455.006   1
  -5  -9  15 4251.70 463.423  -2
   6   9  15 4251.70 463.423   1
   6   9  16 913.986 307.190   1
  -6 -10  14-12.3323 334.589   1
   7  10  14 2071.03 410.280  -2
  -6 -10  14 2071.03 410.280   1
  -6 -10  13-190.984 374.549   1
   7  10  13 1864.31 480.460  -2
  -6 -10  13 1864.31 480.460   1
  -6 -10  12 1098.86 269.177   1
   6  10 -11-62.0919 485.323   1
   7  10  11-250.291 883.603  -2
  -6 -10  11-250.291 883.603   1
   6  10 -10 4307.51 626.369   1
   7  10  10 11534.7 901.267  -2
  -6 -10  10 11534.7 901.267   1
  -6 -10   9 1207.49 445.906   1
  -6 -10   8 3338.95 472.649   1
  -6 -10   7 3947.09 379.796   1
  -6 -10   6 4581.53 358.064   1
   6  10  -5 4466.96 498.002   1
   6  10   5 16380.1 793.815  -2
  -6 -10   5 16380.1 793.815   1
   6  10   4 12670.7 522.971  -2
  -6 -10   4 12670.7 522.971   1
   6  10   3 35950.6 568.067  -2
  -6 -10   3 35950.6 568.067   1
   6  10   2 6665.44 494.657  -2
  -6 -10   2 6665.44 494.657   1
   6  10   1 68086.1 740.733  -2
  -6 -10   1 68086.1 740.733   1
   6  10   0 288.529 346.243  -2
  -6 -10   0 288.529 346.243   1
   6  10  -1 63754.5 626.905  -2
  -6 -10  -1 63754.5 626.905   1
  -6 -10   2 5402.46 544.504  -2
   6  10   2 5402.46 544.504   1
   6  10  -3 29554.5 611.324  -2
  -6 -10  -3 29554.5 611.324   1
  -6 -10  -4 930.299 722.318   1
  -6 -10   4 13157.6 757.864  -2
   6  10   4 13157.6 757.864   1
  -6 -10  -5 9212.78 811.247   1
   6  10  -5 12390.7 765.141  -2
  -6 -10  -5 12390.7 765.141   1
   6  10   6 429.656 414.457   1
  -6 -10  -7 13683.4 486.933   1
  -6 -10  -8 2388.50 580.822   1
  -5 -10   8 3831.35 854.878  -2
   6  10   8 3831.35 854.878   1
  -6 -10  -9 19520.4 923.667   1
  -5 -10   9 22986.1 952.805  -2
   6  10   9 22986.1 952.805   1
  -6 -10 -10 2824.16 1991.20   1
  -5 -10  10 2895.51 617.559  -2
   6  10  10 2895.51 617.559   1
  -5 -10  11 4759.21 599.083  -2
   6  10  11 4759.21 599.083   1
  -5 -10  12 631.095 564.196  -2
   6  10  12 631.095 564.196   1
  -5 -10  13 1135.43 507.435  -2
   6  10  13 1135.43 507.435   1
  -5 -10  14 1667.99 446.286  -2
   6  10  14 1667.99 446.286   1
  -5 -10  15 154.565 331.747  -2
   6  10  15 154.565 331.747   1
   7  11  13 4516.39 456.692  -2
  -6 -11  13 4516.39 456.692   1
  -6 -11  12-47.4004 299.525   1
   7  11  12 2054.54 430.160  -2
  -6 -11  12 2054.54 430.160   1
  -6 -11  11 5481.93 269.649   1
   6  11 -10 396.183 475.702   1
   7  11  10 882.963 804.915  -2
  -6 -11  10 882.963 804.915   1
  -6 -11   9 11548.7 476.727   1
   6  11  -8 10960.8 413.292   1
  -6 -11   7 11361.5 407.046   1
  -6 -11   6 11339.5 414.342   1
  -6 -11   5 10139.5 1949.23   1
   6  11   5 12705.7 634.316  -2
  -6 -11   5 12705.7 634.316   1
   6  11   4 17667.8 641.857  -2
  -6 -11   4 17667.8 641.857   1
   6  11   3 7159.41 535.628  -2
  -6 -11   3 7159.41 535.628   1
  -6 -11  -2 36609.3 652.723  -2
   6  11  -2 36609.3 652.723   1
   6  11   1 7007.59 616.237  -2
  -6 -11   1 7007.59 616.237   1
   6  11   0 41132.4 641.516  -2
  -6 -11   0 41132.4 641.516   1
   6  11  -1 5641.80 471.932  -2
  -6 -11  -1 5641.80 471.932   1
   6  11  -2 32784.2 677.682  -2
  -6 -11  -2 32784.2 677.682   1
   6  11  -3 6957.86 538.301  -2
  -6 -11  -3 6957.86 538.301   1
  -6 -11   4 17102.6 775.193  -2
   6  11   4 17102.6 775.193   1
  -6 -11   5 13448.3 767.887  -2
   6  11   5 13448.3 767.887   1
   6  11   6 1693.72 487.204   1
  -6 -11  -7 20.2054 452.492   1
  -6 -11  -8 2198.24 730.035   1
  -5 -11   8 5558.01 833.619  -2
   6  11   8 5558.01 833.619   1
  -5 -11   9 6597.72 792.762  -2
   6  11   9 6597.72 792.762   1
  -5 -11  10 7144.49 787.028  -2
   6  11  10 7144.49 787.028   1
   6  11  11 321.304 514.076   1
  -5 -11  12 2938.10 492.418  -2
   6  11  12 2938.10 492.418   1
  -5 -11  13 1177.03 423.545  -2
   6  11  13 1177.03 423.545   1
  -5 -11  14 2028.77 492.488  -2
   6  11  14 2028.77 492.488   1
  -6 -12  12 4720.84 423.831   1
   7  12  12 7352.32 545.266  -2
  -6 -12  12 7352.32 545.266   1
  -6 -12  11 1250.61 417.008   1
   7  12  11 4933.62 552.317  -2
  -6 -12  11 4933.62 552.317   1
  -6 -12  10 3813.93 480.273   1
   7  12  10 6683.64 472.281  -2
  -6 -12  10 6683.64 472.281   1
   6  12  -9 613.280 478.334   1
   7  12   9 5559.96 776.144  -2
  -6 -12   9 5559.96 776.144   1
  -6 -12   8 1424.04 325.135   1
  -6 -12   7 6195.31 368.358   1
  -6 -12   6 2925.30 352.129   1
   6  12   5 4116.33 490.234  -2
  -6 -12   5 4116.33 490.234   1
   6  12   4 6230.07 579.922  -2
  -6 -12   4 6230.07 579.922   1
   6  12   3 1973.50 500.657  -2
  -6 -12   3 1973.50 500.657   1
   6  12   2 883.897 451.707  -2
  -6 -12   2 883.897 451.707   1
   6  12   1 12823.2 649.787  -2
  -6 -12   1 12823.2 649.787   1
   6  12   0 493.950 483.427  -2
  -6 -12   0 493.950 483.427   1
   6  12  -1 11730.1 546.124  -2
  -6 -12  -1 11730.1 546.124   1
  -6 -12   2 747.312 439.097  -2
   6  12   2 747.312 439.097   1
   6  12  -3 1828.01 633.831  -2
  -6 -12  -3 1828.01 633.831   1
  -6 -12  -4 24.9712 1603.70   1
  -6 -12   4 4529.17 682.561  -2
   6  12   4 4529.17 682.561   1
  -6 -12   5 2522.92 665.907  -2
   6  12   5 2522.92 665.907   1
  -6 -12  -6 2340.11 846.536   1
  -6 -12   6 8271.34 828.284  -2
   6  12   6 8271.34 828.284   1
   6  12   7 47.1981 436.855   1
  -6 -12  -9 773.051 675.069   1
   6  12  10 528.459 335.100   1
   6  12  11-236.409 373.616   1
  -5 -12  11 4115.13 512.694  -2
   6  12  11 4115.13 512.694   1
  -5 -12  12 5972.01 659.700  -2
   6  12  12 5972.01 659.700   1
  -5 -12  13 3571.64 494.186  -2
   6  12  13 3571.64 494.186   1
   7  13  11 196.590 264.591  -2
  -6 -13  11 196.590 264.591   1
  -6 -13  10 331.265 228.308   1
  -6 -13   9 133.131 250.044   1
  -6 -13   8 624.484 201.810   1
  -6 -13   7 662.975 222.074   1
  -6 -13   6 3901.71 388.675   1
   6  13   6 4140.99 573.458  -2
  -6 -13   6 4140.99 573.458   1
   6  13   5 12242.5 566.560  -2
  -6 -13   5 12242.5 566.560   1
   6  13   4 1248.29 531.041  -2
  -6 -13   4 1248.29 531.041   1
   6  13   3 12906.8 532.498  -2
  -6 -13   3 12906.8 532.498   1
   6  13   2 5468.32 551.059  -2
  -6 -13   2 5468.32 551.059   1
   6  13   1 8581.48 565.740  -2
  -6 -13   1 8581.48 565.740   1
   6  13   0 5787.88 561.405  -2
  -6 -13   0 5787.88 561.405   1
   6  13  -1 7651.90 560.055  -2
  -6 -13  -1 7651.90 560.055   1
   6  13  -2 4556.74 800.715  -2
  -6 -13  -2 4556.74 800.715   1
   6  13  -3 10680.5 855.407  -2
  -6 -13  -3 10680.5 855.407   1
   6  13  -4 1387.43 783.765  -2
  -6 -13  -4 1387.43 783.765   1
   6  13  -5 8358.81 772.545  -2
  -6 -13  -5 8358.81 772.545   1
  -6 -13  -6 389.811 684.503   1
   6  13  -6 3887.59 1036.80  -2
  -6 -13  -6 3887.59 1036.80   1
  -6 -13  -7 3317.62 477.540   1
  -6 -13  -8-206.960 608.779   1
  -6 -13  -9 574.441 553.010   1
  -6 -13 -10 49.4213 462.633   1
  -5 -13  11 2385.33 630.831  -2
   6  13  11 2385.33 630.831   1
  -6 -14   8-135.641 277.104   1
  -6 -14   7 2176.86 254.591   1
  -6 -14   6 1969.37 339.356   1
   6  14   6 4794.42 451.128  -2
  -6 -14   6 4794.42 451.128   1
   6  14   5 4644.98 322.222  -2
  -6 -14   5 4644.98 322.222   1
   6  14   4 17291.1 522.591  -2
  -6 -14   4 17291.1 522.591   1
   6  14   3 1365.92 465.575  -2
  -6 -14   3 1365.92 465.575   1
   6  14   2 13097.6 477.429  -2
  -6 -14   2 13097.6 477.429   1
   6  14   1 351.411 413.108  -2
  -6 -14   1 351.411 413.108   1
   6  14   0 10308.9 462.557  -2
  -6 -14   0 10308.9 462.557   1
   6  14  -1 299.382 454.309  -2
  -6 -14  -1 299.382 454.309   1
   6  14  -2 11313.7 614.626  -2
  -6 -14  -2 11313.7 614.626   1
   6  14  -3 1059.64 518.559  -2
  -6 -14  -3 1059.64 518.559   1
   6  14  -4 14055.3 551.468  -2
  -6 -14  -4 14055.3 551.468   1
   6  14   5 1529.01 711.670   1
   6  14  -5 3442.78 462.818  -2
  -6 -14  -5 3442.78 462.818   1
  -6 -14  -6 1954.41 265.687   1
   6  14  -6 3249.85 883.112  -2
  -6 -14  -6 3249.85 883.112   1
  -6 -14  -7 1357.97 584.713   1
  -6 -14  -8 347.430 503.425   1
   6  14   9 1893.02 500.684   1
  -6 -15   5 8012.91 467.160   1
   6  15   4 2484.88 573.914  -2
  -6 -15   4 2484.88 573.914   1
   6  15   3 15303.5 642.234  -2
  -6 -15   3 15303.5 642.234   1
   6  15   2 2205.90 596.340  -2
  -6 -15   2 2205.90 596.340   1
   6  15   1 17699.1 722.771  -2
  -6 -15   1 17699.1 722.771   1
   6  15   0 4753.61 493.158  -2
  -6 -15   0 4753.61 493.158   1
   6  15  -1 17615.2 557.885  -2
  -6 -15  -1 17615.2 557.885   1
   6  15  -2 2462.87 444.716  -2
  -6 -15  -2 2462.87 444.716   1
   6  15  -3 12821.9 427.544  -2
  -6 -15  -3 12821.9 427.544   1
   6  15   4 1109.71 439.969   1
   6  15  -4 1700.29 338.125  -2
  -6 -15  -4 1700.29 338.125   1
   6  15  -5 11330.5 804.232  -2
  -6 -15  -5 11330.5 804.232   1
  -6 -15  -6 2019.03 509.282   1
  -6 -16  -1 1085.13 313.126  -2
   6  16  -1 1085.13 313.126   1
   7 -10  -4 122.323 237.496   1
   7 -10  -3 197.310 254.821   1
  -7  10  -2 1907.41 382.255  -2
   7 -10  -2 1907.41 382.255   1
   7 -10   1 218.854 278.458  -2
  -7  10   1 218.854 278.458   1
   7 -10   0 3921.18 214.104  -2
  -7  10   0 3921.18 214.104   1
   7 -10  -1 545.412 548.452  -2
  -7  10  -1 545.412 548.452   1
   7 -10  -2 1318.06 571.820  -2
  -7  10  -2 1318.06 571.820   1
  -7  10  -3 919.802 403.883   1
  -7  10  -4 604.248 390.989   1
  -7  10  -5 1490.68 361.967   1
   7  -9  -7 3212.12 286.112   1
   7  -9  -6 947.848 322.959   1
   7  -9  -5 721.486 340.511   1
   7  -9  -4 5028.31 416.384   1
   7  -9  -3 215.064 384.824   1
  -7   9  -2 15014.2 385.899  -2
   7  -9  -2 15014.2 385.899   1
   7  -9   1 2425.76 353.235  -2
  -7   9   1 2425.76 353.235   1
  -7   9   0 12102.5 405.235  -2
   7  -9   0 12102.5 405.235   1
   7  -9  -1 2405.38 411.333  -2
  -7   9  -1 2405.38 411.333   1
  -7   9   2 12783.9 411.183  -2
   7  -9   2 12783.9 411.183   1
  -7   9  -3 85.3813 546.339   1
  -7   9  -4 4409.76 283.706   1
  -7   9  -5-145.340 258.636   1
  -7   9  -6 4249.35 278.283   1
  -7   9  -7 167.555 235.715   1
  -7   9  -8 761.796 202.006   1
   7  -8  -9 886.940 245.043   1
  -7   8   8 4986.76 224.174   1
   7  -8  -7 245.431 370.795   1
   7  -8  -6 6005.27 465.926   1
   7  -8  -5 3238.50 476.542   1
   7  -8  -4 2587.39 335.456   1
   7  -8  -3 9833.05 321.819   1
   7  -8   2 383.344 388.879  -2
  -7   8   2 383.344 388.879   1
   7  -8   1 12316.0 418.323  -2
  -7   8   1 12316.0 418.323   1
   7  -8   0 2751.02 378.758  -2
  -7   8   0 2751.02 378.758   1
  -7   8   1 13316.0 460.054  -2
   7  -8   1 13316.0 460.054   1
  -7   8   2 247.793 365.635  -2
   7  -8   2 247.793 365.635   1
   7  -8   3 7065.40 275.640   1
   7  -8   4 425.397 330.942   1
   7  -8   5 5692.68 473.762   1
  -7   8  -6 707.833 338.113   1
  -7   8  -7 2392.95 332.788   1
  -7   8  -8 122.333 288.328   1
  -7   8  -9-200.804 254.767   1
   7  -8  10 674.723 204.084   1
   7  -8  11 96.4626 152.849   1
  -7   7  11 818.773 325.821   1
  -7   7  10 413.257 177.700   1
  -7   7   9 991.630 246.623   1
   7  -7  -8 76.5614 269.640   1
  -7   7   7 3612.03 323.178   1
  -7   7   6 1628.55 318.032   1
   7  -7  -5 1342.62 360.758   1
  -7   7   4 10402.6 356.415   1
  -7   7   3 287.104 319.276   1
   7  -7   2 8607.75 508.100  -2
  -7   7   2 8607.75 508.100   1
   7  -7   1 440.731 410.637  -2
  -7   7   1 440.731 410.637   1
  -7   7   0 6766.58 501.924  -2
   7  -7   0 6766.58 501.924   1
  -7   7   1 666.394 447.089  -2
   7  -7   1 666.394 447.089   1
  -7   7   2 9726.60 466.815  -2
   7  -7   2 9726.60 466.815   1
   7  -7   3 310.113 246.347   1
   7  -7   4 7476.54 314.951   1
   7  -7   5 1733.38 411.333   1
   7  -7   6 5276.43 546.632   1
   7  -7   7 2550.87 520.667   1
  -7   7  -8 126.116 349.120   1
  -7   7  -9 743.672 322.317   1
   7  -7  10 45.4974 391.722   1
   7  -7  11 1285.07 241.205   1
   7  -7  12 128.429 182.801   1
  -7   6  12 571.910 254.388   1
  -7   6  11 2321.25 291.147   1
  -7   6  10 1374.63 255.035   1
   7  -6  -9 1709.22 302.056   1
  -7   6   8 2049.61 336.564   1
  -7   6   7 3776.71 365.583   1
  -7   6   6 356.839 357.081   1
  -7   6   5 3978.39 319.625   1
   7  -6  -4 884.591 332.154   1
  -7   6   3 6659.23 386.142   1
   7  -6   2 1608.78 510.338  -2
  -7   6   2 1608.78 510.338   1
  -7   6  -1 5179.45 514.511  -2
   7  -6  -1 5179.45 514.511   1
  -7   6   0 1568.00 425.204  -2
   7  -6   0 1568.00 425.204   1
  -7   6   1 4959.29 513.035  -2
   7  -6   1 4959.29 513.035   1
  -7   6   2 973.220 380.042  -2
   7  -6   2 973.220 380.042   1
   7  -6   3 1685.24 279.845   1
   7  -6   4 32.9197 265.124   1
   7  -6   5 243.527 440.132   1
   7  -6   6 2113.70 446.453   1
   7  -6   7-437.356 559.241   1
  -7   6  -8 2148.36 413.391   1
   7  -6   9 741.096 277.933   1
   7  -6  10 462.577 295.924   1
   7  -6  11-111.302 211.754   1
   7  -6  12 291.812 242.916   1
   7  -6  13 293.086 264.000   1
  -7   5  13 363.733 254.278   1
  -7   5  12 699.725 295.305   1
  -7   5  11 2208.75 352.159   1
   7  -5 -10 1080.62 296.738   1
  -7   5   9 595.476 330.109   1
   7  -5  -8 1465.62 364.484   1
  -7   5   7 513.031 371.944   1
  -7   5   6 133.173 312.884   1
   7  -5  -5 598.845 275.799   1
   7  -5  -4 1423.84 354.074   1
   7  -5  -3 38.5736 350.962   1
  -7   5  -2 1025.06 483.167  -2
   7  -5  -2 1025.06 483.167   1
  -7   5  -1 16399.7 583.814  -2
   7  -5  -1 16399.7 583.814   1
  -7   5   0 3845.28 523.694  -2
   7  -5   0 3845.28 523.694   1
  -7   5   1 16067.5 587.786  -2
   7  -5   1 16067.5 587.786   1
  -7   5   2 669.340 393.093  -2
   7  -5   2 669.340 393.093   1
   7  -5   3 5531.56 309.181   1
   7  -5   4 1928.00 288.421   1
   7  -5   5 341.589 316.604   1
   7  -5   6 3091.69 488.097   1
  -7   5  -7 5054.85 590.893   1
  -7   5  -8 4975.70 450.910   1
   7  -5   9 2791.47 302.455   1
   7  -5  10 3012.70 288.670   1
   7  -5  11 445.075 248.307   1
   7  -5  12 1130.67 163.585   1
   7  -5  13 6.35755 127.948   1
   7  -5  14 911.290 186.477   1
  -7   4  14 175.761 443.503   1
  -7   4  13 100.593 338.059   1
  -7   4  12 215.396 348.748   1
  -7   4  11 1196.93 382.282   1
  -7   4  10 221.501 546.152   1
   7  -4  -9 1483.74 341.395   1
  -7   4   8 9733.26 426.651   1
   7  -4  -7 1249.93 393.167   1
   7  -4  -6 8308.58 434.373   1
   7  -4  -5 258.114 275.708   1
  -7   4   4 16896.1 432.871   1
  -7   4   3 4852.84 356.165   1
  -7   4  -2 58556.9 654.221  -2
   7  -4  -2 58556.9 654.221   1
  -7   4  -1 294.333 523.855  -2
   7  -4  -1 294.333 523.855   1
  -7   4   0 73672.7 757.379  -2
   7  -4   0 73672.7 757.379   1
  -7   4   1 754.133 459.326  -2
   7  -4   1 754.133 459.326   1
  -7   4   2 52414.5 519.301  -2
   7  -4   2 52414.5 519.301   1
   7  -4   3 195.390 277.260   1
  -7   4  -4 10703.3 320.614   1
  -7   4  -5 3455.39 284.246   1
  -7   4  -6 1684.64 337.060   1
   7  -4   7 3288.93 329.548   1
   7  -4   8 5896.12 365.927   1
   7  -4   9 1769.46 333.469   1
   7  -4  10 2817.22 330.668   1
   7  -4  11 1032.15 236.353   1
   7  -4  12 116.561 187.910   1
   7  -4  13 2256.19 168.124   1
   7  -4  14 65.8906 148.013   1
   7  -4  15 556.129 119.757   1
  -7   3  15 260.587 411.133   1
  -7   3  14 1043.49 318.914   1
  -7   3  13 14.2997 495.876   1
  -7   3  12 3131.38 305.703   1
  -7   3  11-43.4551 319.382   1
   7  -3 -10 4655.72 414.102   1
   7  -3  -9 2966.12 371.379   1
  -7   3   8 6562.60 412.121   1
   7  -3  -7 10816.2 453.119   1
   7  -3  -6 3798.68 412.211   1
   7  -3  -5 4045.76 284.750   1
  -7   3   4 1137.58 321.757   1
  -7   3   3 17518.1 389.793   1
  -7   3  -2 5587.01 453.905  -2
   7  -3  -2 5587.01 453.905   1
  -7   3  -1 22317.8 602.318  -2
   7  -3  -1 22317.8 602.318   1
  -7   3   0 2024.05 429.047  -2
   7  -3   0 2024.05 429.047   1
  -7   3   1 20713.5 520.976  -2
   7  -3   1 20713.5 520.976   1
  -7   3   2 5699.27 389.160  -2
   7  -3   2 5699.27 389.160   1
   7  -3   3 13328.8 313.706   1
  -7   3  -4 7399.42 347.707   1
   7  -3   5-86.1784 316.297   1
   7  -3   6 1041.13 384.974   1
   7  -3   7 3765.13 426.555   1
   7  -3   8 1286.34 354.065   1
   7  -3   9 410.828 414.888   1
   7  -3  10 1695.91 268.735   1
   7  -3  11 102.314 225.538   1
   7  -3  12 1404.37 223.154   1
   7  -3  13 653.157 188.058   1
   7  -3  14 2333.38 189.660   1
   7  -3  15 144.116 167.719   1
  -6   3  15 355.635 420.678  -2
   7  -3  15 355.635 420.678   1
   7  -3  16-63.0998 273.768   1
  -6   3  16 247.918 351.418  -2
   7  -3  16 247.918 351.418   1
  -7   2  15 490.854 194.780   1
  -7   2  14 324.274 267.330   1
  -7   2  13 495.364 277.071   1
  -7   2  12-3.47756 325.725   1
  -7   2  11-152.795 345.192   1
   7  -2 -10 344.954 446.079   1
   7  -2  -9 1356.46 558.130   1
   7  -2  -8 6264.94 393.509   1
  -7   2   7 4249.91 407.466   1
   7  -2  -6 5215.06 385.517   1
  -7   2   5 240.700 302.332   1
   7  -2  -4 696.802 295.100   1
  -7   2   3 7323.37 317.952   1
  -7   2  -2 19292.7 509.548  -2
   7  -2  -2 19292.7 509.548   1
  -7   2  -1 1138.17 973.097  -2
   7  -2  -1 1138.17 973.097   1
  -7   2   0 21668.0 1329.54  -2
   7  -2   0 21668.0 1329.54   1
   7  -2  -1 1365.67 1062.30  -2
  -7   2  -1 1365.67 1062.30   1
  -7   2   2 19260.7 665.991  -2
   7  -2   2 19260.7 665.991   1
   7  -2   3 13218.1 339.360   1
   7  -2   4 281.349 322.928   1
   7  -2   5 7526.53 321.565   1
   7  -2   6 154.492 264.323   1
   7  -2   7 14948.3 411.824   1
   7  -2   8 1216.70 406.690   1
   7  -2   9 225.339 417.392   1
   7  -2  10 646.407 301.263   1
   7  -2  11 2492.28 256.400   1
  -7   2 -12 146.674 229.425   1
   7  -2  13 4096.26 249.012   1
   7  -2  14 1041.19 208.133   1
   7  -2  15 35.3535 310.162   1
  -6   2  15 683.439 289.223  -2
   7  -2  15 683.439 289.223   1
  -6   2  16 824.207 208.496  -2
   7  -2  16 824.207 208.496   1
   8  -1  16 1977.30 550.363  -2
  -7   1  16 1977.30 550.363   1
  -7   1  15 980.301 416.000   1
   8  -1  15 1561.91 442.669  -2
  -7   1  15 1561.91 442.669   1
  -7   1  14 536.542 245.339   1
  -7   1  13 2249.07 325.668   1
   7  -1 -12-137.593 333.214   1
   7  -1 -11 1868.78 448.462   1
  -7   1  10-51.9844 438.540   1
   7  -1  -9 5255.05 630.712   1
   7  -1  -8 1319.28 589.205   1
  -7   1   7 25657.3 454.369   1
   7  -1  -6-292.045 331.656   1
   7  -1  -5 6075.05 307.974   1
   7  -1  -4 8583.25 446.288   1
   7  -1  -3 3915.99 664.126   1
  -7   1  -2 22004.6 983.853  -2
   7  -1  -2 22004.6 983.853   1
  -7   1  -1 6031.41 873.872  -2
   7  -1  -1 6031.41 873.872   1
  -7   1   0 5244.81 1041.89  -2
   7  -1   0 5244.81 1041.89   1
  -7   1   1 6197.55 1069.93  -2
   7  -1   1 6197.55 1069.93   1
   7  -1  -2 21620.4 1160.59  -2
  -7   1  -2 21620.4 1160.59   1
   7  -1   3-292.933 686.348   1
   7  -1   4 16127.2 676.461   1
   7  -1   5 296.334 436.262   1
   7  -1   6 14490.3 316.864   1
  -7   1  -7 4146.94 398.644   1
   7  -1   8 717.788 400.037   1
   7  -1   9 3937.91 324.633   1
   7  -1  10 2152.52 264.685   1
   7  -1  11 6393.79 286.593   1
   7  -1  12 2591.66 251.892   1
   7  -1  13 1413.90 249.423   1
   7  -1  14 50.9368 268.605   1
  -6   1  14 4898.41 664.861  -2
   7  -1  14 4898.41 664.861   1
  -6   1  15 1746.25 286.797  -2
   7  -1  15 1746.25 286.797   1
  -6   1  16 2445.27 232.792  -2
   7  -1  16 2445.27 232.792   1
  -6   1  17 2832.55 211.316  -2
   7  -1  17 2832.55 211.316   1
   8   0  16 2024.65 372.601  -2
  -7   0  16 2024.65 372.601   1
  -7   0  15 1626.97 504.199   1
   8   0  15 2082.05 493.533  -2
  -7   0  15 2082.05 493.533   1
  -7   0  14 590.537 268.922   1
  -7   0  13 705.957 338.149   1
   7   0 -12 2855.00 357.408   1
  -7   0  11 353.090 416.681   1
   7   0 -10 2190.80 461.190   1
   7   0  -9 1381.99 458.440   1
  -7   0   8 597.783 468.611   1
   7   0  -7 989.979 479.060   1
   7   0  -6 9566.73 475.647   1
   7   0  -5 4226.55 821.285   1
  -7   0   4 388.990 760.939   1
   7   0  -3 44748.2 1121.18   1
  -7   0  -2 15080.5 1063.77  -2
   7   0  -2 15080.5 1063.77   1
  -7   0  -1 51676.6 1207.19  -2
   7   0  -1 51676.6 1207.19   1
   7   0   0 15088.3 1159.55  -2
  -7   0   0 15088.3 1159.55   1
   7   0  -1 56128.4 1427.97  -2
  -7   0  -1 56128.4 1427.97   1
   7   0  -2 14930.6 879.436  -2
  -7   0  -2 14930.6 879.436   1
[truncated: 324,675 more chars]
